# Supplementary material for: LMO2 is required for TAL1 DNA binding activity and initiation of definitive haematopoiesis at the haemangioblast stage
Source: Nucleic Acids Res. 2017 Jun 30;45(17):9874–88. doi: 10.1093/nar/gkx573 (PMC5622341; doi:10.1093/nar/gkx573)
Supplement: Supplementary Data [file gkx573_supp.zip]

Archive with 6 entries (6 files):
- Supplementary material.pdf
- Supplementary_Table_2_Differentialgenes_HCLgeneorder.xlsx
- Supplementary_Table_3_DHS_FlkWTvsLmo2KO.xlsx
- Supplementary_Table_4_ChIPSeq_to_nearest_gene.xlsx
- Supplementary_Table_5_ChIPSeq_venn.xlsx
- Supplementary_Table_6_ChIPSeq_FlkWTvsLmo2KO_venn.xlsx
