# Supplementary material for: LMO2 is required for TAL1 DNA binding activity and initiation of definitive haematopoiesis at the haemangioblast stage
Source: Nucleic Acids Res. 2017 Jun 30;45(17):9874–88. doi: 10.1093/nar/gkx573 (PMC5622341; doi:10.1093/nar/gkx573)
Supplement: Supplementary Data [file gkx573_supp.zip › Supplementary_Table_2_Differentialgenes_HCLgeneorder.xlsx]

## Sheet: Differentialy_expressed genes
test_id	gene_id	gene	locus	start	end	length	sample_1	sample_2	status	value_1	value_2	log2(fold_change)	test_stat	p_value	q_value	significant
XLOC_000045	XLOC_000045	Rrs1	chr1	9545407	9547455	2048	WT_Flk	L2KO_Flk	OK	25.3395	10.0714	-1.33113	-2.38365	0.0001	0.00209712	yes
XLOC_000488	XLOC_000488	Adam23	chr1	63445890	63596276	150386	WT_Flk	L2KO_Flk	OK	32.2235	10.0829	-1.6762	-2.38886	5e-05	0.0011363	yes
XLOC_001106	XLOC_001106	Csrp1	chr1	135720060	135752232	32172	WT_Flk	L2KO_Flk	OK	2.28401	7.00358	1.61653	2.20039	0.00085	0.0125005	yes
XLOC_001228	XLOC_001228	Glul,Mir8114	chr1	153849541	153909723	60182	WT_Flk	L2KO_Flk	OK	169.431	26.1902	-2.6936	-5.37992	5e-05	0.0011363	yes
XLOC_001491	XLOC_001491	Zbtb18	chr1	177428337	177450764	22427	WT_Flk	L2KO_Flk	OK	16.8519	4.94392	-1.76919	-1.10782	0.00105	0.0148168	yes
XLOC_001523	XLOC_001523	Acbd3	chr1	180726042	180755836	29794	WT_Flk	L2KO_Flk	OK	24.9952	12.5586	-0.992978	-1.78564	0.0026	0.0298789	yes
XLOC_001529	XLOC_001529	Lefty2	chr1	180893107	180899103	5996	WT_Flk	L2KO_Flk	OK	5.80171	0.490231	-3.56495	-1.6578	0.002	0.0244104	yes
XLOC_001563	XLOC_001563	Taf1a	chr1	183388980	183410198	21218	WT_Flk	L2KO_Flk	OK	6.42111	2.06411	-1.6373	-1.74766	0.0012	0.0164586	yes
XLOC_001976	XLOC_001976	Aff3	chr1	38177325	38664955	487630	WT_Flk	L2KO_Flk	OK	15.5763	7.8925	-0.980796	-1.59708	0.00305	0.033684	yes
XLOC_002699	XLOC_002699	Btg2	chr1	134075169	134079120	3951	WT_Flk	L2KO_Flk	OK	8.47339	2.48812	-1.76788	-2.47417	0.00025	0.00458293	yes
XLOC_003173	XLOC_003173	Mixl1	chr1	180693042	180697034	3992	WT_Flk	L2KO_Flk	OK	84.1438	24.5996	-1.77422	-3.23556	5e-05	0.0011363	yes
XLOC_003598	XLOC_003598	Ppa1	chr10	61648551	61674168	25617	WT_Flk	L2KO_Flk	OK	20.637	10.0531	-1.0376	-1.54372	0.0039	0.0403134	yes
XLOC_003812	XLOC_003812	Txnrd1	chr10	82859205	82897724	38519	WT_Flk	L2KO_Flk	OK	35.1787	19.2567	-0.869342	-1.7746	0.0044	0.0440282	yes
XLOC_003904	XLOC_003904	Dusp6	chr10	99263230	99267488	4258	WT_Flk	L2KO_Flk	OK	12.973	3.77588	-1.78063	-2.84131	5e-05	0.0011363	yes
XLOC_003990	XLOC_003990	Mdm1	chr10	118141786	118168997	27211	WT_Flk	L2KO_Flk	OK	9.18135	4.09478	-1.16492	-1.94494	0.00075	0.0113055	yes
XLOC_004279	XLOC_004279	Marcks	chr10	37133374	37138920	5546	WT_Flk	L2KO_Flk	OK	72.8162	40.5651	-0.84402	-1.79133	0.00455	0.0451478	yes
XLOC_004297	XLOC_004297	Gtf3c6	chr10	40249202	40257665	8463	WT_Flk	L2KO_Flk	OK	26.2438	11.9492	-1.13506	-1.83671	0.0039	0.0403134	yes
XLOC_004667	XLOC_004667	Socs2	chr10	95385361	95417180	31819	WT_Flk	L2KO_Flk	OK	18.3573	7.66794	-1.25944	-1.57034	0.00145	0.0190478	yes
XLOC_004732	XLOC_004732	Tbc1d15	chr10	115197876	115251493	53617	WT_Flk	L2KO_Flk	OK	8.08953	3.58733	-1.17314	-1.79352	0.00165	0.0210561	yes
XLOC_004737	XLOC_004737	Lgr5	chr10	115450310	115587780	137470	WT_Flk	L2KO_Flk	OK	37.2352	11.5253	-1.69186	-2.06015	0.0001	0.00209712	yes
XLOC_004971	XLOC_004971	Upp1	chr11	9118102	9136170	18068	WT_Flk	L2KO_Flk	OK	30.0334	13.4173	-1.16247	-1.58832	0.00425	0.0429557	yes
XLOC_004980	XLOC_004980	Ikzf1	chr11	11642202	11772926	130724	WT_Flk	L2KO_Flk	OK	2.9978	0.459605	-2.70544	-0.626565	0.0011	0.0153592	yes
XLOC_005181	XLOC_005181	Clint1	chr11	45852050	45910625	58575	WT_Flk	L2KO_Flk	OK	29.3739	15.6799	-0.905622	-1.72256	0.00325	0.0352357	yes
XLOC_005227	XLOC_005227	Flt4	chr11	49609262	49652739	43477	WT_Flk	L2KO_Flk	OK	7.71668	3.80695	-1.01935	-2.08709	0.0019	0.0234991	yes
XLOC_005271	XLOC_005271	Cdkl3	chr11	51949881	52286179	336298	WT_Flk	L2KO_Flk	OK	4.15902	0.681878	-2.60866	-0.391032	0.00315	0.034467	yes
XLOC_005290	XLOC_005290	2008-09-01	chr11	53519256	53549565	30309	WT_Flk	L2KO_Flk	OK	53.8741	25.3911	-1.08527	-2.12482	0.00075	0.0113055	yes
XLOC_005298	XLOC_005298	P4ha2	chr11	54100094	54131665	31571	WT_Flk	L2KO_Flk	OK	11.5431	26.1834	1.18162	1.29407	0.0019	0.0234991	yes
XLOC_005501	XLOC_005501	Alox12b	chr11	69156988	69169792	12804	WT_Flk	L2KO_Flk	OK	19.6263	6.23581	-1.65414	-2.83133	5e-05	0.0011363	yes
XLOC_005737	XLOC_005737	Zfp830	chr11	82764344	82765935	1591	WT_Flk	L2KO_Flk	OK	10.2223	4.0016	-1.35308	-1.80302	0.00245	0.0285455	yes
XLOC_005787	XLOC_005787	Tbx2	chr11	85832550	85841948	9398	WT_Flk	L2KO_Flk	OK	2.82681	8.14459	1.52667	2.64525	0.0003	0.00533247	yes
XLOC_006551	XLOC_006551	Rhbdf1	chr11	32209584	32222300	12716	WT_Flk	L2KO_Flk	OK	5.90455	1.28098	-2.20458	-1.22049	0.00045	0.00746933	yes
XLOC_007182	XLOC_007182	Lhx1	chr11	84518283	84525535	7252	WT_Flk	L2KO_Flk	OK	67.4032	25.7001	-1.39104	-2.48076	0.0001	0.00209712	yes
XLOC_007371	XLOC_007371	Smarce1	chr11	99209046	99231017	21971	WT_Flk	L2KO_Flk	OK	24.053	11.919	-1.01295	-1.35697	0.00385	0.0399309	yes
XLOC_007482	XLOC_007482	Etv4	chr11	101769741	101785371	15630	WT_Flk	L2KO_Flk	OK	7.15543	2.65543	-1.43009	-1.32065	0.0035	0.0371553	yes
XLOC_007503	XLOC_007503	Itga2b	chr11	102453296	102470122	16826	WT_Flk	L2KO_Flk	OK	4.31148	0.458119	-3.23439	-0.537552	0.00025	0.00458293	yes
XLOC_008368	XLOC_008368	Tnfaip2	chr12	111442468	111455018	12550	WT_Flk	L2KO_Flk	OK	5.8688	1.28231	-2.19432	-1.32941	0.0001	0.00209712	yes
XLOC_008380	XLOC_008380	Kif26a	chr12	112146207	112181747	35540	WT_Flk	L2KO_Flk	OK	5.01759	9.86581	0.975444	1.99942	0.00215	0.0258465	yes
XLOC_008435	XLOC_008435	Sp8	chr12	118846328	118852578	6250	WT_Flk	L2KO_Flk	OK	3.51281	1.07153	-1.71295	-2.34179	0.0007	0.0106945	yes
XLOC_008528	XLOC_008528	Sox11	chr12	27334263	27342574	8311	WT_Flk	L2KO_Flk	OK	47.6009	26.2521	-0.858556	-1.70264	0.0048	0.0470491	yes
XLOC_008642	XLOC_008642	Trappc6b	chr12	59043092	59061461	18369	WT_Flk	L2KO_Flk	OK	13.4583	4.58499	-1.55351	-1.98319	0.0018	0.0225116	yes
XLOC_009322	XLOC_009322	Elmo1	chr13	20090595	20606528	515933	WT_Flk	L2KO_Flk	OK	9.67942	4.04815	-1.25766	-2.02128	0.0007	0.0106945	yes
XLOC_009415	XLOC_009415	Hist1h4d	chr13	23581597	23581990	393	WT_Flk	L2KO_Flk	OK	42.7597	97.4756	1.18879	1.84303	0.00235	0.0276955	yes
XLOC_009540	XLOC_009540	Bmp6	chr13	38345715	38499728	154013	WT_Flk	L2KO_Flk	OK	2.07635	4.97841	1.26164	1.96104	0.00375	0.0391581	yes
XLOC_009621	XLOC_009621	Gadd45g	chr13	51846677	51848468	1791	WT_Flk	L2KO_Flk	OK	10.2524	2.14759	-2.25516	-2.0868	0.00125	0.0169998	yes
XLOC_009739	XLOC_009739	Gm10037	chr13	67833234	67843113	9879	WT_Flk	L2KO_Flk	OK	4.53036	0	#NAME?	-	0.0008	0.0118843	yes
XLOC_009842	XLOC_009842	Lhfpl2	chr13	94057795	94195409	137614	WT_Flk	L2KO_Flk	OK	6.26489	13.0179	1.05513	1.42155	0.00385	0.0399309	yes
XLOC_009864	XLOC_009864	Enc1	chr13	97241104	97253039	11935	WT_Flk	L2KO_Flk	OK	17.8345	5.6215	-1.66564	-3.21184	5e-05	0.0011363	yes
XLOC_010395	XLOC_010395	Hnrnpa0	chr13	58125878	58128556	2678	WT_Flk	L2KO_Flk	OK	104.477	50.6074	-1.04576	-2.01218	0.0009	0.0130987	yes
XLOC_010411	XLOC_010411	Gas1	chr13	60174404	60177365	2961	WT_Flk	L2KO_Flk	OK	22.3625	10.598	-1.07729	-2.27814	0.0007	0.0106945	yes
XLOC_010598	XLOC_010598	F2r	chr13	95601803	95618459	16656	WT_Flk	L2KO_Flk	OK	66.797	29.3854	-1.18468	-2.1688	0.00065	0.0100794	yes
XLOC_010599	XLOC_010599	Iqgap2	chr13	95627176	95891922	264746	WT_Flk	L2KO_Flk	OK	14.9385	6.47682	-1.20568	-2.32363	0.0001	0.00209712	yes
XLOC_010648	XLOC_010648	Ccnb1	chr13	100778649	100786570	7921	WT_Flk	L2KO_Flk	OK	20.3702	9.87588	-1.04448	-1.51728	0.00385	0.0399309	yes
XLOC_010918	XLOC_010918	Il17rd	chr14	27039000	27107286	68286	WT_Flk	L2KO_Flk	OK	19.6159	10.682	-0.876841	-1.75726	0.0035	0.0371553	yes
XLOC_010946	XLOC_010946	Eaf1	chr14	31495078	31509858	14780	WT_Flk	L2KO_Flk	OK	12.1748	6.19305	-0.975177	-1.83743	0.0028	0.0315829	yes
XLOC_011091	XLOC_011091	Naa30	chr14	49172225	49191031	18806	WT_Flk	L2KO_Flk	OK	28.57	12.518	-1.1905	-1.93397	0.00435	0.0436434	yes
XLOC_011419	XLOC_011419	Cab39l	chr14	59440980	59548903	107923	WT_Flk	L2KO_Flk	OK	9.1094	4.32907	-1.0733	-1.71706	0.0048	0.0470491	yes
XLOC_011459	XLOC_011459	Sox7	chr14	63943673	63950732	7059	WT_Flk	L2KO_Flk	OK	12.5416	5.68708	-1.14096	-2.03643	0.00365	0.0383379	yes
XLOC_011522	XLOC_011522	Med4	chr14	73510048	73518545	8497	WT_Flk	L2KO_Flk	OK	17.8629	7.82981	-1.18992	-1.81599	0.00285	0.0320073	yes
XLOC_011578	XLOC_011578	Klf5	chr14	99298690	99313405	14715	WT_Flk	L2KO_Flk	OK	3.82065	0.57944	-2.72109	-3.00073	0.00035	0.0060687	yes
XLOC_011644	XLOC_011644	Zic2	chr14	122475434	122479852	4418	WT_Flk	L2KO_Flk	OK	24.6686	7.66003	-1.68725	-2.71208	0.0002	0.00379294	yes
XLOC_012151	XLOC_012151	Slc22a17	chr14	54906726	54913132	6406	WT_Flk	L2KO_Flk	OK	2.30907	7.75371	1.74758	2.39152	0.0007	0.0106945	yes
XLOC_012568	XLOC_012568	Myo10	chr15	25622524	25813673	191149	WT_Flk	L2KO_Flk	OK	42.4595	17.7536	-1.25798	-1.35365	0.00245	0.0285455	yes
XLOC_012572	XLOC_012572	Zfp622	chr15	25984365	25998482	14117	WT_Flk	L2KO_Flk	OK	8.88721	3.31347	-1.42339	-1.98575	0.0006	0.00943805	yes
XLOC_012618	XLOC_012618	Atp6v1c1	chr15	38661903	38692443	30540	WT_Flk	L2KO_Flk	OK	10.5529	4.59006	-1.20105	-1.78105	0.0045	0.0447374	yes
XLOC_012688	XLOC_012688	Gm27718,Gm27913,Gm27957,Pvt1	chr15	62037985	62378096	340111	WT_Flk	L2KO_Flk	OK	13.0512	2.79933	-2.22103	-0.863607	0.0014	0.0185496	yes
XLOC_012929	XLOC_012929	Shank3	chr15	89499622	89560261	60639	WT_Flk	L2KO_Flk	OK	28.4437	13.5145	-1.0736	-1.44069	0.00515	0.0496044	yes
XLOC_013136	XLOC_013136	Basp1	chr15	25363284	25413764	50480	WT_Flk	L2KO_Flk	OK	58.1494	28.9229	-1.00755	-2.06716	0.00145	0.0190478	yes
XLOC_013265	XLOC_013265	Fam84b	chr15	60818993	60853778	34785	WT_Flk	L2KO_Flk	OK	5.0434	1.14947	-2.13343	-1.86006	0.0002	0.00379294	yes
XLOC_013712	XLOC_013712	Tdgf1-ps1	chr16	3730509	3731025	516	WT_Flk	L2KO_Flk	OK	90.3607	38.5999	-1.2271	-2.13373	0.00145	0.0190478	yes
XLOC_014227	XLOC_014227	Clic6	chr16	92478741	92541243	62502	WT_Flk	L2KO_Flk	OK	14.1142	2.34919	-2.58691	-2.6185	5e-05	0.0011363	yes
XLOC_014288	XLOC_014288	Rogdi	chr16	5008369	5013553	5184	WT_Flk	L2KO_Flk	OK	2.24532	7.76961	1.79092	1.14141	0.0012	0.0164586	yes
XLOC_014450	XLOC_014450	Etv5	chr16	22381308	22439719	58411	WT_Flk	L2KO_Flk	OK	12.3359	6.44056	-0.937603	-1.51386	0.0044	0.0440282	yes
XLOC_014811	XLOC_014811	Runx1	chr16	92601465	92826149	224684	WT_Flk	L2KO_Flk	OK	13.6502	5.41277	-1.33448	-1.41249	0.0043	0.0432698	yes
XLOC_014881	XLOC_014881	T	chr17	8434422	8442496	8074	WT_Flk	L2KO_Flk	OK	59.212	22.6693	-1.38515	-2.72335	5e-05	0.0011363	yes
XLOC_015087	XLOC_015087	Rgs11	chr17	26195998	26211324	15326	WT_Flk	L2KO_Flk	OK	2.73162	7.94153	1.53966	1.47987	0.0013	0.0175704	yes
XLOC_015476	XLOC_015476	Plcl2	chr17	50509546	50688493	178947	WT_Flk	L2KO_Flk	OK	10.5929	5.50894	-0.943243	-1.69019	0.0047	0.0462441	yes
XLOC_015485	XLOC_015485	Kat2b	chr17	53566860	53672720	105860	WT_Flk	L2KO_Flk	OK	5.80078	0.78552	-2.88453	-0.900623	5e-05	0.0011363	yes
XLOC_015571	XLOC_015571	Lbh	chr17	72918304	72941942	23638	WT_Flk	L2KO_Flk	OK	2.02638	6.45687	1.67193	1.73087	0.0009	0.0130987	yes
XLOC_015590	XLOC_015590	Gpatch11	chr17	78835515	78848299	12784	WT_Flk	L2KO_Flk	OK	3.82051	1.58376	-1.27041	-1.63979	0.0046	0.0454878	yes
XLOC_015671	XLOC_015671	Gm10232	chr17	3044013	3044733	720	WT_Flk	L2KO_Flk	OK	60.5739	27.572	-1.13549	-1.80614	0.0016	0.0205649	yes
XLOC_015874	XLOC_015874	Cacna1h	chr17	25369272	25433783	64511	WT_Flk	L2KO_Flk	OK	2.01427	7.02595	1.80244	1.16021	0.00345	0.0367834	yes
XLOC_015993	XLOC_015993	Hnrnpm,March2	chr17	33646232	33718670	72438	WT_Flk	L2KO_Flk	OK	189.994	95.12	-0.998132	-1.73646	0.00335	0.0360259	yes
XLOC_016574	XLOC_016574	Rnf138	chr18	21001340	21028223	26883	WT_Flk	L2KO_Flk	OK	6.40191	2.84637	-1.16938	-1.85165	0.0035	0.0371553	yes
XLOC_016578	XLOC_016578	Asxl3	chr18	22344882	22530227	185345	WT_Flk	L2KO_Flk	OK	4.03171	1.99853	-1.01245	-1.72773	0.00255	0.0294143	yes
XLOC_016634	XLOC_016634	Egr1	chr18	34859822	34864984	5162	WT_Flk	L2KO_Flk	OK	4.31048	1.46791	-1.55408	-2.33846	5e-05	0.0011363	yes
XLOC_016953	XLOC_016953	Mpp7	chr18	7347961	7626863	278902	WT_Flk	L2KO_Flk	OK	3.67625	1.56296	-1.23396	-1.74842	0.00395	0.0406635	yes
XLOC_017111	XLOC_017111	Spry4	chr18	38586267	38601268	15001	WT_Flk	L2KO_Flk	OK	7.12584	2.78698	-1.35436	-2.49131	0.00015	0.00297738	yes
XLOC_017131	XLOC_017131	Eif3j2	chr18	43475417	43477796	2379	WT_Flk	L2KO_Flk	OK	33.3859	14.4629	-1.20689	-2.48095	0.0003	0.00533247	yes
XLOC_017169	XLOC_017169	Zfp608	chr18	54888044	54990180	102136	WT_Flk	L2KO_Flk	OK	12.6311	6.24995	-1.01507	-1.9496	0.00125	0.0169998	yes
XLOC_017223	XLOC_017223	Nars	chr18	64499664	64516557	16893	WT_Flk	L2KO_Flk	OK	56.1154	28.0287	-1.00149	-1.85793	0.002	0.0244104	yes
XLOC_017295	XLOC_017295	Nfatc1	chr18	80606204	80713071	106867	WT_Flk	L2KO_Flk	OK	6.72042	3.38893	-0.987721	-1.92632	0.00465	0.0458715	yes
XLOC_017363	XLOC_017363	B4gat1	chr19	5038825	5041134	2309	WT_Flk	L2KO_Flk	OK	3.90506	0.518725	-2.9123	-2.02415	0.00065	0.0100794	yes
XLOC_017412	XLOC_017412	Rasgrp2	chr19	6399339	6418606	19267	WT_Flk	L2KO_Flk	OK	3.09288	1.15005	-1.42726	-0.416085	0.0043	0.0432698	yes
XLOC_017659	XLOC_017659	Cyp26a1	chr19	37697807	37701528	3721	WT_Flk	L2KO_Flk	OK	48.3027	13.6958	-1.81837	-3.44318	5e-05	0.0011363	yes
XLOC_017667	XLOC_017667	Tbc1d12	chr19	38836578	38919923	83345	WT_Flk	L2KO_Flk	OK	3.05686	0.899374	-1.76506	-2.20169	0.00165	0.0210561	yes
XLOC_017878	XLOC_017878	Mus81	chr19	5482344	5488402	6058	WT_Flk	L2KO_Flk	OK	6.5872	1.68585	-1.96619	-1.27128	0.0019	0.0234991	yes
XLOC_018100	XLOC_018100	Pum3	chr19	27388701	27429820	41119	WT_Flk	L2KO_Flk	OK	23.2214	12.2175	-0.926507	-1.78567	0.002	0.0244104	yes
XLOC_018119	XLOC_018119	Gldc	chr19	30098448	30175418	76970	WT_Flk	L2KO_Flk	OK	9.47543	3.74109	-1.34073	-2.46542	0.0001	0.00209712	yes
XLOC_018294	XLOC_018294	Ablim1	chr19	57032732	57314919	282187	WT_Flk	L2KO_Flk	OK	23.969	10.2488	-1.22571	-1.83914	5e-05	0.0011363	yes
XLOC_018300	XLOC_018300	Hspa12a	chr19	58795750	58860984	65234	WT_Flk	L2KO_Flk	OK	3.57804	1.54991	-1.20699	-1.9814	0.0011	0.0153592	yes
XLOC_018311	XLOC_018311	Cacul1	chr19	60524695	60581023	56328	WT_Flk	L2KO_Flk	OK	13.7456	7.40046	-0.893288	-1.68483	0.0035	0.0371553	yes
XLOC_018709	XLOC_018709	Ttf1	chr2	29060261	29087656	27395	WT_Flk	L2KO_Flk	OK	6.97889	2.65548	-1.39403	-1.28513	0.0036	0.0379221	yes
XLOC_018771	XLOC_018771	Ptges2	chr2	32395895	32405772	9877	WT_Flk	L2KO_Flk	OK	0.523858	4.05654	2.953	1.32226	0.0036	0.0379221	yes
XLOC_019379	XLOC_019379	Lmo2	chr2	103957985	104063240	105255	WT_Flk	L2KO_Flk	OK	38.11	5.25873	-2.85739	-2.5176	0.00045	0.00746933	yes
XLOC_019479	XLOC_019479	Spred1	chr2	117121373	117182279	60906	WT_Flk	L2KO_Flk	OK	28.9202	13.3279	-1.11762	-2.07879	0.00025	0.00458293	yes
XLOC_019678	XLOC_019678	Bmp2	chr2	133552158	133562885	10727	WT_Flk	L2KO_Flk	OK	21.9084	9.54319	-1.19894	-2.4578	0.00015	0.00297738	yes
XLOC_019939	XLOC_019939	Top1	chr2	160645887	160722764	76877	WT_Flk	L2KO_Flk	OK	62.7383	34.9123	-0.845611	-1.43715	0.0047	0.0462441	yes
XLOC_020830	XLOC_020830	Calcrl	chr2	84330625	84425411	94786	WT_Flk	L2KO_Flk	OK	4.20838	0.775437	-2.44018	-1.67877	0.0008	0.0118843	yes
XLOC_021072	XLOC_021072	Gyltl1b	chr2	92365045	92381217	16172	WT_Flk	L2KO_Flk	OK	1.42357	7.42865	2.38358	1.19262	0.00285	0.0320073	yes
XLOC_021232	XLOC_021232	Arhgap11a	chr2	113831491	113848661	17170	WT_Flk	L2KO_Flk	OK	42.5511	22.1215	-0.943747	-1.6981	0.0035	0.0371553	yes
XLOC_021683	XLOC_021683	Gm23925,Gm26003,Snhg17	chr2	158353699	158361580	7881	WT_Flk	L2KO_Flk	OK	70.5142	28.9872	-1.2825	-1.82931	0.0016	0.0205649	yes
XLOC_022010	XLOC_022010	Car2	chr3	14886272	14900770	14498	WT_Flk	L2KO_Flk	OK	29.8394	10.7709	-1.47008	-2.40298	5e-05	0.0011363	yes
XLOC_022080	XLOC_022080	Tnik	chr3	28263213	28675858	412645	WT_Flk	L2KO_Flk	OK	2.92074	0.462656	-2.65832	-1.03346	5e-05	0.0011363	yes
XLOC_022572	XLOC_022572	She	chr3	89831369	89858834	27465	WT_Flk	L2KO_Flk	OK	3.18269	1.08354	-1.55449	-2.1764	0.0006	0.00943805	yes
XLOC_022658	XLOC_022658	S100a10	chr3	93555079	93564643	9564	WT_Flk	L2KO_Flk	OK	32.2385	13.849	-1.219	-1.93527	0.0014	0.0185496	yes
XLOC_023177	XLOC_023177	Unc5c	chr3	141457975	141834924	376949	WT_Flk	L2KO_Flk	OK	9.72524	25.448	1.38774	2.53436	5e-05	0.0011363	yes
XLOC_023185	XLOC_023185	Ccbl2	chr3	142701050	142746870	45820	WT_Flk	L2KO_Flk	OK	4.22566	0.642605	-2.71717	-0.847092	0.0042	0.0425993	yes
XLOC_023666	XLOC_023666	Frem2	chr3	53513937	53657355	143418	WT_Flk	L2KO_Flk	OK	4.0671	10.9069	1.42317	1.47302	0.0042	0.0425993	yes
XLOC_024286	XLOC_024286	Wnt2b	chr3	104945271	104961921	16650	WT_Flk	L2KO_Flk	OK	7.77579	2.19305	-1.82605	-2.91336	5e-05	0.0011363	yes
XLOC_024472	XLOC_024472	Mettl14	chr3	123368296	123386108	17812	WT_Flk	L2KO_Flk	OK	12.4671	5.8954	-1.08047	-1.36435	0.00445	0.0443885	yes
XLOC_024669	XLOC_024669	Rpf1	chr3	146505955	146521429	15474	WT_Flk	L2KO_Flk	OK	15.7395	6.69186	-1.23391	-1.7667	0.0033	0.0356402	yes
XLOC_025140	XLOC_025140	Zfp462	chr4	54945047	55083563	138516	WT_Flk	L2KO_Flk	OK	2.21685	11.6635	2.39542	1.87865	5e-05	0.0011363	yes
XLOC_025422	XLOC_025422	Cachd1	chr4	100776674	101029220	252546	WT_Flk	L2KO_Flk	OK	39.0246	15.8951	-1.2958	-1.90148	0.00325	0.0352357	yes
XLOC_025452	XLOC_025452	Dab1	chr4	103619358	104744844	1125486	WT_Flk	L2KO_Flk	OK	3.97413	1.22472	-1.69819	-1.10355	0.0004	0.00678138	yes
XLOC_025538	XLOC_025538	Tal1	chr4	115056425	115071755	15330	WT_Flk	L2KO_Flk	OK	32.5148	13.474	-1.27092	-2.53287	5e-05	0.0011363	yes
XLOC_025716	XLOC_025716	Clspn	chr4	126556934	126593903	36969	WT_Flk	L2KO_Flk	OK	32.2813	15.9406	-1.01799	-1.4723	0.00245	0.0285455	yes
XLOC_025740	XLOC_025740	Ak2	chr4	128991957	129011529	19572	WT_Flk	L2KO_Flk	OK	48.0999	20.8053	-1.20908	-2.15959	0.00015	0.00297738	yes
XLOC_026157	XLOC_026157	Ube2j2	chr4	155943830	155959604	15774	WT_Flk	L2KO_Flk	OK	6.79452	1.60207	-2.08443	-1.19408	0.0005	0.00814119	yes
XLOC_026228	XLOC_026228	Pdp1	chr4	11958183	11966452	8269	WT_Flk	L2KO_Flk	OK	3.22979	1.01581	-1.6688	-1.65839	0.0015	0.0195739	yes
XLOC_026375	XLOC_026375	Bag1	chr4	40936397	40948294	11897	WT_Flk	L2KO_Flk	OK	21.2808	9.21978	-1.20675	-1.96748	0.0012	0.0164586	yes
XLOC_026541	XLOC_026541	Ptpn3	chr4	57190840	57307305	116465	WT_Flk	L2KO_Flk	OK	2.85766	0.650442	-2.13534	-0.656077	0.0028	0.0315829	yes
XLOC_026761	XLOC_026761	Jun	chr4	95049033	95167318	118285	WT_Flk	L2KO_Flk	OK	7.96222	3.37826	-1.23689	-2.20674	0.00085	0.0125005	yes
XLOC_027011	XLOC_027011	Ccdc30	chr4	119322892	119415521	92629	WT_Flk	L2KO_Flk	OK	4.78152	0.683519	-2.80642	-0.621565	0.00255	0.0294143	yes
XLOC_027508	XLOC_027508	Mib2	chr4	155654676	155669198	14522	WT_Flk	L2KO_Flk	OK	7.54777	2.17981	-1.79185	-1.44445	0.00185	0.0229994	yes
XLOC_027896	XLOC_027896	Jakmip1	chr5	37028334	37148001	119667	WT_Flk	L2KO_Flk	OK	3.63749	0.310696	-3.54937	-0.507438	5e-05	0.0011363	yes
XLOC_027907	XLOC_027907	Lyar	chr5	38220469	38234306	13837	WT_Flk	L2KO_Flk	OK	97.3534	41.8801	-1.21697	-1.7761	0.0025	0.0289735	yes
XLOC_028279	XLOC_028279	Utp3	chr5	88554461	88556090	1629	WT_Flk	L2KO_Flk	OK	70.1262	32.9905	-1.08791	-1.80778	0.002	0.0244104	yes
XLOC_028281	XLOC_028281	Mob1b	chr5	88720854	88764220	43366	WT_Flk	L2KO_Flk	OK	10.0779	4.14049	-1.28332	-2.04215	0.00115	0.0159329	yes
XLOC_028448	XLOC_028448	Aff1	chr5	103692373	103855322	162949	WT_Flk	L2KO_Flk	OK	4.48056	1.90894	-1.23091	-1.28432	0.0028	0.0315829	yes
XLOC_028467	XLOC_028467	Lrrc8b	chr5	105415774	105490074	74300	WT_Flk	L2KO_Flk	OK	4.25201	1.01436	-2.06757	-3.04004	5e-05	0.0011363	yes
XLOC_028660	XLOC_028660	Taok3	chr5	117120128	117275219	155091	WT_Flk	L2KO_Flk	OK	6.86563	2.50471	-1.45475	-1.9089	0.0002	0.00379294	yes
XLOC_029328	XLOC_029328	Smarcd3	chr5	24586740	24624411	37671	WT_Flk	L2KO_Flk	OK	5.91539	16.641	1.49219	1.91669	0.0009	0.0130987	yes
XLOC_031151	XLOC_031151	Gm27477,Gm27861,Gm27867,Gm27868,Hotairm1	chr6	52155589	52162267	6678	WT_Flk	L2KO_Flk	OK	0.141969	9.13458	6.00769	0.133295	0.00015	0.00297738	yes
XLOC_031182	XLOC_031182	Znrf2	chr6	54816915	54893500	76585	WT_Flk	L2KO_Flk	OK	7.76044	3.2597	-1.2514	-1.69635	0.0005	0.00814119	yes
XLOC_031581	XLOC_031581	Gata2	chr6	88193890	88207032	13142	WT_Flk	L2KO_Flk	OK	12.6038	3.58846	-1.81242	-3.17924	5e-05	0.0011363	yes
XLOC_031660	XLOC_031660	Slc25a26	chr6	94500330	94700158	199828	WT_Flk	L2KO_Flk	OK	6.04031	0.398206	-3.92304	-0.882754	0.0001	0.00209712	yes
XLOC_032310	XLOC_032310	Cttnbp2	chr6	18366477	18514843	148366	WT_Flk	L2KO_Flk	OK	2.93541	8.81414	1.58626	1.52973	0.0005	0.00814119	yes
XLOC_032400	XLOC_032400	Plxna4	chr6	32144267	32588192	443925	WT_Flk	L2KO_Flk	OK	16.8312	8.58738	-0.970844	-1.97042	0.0018	0.0225116	yes
XLOC_033390	XLOC_033390	Ccnd2	chr6	127122965	127212411	89446	WT_Flk	L2KO_Flk	OK	42.2799	93.4338	1.14397	1.98719	0.00035	0.0060687	yes
XLOC_034147	XLOC_034147	Ppp1r14a	chr7	29289319	29293390	4071	WT_Flk	L2KO_Flk	OK	0	3.92378	inf	-	5e-05	0.0011363	yes
XLOC_034448	XLOC_034448	Lrrc4b	chr7	44429017	44463351	34334	WT_Flk	L2KO_Flk	OK	2.98241	1.03462	-1.52737	-1.4562	0.005	0.0485448	yes
XLOC_034505	XLOC_034505	Kcnc1	chr7	46396496	46438375	41879	WT_Flk	L2KO_Flk	OK	3.92929	1.01181	-1.95733	-1.33797	0.0013	0.0175704	yes
XLOC_034774	XLOC_034774	Fzd4	chr7	89404365	89410110	5745	WT_Flk	L2KO_Flk	OK	2.75461	6.37364	1.21027	1.9674	0.0031	0.034083	yes
XLOC_034841	XLOC_034841	Pgm2l1	chr7	100227393	100278868	51475	WT_Flk	L2KO_Flk	OK	15.3315	6.73948	-1.18579	-2.1432	0.0003	0.00533247	yes
XLOC_035007	XLOC_035007	AC124457.1,Gm24888,Rpl27a,Snora3	chr7	109519146	109522367	3221	WT_Flk	L2KO_Flk	OK	8.59748	63.3937	2.88236	3.3802	5e-05	0.0011363	yes
XLOC_035243	XLOC_035243	Bccip	chr7	133686242	133881532	195290	WT_Flk	L2KO_Flk	OK	52.9594	21.0377	-1.33191	-1.59657	0.0049	0.0477816	yes
XLOC_035356	XLOC_035356	Dhcr7	chr7	143823144	143848410	25266	WT_Flk	L2KO_Flk	OK	15.1621	35.7212	1.23631	1.93123	0.0008	0.0118843	yes
XLOC_035363	XLOC_035363	Fgf3	chr7	144838082	144844436	6354	WT_Flk	L2KO_Flk	OK	22.8739	10.1093	-1.17801	-1.98272	0.00255	0.0294143	yes
XLOC_035873	XLOC_035873	Cyp2s1	chr7	25802474	25820654	18180	WT_Flk	L2KO_Flk	OK	2.81296	8.6672	1.62348	2.06798	0.0006	0.00943805	yes
XLOC_036248	XLOC_036248	Ftl1,Gm22133	chr7	45457943	45459884	1941	WT_Flk	L2KO_Flk	OK	85.8997	415.983	2.2758	5.24704	5e-05	0.0011363	yes
XLOC_037183	XLOC_037183	Cdr2	chr7	120957035	120982312	25277	WT_Flk	L2KO_Flk	OK	4.30023	1.5464	-1.4755	-1.9016	0.0032	0.0348319	yes
XLOC_037526	XLOC_037526	Ing1	chr8	11556065	11563250	7185	WT_Flk	L2KO_Flk	OK	21.2027	9.05288	-1.2278	-2.27127	0.00035	0.0060687	yes
XLOC_037556	XLOC_037556	Upf3a	chr8	13785614	13798538	12924	WT_Flk	L2KO_Flk	OK	25.6625	7.87565	-1.70419	-2.38371	5e-05	0.0011363	yes
XLOC_037737	XLOC_037737	Dusp4	chr8	34807296	34819894	12598	WT_Flk	L2KO_Flk	OK	25.3699	10.3716	-1.29048	-2.71337	0.00015	0.00297738	yes
XLOC_037822	XLOC_037822	Hmgb2	chr8	57511842	57515999	4157	WT_Flk	L2KO_Flk	OK	7.26937	2.59388	-1.48672	-1.93472	0.00195	0.0239458	yes
XLOC_037836	XLOC_037836	Cbr4	chr8	61487733	61503482	15749	WT_Flk	L2KO_Flk	OK	7.5447	2.40872	-1.6472	-1.18924	0.00405	0.0414758	yes
XLOC_037926	XLOC_037926	Tpm4	chr8	72134974	72160855	25881	WT_Flk	L2KO_Flk	OK	96.8337	50.4275	-0.941298	-1.82369	0.00195	0.0239458	yes
XLOC_037929	XLOC_037929	Fam32a	chr8	72219729	72223764	4035	WT_Flk	L2KO_Flk	OK	19.5123	8.28304	-1.23615	-2.12998	0.0006	0.00943805	yes
XLOC_038062	XLOC_038062	Chd9	chr8	90828834	91054508	225674	WT_Flk	L2KO_Flk	OK	7.274	3.92375	-0.890518	-1.74853	0.003	0.0332776	yes
XLOC_038105	XLOC_038105	Mmp15	chr8	95352267	95374293	22026	WT_Flk	L2KO_Flk	OK	5.46574	11.436	1.06509	2.05328	0.0028	0.0315829	yes
XLOC_038331	XLOC_038331	Efnb2	chr8	8617433	8660773	43340	WT_Flk	L2KO_Flk	OK	29.0061	13.7757	-1.07423	-2.01666	0.0005	0.00814119	yes
XLOC_038332	XLOC_038332	Arglu1,Mir7654	chr8	8666576	8690537	23961	WT_Flk	L2KO_Flk	OK	90.7285	35.812	-1.34111	-2.2779	0.0002	0.00379294	yes
XLOC_038575	XLOC_038575	Neil3	chr8	53586866	53639065	52199	WT_Flk	L2KO_Flk	OK	10.7526	5.07212	-1.08402	-1.48561	0.003	0.0332776	yes
XLOC_038665	XLOC_038665	Ccdc124	chr8	70868226	70873490	5264	WT_Flk	L2KO_Flk	OK	22.5868	8.80405	-1.35924	-1.66403	0.00235	0.0276955	yes
XLOC_038743	XLOC_038743	Zfp330	chr8	82763620	82774160	10540	WT_Flk	L2KO_Flk	OK	12.1098	4.07624	-1.57087	-2.00129	0.0015	0.0195739	yes
XLOC_038806	XLOC_038806	Cbln1	chr8	87468853	87472592	3739	WT_Flk	L2KO_Flk	OK	25.6419	9.58672	-1.4194	-2.26618	0.0004	0.00678138	yes
XLOC_038814	XLOC_038814	Sall1	chr8	89027247	89044162	16915	WT_Flk	L2KO_Flk	OK	18.0803	9.84385	-0.877128	-1.7923	0.0032	0.0348319	yes
XLOC_038894	XLOC_038894	4931428F04Rik	chr8	105276446	105289528	13082	WT_Flk	L2KO_Flk	OK	15.9442	8.18635	-0.961743	-1.84692	0.00395	0.0406635	yes
XLOC_038914	XLOC_038914	Slc12a4	chr8	105934332	105966115	31783	WT_Flk	L2KO_Flk	OK	6.03149	1.71091	-1.81775	-1.39817	0.00405	0.0414758	yes
XLOC_038938	XLOC_038938	Psmd7	chr8	107580380	107588482	8102	WT_Flk	L2KO_Flk	OK	57.4109	21.5663	-1.41255	-2.50899	5e-05	0.0011363	yes
XLOC_038976	XLOC_038976	Cfdp1	chr8	111768472	111854310	85838	WT_Flk	L2KO_Flk	OK	119.318	63.0358	-0.920572	-1.67463	0.00315	0.034467	yes
XLOC_039639	XLOC_039639	Bmp5	chr9	75775363	76136350	360987	WT_Flk	L2KO_Flk	OK	6.07182	16.8572	1.47316	1.72542	0.00495	0.0481354	yes
XLOC_039882	XLOC_039882	Mrpl3	chr9	105053238	105079888	26650	WT_Flk	L2KO_Flk	OK	4.86776	21.169	2.12063	2.23403	0.0027	0.0307015	yes
XLOC_039971	XLOC_039971	Nckipsd	chr9	108808367	108818844	10477	WT_Flk	L2KO_Flk	OK	0.905586	10.9237	3.59247	1.04514	5e-05	0.0011363	yes
XLOC_040056	XLOC_040056	Eomes	chr9	118478211	118486132	7921	WT_Flk	L2KO_Flk	OK	126.287	48.9525	-1.36726	-2.57752	5e-05	0.0011363	yes
XLOC_040285	XLOC_040285	Fli1	chr9	32422203	32542861	120658	WT_Flk	L2KO_Flk	OK	10.6439	0.858222	-3.63253	-3.99314	5e-05	0.0011363	yes
XLOC_040836	XLOC_040836	Pxylp1	chr9	96823335	96892669	69334	WT_Flk	L2KO_Flk	OK	1.11802	4.44776	1.99213	0.76487	0.0005	0.00814119	yes
XLOC_040944	XLOC_040944	Dock3,Gm22238	chr9	106821873	107231909	410036	WT_Flk	L2KO_Flk	OK	4.68992	0.579321	-3.01713	-0.26144	0.0027	0.0307015	yes
XLOC_040952	XLOC_040952	Cyb561d2	chr9	107539006	107542193	3187	WT_Flk	L2KO_Flk	OK	1.14651	8.28196	2.85272	1.54365	0.0015	0.0195739	yes
XLOC_041505	XLOC_041505	Phf6	chrX	52912265	52956943	44678	WT_Flk	L2KO_Flk	OK	26.5198	12.3782	-1.09927	-1.94314	0.0008	0.0118843	yes
XLOC_041698	XLOC_041698	Fam50a	chrX	74313032	74320149	7117	WT_Flk	L2KO_Flk	OK	21.8126	10.3353	-1.07758	-1.60932	0.0033	0.0356402	yes
XLOC_041931	XLOC_041931	Gm27875,Jpx	chrX	103493557	103506425	12868	WT_Flk	L2KO_Flk	OK	3.45264	20.3552	2.55962	2.0228	0.00255	0.0294143	yes
XLOC_041988	XLOC_041988	2810403D21Rik	chrX	108834477	108974906	140429	WT_Flk	L2KO_Flk	OK	6.65881	1.54299	-2.10953	-1.38186	0.0017	0.0215849	yes
XLOC_042479	XLOC_042479	Gm14448	chrX	5885742	5885952	210	WT_Flk	L2KO_Flk	OK	8.0542	0	#NAME?	-	0.00195	0.0239458	yes
XLOC_042601	XLOC_042601	Gm14539	chrX	20581140	20581314	174	WT_Flk	L2KO_Flk	OK	13.8826	0	#NAME?	-	0.0049	0.0477816	yes
XLOC_043439	XLOC_043439	Slc25a53	chrX	136981115	137038302	57187	WT_Flk	L2KO_Flk	OK	5.06123	0.498437	-3.34401	-0.589486	5e-05	0.0011363	yes
XLOC_043474	XLOC_043474	Col4a6	chrX	141165402	141474076	308674	WT_Flk	L2KO_Flk	OK	1.94323	4.17295	1.10261	1.71785	0.002	0.0244104	yes
XLOC_043491	XLOC_043491	Ammecr1	chrX	142851145	142966728	115583	WT_Flk	L2KO_Flk	OK	18.1446	9.82624	-0.884827	-1.75069	0.0039	0.0403134	yes
XLOC_043495	XLOC_043495	BX530055.1,Capn6	chrX	143802230	143827414	25184	WT_Flk	L2KO_Flk	OK	11.5222	22.3373	0.955036	1.62495	0.00285	0.0320073	yes
XLOC_043650	XLOC_043650	Siah1b	chrX	164070704	164076493	5789	WT_Flk	L2KO_Flk	OK	5.65153	2.11369	-1.41888	-1.56707	0.00445	0.0443885	yes
XLOC_000045	XLOC_000045	Rrs1	chr1	9545407	9547455	2048	WT_Flk	T1KO	OK	25.3395	12.016	-1.07643	-1.71389	0.00415	0.0422359	yes
XLOC_000211	XLOC_000211	Amer3	chr1	34579201	34590944	11743	WT_Flk	T1KO	OK	7.68629	22.0289	1.51904	2.99044	5e-05	0.0011363	yes
XLOC_000488	XLOC_000488	Adam23	chr1	63445890	63596276	150386	WT_Flk	T1KO	OK	32.2235	11.4754	-1.48957	-2.19223	5e-05	0.0011363	yes
XLOC_000535	XLOC_000535	Spag16	chr1	69826969	70725132	898163	WT_Flk	T1KO	OK	1.09922	3.1326	1.51088	1.18497	0.00185	0.0229994	yes
XLOC_000798	XLOC_000798	Rnpepl1	chr1	92910782	92924384	13602	WT_Flk	T1KO	OK	11.242	28.9391	1.36412	1.69611	0.0043	0.0432698	yes
XLOC_001106	XLOC_001106	Csrp1	chr1	135720060	135752232	32172	WT_Flk	T1KO	OK	2.28401	9.00266	1.97878	2.5172	5e-05	0.0011363	yes
XLOC_001228	XLOC_001228	Glul,Mir8114	chr1	153849541	153909723	60182	WT_Flk	T1KO	OK	169.431	27.2782	-2.63488	-5.46943	5e-05	0.0011363	yes
XLOC_001293	XLOC_001293	Gas5,Gm22357,Gm22489,Gm23212,Gm25789,Gm26224,Mir5117,Snord47,Snord78,Snord80	chr1	160978584	161038539	59955	WT_Flk	T1KO	OK	205.259	42.6195	-2.26786	-2.06196	5e-05	0.0011363	yes
XLOC_001400	XLOC_001400	Pfdn2	chr1	171345669	171360798	15129	WT_Flk	T1KO	OK	236.309	66.2422	-1.83485	-2.22041	0.00025	0.00458293	yes
XLOC_001491	XLOC_001491	Zbtb18	chr1	177428337	177450764	22427	WT_Flk	T1KO	OK	16.8519	5.23371	-1.68701	-1.14416	0.00135	0.0180379	yes
XLOC_001736	XLOC_001736	Tcf24	chr1	9960162	10009136	48974	WT_Flk	T1KO	OK	0.195442	2.95437	3.91804	2.25192	0.00145	0.0190478	yes
XLOC_001771	XLOC_001771	Eya1	chr1	14168953	14310235	141282	WT_Flk	T1KO	OK	4.21171	0.973141	-2.11369	-0.937855	0.0035	0.0371553	yes
XLOC_001976	XLOC_001976	Aff3	chr1	38177325	38664955	487630	WT_Flk	T1KO	OK	15.5763	6.47247	-1.26696	-1.59583	0.0022	0.026351	yes
XLOC_002266	XLOC_002266	Tns1	chr1	73910230	74124449	214219	WT_Flk	T1KO	OK	1.76828	4.88701	1.4666	0.772737	0.0011	0.0153592	yes
XLOC_002415	XLOC_002415	Arl4c	chr1	88673124	88702221	29097	WT_Flk	T1KO	OK	4.29936	12.1195	1.49514	2.48999	5e-05	0.0011363	yes
XLOC_002443	XLOC_002443	Hdac4	chr1	91928778	92180341	251563	WT_Flk	T1KO	OK	8.40407	18.4177	1.13193	1.3577	0.00285	0.0320073	yes
XLOC_002785	XLOC_002785	Gm5835	chr1	143093346	143094616	1270	WT_Flk	T1KO	OK	163.3	87.2561	-0.904196	-1.69591	0.00495	0.0481354	yes
XLOC_003235	XLOC_003235	Rrp15	chr1	186720977	186749358	28381	WT_Flk	T1KO	OK	27.8234	9.34854	-1.57349	-2.19207	0.0007	0.0106945	yes
XLOC_003506	XLOC_003506	Sec63	chr10	42761495	42832514	71019	WT_Flk	T1KO	OK	34.346	17.6003	-0.964539	-1.69357	0.00205	0.0248909	yes
XLOC_003675	XLOC_003675	Lss	chr10	76531587	76562226	30639	WT_Flk	T1KO	OK	25.5444	9.19758	-1.47368	-1.22145	0.0014	0.0185496	yes
XLOC_003746	XLOC_003746	Cirbp	chr10	80165984	80172786	6802	WT_Flk	T1KO	OK	25.3635	6.15108	-2.04384	-1.94955	0.0002	0.00379294	yes
XLOC_003750	XLOC_003750	Ndufs7	chr10	80249120	80256794	7674	WT_Flk	T1KO	OK	18.0862	3.86373	-2.22682	-1.59249	0.0008	0.0118843	yes
XLOC_003765	XLOC_003765	Csnk1g2	chr10	80622779	80640771	17992	WT_Flk	T1KO	OK	20.269	8.32201	-1.28427	-1.95522	0.0005	0.00814119	yes
XLOC_003809	XLOC_003809	Tdg	chr10	82629827	82690650	60823	WT_Flk	T1KO	OK	5.48974	1.76432	-1.63763	-0.967777	0.00345	0.0367834	yes
XLOC_003814	XLOC_003814	Chst11	chr10	82985497	83195900	210403	WT_Flk	T1KO	OK	1.16265	2.9316	1.33427	1.91877	0.0013	0.0175704	yes
XLOC_003990	XLOC_003990	Mdm1	chr10	118141786	118168997	27211	WT_Flk	T1KO	OK	9.18135	3.98205	-1.2052	-1.78267	0.00305	0.033684	yes
XLOC_004004	XLOC_004004	Gm37505	chr10	120731814	120732855	1041	WT_Flk	T1KO	OK	0	3.49894	inf	-	0.00165	0.0210561	yes
XLOC_004149	XLOC_004149	Tab2	chr10	7905652	7956230	50578	WT_Flk	T1KO	OK	96.9229	46.1914	-1.06921	-1.43078	0.00495	0.0481354	yes
XLOC_004250	XLOC_004250	Rspo3	chr10	29453108	29535867	82759	WT_Flk	T1KO	OK	20.525	7.91838	-1.37411	-2.18541	0.00015	0.00297738	yes
XLOC_004279	XLOC_004279	Marcks	chr10	37133374	37138920	5546	WT_Flk	T1KO	OK	72.8162	39.0217	-0.899982	-1.799	0.00205	0.0248909	yes
XLOC_004297	XLOC_004297	Gtf3c6	chr10	40249202	40257665	8463	WT_Flk	T1KO	OK	26.2438	6.21128	-2.07901	-2.34723	0.00105	0.0148168	yes
XLOC_004313	XLOC_004313	Foxo3	chr10	42181840	42276755	94915	WT_Flk	T1KO	OK	29.4006	51.5027	0.808801	1.63794	0.00505	0.048924	yes
XLOC_004393	XLOC_004393	Col13a1	chr10	61838235	61979108	140873	WT_Flk	T1KO	OK	10.0132	2.54623	-1.97548	-1.69081	0.0045	0.0447374	yes
XLOC_004431	XLOC_004431	Arid5b	chr10	68095592	68278726	183134	WT_Flk	T1KO	OK	0.834465	3.24828	1.96075	2.57408	0.0001	0.00209712	yes
XLOC_004499	XLOC_004499	Rrp1	chr10	78400361	78413043	12682	WT_Flk	T1KO	OK	66.2751	26.1123	-1.34373	-2.22094	0.0004	0.00678138	yes
XLOC_004523	XLOC_004523	Lppr3	chr10	79851380	79883174	31794	WT_Flk	T1KO	OK	4.39551	0.187332	-4.55236	-0.379135	0.0004	0.00678138	yes
XLOC_004664	XLOC_004664	Plxnc1	chr10	94790865	94944578	153713	WT_Flk	T1KO	OK	0.323187	2.98854	3.209	0.898798	0.00285	0.0320073	yes
XLOC_004783	XLOC_004783	Tbk1	chr10	121546454	121586794	40340	WT_Flk	T1KO	OK	6.09605	1.77841	-1.77729	-1.94238	0.0035	0.0371553	yes
XLOC_004839	XLOC_004839	AC117232.1,Pa2g4	chr10	128557765	128565934	8169	WT_Flk	T1KO	OK	149.936	57.1617	-1.39122	-2.39091	0.00065	0.0100794	yes
XLOC_004921	XLOC_004921	Sec14l4	chr11	4031461	4048024	16563	WT_Flk	T1KO	OK	0.788414	4.10159	2.37916	1.13493	0.0016	0.0205649	yes
XLOC_004980	XLOC_004980	Ikzf1	chr11	11642202	11772926	130724	WT_Flk	T1KO	OK	2.9978	0	#NAME?	-	5e-05	0.0011363	yes
XLOC_005000	XLOC_005000	Egfr	chr11	16752202	16918158	165956	WT_Flk	T1KO	OK	3.09936	0.627849	-2.30348	-0.908084	0.0012	0.0164586	yes
XLOC_005053	XLOC_005053	Bcl11a	chr11	24078055	24174123	96068	WT_Flk	T1KO	OK	1.89058	5.22881	1.46766	1.48946	0.00435	0.0436434	yes
XLOC_005175	XLOC_005175	AL603913.1,Ebf1	chr11	44617316	45008091	390775	WT_Flk	T1KO	OK	4.15055	0.419595	-3.30623	-0.66713	0.0001	0.00209712	yes
XLOC_005227	XLOC_005227	Flt4	chr11	49609262	49652739	43477	WT_Flk	T1KO	OK	7.71668	3.94239	-0.968909	-1.74515	0.00335	0.0360259	yes
XLOC_005248	XLOC_005248	Grm6	chr11	50850684	50866208	15524	WT_Flk	T1KO	OK	3.38444	0	#NAME?	-	5e-05	0.0011363	yes
XLOC_005290	XLOC_005290	2008-09-01	chr11	53519256	53549565	30309	WT_Flk	T1KO	OK	53.8741	20.3081	-1.40754	-2.77875	5e-05	0.0011363	yes
XLOC_005428	XLOC_005428	Ubb	chr11	62551170	62553213	2043	WT_Flk	T1KO	OK	35.691	17.7396	-1.00858	-1.72777	0.0027	0.0307015	yes
XLOC_005436	XLOC_005436	Mmgt2	chr11	62648663	62666354	17691	WT_Flk	T1KO	OK	3.00403	11.5006	1.93674	1.47128	0.00225	0.0267899	yes
XLOC_005446	XLOC_005446	Pmp22	chr11	63128981	63159547	30566	WT_Flk	T1KO	OK	31.0263	77.6093	1.32274	2.44262	5e-05	0.0011363	yes
XLOC_005501	XLOC_005501	Alox12b	chr11	69156988	69169792	12804	WT_Flk	T1KO	OK	19.6263	0	#NAME?	-	5e-05	0.0011363	yes
XLOC_005551	XLOC_005551	Eno3	chr11	70657201	70662513	5312	WT_Flk	T1KO	OK	8.32253	1.9264	-2.11111	-1.25497	0.001	0.0142379	yes
XLOC_005552	XLOC_005552	Kif1c,mmu-mir-6925	chr11	70700547	70731964	31417	WT_Flk	T1KO	OK	20.4084	7.8672	-1.37524	-1.29346	0.00275	0.0311655	yes
XLOC_005687	XLOC_005687	Aldoc	chr11	78322967	78327781	4814	WT_Flk	T1KO	OK	3.15905	12.2464	1.95479	1.31402	0.00355	0.0375483	yes
XLOC_005755	XLOC_005755	Taf15	chr11	83473085	83506743	33658	WT_Flk	T1KO	OK	234.86	97.8978	-1.26245	-1.92809	0.0046	0.0454878	yes
XLOC_005778	XLOC_005778	Car4	chr11	84957785	84966044	8259	WT_Flk	T1KO	OK	27.9216	10.9335	-1.35262	-1.7276	0.00245	0.0285455	yes
XLOC_005818	XLOC_005818	Bzrap1	chr11	87760540	87785928	25388	WT_Flk	T1KO	OK	1.65541	5.40891	1.70815	1.089	0.0012	0.0164586	yes
XLOC_005863	XLOC_005863	Col1a1	chr11	94936223	94953042	16819	WT_Flk	T1KO	OK	10.0032	32.656	1.70689	1.43581	0.00155	0.020093	yes
XLOC_005869	XLOC_005869	Dlx3	chr11	95120118	95125296	5178	WT_Flk	T1KO	OK	0.448629	3.27913	2.86972	3.00456	0.0002	0.00379294	yes
XLOC_005907	XLOC_005907	Hoxb1	chr11	96365751	96368256	2505	WT_Flk	T1KO	OK	2.4293	12.3314	2.34372	3.3753	5e-05	0.0011363	yes
XLOC_005968	XLOC_005968	Rara	chr11	98927817	98974942	47125	WT_Flk	T1KO	OK	4.45487	9.6788	1.11944	1.4087	0.00515	0.0496044	yes
XLOC_006014	XLOC_006014	Wnk4	chr11	101260566	101277409	16843	WT_Flk	T1KO	OK	18.0592	0	#NAME?	-	5e-05	0.0011363	yes
XLOC_006226	XLOC_006226	Snhg20	chr11	117076789	117078955	2166	WT_Flk	T1KO	OK	3.66844	16.3194	2.15335	1.75589	0.00205	0.0248909	yes
XLOC_006395	XLOC_006395	Tns3	chr11	8431651	8664535	232884	WT_Flk	T1KO	OK	6.10735	12.5964	1.04439	1.59323	0.0008	0.0118843	yes
XLOC_006410	XLOC_006410	Fignl1	chr11	11787430	11808962	21532	WT_Flk	T1KO	OK	13.0423	24.4432	0.906238	1.63981	0.0041	0.041844	yes
XLOC_006413	XLOC_006413	Grb10	chr11	11930507	12038683	108176	WT_Flk	T1KO	OK	48.3523	0.631398	-6.25889	-1.96118	5e-05	0.0011363	yes
XLOC_006566	XLOC_006566	Anp32-ps	chr11	33204054	33513746	309692	WT_Flk	T1KO	OK	291.339	85.6439	-1.76628	-2.35829	0.0015	0.0195739	yes
XLOC_006626	XLOC_006626	Gm12168	chr11	46450979	46451347	368	WT_Flk	T1KO	OK	5.10668	0	#NAME?	-	5e-05	0.0011363	yes
XLOC_006654	XLOC_006654	Cnot6	chr11	49671502	49712723	41221	WT_Flk	T1KO	OK	76.8956	37.7138	-1.02781	-1.72484	0.0041	0.041844	yes
XLOC_006672	XLOC_006672	Zfp2	chr11	50898711	50916165	17454	WT_Flk	T1KO	OK	2.93394	8.83176	1.58986	1.77644	0.00025	0.00458293	yes
XLOC_006731	XLOC_006731	Anxa6	chr11	54979107	55033445	54338	WT_Flk	T1KO	OK	19.8624	7.07809	-1.4886	-2.51261	5e-05	0.0011363	yes
XLOC_006749	XLOC_006749	Hand1	chr11	57828704	57832818	4114	WT_Flk	T1KO	OK	97.7275	179.833	0.87982	1.7404	0.00445	0.0443885	yes
XLOC_006806	XLOC_006806	Pemt	chr11	59970613	60046489	75876	WT_Flk	T1KO	OK	3.64115	0	#NAME?	-	5e-05	0.0011363	yes
XLOC_006963	XLOC_006963	Alox15	chr11	70344151	70352031	7880	WT_Flk	T1KO	OK	2.2098	11.2739	2.351	2.32839	5e-05	0.0011363	yes
XLOC_007182	XLOC_007182	Lhx1	chr11	84518283	84525535	7252	WT_Flk	T1KO	OK	67.4032	25.817	-1.3845	-2.30209	0.0001	0.00209712	yes
XLOC_007229	XLOC_007229	Dynll2	chr11	87979524	87987533	8009	WT_Flk	T1KO	OK	42.9645	19.582	-1.13361	-1.87267	0.00135	0.0180379	yes
XLOC_007266	XLOC_007266	Luc7l3	chr11	94287889	94321988	34099	WT_Flk	T1KO	OK	87.6703	37.5172	-1.22453	-1.63611	0.00185	0.0229994	yes
XLOC_007663	XLOC_007663	Srp68	chr11	116245165	116274217	29052	WT_Flk	T1KO	OK	44.5206	20.5262	-1.11701	-1.88733	0.0015	0.0195739	yes
XLOC_007672	XLOC_007672	Rhbdf2	chr11	116598164	116627019	28855	WT_Flk	T1KO	OK	2.68966	8.76478	1.70429	1.82942	0.002	0.0244104	yes
XLOC_007800	XLOC_007800	Apob	chr12	7977647	8016835	39188	WT_Flk	T1KO	OK	0.0563492	6.68783	6.891	0.939956	0.0001	0.00209712	yes
XLOC_007981	XLOC_007981	Pnn	chr12	59066918	59074017	7099	WT_Flk	T1KO	OK	85.8048	32.4768	-1.40165	-2.55823	0.00035	0.0060687	yes
XLOC_008085	XLOC_008085	Srsf5	chr12	80945503	80950507	5004	WT_Flk	T1KO	OK	58.1558	19.7437	-1.55853	-1.72429	0.0036	0.0379221	yes
XLOC_008103	XLOC_008103	Rbm25	chr12	83631235	83683123	51888	WT_Flk	T1KO	OK	186.407	80.1089	-1.21842	-1.52312	0.0013	0.0175704	yes
XLOC_008282	XLOC_008282	Dlk1	chr12	109452822	109463336	10514	WT_Flk	T1KO	OK	2.48773	18.5732	2.90032	2.66063	5e-05	0.0011363	yes
XLOC_008380	XLOC_008380	Kif26a	chr12	112146207	112181747	35540	WT_Flk	T1KO	OK	5.01759	11.5472	1.20248	2.20887	5e-05	0.0011363	yes
XLOC_008386	XLOC_008386	Cep170b	chr12	112722173	112746591	24418	WT_Flk	T1KO	OK	10.828	25.5618	1.23923	2.49999	0.0001	0.00209712	yes
XLOC_008447	XLOC_008447	Ncoa1	chr12	4247362	4477182	229820	WT_Flk	T1KO	OK	5.23489	9.85821	0.913165	1.74244	0.00295	0.0328527	yes
XLOC_008586	XLOC_008586	Stxbp6	chr12	44852487	45074493	222006	WT_Flk	T1KO	OK	5.83971	0.676144	-3.1105	-0.916384	0.00425	0.0429557	yes
XLOC_008606	XLOC_008606	Egln3	chr12	54178980	54203860	24880	WT_Flk	T1KO	OK	19.2981	36.971	0.937936	1.94969	0.0011	0.0153592	yes
XLOC_008686	XLOC_008686	Timm9	chr12	71111427	71136675	25248	WT_Flk	T1KO	OK	4.37292	16.0935	1.8798	1.99822	0.0014	0.0185496	yes
XLOC_009250	XLOC_009250	2810429I04Rik	chr13	3478229	3501393	23164	WT_Flk	T1KO	OK	4.09305	16.0032	1.96711	1.72501	0.0018	0.0225116	yes
XLOC_009414	XLOC_009414	Hist1h3d	chr13	23575762	23576322	560	WT_Flk	T1KO	OK	36.9581	79.0417	1.09672	1.61993	0.0032	0.0348319	yes
XLOC_009580	XLOC_009580	Cap2	chr13	46501847	46649642	147795	WT_Flk	T1KO	OK	12.0849	3.12703	-1.95035	-2.36119	0.0001	0.00209712	yes
XLOC_009628	XLOC_009628	Cplx2	chr13	54371348	54383917	12569	WT_Flk	T1KO	OK	8.0269	2.6566	-1.59526	-2.43	5e-05	0.0011363	yes
XLOC_009653	XLOC_009653	Ddx46	chr13	55635026	55681256	46230	WT_Flk	T1KO	OK	61.999	29.5514	-1.06902	-2.02863	0.00215	0.0258465	yes
XLOC_009679	XLOC_009679	Dapk1	chr13	60601946	60763185	161239	WT_Flk	T1KO	OK	20.5115	9.80272	-1.06518	-2.08221	0.00045	0.00746933	yes
XLOC_009739	XLOC_009739	Gm10037	chr13	67833234	67843113	9879	WT_Flk	T1KO	OK	4.53036	0	#NAME?	-	0.0008	0.0118843	yes
XLOC_009842	XLOC_009842	Lhfpl2	chr13	94057795	94195409	137614	WT_Flk	T1KO	OK	6.26489	19.1638	1.61303	2.09485	5e-05	0.0011363	yes
XLOC_009864	XLOC_009864	Enc1	chr13	97241104	97253039	11935	WT_Flk	T1KO	OK	17.8345	7.97797	-1.16057	-2.12974	0.0003	0.00533247	yes
XLOC_010209	XLOC_010209	Sox4	chr13	28943047	28953713	10666	WT_Flk	T1KO	OK	21.5691	11.7984	-0.870375	-1.70179	0.0033	0.0356402	yes
XLOC_010346	XLOC_010346	Ror2	chr13	53109311	53286124	176813	WT_Flk	T1KO	OK	2.55876	6.49678	1.34428	1.43277	0.00395	0.0406635	yes
XLOC_010349	XLOC_010349	Msx2	chr13	53466883	53473074	6191	WT_Flk	T1KO	OK	20.5714	42.4238	1.04423	2.07233	0.001	0.0142379	yes
XLOC_010373	XLOC_010373	Dbn1	chr13	55473428	55488111	14683	WT_Flk	T1KO	OK	22.0796	6.64107	-1.73323	-1.76824	0.0035	0.0371553	yes
XLOC_010382	XLOC_010382	H2afy	chr13	56073618	56136361	62743	WT_Flk	T1KO	OK	34.9613	16.9415	-1.0452	-1.70139	0.00215	0.0258465	yes
XLOC_010521	XLOC_010521	Ahrr	chr13	74211117	74292331	81214	WT_Flk	T1KO	OK	0.167215	4.62593	4.78997	0.45713	0.0002	0.00379294	yes
XLOC_010598	XLOC_010598	F2r	chr13	95601803	95618459	16656	WT_Flk	T1KO	OK	66.797	22.2074	-1.58874	-2.80995	5e-05	0.0011363	yes
XLOC_010599	XLOC_010599	Iqgap2	chr13	95627176	95891922	264746	WT_Flk	T1KO	OK	14.9385	4.6186	-1.69351	-3.10253	5e-05	0.0011363	yes
XLOC_010708	XLOC_010708	Fst	chr13	114452261	114458730	6469	WT_Flk	T1KO	OK	2.53398	9.09155	1.84312	2.38206	0.0004	0.00678138	yes
XLOC_011087	XLOC_011087	Tmem260	chr14	48446127	48515135	69008	WT_Flk	T1KO	OK	18.9845	46.3227	1.28689	2.15048	0.0011	0.0153592	yes
XLOC_011357	XLOC_011357	Mmp14	chr14	54431611	54441265	9654	WT_Flk	T1KO	OK	24.1236	12.8132	-0.912822	-1.58008	0.00325	0.0352357	yes
XLOC_011367	XLOC_011367	Bcl2l2,Gm20521,Pabpn1	chr14	54883376	54898169	14793	WT_Flk	T1KO	OK	144.102	61.4226	-1.23025	-1.89703	0.001	0.0142379	yes
XLOC_011383	XLOC_011383	Psme1	chr14	55578122	55585302	7180	WT_Flk	T1KO	OK	49.4388	8.79857	-2.4903	-2.08253	0.0003	0.00533247	yes
XLOC_011391	XLOC_011391	Nfatc4	chr14	55824794	55833943	9149	WT_Flk	T1KO	OK	6.1661	14.1596	1.19935	2.29594	0.00035	0.0060687	yes
XLOC_011404	XLOC_011404	Mphosph8	chr14	56668247	56701268	33021	WT_Flk	T1KO	OK	43.7067	17.418	-1.32727	-1.74291	0.00065	0.0100794	yes
XLOC_011459	XLOC_011459	Sox7	chr14	63943673	63950732	7059	WT_Flk	T1KO	OK	12.5416	0.793611	-3.98215	-3.4222	5e-05	0.0011363	yes
XLOC_011515	XLOC_011515	Dok2	chr14	70654245	70778495	124250	WT_Flk	T1KO	OK	4.03529	0	#NAME?	-	5e-05	0.0011363	yes
XLOC_011644	XLOC_011644	Zic2	chr14	122475434	122479852	4418	WT_Flk	T1KO	OK	24.6686	8.93434	-1.46524	-1.94186	0.00135	0.0180379	yes
XLOC_011823	XLOC_011823	Zcchc24	chr14	25711641	25769039	57398	WT_Flk	T1KO	OK	4.86549	14.3736	1.56276	2.89055	5e-05	0.0011363	yes
XLOC_011871	XLOC_011871	Dph3	chr14	32080565	32103202	22637	WT_Flk	T1KO	OK	4.25125	17.4984	2.04126	1.65988	0.0024	0.028143	yes
XLOC_012017	XLOC_012017	Fermt2	chr14	45458791	45530118	71327	WT_Flk	T1KO	OK	29.8391	16.086	-0.891398	-1.62207	0.0036	0.0379221	yes
XLOC_012048	XLOC_012048	3632451O06Rik	chr14	49681559	49783383	101824	WT_Flk	T1KO	OK	3.13952	10.319	1.71669	2.29965	5e-05	0.0011363	yes
XLOC_012208	XLOC_012208	Gjb2	chr14	57098599	57104702	6103	WT_Flk	T1KO	OK	0.506356	3.77372	2.89776	2.85064	0.0001	0.00209712	yes
XLOC_012238	XLOC_012238	Tnfrsf19	chr14	60963833	61046855	83022	WT_Flk	T1KO	OK	10.4763	36.2434	1.79058	3.5736	5e-05	0.0011363	yes
XLOC_012385	XLOC_012385	Dgkh	chr14	78569608	78725089	155481	WT_Flk	T1KO	OK	3.03446	6.37187	1.07027	1.6494	0.00435	0.0436434	yes
XLOC_012568	XLOC_012568	Myo10	chr15	25622524	25813673	191149	WT_Flk	T1KO	OK	42.4595	17.7773	-1.25605	-1.39516	0.001	0.0142379	yes
XLOC_012852	XLOC_012852	Gm5805	chr15	81972389	81972845	456	WT_Flk	T1KO	OK	32.6788	72.026	1.14016	1.73279	0.0045	0.0447374	yes
XLOC_012927	XLOC_012927	Mapk8ip2	chr15	89453912	89464468	10556	WT_Flk	T1KO	OK	1.26442	4.65191	1.87935	1.5068	0.0004	0.00678138	yes
XLOC_012929	XLOC_012929	Shank3	chr15	89499622	89560261	60639	WT_Flk	T1KO	OK	28.4437	12.8635	-1.14482	-1.60335	0.00195	0.0239458	yes
XLOC_013013	XLOC_013013	Slc4a8	chr15	100761746	100823968	62222	WT_Flk	T1KO	OK	0.329506	4.64244	3.81651	0.59609	0.00055	0.00880511	yes
XLOC_013075	XLOC_013075	Ghr	chr15	3317759	3583492	265733	WT_Flk	T1KO	OK	2.26879	5.50175	1.27797	1.17682	0.0024	0.028143	yes
XLOC_013097	XLOC_013097	Slc1a3	chr15	8634123	8710764	76641	WT_Flk	T1KO	OK	33.7758	3.859	-3.12969	-2.64658	5e-05	0.0011363	yes
XLOC_013103	XLOC_013103	Dnajc21	chr15	10446755	10470516	23761	WT_Flk	T1KO	OK	20.0019	7.31659	-1.45089	-1.62132	0.00225	0.0267899	yes
XLOC_013173	XLOC_013173	Ankrd46	chr15	36477667	36496791	19124	WT_Flk	T1KO	OK	8.22548	16.7336	1.02457	1.70986	0.00405	0.0414758	yes
XLOC_013190	XLOC_013190	Klf10	chr15	38294412	38300707	6295	WT_Flk	T1KO	OK	10.992	28.0587	1.35199	2.5261	0.0001	0.00209712	yes
XLOC_013260	XLOC_013260	Mtss1	chr15	58941243	59082026	140783	WT_Flk	T1KO	OK	7.62766	14.7571	0.9521	1.85903	0.00255	0.0294143	yes
XLOC_013366	XLOC_013366	Oplah	chr15	76294433	76330677	36244	WT_Flk	T1KO	OK	2.97848	0.113793	-4.7101	-0.317959	0.0001	0.00209712	yes
XLOC_013442	XLOC_013442	Gm22077,Rpl3	chr15	80077793	80119501	41708	WT_Flk	T1KO	OK	14.3934	3.80438	-1.91967	-1.15521	0.00415	0.0422359	yes
XLOC_013493	XLOC_013493	1700001L05Rik	chr15	83357525	83367282	9757	WT_Flk	T1KO	OK	0.816434	9.58298	3.55306	1.98872	0.0001	0.00209712	yes
XLOC_013515	XLOC_013515	Celsr1	chr15	85898757	86033777	135020	WT_Flk	T1KO	OK	6.97432	20.2468	1.53757	3.30975	5e-05	0.0011363	yes
XLOC_013559	XLOC_013559	Prickle1	chr15	93499113	93595891	96778	WT_Flk	T1KO	OK	3.25126	7.00783	1.10797	1.80201	0.0024	0.028143	yes
XLOC_013688	XLOC_013688	Calcoco1	chr15	102706778	102722178	15400	WT_Flk	T1KO	OK	18.3482	5.15861	-1.83058	-2.43045	0.0001	0.00209712	yes
XLOC_013712	XLOC_013712	Tdgf1-ps1	chr16	3730509	3731025	516	WT_Flk	T1KO	OK	90.3607	35.1203	-1.36339	-1.8801	0.00245	0.0285455	yes
XLOC_013713	XLOC_013713	Zfp263	chr16	3744092	3750790	6698	WT_Flk	T1KO	OK	2.38343	7.01701	1.55782	1.77291	0.0012	0.0164586	yes
XLOC_013749	XLOC_013749	1810013L24Rik	chr16	8830099	8858916	28817	WT_Flk	T1KO	OK	13.9956	6.70086	-1.06255	-1.78019	0.00265	0.0303082	yes
XLOC_013835	XLOC_013835	Txnrd2	chr16	18348181	18479073	130892	WT_Flk	T1KO	OK	5.63294	0.347349	-4.01943	-0.460481	5e-05	0.0011363	yes
XLOC_013873	XLOC_013873	Ephb3	chr16	21204754	21223305	18551	WT_Flk	T1KO	OK	3.74189	12.1931	1.70423	2.85744	5e-05	0.0011363	yes
XLOC_013973	XLOC_013973	Sema5b	chr16	35541144	35664732	123588	WT_Flk	T1KO	OK	5.22948	1.14855	-2.18685	-0.984707	0.00195	0.0239458	yes
XLOC_014302	XLOC_014302	Carhsp1	chr16	8658586	8672153	13567	WT_Flk	T1KO	OK	14.167	26.2149	0.887859	1.74108	0.00395	0.0406635	yes
XLOC_014320	XLOC_014320	Litaf	chr16	10959274	11066157	106883	WT_Flk	T1KO	OK	11.1628	34.8824	1.6438	2.03076	0.00155	0.020093	yes
XLOC_014442	XLOC_014442	2510009E07Rik	chr16	21649044	21694665	45621	WT_Flk	T1KO	OK	1.51351	4.96735	1.71458	2.57034	5e-05	0.0011363	yes
XLOC_014556	XLOC_014556	Slc15a2	chr16	36750177	36784962	34785	WT_Flk	T1KO	OK	5.94229	14.9567	1.3317	1.45919	0.00265	0.0303082	yes
XLOC_014608	XLOC_014608	Phldb2	chr16	45746242	46010218	263976	WT_Flk	T1KO	OK	35.8422	15.2718	-1.23079	-1.84921	0.00015	0.00297738	yes
XLOC_014811	XLOC_014811	Runx1	chr16	92601465	92826149	224684	WT_Flk	T1KO	OK	13.6502	5.78864	-1.23763	-1.44348	0.0046	0.0454878	yes
XLOC_014837	XLOC_014837	Ripk4	chr16	97741932	97763737	21805	WT_Flk	T1KO	OK	2.85237	7.51401	1.39742	2.16984	0.0006	0.00943805	yes
XLOC_014857	XLOC_014857	Synj2	chr17	5941279	6079741	138462	WT_Flk	T1KO	OK	12.1478	2.16992	-2.48498	-1.78081	5e-05	0.0011363	yes
XLOC_014881	XLOC_014881	T	chr17	8434422	8442496	8074	WT_Flk	T1KO	OK	59.212	26.0435	-1.18497	-2.24229	0.00015	0.00297738	yes
XLOC_015045	XLOC_015045	Rps2,Snora64	chr17	24718115	24721929	3814	WT_Flk	T1KO	OK	46.3472	10.247	-2.17728	-2.16363	0.0003	0.00533247	yes
XLOC_015120	XLOC_015120	Scube3	chr17	28142315	28174852	32537	WT_Flk	T1KO	OK	0.444648	3.29774	2.89074	1.96628	5e-05	0.0011363	yes
XLOC_015165	XLOC_015165	Pde9a	chr17	31386233	31476310	90077	WT_Flk	T1KO	OK	0.556554	3.89143	2.80571	0.831698	5e-05	0.0011363	yes
XLOC_015195	XLOC_015195	Gm20507,Pram1,Zfp414	chr17	33629089	33645706	16617	WT_Flk	T1KO	OK	6.46281	1.80333	-1.8415	-0.994938	0.00345	0.0367834	yes
XLOC_015327	XLOC_015327	Trim26	chr17	36837133	36859398	22265	WT_Flk	T1KO	OK	34.4518	13.4842	-1.35331	-1.99239	0.00045	0.00746933	yes
XLOC_015508	XLOC_015508	Hdgfrp2	chr17	56079656	56109803	30147	WT_Flk	T1KO	OK	21.0224	6.05495	-1.79574	-2.55728	5e-05	0.0011363	yes
XLOC_015527	XLOC_015527	Trip10	chr17	57249450	57263697	14247	WT_Flk	T1KO	OK	9.92447	3.35161	-1.56613	-1.98411	0.0009	0.0130987	yes
XLOC_015581	XLOC_015581	Ttc27	chr17	74717749	74863570	145821	WT_Flk	T1KO	OK	12.3689	5.55508	-1.15484	-1.73371	0.0029	0.0324428	yes
XLOC_015582	XLOC_015582	Ltbp1	chr17	75005567	75392512	386945	WT_Flk	T1KO	OK	4.14813	9.62685	1.2146	1.82423	0.00055	0.00880511	yes
XLOC_015584	XLOC_015584	Rasgrp3	chr17	75435904	75529043	93139	WT_Flk	T1KO	OK	8.00442	3.74799	-1.09468	-1.79914	0.00385	0.0399309	yes
XLOC_015590	XLOC_015590	Gpatch11	chr17	78835515	78848299	12784	WT_Flk	T1KO	OK	3.82051	0.855123	-2.15956	-2.06325	0.002	0.0244104	yes
XLOC_015671	XLOC_015671	Gm10232	chr17	3044013	3044733	720	WT_Flk	T1KO	OK	60.5739	23.3032	-1.37817	-1.95817	0.00135	0.0180379	yes
XLOC_015948	XLOC_015948	Mdga1	chr17	29827955	29970087	142132	WT_Flk	T1KO	OK	0.567479	5.27516	3.21658	1.13061	0.0006	0.00943805	yes
XLOC_015970	XLOC_015970	Akap8	chr17	32303675	32321153	17478	WT_Flk	T1KO	OK	45.1167	19.813	-1.18721	-2.30934	0.00025	0.00458293	yes
XLOC_015971	XLOC_015971	Akap8l	chr17	32321424	32350581	29157	WT_Flk	T1KO	OK	21.6767	10.2613	-1.07893	-1.60911	0.00475	0.0466427	yes
XLOC_016052	XLOC_016052	Sapcd1	chr17	35016578	35028016	11438	WT_Flk	T1KO	OK	2.95823	0	#NAME?	-	5e-05	0.0011363	yes
XLOC_016118	XLOC_016118	Rpp21	chr17	36255644	36258069	2425	WT_Flk	T1KO	OK	7.38573	0	#NAME?	-	5e-05	0.0011363	yes
XLOC_016216	XLOC_016216	Slc29a1	chr17	45585199	45599606	14407	WT_Flk	T1KO	OK	22.4061	7.23637	-1.63055	-1.38326	0.00145	0.0190478	yes
XLOC_016226	XLOC_016226	Polr1c	chr17	46243919	46248054	4135	WT_Flk	T1KO	OK	36.3697	11.5352	-1.6567	-1.89698	0.0011	0.0153592	yes
XLOC_016290	XLOC_016290	Mrps36-ps1	chr17	53866714	53867020	306	WT_Flk	T1KO	OK	4.26275	0	#NAME?	-	0.00075	0.0113055	yes
XLOC_016333	XLOC_016333	Gtf2f1	chr17	57003404	57011288	7884	WT_Flk	T1KO	OK	25.2353	10.5399	-1.25958	-1.84939	0.0012	0.0164586	yes
XLOC_016449	XLOC_016449	Kcng3	chr17	83585956	83631895	45939	WT_Flk	T1KO	OK	1.4227	3.99567	1.4898	1.80463	0.00295	0.0328527	yes
XLOC_016477	XLOC_016477	Calm2	chr17	87433411	87446935	13524	WT_Flk	T1KO	OK	130.452	69.8559	-0.901068	-1.80128	0.0029	0.0324428	yes
XLOC_016501	XLOC_016501	Bambi	chr18	3507956	3516404	8448	WT_Flk	T1KO	OK	4.26492	10.1605	1.25238	2.23774	0.0002	0.00379294	yes
XLOC_016634	XLOC_016634	Egr1	chr18	34859822	34864984	5162	WT_Flk	T1KO	OK	4.31048	12.7189	1.56105	2.78099	5e-05	0.0011363	yes
XLOC_016656	XLOC_016656	Zmat2	chr18	36793922	36799660	5738	WT_Flk	T1KO	OK	31.7346	16.0509	-0.983403	-1.73478	0.0025	0.0289735	yes
XLOC_016743	XLOC_016743	Eno1b	chr18	48045334	48048378	3044	WT_Flk	T1KO	OK	7.97805	17.3436	1.12029	1.85517	0.0035	0.0371553	yes
XLOC_016800	XLOC_016800	Rbm22	chr18	60560735	60572810	12075	WT_Flk	T1KO	OK	8.86291	18.5425	1.06499	1.5072	0.0025	0.0289735	yes
XLOC_016801	XLOC_016801	Rps14	chr18	60774509	60778546	4037	WT_Flk	T1KO	OK	16.0382	42.9302	1.42048	1.79452	0.00135	0.0180379	yes
XLOC_016807	XLOC_016807	Pdgfrb	chr18	61045149	61085061	39912	WT_Flk	T1KO	OK	2.70135	6.35482	1.23417	2.15252	0.0008	0.0118843	yes
XLOC_017131	XLOC_017131	Eif3j2	chr18	43475417	43477796	2379	WT_Flk	T1KO	OK	33.3859	13.6726	-1.28795	-2.38305	0.0003	0.00533247	yes
XLOC_017146	XLOC_017146	Ccdc112	chr18	46282150	46311928	29778	WT_Flk	T1KO	OK	4.62539	0.790855	-2.54809	-1.97337	0.0027	0.0307015	yes
XLOC_017182	XLOC_017182	Fbn2	chr18	58008622	58209926	201304	WT_Flk	T1KO	OK	28.8894	13.734	-1.07279	-2.08285	0.0009	0.0130987	yes
XLOC_017189	XLOC_017189	Synpo	chr18	60593972	60660142	66170	WT_Flk	T1KO	OK	0.880416	3.62098	2.04012	0.68455	0.0044	0.0440282	yes
XLOC_017223	XLOC_017223	Nars	chr18	64499664	64516557	16893	WT_Flk	T1KO	OK	56.1154	29.3679	-0.934156	-1.8011	0.0044	0.0440282	yes
XLOC_017238	XLOC_017238	Afg3l2	chr18	67404766	67449166	44400	WT_Flk	T1KO	OK	13.2886	5.16538	-1.36324	-1.99078	0.0014	0.0185496	yes
XLOC_017372	XLOC_017372	AI837181	chr19	5425156	5427313	2157	WT_Flk	T1KO	OK	9.5534	2.91772	-1.71118	-1.67763	0.00455	0.0451478	yes
XLOC_017412	XLOC_017412	Rasgrp2	chr19	6399339	6418606	19267	WT_Flk	T1KO	OK	3.09288	0.646966	-2.25719	-0.392134	5e-05	0.0011363	yes
XLOC_017441	XLOC_017441	Hnrnpul2	chr19	8819400	8834142	14742	WT_Flk	T1KO	OK	65.0031	31.7127	-1.03545	-1.79811	0.00295	0.0328527	yes
XLOC_017444	XLOC_017444	Ubxn1	chr19	8871558	8875663	4105	WT_Flk	T1KO	OK	56.3391	21.5252	-1.38811	-2.15005	0.0002	0.00379294	yes
XLOC_017477	XLOC_017477	Gm6501	chr19	11096815	11130876	34061	WT_Flk	T1KO	OK	115.236	44.8172	-1.36246	-2.50301	5e-05	0.0011363	yes
XLOC_017549	XLOC_017549	Gna14	chr19	16435666	16610818	175152	WT_Flk	T1KO	OK	1.26673	4.60036	1.86064	2.23249	0.00025	0.00458293	yes
XLOC_017578	XLOC_017578	Ptar1	chr19	23687399	23721129	33730	WT_Flk	T1KO	OK	3.81961	9.96498	1.38344	1.84006	0.00255	0.0294143	yes
XLOC_017659	XLOC_017659	Cyp26a1	chr19	37697807	37701528	3721	WT_Flk	T1KO	OK	48.3027	14.8829	-1.69845	-2.84282	5e-05	0.0011363	yes
XLOC_017756	XLOC_017756	Neurl1a	chr19	47178819	47259440	80621	WT_Flk	T1KO	OK	1.94027	5.04463	1.37849	1.85458	0.0018	0.0225116	yes
XLOC_017858	XLOC_017858	Actn3	chr19	4861222	4877909	16687	WT_Flk	T1KO	OK	0.542869	5.39061	3.31177	2.376	0.00035	0.0060687	yes
XLOC_017872	XLOC_017872	Sart1	chr19	5377522	5388703	11181	WT_Flk	T1KO	OK	14.0846	4.87228	-1.53144	-2.46704	5e-05	0.0011363	yes
XLOC_017961	XLOC_017961	Incenp	chr19	9872296	9899533	27237	WT_Flk	T1KO	OK	58.809	28.3597	-1.0522	-1.75797	0.00295	0.0328527	yes
XLOC_017963	XLOC_017963	Fads2	chr19	10064163	10101503	37340	WT_Flk	T1KO	OK	34.9013	15.4313	-1.17742	-1.89074	0.00025	0.00458293	yes
XLOC_018064	XLOC_018064	Pcsk5	chr19	17432831	17837632	404801	WT_Flk	T1KO	OK	8.34036	3.77704	-1.14285	-2.00163	0.0007	0.0106945	yes
XLOC_018122	XLOC_018122	Dkk1	chr19	30545862	30549665	3803	WT_Flk	T1KO	OK	2.2096	12.0962	2.45269	3.62885	5e-05	0.0011363	yes
XLOC_018312	XLOC_018312	Eif3a	chr19	60761115	60790693	29578	WT_Flk	T1KO	OK	227.987	101.87	-1.16222	-1.91029	0.0038	0.0395668	yes
XLOC_018675	XLOC_018675	Egfl7,Fam69b,Gm20532,Mir126a	chr2	26580013	26636497	56484	WT_Flk	T1KO	OK	32.2645	5.65092	-2.51339	-1.12701	0.0007	0.0106945	yes
XLOC_018995	XLOC_018995	Csrnp3	chr2	65845766	66031546	185780	WT_Flk	T1KO	OK	1.13639	5.37756	2.2425	1.46175	0.0013	0.0175704	yes
XLOC_019033	XLOC_019033	Ppig	chr2	69722544	69754012	31468	WT_Flk	T1KO	OK	62.6305	23.0419	-1.44261	-1.59673	5e-05	0.0011363	yes
XLOC_019038	XLOC_019038	Mettl5os	chr2	69885727	69888155	2428	WT_Flk	T1KO	OK	3.68348	0	#NAME?	-	5e-05	0.0011363	yes
XLOC_019160	XLOC_019160	Fam171b	chr2	83812635	83883486	70851	WT_Flk	T1KO	OK	1.00913	3.31138	1.71432	1.24028	0.00345	0.0367834	yes
XLOC_019181	XLOC_019181	Ssrp1	chr2	84998582	85047109	48527	WT_Flk	T1KO	OK	99.9802	49.5056	-1.01405	-1.53906	0.00435	0.0436434	yes
XLOC_019240	XLOC_019240	Gm13736	chr2	87526144	87526397	253	WT_Flk	T1KO	OK	16.7966	58.9622	1.81162	1.85509	0.0042	0.0425993	yes
XLOC_019334	XLOC_019334	Trp53i11	chr2	93187547	93201759	14212	WT_Flk	T1KO	OK	3.81086	1.37903	-1.46646	-1.22902	0.00415	0.0422359	yes
XLOC_019379	XLOC_019379	Lmo2	chr2	103957985	104063240	105255	WT_Flk	T1KO	OK	38.11	4.39387	-3.11661	-1.97427	0.00225	0.0267899	yes
XLOC_019483	XLOC_019483	Fam98b	chr2	117249738	117271540	21802	WT_Flk	T1KO	OK	191.906	84.9791	-1.17522	-1.92078	0.00175	0.0220433	yes
XLOC_019678	XLOC_019678	Bmp2	chr2	133552158	133562885	10727	WT_Flk	T1KO	OK	21.9084	9.03736	-1.27751	-2.31853	0.0001	0.00209712	yes
XLOC_019939	XLOC_019939	Top1	chr2	160645887	160722764	76877	WT_Flk	T1KO	OK	62.7383	34.3408	-0.869421	-1.5933	0.0033	0.0356402	yes
XLOC_020004	XLOC_020004	Cd40	chr2	165055626	165072948	17322	WT_Flk	T1KO	OK	10.9697	1.861	-2.55938	-1.54999	0.00055	0.00880511	yes
XLOC_020259	XLOC_020259	Pfkfb3	chr2	11471432	11554077	82645	WT_Flk	T1KO	OK	7.77467	21.4231	1.46231	1.57803	5e-05	0.0011363	yes
XLOC_020278	XLOC_020278	Cubn	chr2	13271600	13491813	220213	WT_Flk	T1KO	OK	0.135993	3.37833	4.63471	0.903292	5e-05	0.0011363	yes
XLOC_020359	XLOC_020359	Arrdc1	chr2	24925351	24935252	9901	WT_Flk	T1KO	OK	1.74732	7.65617	2.13148	1.03039	0.0009	0.0130987	yes
XLOC_020423	XLOC_020423	Surf1	chr2	26913380	26933928	20548	WT_Flk	T1KO	OK	3.5596	0.485917	-2.87293	-0.433546	0.00045	0.00746933	yes
XLOC_020607	XLOC_020607	Mir5129,Zeb2	chr2	44983631	45117395	133764	WT_Flk	T1KO	OK	40.0071	17.1616	-1.22108	-1.51049	0.00045	0.00746933	yes
XLOC_020727	XLOC_020727	Lrp2	chr2	69424339	69586065	161726	WT_Flk	T1KO	OK	0.512127	3.00826	2.55435	1.17403	0.0002	0.00379294	yes
XLOC_021116	XLOC_021116	Trim44	chr2	102300118	102407828	107710	WT_Flk	T1KO	OK	59.3437	28.6012	-1.05302	-2.06781	0.00135	0.0180379	yes
XLOC_021159	XLOC_021159	Dnajc24	chr2	105966708	106406151	439443	WT_Flk	T1KO	OK	1.42934	11.594	3.01995	1.22414	0.0008	0.0118843	yes
XLOC_021232	XLOC_021232	Arhgap11a	chr2	113831491	113848661	17170	WT_Flk	T1KO	OK	42.5511	17.8939	-1.24972	-2.38965	5e-05	0.0011363	yes
XLOC_021265	XLOC_021265	Bmf	chr2	118528756	118549687	20931	WT_Flk	T1KO	OK	4.99233	17.9145	1.84334	1.50286	0.00105	0.0148168	yes
XLOC_021292	XLOC_021292	Ehd4	chr2	120089174	120154606	65432	WT_Flk	T1KO	OK	8.82618	3.35461	-1.39564	-1.4077	0.0027	0.0307015	yes
XLOC_021338	XLOC_021338	Myef2	chr2	125068123	125123661	55538	WT_Flk	T1KO	OK	31.9419	16.5908	-0.945069	-1.57098	0.00505	0.048924	yes
XLOC_021443	XLOC_021443	Lrrn4	chr2	132868304	132880891	12587	WT_Flk	T1KO	OK	6.39651	16.6103	1.37672	2.54545	0.00015	0.00297738	yes
XLOC_021592	XLOC_021592	Bcl2l1	chr2	152780667	152831728	51061	WT_Flk	T1KO	OK	30.03	13.7304	-1.12903	-1.66717	0.00375	0.0391581	yes
XLOC_021600	XLOC_021600	Nol4l	chr2	153407461	153529971	122510	WT_Flk	T1KO	OK	4.5548	9.50644	1.06152	1.6229	0.00115	0.0159329	yes
XLOC_021633	XLOC_021633	Eif6	chr2	155819831	155834854	15023	WT_Flk	T1KO	OK	104.338	27.2725	-1.93575	-1.85134	0.00185	0.0229994	yes
XLOC_021683	XLOC_021683	Gm23925,Gm26003,Snhg17	chr2	158353699	158361580	7881	WT_Flk	T1KO	OK	70.5142	17.6327	-1.99966	-2.39568	5e-05	0.0011363	yes
XLOC_021755	XLOC_021755	Slc35c2	chr2	165276553	165287869	11316	WT_Flk	T1KO	OK	13.0755	2.92062	-2.16252	-1.2493	5e-05	0.0011363	yes
XLOC_021830	XLOC_021830	Gm14303	chr2	172509520	172509691	171	WT_Flk	T1KO	OK	63.1415	287.002	2.1844	2.42404	0.0002	0.00379294	yes
XLOC_021832	XLOC_021832	Bmp7	chr2	172868011	172940321	72310	WT_Flk	T1KO	OK	2.38231	5.0511	1.08424	1.716	0.0017	0.0215849	yes
XLOC_021916	XLOC_021916	Tcfl5	chr2	180597789	180642708	44919	WT_Flk	T1KO	OK	4.08144	9.91119	1.27998	1.62681	0.00515	0.0496044	yes
XLOC_022010	XLOC_022010	Car2	chr3	14886272	14900770	14498	WT_Flk	T1KO	OK	29.8394	8.94111	-1.73869	-2.32409	0.0001	0.00209712	yes
XLOC_022512	XLOC_022512	Hdgf	chr3	87906320	87916132	9812	WT_Flk	T1KO	OK	180.914	86.4488	-1.06539	-1.92137	0.0015	0.0195739	yes
XLOC_022550	XLOC_022550	Clk2	chr3	89164794	89176921	12127	WT_Flk	T1KO	OK	45.5804	18.7536	-1.28124	-1.6453	0.0026	0.0298789	yes
XLOC_022838	XLOC_022838	Dennd2c	chr3	103102603	103169769	67166	WT_Flk	T1KO	OK	2.45719	6.64159	1.43452	2.05881	0.00025	0.00458293	yes
XLOC_023003	XLOC_023003	Arhgap29	chr3	121952540	122016753	64213	WT_Flk	T1KO	OK	7.23134	17.3	1.25843	1.77614	0.00025	0.00458293	yes
XLOC_023136	XLOC_023136	Slc39a8	chr3	135825278	135888572	63294	WT_Flk	T1KO	OK	9.5524	3.7031	-1.36713	-1.89098	0.00125	0.0169998	yes
XLOC_023177	XLOC_023177	Unc5c	chr3	141457975	141834924	376949	WT_Flk	T1KO	OK	9.72524	37.8733	1.96138	3.26803	5e-05	0.0011363	yes
XLOC_023285	XLOC_023285	Cryz	chr3	154576430	154623182	46752	WT_Flk	T1KO	OK	2.55864	8.92428	1.80236	1.2042	0.0048	0.0470491	yes
XLOC_023336	XLOC_023336	Pex2	chr3	5560187	5576239	16052	WT_Flk	T1KO	OK	5.41022	16.1501	1.57778	2.13778	0.0005	0.00814119	yes
XLOC_023631	XLOC_023631	Mgarp	chr3	51388411	51396738	8327	WT_Flk	T1KO	OK	3.16423	10.0507	1.66736	1.50732	0.0024	0.028143	yes
XLOC_023666	XLOC_023666	Frem2	chr3	53513937	53657355	143418	WT_Flk	T1KO	OK	4.0671	16.5952	2.02869	1.98206	0.00045	0.00746933	yes
XLOC_023713	XLOC_023713	Siah2	chr3	58674937	58692400	17463	WT_Flk	T1KO	OK	3.02189	8.47793	1.48826	1.8674	0.00165	0.0210561	yes
XLOC_023895	XLOC_023895	Trim2	chr3	84160438	84306877	146439	WT_Flk	T1KO	OK	2.50849	8.21131	1.71079	1.43127	0.0003	0.00533247	yes
XLOC_023958	XLOC_023958	Syt11	chr3	88744699	88775164	30465	WT_Flk	T1KO	OK	0.898575	2.92766	1.70403	1.04251	0.00495	0.0481354	yes
XLOC_023974	XLOC_023974	Efna1	chr3	89271732	89281142	9410	WT_Flk	T1KO	OK	2.38816	8.23978	1.7867	2.12878	0.00025	0.00458293	yes
XLOC_024177	XLOC_024177	Chd1l	chr3	97560741	97613836	53095	WT_Flk	T1KO	OK	7.3531	2.30156	-1.67574	-1.62938	0.0015	0.0195739	yes
XLOC_024286	XLOC_024286	Wnt2b	chr3	104945271	104961921	16650	WT_Flk	T1KO	OK	7.77579	1.75833	-2.14478	-2.20272	0.0009	0.0130987	yes
XLOC_024377	XLOC_024377	Gm43587	chr3	112766808	112767012	204	WT_Flk	T1KO	OK	17.7665	76.8981	2.11378	1.78921	0.0045	0.0447374	yes
XLOC_024530	XLOC_024530	Gar1	chr3	129824911	129831396	6485	WT_Flk	T1KO	OK	175.729	44.743	-1.97362	-2.51392	5e-05	0.0011363	yes
XLOC_024674	XLOC_024674	Gm10288	chr3	146838810	146839347	537	WT_Flk	T1KO	OK	239.541	120.339	-0.993173	-1.71963	0.0042	0.0425993	yes
XLOC_025140	XLOC_025140	Zfp462	chr4	54945047	55083563	138516	WT_Flk	T1KO	OK	2.21685	5.87464	1.40599	1.72454	0.0011	0.0153592	yes
XLOC_025399	XLOC_025399	L1td1	chr4	98726733	98738480	11747	WT_Flk	T1KO	OK	12.1502	4.20539	-1.53067	-1.78056	0.00075	0.0113055	yes
XLOC_025472	XLOC_025472	Cyb5rl	chr4	107066987	107088268	21281	WT_Flk	T1KO	OK	1.03402	7.10044	2.77964	1.14254	0.00015	0.00297738	yes
XLOC_025505	XLOC_025505	Mir761,Nrd1	chr4	109000654	109202272	201618	WT_Flk	T1KO	OK	78.4276	35.1445	-1.15806	-1.18483	0.005	0.0485448	yes
XLOC_025538	XLOC_025538	Tal1	chr4	115056425	115071755	15330	WT_Flk	T1KO	OK	32.5148	3.47747	-3.22499	-4.88021	5e-05	0.0011363	yes
XLOC_025623	XLOC_025623	P3h1	chr4	119232914	119248975	16061	WT_Flk	T1KO	OK	8.03364	2.60029	-1.62738	-1.1731	0.0024	0.028143	yes
XLOC_025640	XLOC_025640	Rims3	chr4	120854815	120896579	41764	WT_Flk	T1KO	OK	1.07875	4.32978	2.00493	1.89675	0.00035	0.0060687	yes
XLOC_025716	XLOC_025716	Clspn	chr4	126556934	126593903	36969	WT_Flk	T1KO	OK	32.2813	15.8681	-1.02457	-1.45732	0.0023	0.0272565	yes
XLOC_025740	XLOC_025740	Ak2	chr4	128991957	129011529	19572	WT_Flk	T1KO	OK	48.0999	21.7494	-1.14506	-1.96395	0.00035	0.0060687	yes
XLOC_025825	XLOC_025825	Pafah2	chr4	134396319	134427413	31094	WT_Flk	T1KO	OK	1.07492	4.54899	2.08132	1.01961	0.00075	0.0113055	yes
XLOC_025951	XLOC_025951	Anp32b-ps1	chr4	143389658	143390416	758	WT_Flk	T1KO	OK	190.327	67.5701	-1.49402	-2.46561	5e-05	0.0011363	yes
XLOC_026078	XLOC_026078	Gm13067	chr4	150049012	150056976	7964	WT_Flk	T1KO	OK	5.51134	0	#NAME?	-	0.0001	0.00209712	yes
XLOC_026103	XLOC_026103	Gpr153	chr4	152274231	152285337	11106	WT_Flk	T1KO	OK	0.844311	6.03751	2.83811	1.38791	0.0005	0.00814119	yes
XLOC_026309	XLOC_026309	Gm11914	chr4	27867148	27867655	507	WT_Flk	T1KO	OK	52.9819	22.403	-1.24181	-1.79463	0.00315	0.034467	yes
XLOC_026515	XLOC_026515	Rps15a-ps8	chr4	53791069	53791456	387	WT_Flk	T1KO	OK	20.244	60.7392	1.58513	2.06814	0.00135	0.0180379	yes
XLOC_026601	XLOC_026601	Pole3	chr4	62522648	62525068	2420	WT_Flk	T1KO	OK	21.5113	9.25909	-1.21615	-1.71129	0.00355	0.0375483	yes
XLOC_026627	XLOC_026627	Gm11223	chr4	69925629	69926079	450	WT_Flk	T1KO	OK	60.2413	20.2137	-1.57542	-1.89901	0.0039	0.0403134	yes
XLOC_026944	XLOC_026944	Nasp	chr4	116601051	116627941	26890	WT_Flk	T1KO	OK	340.89	165.674	-1.04096	-1.73126	0.0043	0.0432698	yes
XLOC_027201	XLOC_027201	Nudc	chr4	133532541	133545996	13455	WT_Flk	T1KO	OK	61.2162	18.6138	-1.71754	-1.81846	0.0009	0.0130987	yes
XLOC_027235	XLOC_027235	Tmem50a	chr4	134897848	134915024	17176	WT_Flk	T1KO	OK	28.5424	10.4286	-1.45256	-1.84062	0.00265	0.0303082	yes
XLOC_027297	XLOC_027297	Minos1	chr4	139101813	139131113	29300	WT_Flk	T1KO	OK	26.4428	4.54955	-2.53908	-1.85932	0.0004	0.00678138	yes
XLOC_027402	XLOC_027402	2610305D13Rik	chr4	147611936	147642513	30577	WT_Flk	T1KO	OK	6.93746	1.7199	-2.01208	-1.92661	0.00165	0.0210561	yes
XLOC_027631	XLOC_027631	Sema3a	chr5	13125413	13602565	477152	WT_Flk	T1KO	OK	6.01455	1.65232	-1.86396	-1.3393	0.0004	0.00678138	yes
XLOC_027818	XLOC_027818	2900076G11Rik	chr5	31581078	31581709	631	WT_Flk	T1KO	OK	0	3.97081	inf	-	0.0005	0.00814119	yes
XLOC_027907	XLOC_027907	Lyar	chr5	38220469	38234306	13837	WT_Flk	T1KO	OK	97.3534	43.8904	-1.14933	-1.76522	0.004	0.0410836	yes
XLOC_028100	XLOC_028100	Ube2k	chr5	65537232	65598988	61756	WT_Flk	T1KO	OK	190.558	67.7782	-1.49134	-2.18864	0.00395	0.0406635	yes
XLOC_028124	XLOC_028124	Limch1	chr5	66745826	67057158	311332	WT_Flk	T1KO	OK	2.38863	9.76327	2.03118	1.24435	0.00315	0.034467	yes
XLOC_028279	XLOC_028279	Utp3	chr5	88554461	88556090	1629	WT_Flk	T1KO	OK	70.1262	22.9366	-1.6123	-2.63944	5e-05	0.0011363	yes
XLOC_028467	XLOC_028467	Lrrc8b	chr5	105415774	105490074	74300	WT_Flk	T1KO	OK	4.25201	1.13238	-1.90879	-2.37435	0.0007	0.0106945	yes
XLOC_028473	XLOC_028473	Zfp326	chr5	105876564	105915818	39254	WT_Flk	T1KO	OK	52.2616	19.2477	-1.44106	-2.11653	0.00135	0.0180379	yes
XLOC_028578	XLOC_028578	Hps4	chr5	112343082	112378414	35332	WT_Flk	T1KO	OK	9.45228	2.26943	-2.05833	-1.52391	0.0029	0.0324428	yes
XLOC_028941	XLOC_028941	Gm20605,Lrch4,Sap25	chr5	137629120	137642902	13782	WT_Flk	T1KO	OK	7.03862	2.15823	-1.70545	-0.826228	0.00375	0.0391581	yes
XLOC_029189	XLOC_029189	Adam22	chr5	8072351	8368160	295809	WT_Flk	T1KO	OK	0.917623	3.73454	2.02496	0.684469	5e-05	0.0011363	yes
XLOC_029197	XLOC_029197	Crot,Gm27941	chr5	8966032	8997427	31395	WT_Flk	T1KO	OK	6.26976	17.706	1.49776	1.85547	0.0007	0.0106945	yes
XLOC_030144	XLOC_030144	2900026A02Rik	chr5	113086322	113163351	77029	WT_Flk	T1KO	OK	2.69507	5.451	1.0162	1.73939	0.0041	0.041844	yes
XLOC_030154	XLOC_030154	Tmem119	chr5	113793728	113800516	6788	WT_Flk	T1KO	OK	2.43192	6.75975	1.47487	1.56144	0.00235	0.0276955	yes
XLOC_030310	XLOC_030310	Rsrc2	chr5	123728425	123749414	20989	WT_Flk	T1KO	OK	56.2586	23.0021	-1.29031	-1.93957	0.0008	0.0118843	yes
XLOC_030457	XLOC_030457	Lrwd1	chr5	136116630	136136074	19444	WT_Flk	T1KO	OK	13.2461	3.62907	-1.86789	-1.43692	0.00295	0.0328527	yes
XLOC_030583	XLOC_030583	Pdap1	chr5	145114214	145140238	26024	WT_Flk	T1KO	OK	194.944	44.2097	-2.14063	-2.75608	0.00115	0.0159329	yes
XLOC_030621	XLOC_030621	Flt1	chr5	147561603	147726011	164408	WT_Flk	T1KO	OK	18.1565	6.36467	-1.51232	-1.93649	5e-05	0.0011363	yes
XLOC_030888	XLOC_030888	Cald1	chr6	34598499	34775473	176974	WT_Flk	T1KO	OK	64.6049	33.111	-0.964333	-1.14338	0.00395	0.0406635	yes
XLOC_031581	XLOC_031581	Gata2	chr6	88193890	88207032	13142	WT_Flk	T1KO	OK	12.6038	0.906097	-3.79805	-2.28222	5e-05	0.0011363	yes
XLOC_031774	XLOC_031774	Tatdn2	chr6	113697049	113711069	14020	WT_Flk	T1KO	OK	13.3172	4.24924	-1.64802	-1.96029	0.00065	0.0100794	yes
XLOC_032320	XLOC_032320	Tspan12	chr6	21771394	21858178	86784	WT_Flk	T1KO	OK	6.46703	1.72141	-1.90951	-1.12444	0.00405	0.0414758	yes
XLOC_032550	XLOC_032550	Tra2a	chr6	49243923	49264033	20110	WT_Flk	T1KO	OK	59.823	29.507	-1.01964	-1.87145	0.00265	0.0303082	yes
XLOC_032573	XLOC_032573	Hnrnpa2b1	chr6	51460931	51469894	8963	WT_Flk	T1KO	OK	1109.91	420.719	-1.39951	-2.01486	0.0017	0.0215849	yes
XLOC_033005	XLOC_033005	Snrnp27	chr6	86675150	86684522	9372	WT_Flk	T1KO	OK	30.4148	13.1108	-1.21402	-1.61647	0.0026	0.0298789	yes
XLOC_033126	XLOC_033126	Frmd4b	chr6	97286866	97617541	330675	WT_Flk	T1KO	OK	17.4543	8.28724	-1.07462	-1.35527	0.00245	0.0285455	yes
XLOC_033272	XLOC_033272	Bms1	chr6	118383380	118419474	36094	WT_Flk	T1KO	OK	49.5233	25.3435	-0.966491	-1.84537	0.00255	0.0294143	yes
XLOC_033317	XLOC_033317	Slc2a3	chr6	122727808	122801640	73832	WT_Flk	T1KO	OK	60.1468	128.984	1.10063	1.65914	0.0007	0.0106945	yes
XLOC_033364	XLOC_033364	Ptms	chr6	124913680	124925844	12164	WT_Flk	T1KO	OK	85.3306	38.6788	-1.14152	-1.67488	0.00385	0.0399309	yes
XLOC_033407	XLOC_033407	RP24-363O21.3	chr6	128169703	128183803	14100	WT_Flk	T1KO	OK	0.845452	3.1934	1.9173	2.1661	0.00065	0.0100794	yes
XLOC_033634	XLOC_033634	St8sia1	chr6	142814230	142964452	150222	WT_Flk	T1KO	OK	4.16222	0.481497	-3.11175	-2.01862	5e-05	0.0011363	yes
XLOC_033723	XLOC_033723	Rps9	chr7	3703992	3706897	2905	WT_Flk	T1KO	OK	256.533	119.501	-1.10212	-1.88157	0.00195	0.0239458	yes
XLOC_033757	XLOC_033757	U2af2	chr7	5062142	5079945	17803	WT_Flk	T1KO	OK	42.7972	16.6206	-1.36454	-2.18759	0.00025	0.00458293	yes
XLOC_033815	XLOC_033815	Zscan22	chr7	12897814	12909083	11269	WT_Flk	T1KO	OK	2.97095	6.31413	1.08766	1.60863	0.0047	0.0462441	yes
XLOC_034047	XLOC_034047	Arhgef1	chr7	24902911	24926594	23683	WT_Flk	T1KO	OK	16.6729	6.58655	-1.33991	-1.30163	0.00515	0.0496044	yes
XLOC_034294	XLOC_034294	Rhpn2	chr7	35334169	35396836	62667	WT_Flk	T1KO	OK	1.25299	5.08439	2.02069	1.82686	0.00125	0.0169998	yes
XLOC_034549	XLOC_034549	Tubgcp5	chr7	55794153	55831677	37524	WT_Flk	T1KO	OK	12.4353	3.58667	-1.79372	-1.62666	0.00205	0.0248909	yes
XLOC_034719	XLOC_034719	Sh3gl3	chr7	82173839	82307419	133580	WT_Flk	T1KO	OK	0.976799	4.4169	2.1769	1.05376	0.0007	0.0106945	yes
XLOC_034841	XLOC_034841	Pgm2l1	chr7	100227393	100278868	51475	WT_Flk	T1KO	OK	15.3315	6.4903	-1.24014	-2.02157	0.00095	0.0136546	yes
XLOC_034979	XLOC_034979	Syt9	chr7	107370727	107548656	177929	WT_Flk	T1KO	OK	0.552052	2.86493	2.37563	1.21824	0.00145	0.0190478	yes
XLOC_035307	XLOC_035307	Eps8l2	chr7	141338879	141365110	26231	WT_Flk	T1KO	OK	0.85595	4.99852	2.5459	0.939704	0.0001	0.00209712	yes
XLOC_035363	XLOC_035363	Fgf3	chr7	144838082	144844436	6354	WT_Flk	T1KO	OK	22.8739	7.43225	-1.62183	-2.39078	0.0001	0.00209712	yes
XLOC_035364	XLOC_035364	Fgf4	chr7	144861385	144865243	3858	WT_Flk	T1KO	OK	0.7235	3.57518	2.30495	2.05027	0.00195	0.0239458	yes
XLOC_035734	XLOC_035734	Apoe	chr7	19696108	19699166	3058	WT_Flk	T1KO	OK	154.701	36.146	-2.09758	-3.18755	5e-05	0.0011363	yes
XLOC_035856	XLOC_035856	Pafah1b3	chr7	25295048	25297986	2938	WT_Flk	T1KO	OK	3.39786	9.16661	1.43176	1.31896	0.0046	0.0454878	yes
XLOC_035873	XLOC_035873	Cyp2s1	chr7	25802474	25820654	18180	WT_Flk	T1KO	OK	2.81296	9.59412	1.77006	2.19223	0.0003	0.00533247	yes
XLOC_036049	XLOC_036049	Lsm14a	chr7	34344645	34394779	50134	WT_Flk	T1KO	OK	86.4343	37.7974	-1.19332	-1.75381	0.00225	0.0267899	yes
XLOC_036086	XLOC_036086	Ccne1	chr7	38097983	38107534	9551	WT_Flk	T1KO	OK	5.16544	14.4552	1.48462	1.68038	0.0016	0.0205649	yes
XLOC_036090	XLOC_036090	Pop4	chr7	38261995	38333530	71535	WT_Flk	T1KO	OK	16.7314	4.1131	-2.02426	-1.51089	0.0039	0.0403134	yes
XLOC_036246	XLOC_036246	Snrnp70	chr7	45376452	45395742	19290	WT_Flk	T1KO	OK	291.11	84.7941	-1.77953	-2.16569	5e-05	0.0011363	yes
XLOC_036279	XLOC_036279	Hps5	chr7	46760465	46796064	35599	WT_Flk	T1KO	OK	4.9812	14.6981	1.56106	1.49182	0.0021	0.0253727	yes
XLOC_036693	XLOC_036693	Ntrk3	chr7	78175958	78738012	562054	WT_Flk	T1KO	OK	0.419819	5.19177	3.62838	0.448575	5e-05	0.0011363	yes
XLOC_036744	XLOC_036744	Cpeb1	chr7	81347025	81455465	108440	WT_Flk	T1KO	OK	0.492221	3.22712	2.71287	0.577581	0.0004	0.00678138	yes
XLOC_037029	XLOC_037029	Arfip2	chr7	105634202	105721799	87597	WT_Flk	T1KO	OK	5.40552	0.756112	-2.83776	-0.856362	0.0002	0.00379294	yes
XLOC_037239	XLOC_037239	Cln3	chr7	126571206	126594941	23735	WT_Flk	T1KO	OK	7.96884	20.4669	1.36085	1.47234	0.00445	0.0443885	yes
XLOC_037292	XLOC_037292	Gm21974,Prss53,Vkorc1	chr7	127863046	127895617	32571	WT_Flk	T1KO	OK	6.74722	0.447443	-3.91452	-0.687546	0.0028	0.0315829	yes
XLOC_037456	XLOC_037456	Phlda2	chr7	143501544	143502541	997	WT_Flk	T1KO	OK	27.3272	56.6017	1.05051	1.76413	0.0046	0.0454878	yes
XLOC_037526	XLOC_037526	Ing1	chr8	11556065	11563250	7185	WT_Flk	T1KO	OK	21.2027	9.93392	-1.09381	-1.82364	0.0017	0.0215849	yes
XLOC_037556	XLOC_037556	Upf3a	chr8	13785614	13798538	12924	WT_Flk	T1KO	OK	25.6625	10.6076	-1.27456	-1.64547	0.00295	0.0328527	yes
XLOC_037590	XLOC_037590	Rpl19-ps11	chr8	19492905	19493623	718	WT_Flk	T1KO	OK	184.669	77.4878	-1.2529	-2.37077	0.0001	0.00209712	yes
XLOC_037702	XLOC_037702	Zfp703	chr8	26977335	26981461	4126	WT_Flk	T1KO	OK	9.75241	18.9597	0.959109	1.85213	0.003	0.0332776	yes
XLOC_037707	XLOC_037707	Eif4ebp1	chr8	27260326	27275656	15330	WT_Flk	T1KO	OK	16.3016	31.9912	0.972658	1.72355	0.00465	0.0458715	yes
XLOC_037724	XLOC_037724	Tex15	chr8	33516737	33585582	68845	WT_Flk	T1KO	OK	3.29206	16.9888	2.36752	3.23667	5e-05	0.0011363	yes
XLOC_037737	XLOC_037737	Dusp4	chr8	34807296	34819894	12598	WT_Flk	T1KO	OK	25.3699	8.65465	-1.55157	-2.69042	5e-05	0.0011363	yes
XLOC_037739	XLOC_037739	Ppp1r3b	chr8	35375740	35388124	12384	WT_Flk	T1KO	OK	1.91562	8.94324	2.22299	3.26989	5e-05	0.0011363	yes
XLOC_037747	XLOC_037747	Tusc3	chr8	39005866	39165112	159246	WT_Flk	T1KO	OK	5.24865	18.2357	1.79675	2.31513	0.0001	0.00209712	yes
XLOC_037807	XLOC_037807	Vegfc	chr8	54077531	54186454	108923	WT_Flk	T1KO	OK	1.05083	6.18968	2.55834	2.66848	0.0002	0.00379294	yes
XLOC_037881	XLOC_037881	Tmem161a	chr8	70172355	70183681	11326	WT_Flk	T1KO	OK	8.11578	20.8792	1.36326	1.17348	0.0043	0.0432698	yes
XLOC_038031	XLOC_038031	Gpt2	chr8	85492575	85527560	34985	WT_Flk	T1KO	OK	5.91031	11.8264	1.0007	1.57782	0.00245	0.0285455	yes
XLOC_038042	XLOC_038042	Rps13-ps1	chr8	87047688	87048226	538	WT_Flk	T1KO	OK	65.5043	131.6	1.0065	1.80813	0.00215	0.0258465	yes
XLOC_038058	XLOC_038058	Nod2	chr8	88647314	88688474	41160	WT_Flk	T1KO	OK	1.50014	4.21821	1.49154	2.2098	0.00015	0.00297738	yes
XLOC_038062	XLOC_038062	Chd9	chr8	90828834	91054508	225674	WT_Flk	T1KO	OK	7.274	13.5583	0.898355	1.89715	0.00185	0.0229994	yes
XLOC_038075	XLOC_038075	Gnao1	chr8	93750146	93969388	219242	WT_Flk	T1KO	OK	2.72543	13.4099	2.29875	1.71383	5e-05	0.0011363	yes
XLOC_038093	XLOC_038093	Cx3cl1	chr8	94772008	94782423	10415	WT_Flk	T1KO	OK	2.89227	11.9262	2.04386	1.87057	0.00105	0.0148168	yes
XLOC_038183	XLOC_038183	Cdh3	chr8	106510912	106556908	45996	WT_Flk	T1KO	OK	0.457706	3.48058	2.92683	3.0968	5e-05	0.0011363	yes
XLOC_038246	XLOC_038246	Atmin	chr8	116943392	116960445	17053	WT_Flk	T1KO	OK	4.08119	8.32269	1.02806	1.83374	0.0018	0.0225116	yes
XLOC_038278	XLOC_038278	Map10	chr8	125669817	125673359	3542	WT_Flk	T1KO	OK	0.818972	2.90605	1.82717	1.94922	0.00165	0.0210561	yes
XLOC_038331	XLOC_038331	Efnb2	chr8	8617433	8660773	43340	WT_Flk	T1KO	OK	29.0061	8.22226	-1.81875	-3.37636	5e-05	0.0011363	yes
XLOC_038458	XLOC_038458	Plekha2	chr8	25025450	25102194	76744	WT_Flk	T1KO	OK	6.69137	16.6274	1.31319	1.85182	0.0007	0.0106945	yes
XLOC_038474	XLOC_038474	Rab11fip1	chr8	27138772	27174646	35874	WT_Flk	T1KO	OK	9.21749	22.1686	1.26607	2.60195	5e-05	0.0011363	yes
XLOC_038532	XLOC_038532	Smarce1-ps1	chr8	41657592	41658669	1077	WT_Flk	T1KO	OK	32.033	7.87686	-2.02386	-2.66936	5e-05	0.0011363	yes
XLOC_038590	XLOC_038590	Clcn3	chr8	60910388	60983300	72912	WT_Flk	T1KO	OK	18.0316	38.1933	1.08279	2.05661	0.0007	0.0106945	yes
XLOC_038651	XLOC_038651	Klhl26	chr8	70450227	70476943	26716	WT_Flk	T1KO	OK	4.68553	11.9394	1.34944	2.21154	0.00045	0.00746933	yes
XLOC_038657	XLOC_038657	Pgpep1	chr8	70646435	70659738	13303	WT_Flk	T1KO	OK	1.77497	4.61747	1.37931	2.06815	0.0009	0.0130987	yes
XLOC_038665	XLOC_038665	Ccdc124	chr8	70868226	70873490	5264	WT_Flk	T1KO	OK	22.5868	6.85804	-1.71961	-1.7771	0.0034	0.0364162	yes
XLOC_038781	XLOC_038781	Junb	chr8	84976908	84978748	1840	WT_Flk	T1KO	OK	0.719775	4.74869	2.72191	2.27015	0.001	0.0142379	yes
XLOC_038806	XLOC_038806	Cbln1	chr8	87468853	87472592	3739	WT_Flk	T1KO	OK	25.6419	5.06691	-2.33933	-2.7697	0.0001	0.00209712	yes
XLOC_038859	XLOC_038859	Zfp319	chr8	95310565	95331950	21385	WT_Flk	T1KO	OK	1.96768	4.29488	1.12612	1.71133	0.0051	0.0493064	yes
XLOC_038895	XLOC_038895	Exoc3l	chr8	105289923	105296098	6175	WT_Flk	T1KO	OK	9.46767	1.88746	-2.32657	-2.33997	0.00015	0.00297738	yes
XLOC_038938	XLOC_038938	Psmd7	chr8	107580380	107588482	8102	WT_Flk	T1KO	OK	57.4109	26.4728	-1.11681	-2.03346	0.00045	0.00746933	yes
XLOC_038941	XLOC_038941	Dhx38	chr8	109548016	109565601	17585	WT_Flk	T1KO	OK	18.9827	9.71654	-0.96617	-1.85268	0.00255	0.0294143	yes
XLOC_039007	XLOC_039007	Taf1c	chr8	119575234	119605222	29988	WT_Flk	T1KO	OK	1.94252	6.43636	1.72832	1.34683	0.0032	0.0348319	yes
XLOC_039014	XLOC_039014	2310022B05Rik	chr8	124635765	124663369	27604	WT_Flk	T1KO	OK	12.5558	26.1748	1.05983	2.1472	0.00015	0.00297738	yes
XLOC_039019	XLOC_039019	Egln1	chr8	124908595	124949254	40659	WT_Flk	T1KO	OK	28.9238	53.9009	0.898053	1.78925	0.00215	0.0258465	yes
XLOC_039021	XLOC_039021	Sipa1l2	chr8	125418062	125492710	74648	WT_Flk	T1KO	OK	7.89126	16.9338	1.10157	2.26902	0.00065	0.0100794	yes
XLOC_039228	XLOC_039228	4930581F22Rik	chr9	35046578	35176061	129483	WT_Flk	T1KO	OK	3.65739	0.464797	-2.97614	-0.725458	0.00475	0.0466427	yes
XLOC_039368	XLOC_039368	Bcl9l	chr9	44499135	44510388	11253	WT_Flk	T1KO	OK	10.7988	19.5004	0.852627	1.82331	0.00445	0.0443885	yes
XLOC_039443	XLOC_039443	Hykk	chr9	54917282	54949924	32642	WT_Flk	T1KO	OK	2.08822	4.56524	1.12842	1.69736	0.00365	0.0383379	yes
XLOC_039580	XLOC_039580	Sltm	chr9	70542919	70592237	49318	WT_Flk	T1KO	OK	32.9609	16.3531	-1.01119	-1.95122	0.0013	0.0175704	yes
XLOC_039636	XLOC_039636	Leo1	chr9	75441121	75466432	25311	WT_Flk	T1KO	OK	15.6851	7.12994	-1.13744	-1.79156	0.0019	0.0234991	yes
XLOC_040056	XLOC_040056	Eomes	chr9	118478211	118486132	7921	WT_Flk	T1KO	OK	126.287	60.8209	-1.05407	-1.96762	0.0011	0.0153592	yes
XLOC_040112	XLOC_040112	Exosc7	chr9	123113214	123136129	22915	WT_Flk	T1KO	OK	17.634	3.31515	-2.41121	-1.8684	0.00215	0.0258465	yes
XLOC_040173	XLOC_040173	Fat3	chr9	15910204	16378231	468027	WT_Flk	T1KO	OK	2.19977	5.79987	1.39867	2.73425	5e-05	0.0011363	yes
XLOC_040218	XLOC_040218	Cdc37	chr9	21138540	21149906	11366	WT_Flk	T1KO	OK	38.2694	17.4818	-1.13034	-1.98602	0.0005	0.00814119	yes
XLOC_040285	XLOC_040285	Fli1	chr9	32422203	32542861	120658	WT_Flk	T1KO	OK	10.6439	1.11574	-3.25395	-2.93242	5e-05	0.0011363	yes
XLOC_040604	XLOC_040604	Tpm1	chr9	67022589	67049406	26817	WT_Flk	T1KO	OK	138.697	61.9677	-1.16235	-2.187	0.00065	0.0100794	yes
XLOC_040732	XLOC_040732	Lca5	chr9	83390292	83454573	64281	WT_Flk	T1KO	OK	4.4052	22.104	2.32703	2.21144	5e-05	0.0011363	yes
XLOC_040836	XLOC_040836	Pxylp1	chr9	96823335	96892669	69334	WT_Flk	T1KO	OK	1.11802	4.22527	1.9181	0.673511	0.0046	0.0454878	yes
XLOC_040933	XLOC_040933	Abhd14a	chr9	106440050	106447678	7628	WT_Flk	T1KO	OK	1.33874	4.76383	1.83125	1.19549	0.0011	0.0153592	yes
XLOC_041037	XLOC_041037	Tdgf1	chr9	110939602	110946158	6556	WT_Flk	T1KO	OK	85.6272	25.9267	-1.72363	-2.25277	0.00055	0.00880511	yes
XLOC_041071	XLOC_041071	Rbms3	chr9	116572745	117629913	1057168	WT_Flk	T1KO	OK	2.27856	7.71534	1.75961	1.5156	0.00195	0.0239458	yes
XLOC_041123	XLOC_041123	Gm10052	chr9	123635387	123851899	216512	WT_Flk	T1KO	OK	549.823	243.931	-1.17249	-2.06782	0.0022	0.026351	yes
XLOC_041182	XLOC_041182	Dgkk	chrX	6779305	6948363	169058	WT_Flk	T1KO	OK	5.8154	2.2993	-1.33868	-2.04051	0.00095	0.0136546	yes
XLOC_041332	XLOC_041332	Wdr44	chrX	23693050	23806025	112975	WT_Flk	T1KO	OK	1.16571	4.05174	1.79733	1.81009	0.0011	0.0153592	yes
XLOC_041551	XLOC_041551	Smim10l2a	chrX	56371619	56377799	6180	WT_Flk	T1KO	OK	2.21741	6.03661	1.44486	1.89084	0.0018	0.0225116	yes
XLOC_041555	XLOC_041555	Slc9a6	chrX	56609756	56664230	54474	WT_Flk	T1KO	OK	3.33951	9.59726	1.52299	1.93695	0.00365	0.0383379	yes
XLOC_041663	XLOC_041663	Mir2137	chrX	72987338	73031543	44205	WT_Flk	T1KO	OK	26982000	4692990	-2.52342	-2.53259	0.00195	0.0239458	yes
XLOC_041846	XLOC_041846	Msn	chrX	96096041	96168552	72511	WT_Flk	T1KO	OK	95.4802	47.0958	-1.0196	-1.92493	0.00205	0.0248909	yes
XLOC_041898	XLOC_041898	Nhsl2	chrX	101849384	102092055	242671	WT_Flk	T1KO	OK	5.16837	16.996	1.71742	1.92998	5e-05	0.0011363	yes
XLOC_042011	XLOC_042011	Zfp711	chrX	112600525	112635070	34545	WT_Flk	T1KO	OK	5.19368	1.67719	-1.63071	-1.75263	0.0034	0.0364162	yes
XLOC_042122	XLOC_042122	Armcx1	chrX	134717962	134721917	3955	WT_Flk	T1KO	OK	12.3089	5.22747	-1.23551	-1.49227	0.0024	0.028143	yes
XLOC_042449	XLOC_042449	Mid1	chrX	169685198	170005736	320538	WT_Flk	T1KO	OK	16.7835	0.99483	-4.07645	-1.45124	5e-05	0.0011363	yes
XLOC_042502	XLOC_042502	Ccdc120	chrX	7731713	7750905	19192	WT_Flk	T1KO	OK	0.57479	6.98067	3.60226	0.573901	0.00015	0.00297738	yes
XLOC_042506	XLOC_042506	Hdac6	chrX	7930119	7947889	17770	WT_Flk	T1KO	OK	8.92249	3.4184	-1.38412	-1.49763	0.0006	0.00943805	yes
XLOC_042711	XLOC_042711	Upf3b	chrX	37091677	37110322	18645	WT_Flk	T1KO	OK	29.9635	8.19681	-1.87007	-2.63858	5e-05	0.0011363	yes
XLOC_042788	XLOC_042788	Elf4	chrX	48411045	48463132	52087	WT_Flk	T1KO	OK	1.86236	7.3404	1.97873	3.00177	5e-05	0.0011363	yes
XLOC_042836	XLOC_042836	Plac1	chrX	53069994	53240111	170117	WT_Flk	T1KO	OK	1.90536	8.75458	2.19998	1.83992	0.00175	0.0220433	yes
XLOC_042953	XLOC_042953	BC023829	chrX	70459752	70477180	17428	WT_Flk	T1KO	OK	13.747	31.8617	1.21271	1.83326	0.00055	0.00880511	yes
XLOC_043148	XLOC_043148	Arhgef9	chrX	95048934	95196856	147922	WT_Flk	T1KO	OK	4.29702	0.826837	-2.37766	-0.860741	5e-05	0.0011363	yes
XLOC_043157	XLOC_043157	Las1l	chrX	95935334	95956962	21628	WT_Flk	T1KO	OK	45.8932	23.2208	-0.982863	-1.70968	0.00365	0.0383379	yes
XLOC_043281	XLOC_043281	Hmgn5	chrX	109004533	109013404	8871	WT_Flk	T1KO	OK	34.9699	12.9984	-1.42778	-2.32873	0.0001	0.00209712	yes
XLOC_043289	XLOC_043289	Rps6ka6	chrX	111388191	111537959	149768	WT_Flk	T1KO	OK	65.1074	120.566	0.888935	1.54628	0.0038	0.0395668	yes
XLOC_043495	XLOC_043495	BX530055.1,Capn6	chrX	143802230	143827414	25184	WT_Flk	T1KO	OK	11.5222	3.35509	-1.77999	-1.48506	0.0013	0.0175704	yes
XLOC_043668	XLOC_043668	Tmsb4x	chrX	167207092	167209315	2223	WT_Flk	T1KO	OK	26.0962	8.44394	-1.62785	-1.73516	0.00415	0.0422359	yes
XLOC_000105	XLOC_000105	Crispld1	chr1	17676026	17805417	129391	L2KO_Flk	T1KO	OK	23.9353	8.89417	-1.4282	-2.05912	0.0007	0.0106945	yes
XLOC_000589	XLOC_000589	Zfand2b	chr1	75168645	75171629	2984	L2KO_Flk	T1KO	OK	4.29089	0	#NAME?	-	5e-05	0.0011363	yes
XLOC_000685	XLOC_000685	B3gnt7	chr1	86302831	86307305	4474	L2KO_Flk	T1KO	OK	0.754602	3.60621	2.2567	2.4718	0.0001	0.00209712	yes
XLOC_000798	XLOC_000798	Rnpepl1	chr1	92910782	92924384	13602	L2KO_Flk	T1KO	OK	10.9313	28.9391	1.40455	2.0778	0.0032	0.0348319	yes
XLOC_001089	XLOC_001089	Rabif	chr1	134494647	134508774	14127	L2KO_Flk	T1KO	OK	2.87474	6.88934	1.26093	1.8368	0.00145	0.0190478	yes
XLOC_001293	XLOC_001293	Gas5,Gm22357,Gm22489,Gm23212,Gm25789,Gm26224,Mir5117,Snord47,Snord78,Snord80	chr1	160978584	161038539	59955	L2KO_Flk	T1KO	OK	157.635	42.6195	-1.887	-1.86132	5e-05	0.0011363	yes
XLOC_001499	XLOC_001499	Desi2	chr1	178187416	178257301	69885	L2KO_Flk	T1KO	OK	2.8142	9.41796	1.74269	2.15975	0.00015	0.00297738	yes
XLOC_001651	XLOC_001651	A130010J15Rik,Irf6	chr1	193153110	193201703	48593	L2KO_Flk	T1KO	OK	3.4379	9.75345	1.50439	1.37561	0.00095	0.0136546	yes
XLOC_001736	XLOC_001736	Tcf24	chr1	9960162	10009136	48974	L2KO_Flk	T1KO	OK	0.521526	2.95437	2.50204	2.27769	0.0021	0.0253727	yes
XLOC_001752	XLOC_001752	Slco5a1	chr1	12866548	12992650	126102	L2KO_Flk	T1KO	OK	0.728128	4.55756	2.646	1.77872	5e-05	0.0011363	yes
XLOC_002415	XLOC_002415	Arl4c	chr1	88673124	88702221	29097	L2KO_Flk	T1KO	OK	5.12331	12.1195	1.24218	2.40972	5e-05	0.0011363	yes
XLOC_002672	XLOC_002672	Gm8532	chr1	131632508	131632969	461	L2KO_Flk	T1KO	OK	6.83209	0	#NAME?	-	0.0002	0.00379294	yes
XLOC_002940	XLOC_002940	Prdx6	chr1	161240111	161251219	11108	L2KO_Flk	T1KO	OK	51.1266	93.9985	0.878565	1.95737	0.00215	0.0258465	yes
XLOC_003020	XLOC_003020	Pbx1	chr1	168004138	168432270	428132	L2KO_Flk	T1KO	OK	20.9117	42.6526	1.02832	1.49277	0.00445	0.0443885	yes
XLOC_003173	XLOC_003173	Mixl1	chr1	180693042	180697034	3992	L2KO_Flk	T1KO	OK	24.5996	138.923	2.49758	5.73799	5e-05	0.0011363	yes
XLOC_003248	XLOC_003248	Kctd3	chr1	188971094	189007841	36747	L2KO_Flk	T1KO	OK	8.57601	19.9597	1.21871	1.69662	0.004	0.0410836	yes
XLOC_003360	XLOC_003360	Plagl1	chr10	13060503	13131694	71191	L2KO_Flk	T1KO	OK	1.27882	3.72401	1.54204	0.370355	0.00225	0.0267899	yes
XLOC_003565	XLOC_003565	Lims1	chr10	58323465	58424691	101226	L2KO_Flk	T1KO	OK	9.73593	20.4931	1.07374	1.93344	0.00045	0.00746933	yes
XLOC_003598	XLOC_003598	Ppa1	chr10	61648551	61674168	25617	L2KO_Flk	T1KO	OK	10.0531	33.9718	1.7567	2.36496	5e-05	0.0011363	yes
XLOC_003675	XLOC_003675	Lss	chr10	76531587	76562226	30639	L2KO_Flk	T1KO	OK	33.7024	9.19758	-1.87353	-1.80732	0.0001	0.00209712	yes
XLOC_003750	XLOC_003750	Ndufs7	chr10	80249120	80256794	7674	L2KO_Flk	T1KO	OK	20.7495	3.86373	-2.42501	-1.82505	0.00045	0.00746933	yes
XLOC_003797	XLOC_003797	Aes	chr10	81559493	81566362	6869	L2KO_Flk	T1KO	OK	1.12027	4.6599	2.05645	2.4931	0.00175	0.0220433	yes
XLOC_003812	XLOC_003812	Txnrd1	chr10	82859205	82897724	38519	L2KO_Flk	T1KO	OK	19.2567	33.2069	0.786125	1.82099	0.00425	0.0429557	yes
XLOC_003814	XLOC_003814	Chst11	chr10	82985497	83195900	210403	L2KO_Flk	T1KO	OK	1.306	2.9316	1.16653	1.78826	0.0047	0.0462441	yes
XLOC_003825	XLOC_003825	Tmem263	chr10	85102626	85117747	15121	L2KO_Flk	T1KO	OK	4.88078	10.401	1.09154	1.95805	0.00205	0.0248909	yes
XLOC_003852	XLOC_003852	Arl1	chr10	88729540	88744094	14554	L2KO_Flk	T1KO	OK	4.76444	11.6736	1.29287	1.82763	0.0016	0.0205649	yes
XLOC_003855	XLOC_003855	Uhrf1bp1l	chr10	89744990	89819869	74879	L2KO_Flk	T1KO	OK	10.8522	19.0135	0.809038	1.81238	0.00275	0.0311655	yes
XLOC_003904	XLOC_003904	Dusp6	chr10	99263230	99267488	4258	L2KO_Flk	T1KO	OK	3.77588	11.6378	1.62393	2.59658	0.00015	0.00297738	yes
XLOC_004131	XLOC_004131	Zbtb2	chr10	4367073	4388108	21035	L2KO_Flk	T1KO	OK	1.90143	4.61084	1.27794	1.9037	0.0025	0.0289735	yes
XLOC_004313	XLOC_004313	Foxo3	chr10	42181840	42276755	94915	L2KO_Flk	T1KO	OK	25.5963	51.5027	1.00871	2.51738	5e-05	0.0011363	yes
XLOC_004370	XLOC_004370	2010-09-01	chr10	59164112	59221847	57735	L2KO_Flk	T1KO	OK	8.38595	18.1866	1.11683	2.03001	0.0007	0.0106945	yes
XLOC_004431	XLOC_004431	Arid5b	chr10	68095592	68278726	183134	L2KO_Flk	T1KO	OK	0.579265	3.24828	2.48738	2.87286	5e-05	0.0011363	yes
XLOC_004499	XLOC_004499	Rrp1	chr10	78400361	78413043	12682	L2KO_Flk	T1KO	OK	47.0038	26.1123	-0.848047	-1.95084	0.003	0.0332776	yes
XLOC_004523	XLOC_004523	Lppr3	chr10	79851380	79883174	31794	L2KO_Flk	T1KO	OK	9.74203	0.187332	-5.70055	-0.491389	5e-05	0.0011363	yes
XLOC_004574	XLOC_004574	Nfic	chr10	81396185	81431005	34820	L2KO_Flk	T1KO	OK	0.760962	4.80432	2.65844	1.69287	0.00065	0.0100794	yes
XLOC_004667	XLOC_004667	Socs2	chr10	95385361	95417180	31819	L2KO_Flk	T1KO	OK	7.66794	20.0687	1.38804	1.82039	0.0007	0.0106945	yes
XLOC_004971	XLOC_004971	Upp1	chr11	9118102	9136170	18068	L2KO_Flk	T1KO	OK	13.4173	32.5725	1.27956	1.84939	0.00105	0.0148168	yes
XLOC_004999	XLOC_004999	Akt2-ps	chr11	16514532	16515981	1449	L2KO_Flk	T1KO	OK	3.11657	8.20302	1.39619	1.87928	0.00185	0.0229994	yes
XLOC_005017	XLOC_005017	Spred2	chr11	19924374	20024026	99652	L2KO_Flk	T1KO	OK	12.1885	24.8556	1.02805	2.30928	0.00035	0.0060687	yes
XLOC_005053	XLOC_005053	Bcl11a	chr11	24078055	24174123	96068	L2KO_Flk	T1KO	OK	0.366254	5.22881	3.83557	1.38307	0.0001	0.00209712	yes
XLOC_005271	XLOC_005271	Cdkl3	chr11	51949881	52286179	336298	L2KO_Flk	T1KO	OK	0.681878	4.92964	2.8539	0.539595	0.00125	0.0169998	yes
XLOC_005312	XLOC_005312	Hint1	chr11	54866382	54870501	4119	L2KO_Flk	T1KO	OK	15.4774	37.0476	1.25922	1.983	0.0028	0.0315829	yes
XLOC_005501	XLOC_005501	Alox12b	chr11	69156988	69169792	12804	L2KO_Flk	T1KO	OK	6.23581	0	#NAME?	-	5e-05	0.0011363	yes
XLOC_005551	XLOC_005551	Eno3	chr11	70657201	70662513	5312	L2KO_Flk	T1KO	OK	7.03284	1.9264	-1.8682	-1.19673	0.00245	0.0285455	yes
XLOC_005778	XLOC_005778	Car4	chr11	84957785	84966044	8259	L2KO_Flk	T1KO	OK	30.9797	10.9335	-1.50256	-2.1661	0.0008	0.0118843	yes
XLOC_005863	XLOC_005863	Col1a1	chr11	94936223	94953042	16819	L2KO_Flk	T1KO	OK	17.2055	32.656	0.924482	2.21243	0.001	0.0142379	yes
XLOC_005907	XLOC_005907	Hoxb1	chr11	96365751	96368256	2505	L2KO_Flk	T1KO	OK	3.18045	12.3314	1.95503	3.20478	5e-05	0.0011363	yes
XLOC_006413	XLOC_006413	Grb10	chr11	11930507	12038683	108176	L2KO_Flk	T1KO	OK	91.7399	0.631398	-7.18286	-2.27865	5e-05	0.0011363	yes
XLOC_006460	XLOC_006460	Lgalsl	chr11	20823575	20831056	7481	L2KO_Flk	T1KO	OK	5.84058	18.18	1.63817	1.74322	0.00115	0.0159329	yes
XLOC_006495	XLOC_006495	Rel	chr11	23736846	23770970	34124	L2KO_Flk	T1KO	OK	1.01837	3.3211	1.70539	2.43136	5e-05	0.0011363	yes
XLOC_006551	XLOC_006551	Rhbdf1	chr11	32209584	32222300	12716	L2KO_Flk	T1KO	OK	1.28098	6.4235	2.32611	1.35821	0.0002	0.00379294	yes
XLOC_006626	XLOC_006626	Gm12168	chr11	46450979	46451347	368	L2KO_Flk	T1KO	OK	4.64981	0	#NAME?	-	5e-05	0.0011363	yes
XLOC_006672	XLOC_006672	Zfp2	chr11	50898711	50916165	17454	L2KO_Flk	T1KO	OK	2.08846	8.83176	2.08026	2.14276	5e-05	0.0011363	yes
XLOC_006731	XLOC_006731	Anxa6	chr11	54979107	55033445	54338	L2KO_Flk	T1KO	OK	17.443	7.07809	-1.30121	-2.49049	0.00065	0.0100794	yes
XLOC_006763	XLOC_006763	Gm12254	chr11	58508790	58509261	471	L2KO_Flk	T1KO	OK	43.0325	87.5167	1.02413	1.74914	0.00355	0.0375483	yes
XLOC_006874	XLOC_006874	Hs3st3b1	chr11	63885791	63922290	36499	L2KO_Flk	T1KO	OK	15.198	29.9889	0.98055	2.36483	0.00015	0.00297738	yes
XLOC_007111	XLOC_007111	Tnfaip1	chr11	78522849	78536332	13483	L2KO_Flk	T1KO	OK	7.48522	15.4087	1.04163	2.2252	0.00045	0.00746933	yes
XLOC_007194	XLOC_007194	Appbp2	chr11	85187261	85238304	51043	L2KO_Flk	T1KO	OK	24.767	42.3128	0.772675	1.81518	0.00325	0.0352357	yes
XLOC_007239	XLOC_007239	Dgke	chr11	89035178	89069098	33920	L2KO_Flk	T1KO	OK	0.964881	2.7455	1.50865	1.61196	0.00445	0.0443885	yes
XLOC_007351	XLOC_007351	Med1	chr11	98152153	98193293	41140	L2KO_Flk	T1KO	OK	15.9691	27.7071	0.794969	1.40818	0.00515	0.0496044	yes
XLOC_007361	XLOC_007361	Gm12355	chr11	98624350	98625661	1311	L2KO_Flk	T1KO	OK	11.4885	27.1331	1.23986	2.1532	0.00245	0.0285455	yes
XLOC_007479	XLOC_007479	Brca1	chr11	101488763	101551955	63192	L2KO_Flk	T1KO	OK	12.277	21.5006	0.808425	1.47678	0.00225	0.0267899	yes
XLOC_007672	XLOC_007672	Rhbdf2	chr11	116598164	116627019	28855	L2KO_Flk	T1KO	OK	2.06944	8.76478	2.08248	2.33539	0.00015	0.00297738	yes
XLOC_007740	XLOC_007740	Pcyt2	chr11	120610086	120617936	7850	L2KO_Flk	T1KO	OK	23.209	5.59003	-2.05376	-1.99486	0.00035	0.0060687	yes
XLOC_007899	XLOC_007899	Twistnb	chr12	33429623	33439380	9757	L2KO_Flk	T1KO	OK	5.16234	11.7113	1.1818	1.98062	0.00385	0.0399309	yes
XLOC_007999	XLOC_007999	Fam179b	chr12	64965741	65022573	56832	L2KO_Flk	T1KO	OK	14.9348	26.6557	0.835765	1.71749	0.0027	0.0307015	yes
XLOC_008201	XLOC_008201	Calm1	chr12	100199434	100209814	10380	L2KO_Flk	T1KO	OK	19.3988	45.7789	1.23872	1.73501	0.00245	0.0285455	yes
XLOC_008268	XLOC_008268	Gm17052	chr12	107419140	107419429	289	L2KO_Flk	T1KO	OK	6.94274	44.0906	2.66689	2.11396	0.0041	0.041844	yes
XLOC_008386	XLOC_008386	Cep170b	chr12	112722173	112746591	24418	L2KO_Flk	T1KO	OK	11.9346	25.5618	1.09885	2.83114	0.0004	0.00678138	yes
XLOC_008460	XLOC_008460	Rhob	chr12	8497762	8499985	2223	L2KO_Flk	T1KO	OK	6.78655	15.0567	1.14965	2.39082	0.0012	0.0164586	yes
XLOC_008606	XLOC_008606	Egln3	chr12	54178980	54203860	24880	L2KO_Flk	T1KO	OK	17.164	36.971	1.10701	2.62901	0.00015	0.00297738	yes
XLOC_008669	XLOC_008669	AC157822.1,Rn7s2	chr12	69361178	69361481	303	L2KO_Flk	T1KO	OK	52.3389	128.605	1.29699	1.73862	0.00095	0.0136546	yes
XLOC_008686	XLOC_008686	Timm9	chr12	71111427	71136675	25248	L2KO_Flk	T1KO	OK	2.92313	16.0935	2.46089	2.64488	0.0003	0.00533247	yes
XLOC_008793	XLOC_008793	Tmed10	chr12	85340613	85374717	34104	L2KO_Flk	T1KO	OK	12.3428	26.4888	1.10171	2.38607	5e-05	0.0011363	yes
XLOC_008908	XLOC_008908	Clmn	chr12	104763113	104865076	101963	L2KO_Flk	T1KO	OK	1.50861	2.99367	0.988695	1.96683	0.00175	0.0220433	yes
XLOC_009242	XLOC_009242	Sp4	chr12	118234932	118301440	66508	L2KO_Flk	T1KO	OK	3.49893	6.84516	0.96817	1.83613	0.00305	0.033684	yes
XLOC_009296	XLOC_009296	Gli3	chr13	15440301	15730026	289725	L2KO_Flk	T1KO	OK	17.9192	33.6398	0.908667	1.50447	0.0037	0.0387471	yes
XLOC_009336	XLOC_009336	Hist1h3h	chr13	21717658	21718069	411	L2KO_Flk	T1KO	OK	10.0347	0	#NAME?	-	5e-05	0.0011363	yes
XLOC_009425	XLOC_009425	Hist1h3b	chr13	23752266	23752886	620	L2KO_Flk	T1KO	OK	18.7187	45.0245	1.26623	2.20219	0.00445	0.0443885	yes
XLOC_009580	XLOC_009580	Cap2	chr13	46501847	46649642	147795	L2KO_Flk	T1KO	OK	9.85535	3.12703	-1.65612	-2.037	0.00075	0.0113055	yes
XLOC_009582	XLOC_009582	Fam8a1	chr13	46669521	46678056	8535	L2KO_Flk	T1KO	OK	6.20163	13.0461	1.0729	1.98294	0.0011	0.0153592	yes
XLOC_009596	XLOC_009596	Ippk	chr13	49421310	49462990	41680	L2KO_Flk	T1KO	OK	1.71404	5.01005	1.54743	1.94552	0.00415	0.0422359	yes
XLOC_009628	XLOC_009628	Cplx2	chr13	54371348	54383917	12569	L2KO_Flk	T1KO	OK	6.56351	2.6566	-1.30489	-2.14933	0.00035	0.0060687	yes
XLOC_009950	XLOC_009950	Arl15	chr13	113794504	114157461	362957	L2KO_Flk	T1KO	OK	4.27868	9.32128	1.12336	1.87007	0.00275	0.0311655	yes
XLOC_010042	XLOC_010042	Vdac3-ps1	chr13	18030323	18031629	1306	L2KO_Flk	T1KO	OK	8.68736	22.7523	1.38902	2.33159	0.0008	0.0118843	yes
XLOC_010280	XLOC_010280	Elovl2	chr13	41182494	41220405	37911	L2KO_Flk	T1KO	OK	2.28964	5.16287	1.17305	1.70563	0.00335	0.0360259	yes
XLOC_010309	XLOC_010309	Tpmt	chr13	47025169	47084613	59444	L2KO_Flk	T1KO	OK	0.9577	6.17702	2.68926	0.936191	0.0011	0.0153592	yes
XLOC_010346	XLOC_010346	Ror2	chr13	53109311	53286124	176813	L2KO_Flk	T1KO	OK	1.88137	6.49678	1.78794	1.86966	0.0014	0.0185496	yes
XLOC_010373	XLOC_010373	Dbn1	chr13	55473428	55488111	14683	L2KO_Flk	T1KO	OK	28.2045	6.64107	-2.08644	-3.10465	5e-05	0.0011363	yes
XLOC_010432	XLOC_010432	Zfp935	chr13	62454322	62466709	12387	L2KO_Flk	T1KO	OK	4.4231	12.3714	1.48388	1.81981	0.00455	0.0451478	yes
XLOC_010433	XLOC_010433	Zfp934	chr13	62517499	62520544	3045	L2KO_Flk	T1KO	OK	1.90361	6.75457	1.82712	1.88829	0.0018	0.0225116	yes
XLOC_010583	XLOC_010583	Jmy	chr13	93430096	93499808	69712	L2KO_Flk	T1KO	OK	11.9792	27.1271	1.17921	2.45782	5e-05	0.0011363	yes
XLOC_010605	XLOC_010605	Hmgcr	chr13	96648966	96670936	21970	L2KO_Flk	T1KO	OK	75.7104	38.3028	-0.983042	-1.4041	0.00245	0.0285455	yes
XLOC_010648	XLOC_010648	Ccnb1	chr13	100778649	100786570	7921	L2KO_Flk	T1KO	OK	9.87588	23.5887	1.25612	2.0289	0.0001	0.00209712	yes
XLOC_010705	XLOC_010705	Snx18	chr13	113592179	113618564	26385	L2KO_Flk	T1KO	OK	9.49891	17.1255	0.850315	1.90983	0.0041	0.041844	yes
XLOC_010708	XLOC_010708	Fst	chr13	114452261	114458730	6469	L2KO_Flk	T1KO	OK	0.94811	9.09155	3.2614	3.65655	5e-05	0.0011363	yes
XLOC_010888	XLOC_010888	Gm6158	chr14	24070073	24070637	564	L2KO_Flk	T1KO	OK	75.4797	147.862	0.970094	2.05759	0.00085	0.0125005	yes
XLOC_010918	XLOC_010918	Il17rd	chr14	27039000	27107286	68286	L2KO_Flk	T1KO	OK	10.682	20.3342	0.928721	2.14853	0.00055	0.00880511	yes
XLOC_011084	XLOC_011084	Peli2	chr14	48120868	48260883	140015	L2KO_Flk	T1KO	OK	1.82762	3.89481	1.09159	1.86238	0.0023	0.0272565	yes
XLOC_011383	XLOC_011383	Psme1	chr14	55578122	55585302	7180	L2KO_Flk	T1KO	OK	33.5009	8.79857	-1.92886	-1.60827	0.0036	0.0379221	yes
XLOC_011440	XLOC_011440	Rnaseh2b	chr14	62276230	62372992	96762	L2KO_Flk	T1KO	OK	4.64714	15.5263	1.7403	1.62641	0.0045	0.0447374	yes
XLOC_011459	XLOC_011459	Sox7	chr14	63943673	63950732	7059	L2KO_Flk	T1KO	OK	5.68708	0.793611	-2.84118	-2.46369	0.00235	0.0276955	yes
XLOC_011473	XLOC_011473	Ccdc25	chr14	65837301	65866604	29303	L2KO_Flk	T1KO	OK	3.20707	9.52799	1.57091	2.19154	0.0003	0.00533247	yes
XLOC_011584	XLOC_011584	Uchl3	chr14	101653966	101696124	42158	L2KO_Flk	T1KO	OK	5.1646	14.7695	1.51589	1.72635	0.00365	0.0383379	yes
XLOC_011823	XLOC_011823	Zcchc24	chr14	25711641	25769039	57398	L2KO_Flk	T1KO	OK	6.95191	14.3736	1.04794	2.17991	0.0007	0.0106945	yes
XLOC_012208	XLOC_012208	Gjb2	chr14	57098599	57104702	6103	L2KO_Flk	T1KO	OK	1.08164	3.77372	1.80277	2.30608	0.0008	0.0118843	yes
XLOC_012238	XLOC_012238	Tnfrsf19	chr14	60963833	61046855	83022	L2KO_Flk	T1KO	OK	11.013	36.2434	1.71852	3.93158	5e-05	0.0011363	yes
XLOC_012243	XLOC_012243	Kpna3	chr14	61365185	61439947	74762	L2KO_Flk	T1KO	OK	22.3344	39.7037	0.83001	2.02677	0.00245	0.0285455	yes
XLOC_012274	XLOC_012274	Extl3	chr14	65052059	65098106	46047	L2KO_Flk	T1KO	OK	15.3375	25.9356	0.757873	1.97753	0.00445	0.0443885	yes
XLOC_012341	XLOC_012341	Xpo7	chr14	70654245	70778495	124250	L2KO_Flk	T1KO	OK	7.84756	13.6641	0.800075	1.77402	0.002	0.0244104	yes
XLOC_012625	XLOC_012625	Rims2	chr15	39198331	39681940	483609	L2KO_Flk	T1KO	OK	1.85724	4.14637	1.15869	1.79747	0.00335	0.0360259	yes
XLOC_012663	XLOC_012663	Deptor	chr15	55099916	55259271	159355	L2KO_Flk	T1KO	OK	1.646	4.0771	1.30857	2.07342	0.00035	0.0060687	yes
XLOC_012754	XLOC_012754	Zfp707	chr15	75969122	75975868	6746	L2KO_Flk	T1KO	OK	4.30403	0	#NAME?	-	5e-05	0.0011363	yes
XLOC_012912	XLOC_012912	Zbed4	chr15	88751659	88784516	32857	L2KO_Flk	T1KO	OK	5.95259	13.4509	1.17612	2.05411	5e-05	0.0011363	yes
XLOC_013001	XLOC_013001	Atf1	chr15	100227818	100261244	33426	L2KO_Flk	T1KO	OK	6.77227	31.5809	2.22134	2.11964	0.00055	0.00880511	yes
XLOC_013190	XLOC_013190	Klf10	chr15	38294412	38300707	6295	L2KO_Flk	T1KO	OK	12.6387	28.0587	1.1506	2.43692	0.0002	0.00379294	yes
XLOC_013366	XLOC_013366	Oplah	chr15	76294433	76330677	36244	L2KO_Flk	T1KO	OK	4.89048	0.113793	-5.4255	-0.367478	5e-05	0.0011363	yes
XLOC_013462	XLOC_013462	Phf5a	chr15	81865318	81871911	6593	L2KO_Flk	T1KO	OK	9.50486	26.7063	1.49044	2.15996	0.00055	0.00880511	yes
XLOC_013493	XLOC_013493	1700001L05Rik	chr15	83357525	83367282	9757	L2KO_Flk	T1KO	OK	1.59437	9.58298	2.58749	2.18785	5e-05	0.0011363	yes
XLOC_013515	XLOC_013515	Celsr1	chr15	85898757	86033777	135020	L2KO_Flk	T1KO	OK	8.40979	20.2468	1.26755	3.56144	5e-05	0.0011363	yes
XLOC_013557	XLOC_013557	Yaf2	chr15	93284277	93336935	52658	L2KO_Flk	T1KO	OK	5.61445	13.7127	1.28829	1.90125	0.0019	0.0234991	yes
XLOC_013559	XLOC_013559	Prickle1	chr15	93499113	93595891	96778	L2KO_Flk	T1KO	OK	3.58342	7.00783	0.967629	1.70232	0.00515	0.0496044	yes
XLOC_013688	XLOC_013688	Calcoco1	chr15	102706778	102722178	15400	L2KO_Flk	T1KO	OK	15.3157	5.15861	-1.56996	-3.04942	0.00015	0.00297738	yes
XLOC_013761	XLOC_013761	Rmi2	chr16	10835058	10892966	57908	L2KO_Flk	T1KO	OK	1.47632	5.63217	1.93168	2.51054	0.0001	0.00209712	yes
XLOC_013851	XLOC_013851	B3gnt5	chr16	19760207	19772753	12546	L2KO_Flk	T1KO	OK	21.0745	41.5808	0.980417	1.7178	0.00215	0.0258465	yes
XLOC_013873	XLOC_013873	Ephb3	chr16	21204754	21223305	18551	L2KO_Flk	T1KO	OK	3.47376	12.1931	1.8115	3.08623	5e-05	0.0011363	yes
XLOC_013920	XLOC_013920	Hes1	chr16	30064383	30067796	3413	L2KO_Flk	T1KO	OK	9.94607	26.9537	1.43828	2.44842	0.0001	0.00209712	yes
XLOC_013973	XLOC_013973	Sema5b	chr16	35541144	35664732	123588	L2KO_Flk	T1KO	OK	9.98741	1.14855	-3.12029	-1.41918	0.0001	0.00209712	yes
XLOC_014086	XLOC_014086	Senp7	chr16	56048337	56190012	141675	L2KO_Flk	T1KO	OK	5.38267	12.5359	1.21967	1.30081	0.00335	0.0360259	yes
XLOC_014092	XLOC_014092	Tomm70a	chr16	57121713	57154530	32817	L2KO_Flk	T1KO	OK	28.9783	49.2534	0.765252	1.78415	0.00355	0.0375483	yes
XLOC_014118	XLOC_014118	Cggbp1	chr16	64851995	64859507	7512	L2KO_Flk	T1KO	OK	20.7727	35.9507	0.791333	1.84529	0.00425	0.0429557	yes
XLOC_014302	XLOC_014302	Carhsp1	chr16	8658586	8672153	13567	L2KO_Flk	T1KO	OK	13.6165	26.2149	0.945029	2.14216	0.0025	0.0289735	yes
XLOC_014320	XLOC_014320	Litaf	chr16	10959274	11066157	106883	L2KO_Flk	T1KO	OK	11.5409	34.8824	1.59574	2.06471	0.00235	0.0276955	yes
XLOC_014442	XLOC_014442	2510009E07Rik	chr16	21649044	21694665	45621	L2KO_Flk	T1KO	OK	1.48068	4.96735	1.74621	2.82177	5e-05	0.0011363	yes
XLOC_014450	XLOC_014450	Etv5	chr16	22381308	22439719	58411	L2KO_Flk	T1KO	OK	6.44056	16.0233	1.31492	1.7306	0.0021	0.0253727	yes
XLOC_014456	XLOC_014456	Gm6493	chr16	22985853	23029101	43248	L2KO_Flk	T1KO	OK	13.8351	31.3305	1.17923	2.16516	0.00045	0.00746933	yes
XLOC_014490	XLOC_014490	Atp13a3	chr16	30312422	30388837	76415	L2KO_Flk	T1KO	OK	20.0491	35.5505	0.826336	1.32062	0.0036	0.0379221	yes
XLOC_014608	XLOC_014608	Phldb2	chr16	45746242	46010218	263976	L2KO_Flk	T1KO	OK	30.2006	15.2718	-0.983701	-1.5338	0.0021	0.0253727	yes
XLOC_014699	XLOC_014699	Nsun3	chr16	62732443	62786818	54375	L2KO_Flk	T1KO	OK	1.45761	6.16951	2.08155	1.01998	0.0048	0.0470491	yes
XLOC_014817	XLOC_014817	Hlcs	chr16	94129194	94313563	184369	L2KO_Flk	T1KO	OK	2.88956	6.0262	1.0604	1.93728	0.003	0.0332776	yes
XLOC_014857	XLOC_014857	Synj2	chr17	5941279	6079741	138462	L2KO_Flk	T1KO	OK	8.22515	2.16992	-1.9224	-1.47647	0.0007	0.0106945	yes
XLOC_015120	XLOC_015120	Scube3	chr17	28142315	28174852	32537	L2KO_Flk	T1KO	OK	0.907755	3.29774	1.8611	2.54016	5e-05	0.0011363	yes
XLOC_015142	XLOC_015142	Cdkn1a	chr17	29090978	29100722	9744	L2KO_Flk	T1KO	OK	1.84817	5.99614	1.69794	1.84261	0.0005	0.00814119	yes
XLOC_015195	XLOC_015195	Gm20507,Pram1,Zfp414	chr17	33629089	33645706	16617	L2KO_Flk	T1KO	OK	6.48905	1.80333	-1.84735	-1.05903	0.00415	0.0422359	yes
XLOC_015327	XLOC_015327	Trim26	chr17	36837133	36859398	22265	L2KO_Flk	T1KO	OK	25.8442	13.4842	-0.938566	-1.69198	0.00475	0.0466427	yes
XLOC_015508	XLOC_015508	Hdgfrp2	chr17	56079656	56109803	30147	L2KO_Flk	T1KO	OK	18.4273	6.05495	-1.60566	-2.78329	0.0001	0.00209712	yes
XLOC_015594	XLOC_015594	Ndufaf7	chr17	78937134	78948052	10918	L2KO_Flk	T1KO	OK	0.884371	3.50803	1.98794	1.6515	0.0042	0.0425993	yes
XLOC_015793	XLOC_015793	Zfp820	chr17	21816875	21845759	28884	L2KO_Flk	T1KO	OK	1.58976	4.75177	1.57965	2.0988	0.00285	0.0320073	yes
XLOC_016073	XLOC_016073	Tcf19	chr17	35512733	35516824	4091	L2KO_Flk	T1KO	OK	1.21308	4.51953	1.89749	1.772	0.00205	0.0248909	yes
XLOC_016290	XLOC_016290	Mrps36-ps1	chr17	53866714	53867020	306	L2KO_Flk	T1KO	OK	6.92969	0	#NAME?	-	0.0002	0.00379294	yes
XLOC_016375	XLOC_016375	Mtcl1	chr17	66336981	66449750	112769	L2KO_Flk	T1KO	OK	14.9734	39.4686	1.3983	1.95048	0.00095	0.0136546	yes
XLOC_016449	XLOC_016449	Kcng3	chr17	83585956	83631895	45939	L2KO_Flk	T1KO	OK	1.00798	3.99567	1.98697	2.47847	0.0004	0.00678138	yes
XLOC_016459	XLOC_016459	Prepl	chr17	85028346	85090267	61921	L2KO_Flk	T1KO	OK	3.89182	9.19316	1.24012	2.05754	0.00095	0.0136546	yes
XLOC_016501	XLOC_016501	Bambi	chr18	3507956	3516404	8448	L2KO_Flk	T1KO	OK	4.50498	10.1605	1.17338	2.28047	0.00025	0.00458293	yes
XLOC_016634	XLOC_016634	Egr1	chr18	34859822	34864984	5162	L2KO_Flk	T1KO	OK	1.46791	12.7189	3.11513	5.07572	5e-05	0.0011363	yes
XLOC_016727	XLOC_016727	Dcp2	chr18	44380501	44424969	44468	L2KO_Flk	T1KO	OK	16.4808	29.3568	0.832907	1.39614	0.0046	0.0454878	yes
XLOC_016821	XLOC_016821	Apcdd1	chr18	62922326	62953195	30869	L2KO_Flk	T1KO	OK	30.4285	16.7755	-0.859065	-2.04841	0.00275	0.0311655	yes
XLOC_016843	XLOC_016843	Pmaip1	chr18	66458603	66465550	6947	L2KO_Flk	T1KO	OK	5.26407	13.8227	1.39279	2.43824	0.00045	0.00746933	yes
XLOC_017111	XLOC_017111	Spry4	chr18	38586267	38601268	15001	L2KO_Flk	T1KO	OK	2.78698	8.91784	1.67799	3.346	5e-05	0.0011363	yes
XLOC_017119	XLOC_017119	Nr3c1	chr18	39410544	39491301	80757	L2KO_Flk	T1KO	OK	2.82937	7.96693	1.49355	1.56	0.0003	0.00533247	yes
XLOC_017149	XLOC_017149	Fem1c	chr18	46501745	46525971	24226	L2KO_Flk	T1KO	OK	15.4024	26.4058	0.777695	1.69947	0.0041	0.041844	yes
XLOC_017154	XLOC_017154	Sema6a	chr18	47235597	47368870	133273	L2KO_Flk	T1KO	OK	1.30026	4.2218	1.69906	1.70977	5e-05	0.0011363	yes
XLOC_017182	XLOC_017182	Fbn2	chr18	58008622	58209926	201304	L2KO_Flk	T1KO	OK	27.7769	13.734	-1.01614	-2.48557	5e-05	0.0011363	yes
XLOC_017195	XLOC_017195	Hmgxb3	chr18	61105571	61177050	71479	L2KO_Flk	T1KO	OK	7.71991	16.7542	1.11787	2.7398	5e-05	0.0011363	yes
XLOC_017208	XLOC_017208	Grpel2	chr18	61712439	61726331	13892	L2KO_Flk	T1KO	OK	1.80006	4.68134	1.37888	1.97221	0.0014	0.0185496	yes
XLOC_017230	XLOC_017230	Lman1	chr18	65980753	66022580	41827	L2KO_Flk	T1KO	OK	22.1381	37.8388	0.773337	1.67179	0.004	0.0410836	yes
XLOC_017298	XLOC_017298	Sall3	chr18	80966375	80988575	22200	L2KO_Flk	T1KO	OK	9.32435	16.4382	0.817981	1.9868	0.0051	0.0493064	yes
XLOC_017332	XLOC_017332	1810055G02Rik	chr19	3708332	3717881	9549	L2KO_Flk	T1KO	OK	3.47567	7.30305	1.07121	1.83113	0.0042	0.0425993	yes
XLOC_017438	XLOC_017438	Stx5a	chr19	8741412	8756069	14657	L2KO_Flk	T1KO	OK	16.4791	6.93486	-1.2487	-1.41556	0.0026	0.0298789	yes
XLOC_017549	XLOC_017549	Gna14	chr19	16435666	16610818	175152	L2KO_Flk	T1KO	OK	1.01156	4.60036	2.18517	2.74577	0.0007	0.0106945	yes
XLOC_017578	XLOC_017578	Ptar1	chr19	23687399	23721129	33730	L2KO_Flk	T1KO	OK	4.0053	9.96498	1.31496	1.82032	0.002	0.0244104	yes
XLOC_017614	XLOC_017614	Uhrf2	chr19	30030512	30093722	63210	L2KO_Flk	T1KO	OK	26.8681	53.8958	1.00428	1.66985	0.00415	0.0422359	yes
XLOC_017622	XLOC_017622	Minpp1	chr19	32485768	32515370	29602	L2KO_Flk	T1KO	OK	7.47496	18.0372	1.27084	2.3476	0.0002	0.00379294	yes
XLOC_017963	XLOC_017963	Fads2	chr19	10064163	10101503	37340	L2KO_Flk	T1KO	OK	47.9386	15.4313	-1.63532	-2.96994	5e-05	0.0011363	yes
XLOC_017978	XLOC_017978	Tmem109	chr19	10870659	10882001	11342	L2KO_Flk	T1KO	OK	1.88604	8.44511	2.16276	1.32962	0.00055	0.00880511	yes
XLOC_018051	XLOC_018051	Tle4	chr19	14448071	14598051	149980	L2KO_Flk	T1KO	OK	4.92593	9.95848	1.01553	2.13783	0.00085	0.0125005	yes
XLOC_018122	XLOC_018122	Dkk1	chr19	30545862	30549665	3803	L2KO_Flk	T1KO	OK	1.62405	12.0962	2.89689	4.33854	5e-05	0.0011363	yes
XLOC_018162	XLOC_018162	Ide	chr19	37268742	37337852	69110	L2KO_Flk	T1KO	OK	8.54125	18.7364	1.13332	1.67918	0.0018	0.0225116	yes
XLOC_018191	XLOC_018191	Slit1	chr19	41600256	41743665	143409	L2KO_Flk	T1KO	OK	4.31664	0.992234	-2.12116	-1.77155	0.00215	0.0258465	yes
XLOC_018236	XLOC_018236	Poll	chr19	45552274	45560531	8257	L2KO_Flk	T1KO	OK	0.541526	4.85122	3.16324	3.12442	0.00045	0.00746933	yes
XLOC_018300	XLOC_018300	Hspa12a	chr19	58795750	58860984	65234	L2KO_Flk	T1KO	OK	1.54991	3.74281	1.27194	2.09394	0.0007	0.0106945	yes
XLOC_018305	XLOC_018305	Pdzd8	chr19	59296083	59345780	49697	L2KO_Flk	T1KO	OK	14.5297	27.1172	0.900197	2.10678	0.0009	0.0130987	yes
XLOC_018380	XLOC_018380	Sfmbt2	chr2	10339282	10595253	255971	L2KO_Flk	T1KO	OK	2.9359	8.38124	1.51336	1.95611	5e-05	0.0011363	yes
XLOC_018675	XLOC_018675	Egfl7,Fam69b,Gm20532,Mir126a	chr2	26580013	26636497	56484	L2KO_Flk	T1KO	OK	27.9069	5.65092	-2.30406	-1.03622	0.00135	0.0180379	yes
XLOC_019052	XLOC_019052	Hat1	chr2	71388957	71441622	52665	L2KO_Flk	T1KO	OK	15.5207	33.7742	1.12173	1.71332	0.00425	0.0429557	yes
XLOC_019063	XLOC_019063	Zak	chr2	72285636	72442610	156974	L2KO_Flk	T1KO	OK	6.8567	13.2951	0.955308	1.587	0.0023	0.0272565	yes
XLOC_019160	XLOC_019160	Fam171b	chr2	83812635	83883486	70851	L2KO_Flk	T1KO	OK	1.07154	3.31138	1.62775	1.2455	0.00425	0.0429557	yes
XLOC_019479	XLOC_019479	Spred1	chr2	117121373	117182279	60906	L2KO_Flk	T1KO	OK	13.3279	30.0708	1.17391	2.55096	5e-05	0.0011363	yes
XLOC_019670	XLOC_019670	Mcm8	chr2	132816140	132844197	28057	L2KO_Flk	T1KO	OK	4.94618	10.2771	1.05505	1.53094	0.0046	0.0454878	yes
XLOC_020278	XLOC_020278	Cubn	chr2	13271600	13491813	220213	L2KO_Flk	T1KO	OK	0.0733933	3.37833	5.52452	0.588814	5e-05	0.0011363	yes
XLOC_020423	XLOC_020423	Surf1	chr2	26913380	26933928	20548	L2KO_Flk	T1KO	OK	6.73206	0.485917	-3.79227	-0.588386	5e-05	0.0011363	yes
XLOC_020446	XLOC_020446	Gtf3c4	chr2	28822298	28840360	18062	L2KO_Flk	T1KO	OK	11.5717	20.3104	0.811614	1.88816	0.0018	0.0225116	yes
XLOC_020474	XLOC_020474	Asb6	chr2	30823096	30830333	7237	L2KO_Flk	T1KO	OK	3.47419	0.35447	-3.29294	-1.10669	0.0018	0.0225116	yes
XLOC_020663	XLOC_020663	Acvr1	chr2	58388643	58567157	178514	L2KO_Flk	T1KO	OK	3.06672	6.82032	1.15314	1.57427	0.003	0.0332776	yes
XLOC_020727	XLOC_020727	Lrp2	chr2	69424339	69586065	161726	L2KO_Flk	T1KO	OK	0.247412	3.00826	3.60394	0.8439	0.0002	0.00379294	yes
XLOC_021044	XLOC_021044	Ptprj	chr2	90429753	90580647	150894	L2KO_Flk	T1KO	OK	3.29408	8.13757	1.30472	2.30214	5e-05	0.0011363	yes
XLOC_021062	XLOC_021062	Zfp408	chr2	91643668	91649791	6123	L2KO_Flk	T1KO	OK	9.0985	2.97664	-1.61194	-1.75848	0.00125	0.0169998	yes
XLOC_021069	XLOC_021069	Creb3l1	chr2	91982327	92024502	42175	L2KO_Flk	T1KO	OK	1.35417	3.26782	1.27092	1.93075	0.00405	0.0414758	yes
XLOC_021120	XLOC_021120	Cd44	chr2	102811140	102901665	90525	L2KO_Flk	T1KO	OK	4.13285	9.04761	1.1304	1.92151	0.00055	0.00880511	yes
XLOC_021356	XLOC_021356	Trpm7	chr2	126791564	126876230	84666	L2KO_Flk	T1KO	OK	25.9673	52.7293	1.02191	1.61254	0.004	0.0410836	yes
XLOC_021364	XLOC_021364	Fahd2a	chr2	127436214	127444565	8351	L2KO_Flk	T1KO	OK	3.59325	0	#NAME?	-	5e-05	0.0011363	yes
XLOC_021598	XLOC_021598	Plagl2	chr2	153227758	153241426	13668	L2KO_Flk	T1KO	OK	6.37279	12.4463	0.965719	2.24283	0.00125	0.0169998	yes
XLOC_021600	XLOC_021600	Nol4l	chr2	153407461	153529971	122510	L2KO_Flk	T1KO	OK	3.90186	9.50644	1.28475	2.24703	0.0001	0.00209712	yes
XLOC_021755	XLOC_021755	Slc35c2	chr2	165276553	165287869	11316	L2KO_Flk	T1KO	OK	15.5349	2.92062	-2.41116	-1.49811	5e-05	0.0011363	yes
XLOC_021803	XLOC_021803	Sall4	chr2	168748331	168768108	19777	L2KO_Flk	T1KO	OK	106.658	215.102	1.01202	1.63957	0.00155	0.020093	yes
XLOC_021860	XLOC_021860	Gm14399	chr2	175129492	175142012	12520	L2KO_Flk	T1KO	OK	2.56164	8.49571	1.72967	1.39794	0.0025	0.0289735	yes
XLOC_021898	XLOC_021898	C330013J21Rik	chr2	177897095	177925613	28518	L2KO_Flk	T1KO	OK	11.1753	0	#NAME?	-	0.00175	0.0220433	yes
XLOC_021921	XLOC_021921	Ythdf1	chr2	180904376	180920949	16573	L2KO_Flk	T1KO	OK	16.492	33.771	1.03401	1.6713	0.00445	0.0443885	yes
XLOC_022718	XLOC_022718	Gm42671,Golph3l	chr3	95588933	95619247	30314	L2KO_Flk	T1KO	OK	6.88653	14.5623	1.08039	1.82133	0.0016	0.0205649	yes
XLOC_022838	XLOC_022838	Dennd2c	chr3	103102603	103169769	67166	L2KO_Flk	T1KO	OK	1.61111	6.64159	2.04347	2.63095	5e-05	0.0011363	yes
XLOC_022952	XLOC_022952	Dph5	chr3	115881580	115934361	52781	L2KO_Flk	T1KO	OK	3.41283	12.7256	1.8987	1.91854	0.0009	0.0130987	yes
XLOC_023281	XLOC_023281	Slc44a5	chr3	153973435	154271722	298287	L2KO_Flk	T1KO	OK	2.98189	10.957	1.87756	1.88316	0.0028	0.0315829	yes
XLOC_023336	XLOC_023336	Pex2	chr3	5560187	5576239	16052	L2KO_Flk	T1KO	OK	4.66819	16.1501	1.79061	2.50405	0.0003	0.00533247	yes
XLOC_023480	XLOC_023480	Zmat3	chr3	32334791	32366014	31223	L2KO_Flk	T1KO	OK	14.9299	27.7225	0.892857	2.0464	0.00055	0.00880511	yes
XLOC_023981	XLOC_023981	Cks1b	chr3	89415471	89418383	2912	L2KO_Flk	T1KO	OK	16.7591	37.4424	1.15973	1.93716	0.0027	0.0307015	yes
XLOC_024661	XLOC_024661	Cyr61	chr3	145646975	145649981	3006	L2KO_Flk	T1KO	OK	3.16954	9.48924	1.58202	2.53933	0.0004	0.00678138	yes
XLOC_024787	XLOC_024787	2610301B20Rik	chr4	10874497	10899425	24928	L2KO_Flk	T1KO	OK	2.93961	7.91139	1.42831	1.44837	0.00155	0.020093	yes
XLOC_024916	XLOC_024916	Ube2j1	chr4	33031415	33052363	20948	L2KO_Flk	T1KO	OK	2.97732	9.75624	1.71231	2.12548	0.00015	0.00297738	yes
XLOC_025422	XLOC_025422	Cachd1	chr4	100776674	101029220	252546	L2KO_Flk	T1KO	OK	15.8951	42.9965	1.43564	2.54429	5e-05	0.0011363	yes
XLOC_025538	XLOC_025538	Tal1	chr4	115056425	115071755	15330	L2KO_Flk	T1KO	OK	13.474	3.47747	-1.95406	-3.14463	5e-05	0.0011363	yes
XLOC_025640	XLOC_025640	Rims3	chr4	120854815	120896579	41764	L2KO_Flk	T1KO	OK	2.04011	4.32978	1.08564	1.83136	0.00435	0.0436434	yes
XLOC_025825	XLOC_025825	Pafah2	chr4	134396319	134427413	31094	L2KO_Flk	T1KO	OK	1.15013	4.54899	1.98375	1.07463	0.0013	0.0175704	yes
XLOC_025853	XLOC_025853	E2f2	chr4	136172393	136196057	23664	L2KO_Flk	T1KO	OK	0.169107	3.33776	4.30287	0.742988	0.0037	0.0387471	yes
XLOC_025922	XLOC_025922	Fbxo42	chr4	141147912	141204062	56150	L2KO_Flk	T1KO	OK	8.78057	20.0593	1.19189	2.41242	0.0002	0.00379294	yes
XLOC_026096	XLOC_026096	Klhl21	chr4	152006758	152017680	10922	L2KO_Flk	T1KO	OK	5.55256	11.1414	1.00471	2.1053	0.0031	0.034083	yes
XLOC_026157	XLOC_026157	Ube2j2	chr4	155943830	155959604	15774	L2KO_Flk	T1KO	OK	1.60207	6.50573	2.02177	1.05616	0.00265	0.0303082	yes
XLOC_026218	XLOC_026218	Plekhf2	chr4	10988661	11007927	19266	L2KO_Flk	T1KO	OK	9.0788	21.6385	1.25303	2.14478	0.0006	0.00943805	yes
XLOC_026322	XLOC_026322	Ankrd6	chr4	32804034	32950841	146807	L2KO_Flk	T1KO	OK	2.25805	4.6864	1.05341	1.45198	0.00345	0.0367834	yes
XLOC_026370	XLOC_026370	B4galt1	chr4	40804601	40854005	49404	L2KO_Flk	T1KO	OK	12.3902	23.7023	0.935826	2.1236	0.0007	0.0106945	yes
XLOC_026472	XLOC_026472	Trim14	chr4	46489247	46602202	112955	L2KO_Flk	T1KO	OK	0.210728	4.5295	4.4259	0.591572	0.00085	0.0125005	yes
XLOC_026541	XLOC_026541	Ptpn3	chr4	57190840	57307305	116465	L2KO_Flk	T1KO	OK	0.650442	3.02027	2.21518	0.731665	0.001	0.0142379	yes
XLOC_026672	XLOC_026672	Ttc39b	chr4	83220299	83324255	103956	L2KO_Flk	T1KO	OK	1.65345	5.30505	1.68189	1.13052	0.00505	0.048924	yes
XLOC_026714	XLOC_026714	Klhl9	chr4	88718291	88722842	4551	L2KO_Flk	T1KO	OK	19.99	36.0972	0.852605	2.03974	0.0019	0.0234991	yes
XLOC_026755	XLOC_026755	Plaa	chr4	94567513	94603244	35731	L2KO_Flk	T1KO	OK	16.3465	30.0817	0.87991	1.65704	0.0043	0.0432698	yes
XLOC_026761	XLOC_026761	Jun	chr4	95049033	95167318	118285	L2KO_Flk	T1KO	OK	3.37826	7.94679	1.23409	2.14851	0.0009	0.0130987	yes
XLOC_026956	XLOC_026956	Btbd19	chr4	117119218	117125725	6507	L2KO_Flk	T1KO	OK	1.76384	8.42797	2.25646	1.24577	0.00045	0.00746933	yes
XLOC_027080	XLOC_027080	Gm12932	chr4	125082856	125084947	2091	L2KO_Flk	T1KO	OK	0	2.87147	inf	-	0.00055	0.00880511	yes
XLOC_027179	XLOC_027179	Med18	chr4	132458730	132463921	5191	L2KO_Flk	T1KO	OK	2.21553	8.07946	1.86661	2.03198	0.0016	0.0205649	yes
XLOC_027402	XLOC_027402	2610305D13Rik	chr4	147611936	147642513	30577	L2KO_Flk	T1KO	OK	7.28917	1.7199	-2.08343	-2.08194	0.0012	0.0164586	yes
XLOC_027483	XLOC_027483	Smim1	chr4	154011730	154026230	14500	L2KO_Flk	T1KO	OK	4.5348	0.268145	-4.07995	-0.433615	5e-05	0.0011363	yes
XLOC_027818	XLOC_027818	2900076G11Rik	chr5	31581078	31581709	631	L2KO_Flk	T1KO	OK	0	3.97081	inf	-	0.0005	0.00814119	yes
XLOC_027823	XLOC_027823	Fosl2	chr5	32135800	32157842	22042	L2KO_Flk	T1KO	OK	4.50302	9.06914	1.01007	2.27652	0.003	0.0332776	yes
XLOC_027849	XLOC_027849	Fgfr3	chr5	33720042	33737068	17026	L2KO_Flk	T1KO	OK	7.62205	2.28915	-1.73536	-1.17659	0.0033	0.0356402	yes
XLOC_028016	XLOC_028016	Rbpj	chr5	53466151	53657362	191211	L2KO_Flk	T1KO	OK	7.41656	15.48	1.06158	1.74507	0.00055	0.00880511	yes
XLOC_028187	XLOC_028187	Mir7025,Pdgfra	chr5	75152291	75198215	45924	L2KO_Flk	T1KO	OK	26.1579	48.9236	0.903286	1.62843	0.0011	0.0153592	yes
XLOC_028190	XLOC_028190	Kit	chr5	75574915	75656722	81807	L2KO_Flk	T1KO	OK	3.01942	8.77936	1.53985	1.19704	0.0049	0.0477816	yes
XLOC_028289	XLOC_028289	Eif5al3-ps	chr5	90132228	90132675	447	L2KO_Flk	T1KO	OK	15.6045	45.0841	1.53066	1.93905	0.00255	0.0294143	yes
XLOC_028917	XLOC_028917	4933404O12Rik	chr5	136919145	136937112	17967	L2KO_Flk	T1KO	OK	3.92235	8.10238	1.04663	1.84726	0.00175	0.0220433	yes
XLOC_028941	XLOC_028941	Gm20605,Lrch4,Sap25	chr5	137629120	137642902	13782	L2KO_Flk	T1KO	OK	9.14499	2.15823	-2.08314	-1.04796	0.00255	0.0294143	yes
XLOC_029197	XLOC_029197	Crot,Gm27941	chr5	8966032	8997427	31395	L2KO_Flk	T1KO	OK	6.83965	17.706	1.37224	1.83939	0.00045	0.00746933	yes
XLOC_029328	XLOC_029328	Smarcd3	chr5	24586740	24624411	37671	L2KO_Flk	T1KO	OK	16.641	2.64557	-2.65309	-1.88332	0.0016	0.0205649	yes
XLOC_029508	XLOC_029508	Rab28	chr5	41624975	41708157	83182	L2KO_Flk	T1KO	OK	2.04568	8.38279	2.03485	2.01743	0.0007	0.0106945	yes
XLOC_030617	XLOC_030617	Cdx2	chr5	147300804	147307270	6466	L2KO_Flk	T1KO	OK	0.764305	5.95473	2.96182	3.96471	0.00035	0.0060687	yes
XLOC_031151	XLOC_031151	Gm27477,Gm27861,Gm27867,Gm27868,Hotairm1	chr6	52155589	52162267	6678	L2KO_Flk	T1KO	OK	9.13458	0	#NAME?	-	0.00015	0.00297738	yes
XLOC_031284	XLOC_031284	Gng12	chr6	66894651	67021350	126699	L2KO_Flk	T1KO	OK	5.64242	11.5117	1.02872	1.60151	0.00075	0.0113055	yes
XLOC_031528	XLOC_031528	Alms1	chr6	85587530	85702753	115223	L2KO_Flk	T1KO	OK	10.6605	18.7293	0.813023	1.58273	0.0045	0.0447374	yes
XLOC_031660	XLOC_031660	Slc25a26	chr6	94500330	94700158	199828	L2KO_Flk	T1KO	OK	0.398206	4.16734	3.38754	0.695348	0.0048	0.0470491	yes
XLOC_031678	XLOC_031678	Gpr27	chr6	99692678	99695066	2388	L2KO_Flk	T1KO	OK	1.66397	7.75377	2.22026	2.80266	0.00035	0.0060687	yes
XLOC_031839	XLOC_031839	Fbxl14	chr6	119432530	119544347	111817	L2KO_Flk	T1KO	OK	13.1861	32.4785	1.30047	3.02731	5e-05	0.0011363	yes
XLOC_031859	XLOC_031859	Pex26	chr6	121183666	121198837	15171	L2KO_Flk	T1KO	OK	2.7689	7.63446	1.46321	1.9538	0.0014	0.0185496	yes
XLOC_031886	XLOC_031886	Nanog	chr6	122707488	122714633	7145	L2KO_Flk	T1KO	OK	0.9677	5.98125	2.62782	2.66812	0.0002	0.00379294	yes
XLOC_032105	XLOC_032105	Strap	chr6	137735077	137751932	16855	L2KO_Flk	T1KO	OK	19.8148	35.9278	0.858523	1.76855	0.0035	0.0371553	yes
XLOC_032206	XLOC_032206	Mettl20	chr6	149139848	149151171	11323	L2KO_Flk	T1KO	OK	1.20606	7.0329	2.54382	1.11089	0.00075	0.0113055	yes
XLOC_032340	XLOC_032340	Wasl	chr6	24613804	24665009	51205	L2KO_Flk	T1KO	OK	7.86563	18.7257	1.25138	1.98089	0.00105	0.0148168	yes
XLOC_032400	XLOC_032400	Plxna4	chr6	32144267	32588192	443925	L2KO_Flk	T1KO	OK	8.58738	16.3169	0.926079	2.24443	0.00035	0.0060687	yes
XLOC_032611	XLOC_032611	Ggct	chr6	54982579	54992950	10371	L2KO_Flk	T1KO	OK	0.341587	9.26469	4.76142	0.967855	0.00025	0.00458293	yes
XLOC_033007	XLOC_033007	Gmcl1	chr6	86691767	86733383	41616	L2KO_Flk	T1KO	OK	5.67605	12.7783	1.17074	1.75018	0.0023	0.0272565	yes
XLOC_033147	XLOC_033147	Rybp	chr6	100228564	100287485	58921	L2KO_Flk	T1KO	OK	14.6547	26.5742	0.858662	1.82906	0.00195	0.0239458	yes
XLOC_033364	XLOC_033364	Ptms	chr6	124913680	124925844	12164	L2KO_Flk	T1KO	OK	89.197	38.6788	-1.20545	-2.21227	0.001	0.0142379	yes
XLOC_033647	XLOC_033647	Bcat1	chr6	144993834	145076184	82350	L2KO_Flk	T1KO	OK	11.6125	23.8837	1.04035	1.44967	0.0029	0.0324428	yes
XLOC_033757	XLOC_033757	U2af2	chr7	5062142	5079945	17803	L2KO_Flk	T1KO	OK	31.7815	16.6206	-0.935215	-1.89875	0.00315	0.034467	yes
XLOC_033813	XLOC_033813	Zfp110	chr7	12834760	12850577	15817	L2KO_Flk	T1KO	OK	3.28094	9.46509	1.52851	1.83878	0.00085	0.0125005	yes
XLOC_034043	XLOC_034043	Gm9844	chr7	24862212	24862697	485	L2KO_Flk	T1KO	OK	21.3924	43.4448	1.02208	2.12238	0.00205	0.0248909	yes
XLOC_034105	XLOC_034105	Akt2	chr7	27591551	27640826	49275	L2KO_Flk	T1KO	OK	3.21549	10.5258	1.71081	1.42722	0.00265	0.0303082	yes
XLOC_034108	XLOC_034108	Zfp60	chr7	27731388	27753702	22314	L2KO_Flk	T1KO	OK	5.09555	10.7127	1.07201	1.47446	0.00285	0.0320073	yes
XLOC_034147	XLOC_034147	Ppp1r14a	chr7	29289319	29293390	4071	L2KO_Flk	T1KO	OK	3.92378	0	#NAME?	-	5e-05	0.0011363	yes
XLOC_034160	XLOC_034160	Zfp568	chr7	29983954	30028282	44328	L2KO_Flk	T1KO	OK	31.8014	59.3299	0.899666	2.11211	0.00055	0.00880511	yes
XLOC_034599	XLOC_034599	Chsy1	chr7	66109514	66173798	64284	L2KO_Flk	T1KO	OK	15.1755	26.7446	0.817498	1.90024	0.0024	0.028143	yes
XLOC_034604	XLOC_034604	Adamts17	chr7	66839734	67152625	312891	L2KO_Flk	T1KO	OK	1.1322	4.52378	1.9984	0.931658	0.00095	0.0136546	yes
XLOC_034712	XLOC_034712	2900076A07Rik,Mir1839,mmu-mir-1839	chr7	81523549	81532521	8972	L2KO_Flk	T1KO	OK	3.23322	0	#NAME?	-	5e-05	0.0011363	yes
XLOC_035007	XLOC_035007	AC124457.1,Gm24888,Rpl27a,Snora3	chr7	109519146	109522367	3221	L2KO_Flk	T1KO	OK	63.3937	14.4348	-2.13479	-2.99138	5e-05	0.0011363	yes
XLOC_035148	XLOC_035148	Tbx6	chr7	126781482	126785560	4078	L2KO_Flk	T1KO	OK	1.39318	5.09133	1.86966	2.46455	0.00105	0.0148168	yes
XLOC_035364	XLOC_035364	Fgf4	chr7	144861385	144865243	3858	L2KO_Flk	T1KO	OK	0.831354	3.57518	2.10448	2.26554	0.00375	0.0391581	yes
XLOC_035365	XLOC_035365	Fgf15	chr7	144894559	144900953	6394	L2KO_Flk	T1KO	OK	12.1237	28.979	1.25717	2.44591	5e-05	0.0011363	yes
XLOC_035464	XLOC_035464	Zim1	chr7	6671455	6696450	24995	L2KO_Flk	T1KO	OK	6.59899	1.30813	-2.33474	-2.12667	0.00145	0.0190478	yes
XLOC_035465	XLOC_035465	Peg3	chr7	6703891	6730421	26530	L2KO_Flk	T1KO	OK	222.186	665.59	1.58286	2.16533	0.0006	0.00943805	yes
XLOC_035734	XLOC_035734	Apoe	chr7	19696108	19699166	3058	L2KO_Flk	T1KO	OK	112.022	36.146	-1.63188	-3.92621	5e-05	0.0011363	yes
XLOC_036086	XLOC_036086	Ccne1	chr7	38097983	38107534	9551	L2KO_Flk	T1KO	OK	4.30323	14.4552	1.7481	1.91295	0.00045	0.00746933	yes
XLOC_036246	XLOC_036246	Snrnp70	chr7	45376452	45395742	19290	L2KO_Flk	T1KO	OK	225.813	84.7941	-1.41309	-2.1422	0.0006	0.00943805	yes
XLOC_036841	XLOC_036841	Gm15501	chr7	93178982	93179669	687	L2KO_Flk	T1KO	OK	27.5937	8.31179	-1.73111	-1.98233	0.00315	0.034467	yes
XLOC_037029	XLOC_037029	Arfip2	chr7	105634202	105721799	87597	L2KO_Flk	T1KO	OK	9.26217	0.756112	-3.61468	-1.10552	5e-05	0.0011363	yes
XLOC_037162	XLOC_037162	Itpripl2	chr7	118485113	118491975	6862	L2KO_Flk	T1KO	OK	1.25767	4.09868	1.70441	2.75435	5e-05	0.0011363	yes
XLOC_037183	XLOC_037183	Cdr2	chr7	120957035	120982312	25277	L2KO_Flk	T1KO	OK	1.5464	5.47722	1.82453	2.31569	0.00045	0.00746933	yes
XLOC_037286	XLOC_037286	Bcl7c	chr7	127661455	127708933	47478	L2KO_Flk	T1KO	OK	4.56743	9.12748	0.998834	1.38519	0.00185	0.0229994	yes
XLOC_037528	XLOC_037528	Arhgef7	chr8	11728104	11835219	107115	L2KO_Flk	T1KO	OK	7.25613	15.5597	1.10054	2.04191	0.00135	0.0180379	yes
XLOC_037555	XLOC_037555	Cdc16	chr8	13757675	13781938	24263	L2KO_Flk	T1KO	OK	12.8266	27.0765	1.0779	1.75161	0.0031	0.034083	yes
XLOC_037557	XLOC_037557	Champ1	chr8	13869640	13881639	11999	L2KO_Flk	T1KO	OK	12.7461	24.9801	0.970731	2.25841	0.00075	0.0113055	yes
XLOC_037575	XLOC_037575	Mcph1	chr8	18595130	18803189	208059	L2KO_Flk	T1KO	OK	5.89307	12.0742	1.03483	1.6841	0.00335	0.0360259	yes
XLOC_037576	XLOC_037576	Agpat5	chr8	18846276	18891361	45085	L2KO_Flk	T1KO	OK	6.77753	18.3247	1.43496	2.49281	0.00045	0.00746933	yes
XLOC_037590	XLOC_037590	Rpl19-ps11	chr8	19492905	19493623	718	L2KO_Flk	T1KO	OK	161.618	77.4878	-1.06055	-2.31176	0.0001	0.00209712	yes
XLOC_037673	XLOC_037673	Kat6a	chr8	22859534	22943259	83725	L2KO_Flk	T1KO	OK	29.6571	65.5002	1.14312	2.48406	5e-05	0.0011363	yes
XLOC_037695	XLOC_037695	Lsm1	chr8	25785590	25803975	18385	L2KO_Flk	T1KO	OK	1.76937	5.38185	1.60486	1.9086	0.00395	0.0406635	yes
XLOC_037702	XLOC_037702	Zfp703	chr8	26977335	26981461	4126	L2KO_Flk	T1KO	OK	7.67547	18.9597	1.30461	3.2333	5e-05	0.0011363	yes
XLOC_037724	XLOC_037724	Tex15	chr8	33516737	33585582	68845	L2KO_Flk	T1KO	OK	1.34088	16.9888	3.66334	4.33411	5e-05	0.0011363	yes
XLOC_037725	XLOC_037725	Ppp2cb	chr8	33599620	33641976	42356	L2KO_Flk	T1KO	OK	11.7601	24.9789	1.08681	1.84308	0.00275	0.0311655	yes
XLOC_037739	XLOC_037739	Ppp1r3b	chr8	35375740	35388124	12384	L2KO_Flk	T1KO	OK	2.1146	8.94324	2.08041	3.28415	5e-05	0.0011363	yes
XLOC_037740	XLOC_037740	Mfhas1	chr8	35582571	35679449	96878	L2KO_Flk	T1KO	OK	5.58198	14.9108	1.41751	2.68473	5e-05	0.0011363	yes
XLOC_037747	XLOC_037747	Tusc3	chr8	39005866	39165112	159246	L2KO_Flk	T1KO	OK	6.90692	18.2357	1.40065	2.08884	0.00145	0.0190478	yes
XLOC_037770	XLOC_037770	Fat1	chr8	44935446	45052257	116811	L2KO_Flk	T1KO	OK	61.4608	129.556	1.07583	1.63995	0.00295	0.0328527	yes
XLOC_037776	XLOC_037776	Ufsp2	chr8	45975527	46029477	53950	L2KO_Flk	T1KO	OK	6.51739	15.3334	1.23431	1.64656	0.00285	0.0320073	yes
XLOC_037798	XLOC_037798	Dctd	chr8	48099091	48153233	54142	L2KO_Flk	T1KO	OK	8.20609	21.5395	1.39222	1.66984	0.0036	0.0379221	yes
XLOC_037807	XLOC_037807	Vegfc	chr8	54077531	54186454	108923	L2KO_Flk	T1KO	OK	2.14236	6.18968	1.53066	1.9635	0.0043	0.0432698	yes
XLOC_037835	XLOC_037835	Sh3rf1	chr8	61224170	61396072	171902	L2KO_Flk	T1KO	OK	4.83512	12.6402	1.38639	3.05977	5e-05	0.0011363	yes
XLOC_037852	XLOC_037852	Naf1	chr8	66860216	66890564	30348	L2KO_Flk	T1KO	OK	6.77801	13.8485	1.03079	2.06775	0.002	0.0244104	yes
XLOC_037867	XLOC_037867	Zfp930	chr8	69226342	69228980	2638	L2KO_Flk	T1KO	OK	3.81211	12.2735	1.68688	2.27395	0.0007	0.0106945	yes
XLOC_037881	XLOC_037881	Tmem161a	chr8	70172355	70183681	11326	L2KO_Flk	T1KO	OK	6.20592	20.8792	1.75035	1.69306	0.0004	0.00678138	yes
XLOC_037905	XLOC_037905	Myo9b	chr8	71248560	71360712	112152	L2KO_Flk	T1KO	OK	11.8345	22.7801	0.94477	2.33043	0.00105	0.0148168	yes
XLOC_037942	XLOC_037942	Hmgxb4	chr8	74993355	75031978	38623	L2KO_Flk	T1KO	OK	12.1108	25.448	1.07125	1.42714	0.00335	0.0360259	yes
XLOC_037981	XLOC_037981	Dnajb1	chr8	83608174	83611902	3728	L2KO_Flk	T1KO	OK	7.43196	15.2108	1.03329	1.95719	0.0022	0.026351	yes
XLOC_038058	XLOC_038058	Nod2	chr8	88647314	88688474	41160	L2KO_Flk	T1KO	OK	1.49312	4.21821	1.4983	2.67019	0.0003	0.00533247	yes
XLOC_038062	XLOC_038062	Chd9	chr8	90828834	91054508	225674	L2KO_Flk	T1KO	OK	3.92375	13.5583	1.78887	3.95121	5e-05	0.0011363	yes
XLOC_038093	XLOC_038093	Cx3cl1	chr8	94772008	94782423	10415	L2KO_Flk	T1KO	OK	2.77953	11.9262	2.10123	1.9991	0.00075	0.0113055	yes
XLOC_038108	XLOC_038108	Gins3	chr8	95633558	95645059	11501	L2KO_Flk	T1KO	OK	4.85076	11.9135	1.29631	2.02967	0.00115	0.0159329	yes
XLOC_038175	XLOC_038175	Nfatc3	chr8	106059602	106138525	78923	L2KO_Flk	T1KO	OK	20.9773	37.9589	0.855605	2.00791	0.00135	0.0180379	yes
XLOC_038178	XLOC_038178	Slc7a6	chr8	106168874	106198704	29830	L2KO_Flk	T1KO	OK	18.7461	41.3085	1.13985	2.60249	5e-05	0.0011363	yes
XLOC_038183	XLOC_038183	Cdh3	chr8	106510912	106556908	45996	L2KO_Flk	T1KO	OK	0.482744	3.48058	2.85	4.32141	5e-05	0.0011363	yes
XLOC_038191	XLOC_038191	Nip7	chr8	107056876	107060926	4050	L2KO_Flk	T1KO	OK	5.54192	11.6162	1.06768	1.80117	0.002	0.0244104	yes
XLOC_038199	XLOC_038199	Zfhx3	chr8	108703099	108961630	258531	L2KO_Flk	T1KO	OK	8.81511	16.5512	0.908883	2.19885	0.0008	0.0118843	yes
XLOC_038207	XLOC_038207	Zfp821	chr8	109705548	109724932	19384	L2KO_Flk	T1KO	OK	1.97778	5.82206	1.55765	2.04362	0.0027	0.0307015	yes
XLOC_038210	XLOC_038210	Phlpp2	chr8	109868541	109944671	76130	L2KO_Flk	T1KO	OK	4.0543	7.54005	0.895123	1.75122	0.00285	0.0320073	yes
XLOC_038225	XLOC_038225	Aars	chr8	111033143	111057664	24521	L2KO_Flk	T1KO	OK	24.9734	44.0426	0.818507	1.39744	0.00435	0.0436434	yes
XLOC_038226	XLOC_038226	Pdpr	chr8	111094629	111145480	50851	L2KO_Flk	T1KO	OK	6.64468	13.8437	1.05896	2.07409	0.00065	0.0100794	yes
XLOC_038234	XLOC_038234	Terf2ip	chr8	112011358	112020528	9170	L2KO_Flk	T1KO	OK	1.96471	4.55237	1.2123	1.85778	0.00295	0.0328527	yes
XLOC_038238	XLOC_038238	Mon1b,Syce1l	chr8	113635585	113655533	19948	L2KO_Flk	T1KO	OK	3.04402	6.32043	1.05404	1.92868	0.0012	0.0164586	yes
XLOC_038246	XLOC_038246	Atmin	chr8	116943392	116960445	17053	L2KO_Flk	T1KO	OK	4.41646	8.32269	0.914159	1.78953	0.00405	0.0414758	yes
XLOC_038251	XLOC_038251	Cmip	chr8	117257018	117461503	204485	L2KO_Flk	T1KO	OK	12.2878	21.6159	0.814862	1.9441	0.0026	0.0298789	yes
XLOC_038258	XLOC_038258	Cdh13	chr8	118283732	119324921	1041189	L2KO_Flk	T1KO	OK	38.4592	9.78028	-1.97538	-1.88818	0.00055	0.00880511	yes
XLOC_038282	XLOC_038282	Kcnk1	chr8	125995101	126030683	35582	L2KO_Flk	T1KO	OK	1.94512	9.21648	2.24436	3.09026	5e-05	0.0011363	yes
XLOC_038369	XLOC_038369	Coprs	chr8	13884787	13890271	5484	L2KO_Flk	T1KO	OK	1.7298	8.75944	2.34024	2.21656	0.0017	0.0215849	yes
XLOC_038464	XLOC_038464	Bag4	chr8	25754508	25785209	30701	L2KO_Flk	T1KO	OK	6.89349	14.1992	1.0425	1.97833	0.00085	0.0125005	yes
XLOC_038468	XLOC_038468	Fnta	chr8	25998728	26015601	16873	L2KO_Flk	T1KO	OK	6.66031	17.9329	1.42895	2.28112	0.0003	0.00533247	yes
XLOC_038469	XLOC_038469	Hook3	chr8	26021420	26119224	97804	L2KO_Flk	T1KO	OK	6.81176	13.9396	1.03309	1.84135	0.00095	0.0136546	yes
XLOC_038474	XLOC_038474	Rab11fip1	chr8	27138772	27174646	35874	L2KO_Flk	T1KO	OK	6.56952	22.1686	1.75466	4.06703	5e-05	0.0011363	yes
XLOC_038499	XLOC_038499	Leprotl1	chr8	34135571	34147033	11462	L2KO_Flk	T1KO	OK	2.11422	6.83199	1.69218	2.14268	0.0012	0.0164586	yes
XLOC_038514	XLOC_038514	Dlc1	chr8	36567750	36953143	385393	L2KO_Flk	T1KO	OK	23.3256	46.7606	1.00338	2.0994	5e-05	0.0011363	yes
XLOC_038527	XLOC_038527	Mtus1	chr8	40990913	41133726	142813	L2KO_Flk	T1KO	OK	1.14243	4.71786	2.04603	0.871216	0.0004	0.00678138	yes
XLOC_038532	XLOC_038532	Smarce1-ps1	chr8	41657592	41658669	1077	L2KO_Flk	T1KO	OK	18.4724	7.87686	-1.22968	-1.66366	0.00495	0.0481354	yes
XLOC_038562	XLOC_038562	Stox2	chr8	47180047	47446362	266315	L2KO_Flk	T1KO	OK	4.04425	7.399	0.871456	1.87722	0.0025	0.0289735	yes
XLOC_038567	XLOC_038567	Cdkn2aip	chr8	47709343	47715021	5678	L2KO_Flk	T1KO	OK	3.43139	7.57323	1.14212	1.91	0.004	0.0410836	yes
XLOC_038569	XLOC_038569	Tenm3	chr8	48227681	48869901	642220	L2KO_Flk	T1KO	OK	35.3537	60.1978	0.767848	1.51498	0.0049	0.0477816	yes
XLOC_038584	XLOC_038584	Sap30	chr8	57482706	57487860	5154	L2KO_Flk	T1KO	OK	3.22399	13.9427	2.11259	2.2765	0.0008	0.0118843	yes
XLOC_038590	XLOC_038590	Clcn3	chr8	60910388	60983300	72912	L2KO_Flk	T1KO	OK	15.3951	38.1933	1.31085	2.79981	5e-05	0.0011363	yes
XLOC_038595	XLOC_038595	Palld	chr8	61513245	61922834	409589	L2KO_Flk	T1KO	OK	1.97014	5.33313	1.43668	1.39041	0.0023	0.0272565	yes
XLOC_038622	XLOC_038622	Psd3	chr8	67689081	68062286	373205	L2KO_Flk	T1KO	OK	1.42007	4.99981	1.81591	1.5863	0.0003	0.00533247	yes
XLOC_038635	XLOC_038635	Zfp869	chr8	69706331	69710724	4393	L2KO_Flk	T1KO	OK	6.2494	14.2993	1.19416	1.80209	0.0023	0.0272565	yes
XLOC_038651	XLOC_038651	Klhl26	chr8	70450227	70476943	26716	L2KO_Flk	T1KO	OK	5.94771	11.9394	1.00532	2.076	0.00325	0.0352357	yes
XLOC_038657	XLOC_038657	Pgpep1	chr8	70646435	70659738	13303	L2KO_Flk	T1KO	OK	1.57071	4.61747	1.55568	2.67561	0.00015	0.00297738	yes
XLOC_038715	XLOC_038715	Arhgap10	chr8	77250365	77523898	273533	L2KO_Flk	T1KO	OK	1.92457	5.1021	1.40655	2.03283	0.00125	0.0169998	yes
XLOC_038718	XLOC_038718	Ednra	chr8	77610859	77768970	158111	L2KO_Flk	T1KO	OK	1.53954	3.75186	1.28511	1.70065	0.00415	0.0422359	yes
XLOC_038726	XLOC_038726	Smad1	chr8	79338394	79399518	61124	L2KO_Flk	T1KO	OK	24.1099	43.1258	0.838925	1.97615	0.00285	0.0320073	yes
XLOC_038736	XLOC_038736	Usp38	chr8	80980733	81038584	57851	L2KO_Flk	T1KO	OK	7.26616	14.1825	0.964849	1.96943	0.0018	0.0225116	yes
XLOC_038746	XLOC_038746	Scoc	chr8	83434492	83458391	23899	L2KO_Flk	T1KO	OK	3.03479	10.0237	1.72375	2.67266	0.00215	0.0258465	yes
XLOC_038800	XLOC_038800	N4bp1	chr8	86841138	86885258	44120	L2KO_Flk	T1KO	OK	13.7941	30.3761	1.13888	2.74794	5e-05	0.0011363	yes
XLOC_038814	XLOC_038814	Sall1	chr8	89027247	89044162	16915	L2KO_Flk	T1KO	OK	9.84385	21.7452	1.1434	2.70777	5e-05	0.0011363	yes
XLOC_038825	XLOC_038825	Rpgrip1l	chr8	91217029	91313262	96233	L2KO_Flk	T1KO	OK	2.52018	5.5123	1.12913	1.45625	0.00355	0.0375483	yes
XLOC_038860	XLOC_038860	Cfap20	chr8	95420251	95434869	14618	L2KO_Flk	T1KO	OK	11.8081	26.6253	1.17303	2.10227	0.0016	0.0205649	yes
XLOC_038861	XLOC_038861	Csnk2a2	chr8	95446095	95488820	42725	L2KO_Flk	T1KO	OK	4.48031	9.64777	1.1066	2.24296	0.00095	0.0136546	yes
XLOC_038863	XLOC_038863	Cnot1	chr8	95719450	95821728	102278	L2KO_Flk	T1KO	OK	63.7345	121.161	0.926778	1.90643	0.00075	0.0113055	yes
XLOC_038877	XLOC_038877	Cdh11	chr8	102632994	102785111	152117	L2KO_Flk	T1KO	OK	28.0724	64.0378	1.18977	2.71606	5e-05	0.0011363	yes
XLOC_038883	XLOC_038883	Cmtm4	chr8	104348190	104395807	47617	L2KO_Flk	T1KO	OK	11.2407	25.2666	1.1685	2.77091	5e-05	0.0011363	yes
XLOC_038909	XLOC_038909	Ranbp10	chr8	105768307	105827350	59043	L2KO_Flk	T1KO	OK	5.67201	10.4083	0.875809	1.94911	0.00315	0.034467	yes
XLOC_038945	XLOC_038945	Atxn1l	chr8	109726450	109737739	11289	L2KO_Flk	T1KO	OK	15.268	26.0742	0.772108	1.88221	0.0033	0.0356402	yes
XLOC_038961	XLOC_038961	Ddx19a	chr8	110974995	110997800	22805	L2KO_Flk	T1KO	OK	8.71962	17.919	1.03916	2.20918	0.00055	0.00880511	yes
XLOC_038962	XLOC_038962	Ddx19b	chr8	111003187	111031751	28564	L2KO_Flk	T1KO	OK	5.97592	11.5667	0.952747	1.94973	0.00175	0.0220433	yes
XLOC_038971	XLOC_038971	Wdr59	chr8	111448783	111522107	73324	L2KO_Flk	T1KO	OK	7.78939	15.1452	0.959281	2.04819	0.00105	0.0148168	yes
XLOC_038979	XLOC_038979	Tmem231	chr8	111912017	111933791	21774	L2KO_Flk	T1KO	OK	2.02407	5.28497	1.38463	1.98297	0.00275	0.0311655	yes
XLOC_038998	XLOC_038998	Gcsh	chr8	116981809	116993537	11728	L2KO_Flk	T1KO	OK	11.4037	23.2021	1.02475	1.74216	0.00515	0.0496044	yes
XLOC_039014	XLOC_039014	2310022B05Rik	chr8	124635765	124663369	27604	L2KO_Flk	T1KO	OK	12.2015	26.1748	1.10112	2.81562	0.0002	0.00379294	yes
XLOC_039018	XLOC_039018	Exoc8	chr8	124890299	124897705	7406	L2KO_Flk	T1KO	OK	2.8365	6.14416	1.1151	2.12555	0.00095	0.0136546	yes
XLOC_039019	XLOC_039019	Egln1	chr8	124908595	124949254	40659	L2KO_Flk	T1KO	OK	26.6486	53.9009	1.01625	2.46842	5e-05	0.0011363	yes
XLOC_039021	XLOC_039021	Sipa1l2	chr8	125418062	125492710	74648	L2KO_Flk	T1KO	OK	7.28511	16.9338	1.21688	3.06863	5e-05	0.0011363	yes
XLOC_039048	XLOC_039048	Gucy1a2	chr9	3532353	3897342	364989	L2KO_Flk	T1KO	OK	1.53818	5.26556	1.77537	3.15463	5e-05	0.0011363	yes
XLOC_039073	XLOC_039073	Pgr	chr9	8899832	8968611	68779	L2KO_Flk	T1KO	OK	1.46981	3.43391	1.22422	1.8677	0.0034	0.0364162	yes
XLOC_039168	XLOC_039168	Ldlr	chr9	21723575	21749916	26341	L2KO_Flk	T1KO	OK	31.417	15.173	-1.05004	-2.58333	5e-05	0.0011363	yes
XLOC_039383	XLOC_039383	Fxyd6	chr9	45370184	45396158	25974	L2KO_Flk	T1KO	OK	14.0247	4.96215	-1.49893	-2.18374	0.00375	0.0391581	yes
XLOC_039619	XLOC_039619	Gm20509,Khdc3,Rsl24d1	chr9	73101835	73123333	21498	L2KO_Flk	T1KO	OK	12.4174	27.065	1.12407	1.86453	0.0025	0.0289735	yes
XLOC_039904	XLOC_039904	Abhd14b	chr9	106447787	106452922	5135	L2KO_Flk	T1KO	OK	5.16654	1.25957	-2.03626	-0.998616	0.00325	0.0352357	yes
XLOC_040038	XLOC_040038	Cmtm6	chr9	114731202	114749343	18141	L2KO_Flk	T1KO	OK	10.4386	22.0659	1.07989	2.27127	0.0004	0.00678138	yes
XLOC_040116	XLOC_040116	Limd1	chr9	123478700	123521548	42848	L2KO_Flk	T1KO	OK	5.33356	9.77481	0.873971	1.84122	0.00485	0.0474257	yes
XLOC_040173	XLOC_040173	Fat3	chr9	15910204	16378231	468027	L2KO_Flk	T1KO	OK	1.80042	5.79987	1.68768	3.5797	5e-05	0.0011363	yes
XLOC_040630	XLOC_040630	Cgnl1	chr9	71626508	71771602	145094	L2KO_Flk	T1KO	OK	50.3116	21.99	-1.19405	-1.84188	0.0022	0.026351	yes
XLOC_040714	XLOC_040714	Tmem30a	chr9	79768942	79793507	24565	L2KO_Flk	T1KO	OK	8.45313	16.9482	1.00358	1.82613	0.0032	0.0348319	yes
XLOC_040764	XLOC_040764	Snhg5,Snord50a,Snord50b	chr9	88521049	88522929	1880	L2KO_Flk	T1KO	OK	31.1887	78.0941	1.32419	1.58859	0.00425	0.0429557	yes
XLOC_040898	XLOC_040898	Gm20425,Srprb,Trf	chr9	103188031	103230444	42413	L2KO_Flk	T1KO	OK	2.52863	23.3126	3.20468	1.74497	0.00515	0.0496044	yes
XLOC_040933	XLOC_040933	Abhd14a	chr9	106440050	106447678	7628	L2KO_Flk	T1KO	OK	1.51979	4.76383	1.64825	1.34197	0.0043	0.0432698	yes
XLOC_040944	XLOC_040944	Dock3,Gm22238	chr9	106821873	107231909	410036	L2KO_Flk	T1KO	OK	0.579321	5.4978	3.24642	0.290008	0.00235	0.0276955	yes
XLOC_041181	XLOC_041181	Shroom4	chrX	6399853	6637448	237595	L2KO_Flk	T1KO	OK	5.49509	9.66653	0.814854	1.74468	0.00255	0.0294143	yes
XLOC_041332	XLOC_041332	Wdr44	chrX	23693050	23806025	112975	L2KO_Flk	T1KO	OK	1.19081	4.05174	1.7666	2.09692	0.00105	0.0148168	yes
XLOC_041555	XLOC_041555	Slc9a6	chrX	56609756	56664230	54474	L2KO_Flk	T1KO	OK	2.89655	9.59726	1.72829	2.36078	0.00125	0.0169998	yes
XLOC_041693	XLOC_041693	Rpl10,Snora70	chrX	74270811	74273135	2324	L2KO_Flk	T1KO	OK	37.3819	7.8933	-2.24364	-2.07033	0.00235	0.0276955	yes
XLOC_041898	XLOC_041898	Nhsl2	chrX	101849384	102092055	242671	L2KO_Flk	T1KO	OK	9.43259	16.996	0.849471	1.25167	0.0032	0.0348319	yes
XLOC_041931	XLOC_041931	Gm27875,Jpx	chrX	103493557	103506425	12868	L2KO_Flk	T1KO	OK	20.3552	2.13313	-3.25435	-1.74677	0.0001	0.00209712	yes
XLOC_041966	XLOC_041966	Pgk1	chrX	106187099	106203699	16600	L2KO_Flk	T1KO	OK	10.0217	21.0492	1.07064	1.75858	0.00315	0.034467	yes
XLOC_042331	XLOC_042331	Usp51	chrX	153006468	153009416	2948	L2KO_Flk	T1KO	OK	2.2533	6.30335	1.48408	2.07651	0.00125	0.0169998	yes
XLOC_042449	XLOC_042449	Mid1	chrX	169685198	170005736	320538	L2KO_Flk	T1KO	OK	36.2953	0.99483	-5.18919	-1.84817	5e-05	0.0011363	yes
XLOC_042479	XLOC_042479	Gm14448	chrX	5885742	5885952	210	L2KO_Flk	T1KO	OK	0	12.0111	inf	-	0.0011	0.0153592	yes
XLOC_042502	XLOC_042502	Ccdc120	chrX	7731713	7750905	19192	L2KO_Flk	T1KO	OK	0.980489	6.98067	2.83179	0.747367	0.00115	0.0159329	yes
XLOC_042506	XLOC_042506	Hdac6	chrX	7930119	7947889	17770	L2KO_Flk	T1KO	OK	7.80685	3.4184	-1.19142	-1.38515	0.0031	0.034083	yes
XLOC_042512	XLOC_042512	Suv39h1	chrX	8042942	8074760	31818	L2KO_Flk	T1KO	OK	23.877	41.6092	0.801281	1.79695	0.0027	0.0307015	yes
XLOC_042711	XLOC_042711	Upf3b	chrX	37091677	37110322	18645	L2KO_Flk	T1KO	OK	24.3189	8.19681	-1.56894	-2.28979	0.0004	0.00678138	yes
XLOC_042783	XLOC_042783	Smarca1	chrX	47809367	47892974	83607	L2KO_Flk	T1KO	OK	5.34739	13.468	1.33262	1.92797	0.00055	0.00880511	yes
XLOC_042788	XLOC_042788	Elf4	chrX	48411045	48463132	52087	L2KO_Flk	T1KO	OK	1.86294	7.3404	1.97828	3.68463	5e-05	0.0011363	yes
XLOC_042953	XLOC_042953	BC023829	chrX	70459752	70477180	17428	L2KO_Flk	T1KO	OK	14.9383	31.8617	1.09281	1.70007	0.0017	0.0215849	yes
XLOC_043148	XLOC_043148	Arhgef9	chrX	95048934	95196856	147922	L2KO_Flk	T1KO	OK	3.43771	0.826837	-2.05577	-0.735447	0.00025	0.00458293	yes
XLOC_043168	XLOC_043168	Eda2r	chrX	97333839	97377216	43377	L2KO_Flk	T1KO	OK	1.65213	4.09058	1.30797	1.42757	0.0047	0.0462441	yes
XLOC_043198	XLOC_043198	Ercc6l	chrX	102141715	102157091	15376	L2KO_Flk	T1KO	OK	4.79166	10.1916	1.08878	2.10719	0.00045	0.00746933	yes
XLOC_043234	XLOC_043234	Rlim	chrX	103957162	103981284	24122	L2KO_Flk	T1KO	OK	37.7242	66.2421	0.812258	1.72678	0.0021	0.0253727	yes
XLOC_043384	XLOC_043384	Pcdh19	chrX	133582859	133707262	124403	L2KO_Flk	T1KO	OK	2.48367	6.79509	1.45202	1.40285	0.00265	0.0303082	yes
XLOC_043491	XLOC_043491	Ammecr1	chrX	142851145	142966728	115583	L2KO_Flk	T1KO	OK	9.82624	17.7047	0.849418	1.88542	0.0028	0.0315829	yes
XLOC_043495	XLOC_043495	BX530055.1,Capn6	chrX	143802230	143827414	25184	L2KO_Flk	T1KO	OK	22.3373	3.35509	-2.73503	-2.3703	5e-05	0.0011363	yes
XLOC_000020	XLOC_000020	Rb1cc1	chr1	6206196	6276648	70452	WT_Flk	WT_HE	OK	18.91	48.1033	1.34698	1.76598	0.00165	0.0210561	yes
XLOC_000070	XLOC_000070	Sulf1	chr1	12692276	12861192	168916	WT_Flk	WT_HE	OK	21.136	2.96204	-2.83503	-2.73681	5e-05	0.0011363	yes
XLOC_000200	XLOC_000200	Dst	chr1	33908224	34308661	400437	WT_Flk	WT_HE	OK	48.4035	211.985	2.13078	1.49992	0.00055	0.00880511	yes
XLOC_000210	XLOC_000210	Cfc1	chr1	34535647	34560943	25296	WT_Flk	WT_HE	OK	10.54	0	#NAME?	-	5e-05	0.0011363	yes
XLOC_000211	XLOC_000211	Amer3	chr1	34579201	34590944	11743	WT_Flk	WT_HE	OK	7.68629	0	#NAME?	-	5e-05	0.0011363	yes
XLOC_000225	XLOC_000225	Hs6st1	chr1	36068399	36106446	38047	WT_Flk	WT_HE	OK	3.30425	8.48744	1.36101	2.20666	0.00105	0.0148168	yes
XLOC_000334	XLOC_000334	Dnah7b	chr1	46066314	46373546	307232	WT_Flk	WT_HE	OK	0.619936	5.15434	3.0556	1.31844	0.0047	0.0462441	yes
XLOC_000386	XLOC_000386	Mars2	chr1	55237176	55248470	11294	WT_Flk	WT_HE	OK	1.71183	5.54261	1.69502	2.86567	0.00015	0.00297738	yes
XLOC_000402	XLOC_000402	Sgol2a	chr1	57955100	58025899	70799	WT_Flk	WT_HE	OK	12.3373	34.2403	1.47267	3.01055	0.0002	0.00379294	yes
XLOC_000415	XLOC_000415	Cflar	chr1	58711507	58758884	47377	WT_Flk	WT_HE	OK	8.87015	31.9303	1.8479	2.2208	0.00015	0.00297738	yes
XLOC_000427	XLOC_000427	Fzd7	chr1	59482423	59486955	4532	WT_Flk	WT_HE	OK	69.7094	23.5701	-1.56439	-3.16934	5e-05	0.0011363	yes
XLOC_000435	XLOC_000435	Bmpr2	chr1	59763399	59879014	115615	WT_Flk	WT_HE	OK	23.1968	64.5319	1.47608	3.16737	5e-05	0.0011363	yes
XLOC_000473	XLOC_000473	Nrp2	chr1	62703284	62818695	115411	WT_Flk	WT_HE	OK	40.9448	129.205	1.65791	3.10198	0.0003	0.00533247	yes
XLOC_000488	XLOC_000488	Adam23	chr1	63445890	63596276	150386	WT_Flk	WT_HE	OK	32.2235	3.64677	-3.14342	-1.75219	0.0042	0.0425993	yes
XLOC_000514	XLOC_000514	Unc80	chr1	66468366	66699866	231500	WT_Flk	WT_HE	OK	2.99285	0	#NAME?	-	5e-05	0.0011363	yes
XLOC_000580	XLOC_000580	Cyp27a1	chr1	74713573	74737892	24319	WT_Flk	WT_HE	OK	4.11663	0	#NAME?	-	5e-05	0.0011363	yes
XLOC_000592	XLOC_000592	Dnajb2	chr1	75236405	75245692	9287	WT_Flk	WT_HE	OK	5.99743	1.24828	-2.2644	-0.897803	0.00085	0.0125005	yes
XLOC_000623	XLOC_000623	Gm28071	chr1	79957579	79958057	478	WT_Flk	WT_HE	OK	3.5961	0	#NAME?	-	0.0005	0.00814119	yes
XLOC_000691	XLOC_000691	Ptma	chr1	86526725	86530712	3987	WT_Flk	WT_HE	OK	240.253	60.5194	-1.98908	-1.91921	0.00145	0.0190478	yes
XLOC_000718	XLOC_000718	Inpp5d	chr1	87620311	87720507	100196	WT_Flk	WT_HE	OK	0.19194	18.407	6.58345	0.59152	5e-05	0.0011363	yes
XLOC_000749	XLOC_000749	Sh3bp4	chr1	89070414	89155068	84654	WT_Flk	WT_HE	OK	5.58455	13.5032	1.27379	2.31109	0.0006	0.00943805	yes
XLOC_000812	XLOC_000812	2002-09-01	chr1	93478963	93510260	31297	WT_Flk	WT_HE	OK	78.6258	230.532	1.55189	2.5843	5e-05	0.0011363	yes
XLOC_000885	XLOC_000885	2310035C23Rik	chr1	105663860	105755191	91331	WT_Flk	WT_HE	OK	7.33445	19.1095	1.38153	1.86732	0.00105	0.0148168	yes
XLOC_000994	XLOC_000994	Mgat5	chr1	127205014	127679548	474534	WT_Flk	WT_HE	OK	2.13489	7.11402	1.7365	2.83236	5e-05	0.0011363	yes
XLOC_001047	XLOC_001047	Elk4,Gm29103,Slc45a3	chr1	131962953	132068062	105109	WT_Flk	WT_HE	OK	10.6907	34.1186	1.6742	2.81129	5e-05	0.0011363	yes
XLOC_001063	XLOC_001063	Lrrn2	chr1	132880272	132940005	59733	WT_Flk	WT_HE	OK	0.547759	3.2155	2.55343	1.64881	0.0023	0.0272565	yes
XLOC_001065	XLOC_001065	Pik3c2b	chr1	133045666	133108687	63021	WT_Flk	WT_HE	OK	4.8942	27.1846	2.47364	4.53826	5e-05	0.0011363	yes
XLOC_001066	XLOC_001066	Ppp1r15b	chr1	133128675	133139783	11108	WT_Flk	WT_HE	OK	28.225	74.4928	1.40013	3.1121	0.0002	0.00379294	yes
XLOC_001067	XLOC_001067	Plekha6	chr1	133181320	133303435	122115	WT_Flk	WT_HE	OK	11.585	1.9957	-2.53729	-1.70587	0.0007	0.0106945	yes
XLOC_001106	XLOC_001106	Csrp1	chr1	135720060	135752232	32172	WT_Flk	WT_HE	OK	2.28401	22.3022	3.28754	4.44903	5e-05	0.0011363	yes
XLOC_001116	XLOC_001116	Kif21b	chr1	136131388	136177998	46610	WT_Flk	WT_HE	OK	24.3704	11.2129	-1.11997	-2.15602	0.0018	0.0225116	yes
XLOC_001156	XLOC_001156	Aspm	chr1	139454771	139494091	39320	WT_Flk	WT_HE	OK	23.655	57.2888	1.27611	1.70198	0.00195	0.0239458	yes
XLOC_001208	XLOC_001208	Edem3	chr1	151755370	151822051	66681	WT_Flk	WT_HE	OK	9.7881	31.8149	1.7006	3.55801	5e-05	0.0011363	yes
XLOC_001223	XLOC_001223	Rgs16	chr1	153740348	153749324	8976	WT_Flk	WT_HE	OK	0.459858	9.77893	4.41042	3.81216	0.0045	0.0447374	yes
XLOC_001228	XLOC_001228	Glul,Mir8114	chr1	153849541	153909723	60182	WT_Flk	WT_HE	OK	169.431	18.521	-3.19346	-6.41621	5e-05	0.0011363	yes
XLOC_001248	XLOC_001248	Gm2000	chr1	156310726	156421159	110433	WT_Flk	WT_HE	OK	150.999	49.1689	-1.61872	-2.28368	0.0005	0.00814119	yes
XLOC_001251	XLOC_001251	Abl2	chr1	156558785	156649568	90783	WT_Flk	WT_HE	OK	13.8884	34.5948	1.31667	2.84726	0.0003	0.00533247	yes
XLOC_001326	XLOC_001326	F5	chr1	164115263	164220277	105014	WT_Flk	WT_HE	OK	0.714494	3.54762	2.31186	3.46075	5e-05	0.0011363	yes
XLOC_001352	XLOC_001352	Creg1	chr1	165763745	165775308	11563	WT_Flk	WT_HE	OK	3.62645	22.5569	2.63694	2.81569	0.0003	0.00533247	yes
XLOC_001399	XLOC_001399	Dedd	chr1	171329144	171345646	16502	WT_Flk	WT_HE	OK	30.018	7.86415	-1.93246	-1.90409	0.0005	0.00814119	yes
XLOC_001400	XLOC_001400	Pfdn2	chr1	171345669	171360798	15129	WT_Flk	WT_HE	OK	236.309	14.7117	-4.00564	-3.15315	5e-05	0.0011363	yes
XLOC_001406	XLOC_001406	F11r	chr1	171437534	171464603	27069	WT_Flk	WT_HE	OK	7.63891	23.8395	1.64191	2.03228	0.00105	0.0148168	yes
XLOC_001420	XLOC_001420	Copa	chr1	172066012	172122330	56318	WT_Flk	WT_HE	OK	39.3703	83.5037	1.08473	2.08844	0.0045	0.0447374	yes
XLOC_001429	XLOC_001429	Pigm	chr1	172376545	172384099	7554	WT_Flk	WT_HE	OK	16.3461	33.062	1.01623	2.22078	0.0028	0.0315829	yes
XLOC_001432	XLOC_001432	Igsf9	chr1	172481787	172498878	17091	WT_Flk	WT_HE	OK	3.50825	0.851101	-2.04335	-0.686447	0.0023	0.0272565	yes
XLOC_001433	XLOC_001433	Tagln2	chr1	172500046	172507380	7334	WT_Flk	WT_HE	OK	20.6273	107.034	2.37545	4.88292	5e-05	0.0011363	yes
XLOC_001471	XLOC_001471	Fmn2	chr1	174501824	174822729	320905	WT_Flk	WT_HE	OK	3.94687	0	#NAME?	-	5e-05	0.0011363	yes
XLOC_001491	XLOC_001491	Zbtb18	chr1	177428337	177450764	22427	WT_Flk	WT_HE	OK	16.8519	4.21741	-1.99848	-1.13724	0.0017	0.0215849	yes
XLOC_001506	XLOC_001506	Kif26b	chr1	178529124	178939200	410076	WT_Flk	WT_HE	OK	10.7562	0.242183	-5.47292	-3.19943	0.0001	0.00209712	yes
XLOC_001513	XLOC_001513	Cdc42bpa	chr1	179960471	180199602	239131	WT_Flk	WT_HE	OK	15.0208	41.6006	1.46964	2.14164	0.0005	0.00814119	yes
XLOC_001516	XLOC_001516	Itpkb	chr1	180326969	180424802	97833	WT_Flk	WT_HE	OK	2.35275	43.6481	4.2135	7.97832	5e-05	0.0011363	yes
XLOC_001529	XLOC_001529	Lefty2	chr1	180893107	180899103	5996	WT_Flk	WT_HE	OK	5.80171	0	#NAME?	-	5e-05	0.0011363	yes
XLOC_001530	XLOC_001530	Pycr2	chr1	180904292	180908088	3796	WT_Flk	WT_HE	OK	3.76768	0	#NAME?	-	5e-05	0.0011363	yes
XLOC_001614	XLOC_001614	Ptpn14	chr1	189728267	189876695	148428	WT_Flk	WT_HE	OK	9.69218	29.9616	1.62822	2.83801	5e-05	0.0011363	yes
XLOC_001639	XLOC_001639	Slc30a1	chr1	191886129	191913247	27118	WT_Flk	WT_HE	OK	3.17721	21.962	2.78918	4.48738	5e-05	0.0011363	yes
XLOC_001667	XLOC_001667	Cd34	chr1	194938818	195092249	153431	WT_Flk	WT_HE	OK	0.427552	45.8315	6.7441	2.98922	0.00095	0.0136546	yes
XLOC_001686	XLOC_001686	Sox17	chr1	4490930	4499558	8628	WT_Flk	WT_HE	OK	1.57615	15.2194	3.27144	2.94506	5e-05	0.0011363	yes
XLOC_001764	XLOC_001764	Tram1	chr1	13564697	13589910	25213	WT_Flk	WT_HE	OK	24.7509	68.147	1.46117	2.10578	0.00035	0.0060687	yes
XLOC_001790	XLOC_001790	Jph1	chr1	16898184	17097889	199705	WT_Flk	WT_HE	OK	7.78062	0.776739	-3.32438	-2.28332	0.00045	0.00746933	yes
XLOC_001819	XLOC_001819	Tram2	chr1	20996298	21079229	82931	WT_Flk	WT_HE	OK	5.86546	22.7867	1.95787	3.86228	5e-05	0.0011363	yes
XLOC_001823	XLOC_001823	Kcnq5	chr1	21398402	21962530	564128	WT_Flk	WT_HE	OK	1.95928	14.4448	2.88215	2.08989	0.0012	0.0164586	yes
XLOC_002008	XLOC_002008	Tgfbrap1	chr1	43047199	43098637	51438	WT_Flk	WT_HE	OK	2.96195	8.16205	1.46238	1.64198	0.0048	0.0470491	yes
XLOC_002025	XLOC_002025	Col5a2	chr1	45374320	45503282	128962	WT_Flk	WT_HE	OK	1.71564	5.81077	1.75998	1.6198	0.00195	0.0239458	yes
XLOC_002036	XLOC_002036	Slc39a10	chr1	46807543	46892852	85309	WT_Flk	WT_HE	OK	36.4748	86.2018	1.24082	2.57623	0.00035	0.0060687	yes
XLOC_002090	XLOC_002090	Hecw2	chr1	53806875	54195168	388293	WT_Flk	WT_HE	OK	5.0129	55.5027	3.46884	2.04889	0.00135	0.0180379	yes
XLOC_002095	XLOC_002095	Pgap1	chr1	54472993	54557684	84691	WT_Flk	WT_HE	OK	1.84677	4.73067	1.35704	1.88158	0.00255	0.0294143	yes
XLOC_002097	XLOC_002097	Ankrd44	chr1	54645339	54926387	281048	WT_Flk	WT_HE	OK	2.14553	24.6119	3.51995	3.10711	5e-05	0.0011363	yes
XLOC_002151	XLOC_002151	Raph1	chr1	60482291	60567104	84813	WT_Flk	WT_HE	OK	12.0643	45.8653	1.92666	1.70742	0.00085	0.0125005	yes
XLOC_002185	XLOC_002185	Klf7	chr1	64029446	64122282	92836	WT_Flk	WT_HE	OK	6.53747	20.2062	1.62799	2.93454	5e-05	0.0011363	yes
XLOC_002191	XLOC_002191	Fzd5	chr1	64730557	64740607	10050	WT_Flk	WT_HE	OK	0.941858	7.70879	3.03292	4.49668	5e-05	0.0011363	yes
XLOC_002192	XLOC_002192	Plekhm3	chr1	64785982	64956824	170842	WT_Flk	WT_HE	OK	3.76465	19.7783	2.39333	3.43078	5e-05	0.0011363	yes
XLOC_002201	XLOC_002201	Idh1	chr1	65158615	65186500	27885	WT_Flk	WT_HE	OK	14.7538	39.9583	1.43741	2.51221	5e-05	0.0011363	yes
XLOC_002266	XLOC_002266	Tns1	chr1	73910230	74124449	214219	WT_Flk	WT_HE	OK	1.76828	10.4003	2.5562	1.42356	5e-05	0.0011363	yes
XLOC_002290	XLOC_002290	Tuba4a	chr1	75210837	75219865	9028	WT_Flk	WT_HE	OK	13.9797	0.336217	-5.3778	-0.846689	5e-05	0.0011363	yes
XLOC_002298	XLOC_002298	Chpf,Obsl1	chr1	75474568	75506452	31884	WT_Flk	WT_HE	OK	16.8994	41.3717	1.29167	2.35628	0.00015	0.00297738	yes
XLOC_002338	XLOC_002338	Irs1	chr1	82233100	82291416	58316	WT_Flk	WT_HE	OK	9.13925	3.81963	-1.25864	-2.30028	0.00075	0.0113055	yes
XLOC_002415	XLOC_002415	Arl4c	chr1	88673124	88702221	29097	WT_Flk	WT_HE	OK	4.29936	19.7274	2.19801	3.93026	5e-05	0.0011363	yes
XLOC_002462	XLOC_002462	Kif1a	chr1	93015463	93101951	86488	WT_Flk	WT_HE	OK	6.12359	0.638965	-3.26057	-0.957325	0.0001	0.00209712	yes
XLOC_002522	XLOC_002522	Bcl2	chr1	106538177	106714274	176097	WT_Flk	WT_HE	OK	1.45006	4.06184	1.48602	2.08283	0.0026	0.0298789	yes
XLOC_002576	XLOC_002576	Ralb	chr1	119470304	119504794	34490	WT_Flk	WT_HE	OK	10.3033	69.6613	2.75725	5.56019	5e-05	0.0011363	yes
XLOC_002616	XLOC_002616	Actr3	chr1	125392904	125435727	42823	WT_Flk	WT_HE	OK	23.0797	48.9384	1.08434	1.789	0.0047	0.0462441	yes
XLOC_002636	XLOC_002636	Dars	chr1	128363706	128417368	53662	WT_Flk	WT_HE	OK	47.5546	20.5584	-1.20986	-2.17267	0.00075	0.0113055	yes
XLOC_002640	XLOC_002640	Cxcr4	chr1	128588198	128592293	4095	WT_Flk	WT_HE	OK	21.7403	0	#NAME?	-	5e-05	0.0011363	yes
XLOC_002648	XLOC_002648	Cd55	chr1	130439026	130557075	118049	WT_Flk	WT_HE	OK	2.85803	9.28143	1.69933	2.10357	0.00325	0.0352357	yes
XLOC_002666	XLOC_002666	Srgap2	chr1	131285250	131527352	242102	WT_Flk	WT_HE	OK	25.2769	52.6696	1.05915	1.39905	0.0048	0.0470491	yes
XLOC_002701	XLOC_002701	Adora1	chr1	134193447	134235431	41984	WT_Flk	WT_HE	OK	3.31392	0	#NAME?	-	5e-05	0.0011363	yes
XLOC_002722	XLOC_002722	Gm38399,Nav1	chr1	135434579	135688105	253526	WT_Flk	WT_HE	OK	13.4453	100.42	2.90087	3.02487	5e-05	0.0011363	yes
XLOC_002732	XLOC_002732	5730559C18Rik	chr1	136213530	136234264	20734	WT_Flk	WT_HE	OK	4.70405	0	#NAME?	-	5e-05	0.0011363	yes
XLOC_002785	XLOC_002785	Gm5835	chr1	143093346	143094616	1270	WT_Flk	WT_HE	OK	163.3	61.6119	-1.40624	-2.61431	0.00015	0.00297738	yes
XLOC_002826	XLOC_002826	Gm15453	chr1	150265534	150265999	465	WT_Flk	WT_HE	OK	19.6862	51.9662	1.40039	1.84746	0.0049	0.0477816	yes
XLOC_002831	XLOC_002831	Hmcn1	chr1	150562523	150993435	430912	WT_Flk	WT_HE	OK	3.05902	10.7125	1.80816	1.20902	0.0037	0.0387471	yes
XLOC_002846	XLOC_002846	Rgl1	chr1	152516759	152766351	249592	WT_Flk	WT_HE	OK	5.47061	22.6628	2.05055	2.30854	0.00285	0.0320073	yes
XLOC_002855	XLOC_002855	Lamc1	chr1	153218921	153332786	113865	WT_Flk	WT_HE	OK	22.2421	82.9335	1.89866	3.59764	5e-05	0.0011363	yes
XLOC_002858	XLOC_002858	Dhx9	chr1	153455757	153487660	31903	WT_Flk	WT_HE	OK	758.163	83.9243	-3.17535	-3.32574	5e-05	0.0011363	yes
XLOC_002902	XLOC_002902	Rasal2	chr1	157135181	157420236	285055	WT_Flk	WT_HE	OK	6.29575	29.7758	2.24169	3.58976	5e-05	0.0011363	yes
XLOC_002988	XLOC_002988	Mpzl1	chr1	165592239	165634538	42299	WT_Flk	WT_HE	OK	17.3123	58.0245	1.74487	2.33624	0.0002	0.00379294	yes
XLOC_003040	XLOC_003040	Atf6	chr1	170704673	170867771	163098	WT_Flk	WT_HE	OK	5.72521	30.7307	2.42428	4.45752	5e-05	0.0011363	yes
XLOC_003135	XLOC_003135	Cep170	chr1	176733652	176814067	80415	WT_Flk	WT_HE	OK	28.3671	91.4682	1.68905	3.25928	5e-05	0.0011363	yes
XLOC_003173	XLOC_003173	Mixl1	chr1	180693042	180697034	3992	WT_Flk	WT_HE	OK	84.1438	0	#NAME?	-	5e-05	0.0011363	yes
XLOC_003192	XLOC_003192	Enah	chr1	181896383	182019990	123607	WT_Flk	WT_HE	OK	81.4857	22.6056	-1.84987	-2.05136	0.0029	0.0324428	yes
XLOC_003203	XLOC_003203	Capn2	chr1	182467259	182517608	50349	WT_Flk	WT_HE	OK	28.7989	78.724	1.45079	3.03783	5e-05	0.0011363	yes
XLOC_003235	XLOC_003235	Rrp15	chr1	186720977	186749358	28381	WT_Flk	WT_HE	OK	27.8234	8.46665	-1.71644	-2.02495	0.00505	0.048924	yes
XLOC_003248	XLOC_003248	Kctd3	chr1	188971094	189007841	36747	WT_Flk	WT_HE	OK	10.9478	4.24794	-1.36581	-1.48209	0.00235	0.0276955	yes
XLOC_003258	XLOC_003258	Prox1	chr1	190118034	190217276	99242	WT_Flk	WT_HE	OK	5.07694	1.92769	-1.39709	-2.00737	0.00275	0.0311655	yes
XLOC_003262	XLOC_003262	Vash2	chr1	190947645	190979296	31651	WT_Flk	WT_HE	OK	10.7678	4.43918	-1.27835	-1.8164	0.0049	0.0477816	yes
XLOC_003269	XLOC_003269	Atf3	chr1	191170295	191218039	47744	WT_Flk	WT_HE	OK	1.64667	18.5805	3.49616	3.93253	5e-05	0.0011363	yes
XLOC_003271	XLOC_003271	Ppp2r5a	chr1	191351974	191403272	51298	WT_Flk	WT_HE	OK	9.50615	23.9101	1.33069	1.61478	0.0044	0.0440282	yes
XLOC_003284	XLOC_003284	Rcor3	chr1	191997204	192151026	153822	WT_Flk	WT_HE	OK	2.93252	9.6379	1.71658	1.62196	0.0012	0.0164586	yes
XLOC_003316	XLOC_003316	Plekhg1	chr10	3740363	3967303	226940	WT_Flk	WT_HE	OK	4.87954	39.0102	2.99903	4.90086	5e-05	0.0011363	yes
XLOC_003321	XLOC_003321	Akap12	chr10	4266328	4359468	93140	WT_Flk	WT_HE	OK	43.5085	104.344	1.26197	2.67951	0.0008	0.0118843	yes
XLOC_003334	XLOC_003334	Lrp11	chr10	7589799	7625483	35684	WT_Flk	WT_HE	OK	4.91954	22.2528	2.17739	3.67531	5e-05	0.0011363	yes
XLOC_003360	XLOC_003360	Plagl1	chr10	13060503	13131694	71191	WT_Flk	WT_HE	OK	1.60877	40.9558	4.67004	1.72662	5e-05	0.0011363	yes
XLOC_003377	XLOC_003377	Nhsl1	chr10	18390321	18533892	143571	WT_Flk	WT_HE	OK	5.36449	21.3085	1.98992	3.31671	5e-05	0.0011363	yes
XLOC_003399	XLOC_003399	Sgk1	chr10	21882183	21999903	117720	WT_Flk	WT_HE	OK	15.17	77.9504	2.36134	2.55113	5e-05	0.0011363	yes
XLOC_003428	XLOC_003428	Stx7	chr10	24149316	24188959	39643	WT_Flk	WT_HE	OK	2.99773	8.72626	1.54149	1.93191	0.00415	0.0422359	yes
XLOC_003431	XLOC_003431	Ctgf	chr10	24549440	24598683	49243	WT_Flk	WT_HE	OK	2.74477	13.9769	2.34829	2.86603	5e-05	0.0011363	yes
XLOC_003440	XLOC_003440	Arhgap18	chr10	26753420	26918648	165228	WT_Flk	WT_HE	OK	1.55572	15.6667	3.33205	2.26893	0.00015	0.00297738	yes
XLOC_003444	XLOC_003444	Ptprk	chr10	28074819	28597397	522578	WT_Flk	WT_HE	OK	10.2973	0.512497	-4.32858	-3.83587	0.00035	0.0060687	yes
XLOC_003474	XLOC_003474	Lama4	chr10	38965514	39110188	144674	WT_Flk	WT_HE	OK	9.4736	32.1481	1.76275	2.18534	0.00025	0.00458293	yes
XLOC_003483	XLOC_003483	Rnu3a	chr10	40258466	40258680	214	WT_Flk	WT_HE	OK	46.58	0	#NAME?	-	5e-05	0.0011363	yes
XLOC_003505	XLOC_003505	Ostm1	chr10	42583821	42702459	118638	WT_Flk	WT_HE	OK	2.90885	7.73	1.41002	1.70549	0.00335	0.0360259	yes
XLOC_003534	XLOC_003534	Ascc3	chr10	50592668	50851202	258534	WT_Flk	WT_HE	OK	9.74995	23.7047	1.28171	2.84473	0.00035	0.0060687	yes
XLOC_003554	XLOC_003554	Gja1	chr10	56377299	56390419	13120	WT_Flk	WT_HE	OK	51.9465	9.64819	-2.4287	-4.14666	5e-05	0.0011363	yes
XLOC_003566	XLOC_003566	Ranbp2	chr10	58446851	58494155	47304	WT_Flk	WT_HE	OK	43.7147	88.368	1.01541	2.12263	0.0043	0.0432698	yes
XLOC_003569	XLOC_003569	Sh3rf3	chr10	58813358	59138916	325558	WT_Flk	WT_HE	OK	4.32596	0	#NAME?	-	5e-05	0.0011363	yes
XLOC_003620	XLOC_003620	Herc4	chr10	63243067	63317881	74814	WT_Flk	WT_HE	OK	14.0243	5.79934	-1.27397	-2.00975	0.00265	0.0303082	yes
XLOC_003654	XLOC_003654	Bcr	chr10	75060895	75184923	124028	WT_Flk	WT_HE	OK	5.59922	16.4726	1.55677	3.29919	5e-05	0.0011363	yes
XLOC_003655	XLOC_003655	Specc1l	chr10	75212072	75312399	100327	WT_Flk	WT_HE	OK	13.8119	28.1408	1.02675	2.24243	0.00255	0.0294143	yes
XLOC_003656	XLOC_003656	Adora2a	chr10	75316942	75334788	17846	WT_Flk	WT_HE	OK	1.11722	7.14134	2.67628	3.01402	0.0001	0.00209712	yes
XLOC_003698	XLOC_003698	Gm10146	chr10	78393308	78393756	448	WT_Flk	WT_HE	OK	6.50445	0	#NAME?	-	5e-05	0.0011363	yes
XLOC_003721	XLOC_003721	Bsg	chr10	79704490	79711969	7479	WT_Flk	WT_HE	OK	49.3276	17.8329	-1.46785	-2.16788	0.0006	0.00943805	yes
XLOC_003735	XLOC_003735	Arid3a	chr10	79927042	79955018	27976	WT_Flk	WT_HE	OK	12.8555	34.4924	1.42389	3.03443	5e-05	0.0011363	yes
XLOC_003740	XLOC_003740	Abca7	chr10	79996493	80015572	19079	WT_Flk	WT_HE	OK	1.30391	4.94035	1.92177	2.91058	0.0001	0.00209712	yes
XLOC_003746	XLOC_003746	Cirbp	chr10	80165984	80172786	6802	WT_Flk	WT_HE	OK	25.3635	5.13282	-2.30493	-1.85011	0.00185	0.0229994	yes
XLOC_003748	XLOC_003748	Efna2	chr10	80179481	80190010	10529	WT_Flk	WT_HE	OK	2.85507	0	#NAME?	-	5e-05	0.0011363	yes
XLOC_003765	XLOC_003765	Csnk1g2	chr10	80622779	80640771	17992	WT_Flk	WT_HE	OK	20.269	5.15804	-1.97438	-2.55027	0.00025	0.00458293	yes
XLOC_003808	XLOC_003808	Ap3m1-ps	chr10	82585405	82587534	2129	WT_Flk	WT_HE	OK	2.02885	8.33075	2.03778	2.53519	0.00075	0.0113055	yes
XLOC_003812	XLOC_003812	Txnrd1	chr10	82859205	82897724	38519	WT_Flk	WT_HE	OK	35.1787	82.6862	1.23295	2.77972	0.00045	0.00746933	yes
XLOC_003822	XLOC_003822	Polr3b	chr10	84619331	84727177	107846	WT_Flk	WT_HE	OK	17.129	8.46127	-1.0175	-1.91961	0.00435	0.0436434	yes
XLOC_003825	XLOC_003825	Tmem263	chr10	85102626	85117747	15121	WT_Flk	WT_HE	OK	8.35513	25.6365	1.61746	3.01476	0.0001	0.00209712	yes
XLOC_003834	XLOC_003834	Timp3	chr10	86055124	86498896	443772	WT_Flk	WT_HE	OK	1.83213	26.4809	3.85336	3.96455	5e-05	0.0011363	yes
XLOC_003846	XLOC_003846	Igf1	chr10	87826376	87937042	110666	WT_Flk	WT_HE	OK	0.705833	51.7764	6.19682	2.91294	5e-05	0.0011363	yes
XLOC_003852	XLOC_003852	Arl1	chr10	88729540	88744094	14554	WT_Flk	WT_HE	OK	8.80215	24.869	1.49842	2.36875	0.00045	0.00746933	yes
XLOC_003855	XLOC_003855	Uhrf1bp1l	chr10	89744990	89819869	74879	WT_Flk	WT_HE	OK	16.4338	33.5975	1.03169	2.2898	0.00265	0.0303082	yes
XLOC_003864	XLOC_003864	Cdk17	chr10	93160875	93241342	80467	WT_Flk	WT_HE	OK	10.4616	24.7946	1.24492	2.50632	0.00055	0.00880511	yes
XLOC_003882	XLOC_003882	Cep83	chr10	94688789	94790336	101547	WT_Flk	WT_HE	OK	27.2951	9.11128	-1.58292	-2.74735	5e-05	0.0011363	yes
XLOC_003890	XLOC_003890	Eea1	chr10	95940662	96045518	104856	WT_Flk	WT_HE	OK	5.72297	20.7688	1.85958	4.0841	5e-05	0.0011363	yes
XLOC_003894	XLOC_003894	Btg1	chr10	96617000	96622813	5813	WT_Flk	WT_HE	OK	3.40114	14.4026	2.08224	3.46313	5e-05	0.0011363	yes
XLOC_003953	XLOC_003953	Osbpl8	chr10	111164801	111297247	132446	WT_Flk	WT_HE	OK	8.56139	24.4137	1.51178	3.23551	5e-05	0.0011363	yes
XLOC_003976	XLOC_003976	Ptprb	chr10	116301373	116389538	88165	WT_Flk	WT_HE	OK	1.91861	83.1075	5.43685	11.6157	5e-05	0.0011363	yes
XLOC_004010	XLOC_004010	Gns	chr10	121365089	121397245	32156	WT_Flk	WT_HE	OK	11.4405	29.7007	1.37635	2.9408	0.0001	0.00209712	yes
XLOC_004059	XLOC_004059	Gls2	chr10	128194456	128211794	17338	WT_Flk	WT_HE	OK	3.20665	0	#NAME?	-	5e-05	0.0011363	yes
XLOC_004067	XLOC_004067	Cs	chr10	128337831	128362479	24648	WT_Flk	WT_HE	OK	36.3323	69.4966	0.935691	2.05688	0.00455	0.0451478	yes
XLOC_004133	XLOC_004133	Syne1	chr10	5020202	5069063	48861	WT_Flk	WT_HE	OK	0.739105	21.8643	4.88666	7.10141	5e-05	0.0011363	yes
XLOC_004142	XLOC_004142	Ulbp1	chr10	7444872	7473477	28605	WT_Flk	WT_HE	OK	0.985479	10.8587	3.46188	3.21047	0.0003	0.00533247	yes
XLOC_004151	XLOC_004151	Sash1	chr10	8722218	8886880	164662	WT_Flk	WT_HE	OK	19.8313	57.9071	1.54596	3.53627	5e-05	0.0011363	yes
XLOC_004165	XLOC_004165	Utrn	chr10	12382187	12861735	479548	WT_Flk	WT_HE	OK	28.1947	74.5085	1.40198	3.06046	5e-05	0.0011363	yes
XLOC_004172	XLOC_004172	Phactr2	chr10	13207716	13474396	266680	WT_Flk	WT_HE	OK	2.7161	27.4792	3.33873	4.78921	5e-05	0.0011363	yes
XLOC_004187	XLOC_004187	Abracl	chr10	18011262	18023252	11990	WT_Flk	WT_HE	OK	7.70494	25.5001	1.72665	1.90306	0.0035	0.0371553	yes
XLOC_004255	XLOC_004255	Ncoa7	chr10	30645583	30803107	157524	WT_Flk	WT_HE	OK	1.57549	8.31997	2.40078	2.62662	0.00015	0.00297738	yes
XLOC_004274	XLOC_004274	Dse	chr10	34151393	34207551	56158	WT_Flk	WT_HE	OK	7.31256	14.9437	1.03109	1.96816	0.00455	0.0451478	yes
XLOC_004279	XLOC_004279	Marcks	chr10	37133374	37138920	5546	WT_Flk	WT_HE	OK	72.8162	135.02	0.890845	2.01482	0.00515	0.0496044	yes
XLOC_004353	XLOC_004353	Man1a	chr10	53904787	54075796	171009	WT_Flk	WT_HE	OK	7.98315	22.9281	1.52208	2.97415	0.0001	0.00209712	yes
XLOC_004372	XLOC_004372	Mcu	chr10	59446983	59616692	169709	WT_Flk	WT_HE	OK	4.52159	17.2473	1.93146	3.08882	5e-05	0.0011363	yes
XLOC_004385	XLOC_004385	Sgpl1	chr10	61098641	61147703	49062	WT_Flk	WT_HE	OK	30.3904	15.5351	-0.968086	-1.39498	0.00385	0.0399309	yes
XLOC_004393	XLOC_004393	Col13a1	chr10	61838235	61979108	140873	WT_Flk	WT_HE	OK	10.0132	0	#NAME?	-	5e-05	0.0011363	yes
XLOC_004397	XLOC_004397	Hk1	chr10	62268854	62379908	111054	WT_Flk	WT_HE	OK	3.96548	9.71018	1.292	1.07137	0.0012	0.0164586	yes
XLOC_004403	XLOC_004403	Ddx21	chr10	62580247	62602298	22051	WT_Flk	WT_HE	OK	51.2928	22.7473	-1.17306	-2.46267	0.00105	0.0148168	yes
XLOC_004411	XLOC_004411	Hnrnph3	chr10	62980222	63024217	43995	WT_Flk	WT_HE	OK	61.8922	13.1615	-2.23343	-2.29507	0.00105	0.0148168	yes
XLOC_004431	XLOC_004431	Arid5b	chr10	68095592	68278726	183134	WT_Flk	WT_HE	OK	0.834465	14.1949	4.08838	6.08455	5e-05	0.0011363	yes
XLOC_004467	XLOC_004467	Dip2a	chr10	76253852	76345291	91439	WT_Flk	WT_HE	OK	4.55153	16.7042	1.87579	2.0583	5e-05	0.0011363	yes
XLOC_004476	XLOC_004476	Col18a1	chr10	77032240	77166548	134308	WT_Flk	WT_HE	OK	7.92269	117.883	3.89522	5.88265	5e-05	0.0011363	yes
XLOC_004478	XLOC_004478	Adarb1	chr10	77290725	77418270	127545	WT_Flk	WT_HE	OK	2.66166	9.08895	1.77179	1.8379	0.00025	0.00458293	yes
XLOC_004499	XLOC_004499	Rrp1	chr10	78400361	78413043	12682	WT_Flk	WT_HE	OK	66.2751	13.9128	-2.25206	-3.39316	5e-05	0.0011363	yes
XLOC_004523	XLOC_004523	Lppr3	chr10	79851380	79883174	31794	WT_Flk	WT_HE	OK	4.39551	0	#NAME?	-	0.00015	0.00297738	yes
XLOC_004527	XLOC_004527	Tmem259	chr10	79970714	79984330	13616	WT_Flk	WT_HE	OK	21.1174	6.24325	-1.75807	-2.10612	0.00175	0.0220433	yes
XLOC_004529	XLOC_004529	Sbno2	chr10	80057415	80102698	45283	WT_Flk	WT_HE	OK	2.10093	7.19499	1.77596	2.84016	5e-05	0.0011363	yes
XLOC_004536	XLOC_004536	Mex3d	chr10	80380354	80387659	7305	WT_Flk	WT_HE	OK	6.92988	18.6663	1.42954	1.97216	0.0041	0.041844	yes
XLOC_004537	XLOC_004537	Mbd3	chr10	80392538	80399550	7012	WT_Flk	WT_HE	OK	28.6538	8.75063	-1.71127	-1.92446	0.00375	0.0391581	yes
XLOC_004559	XLOC_004559	Slc39a3	chr10	81028537	81037426	8889	WT_Flk	WT_HE	OK	0.623451	4.13292	2.72881	1.04702	0.00265	0.0303082	yes
XLOC_004593	XLOC_004593	Nfyb	chr10	82748700	82764144	15444	WT_Flk	WT_HE	OK	18.8193	6.32159	-1.57385	-1.63177	0.0043	0.0432698	yes
XLOC_004599	XLOC_004599	Nuak1	chr10	84370904	84440597	69693	WT_Flk	WT_HE	OK	5.10404	10.9598	1.10251	1.8075	0.00355	0.0375483	yes
XLOC_004600	XLOC_004600	Ckap4	chr10	84526304	84534036	7732	WT_Flk	WT_HE	OK	22.2873	53.0215	1.25036	2.69599	0.0001	0.00209712	yes
XLOC_004633	XLOC_004633	Gas2l3	chr10	89408822	89443967	35145	WT_Flk	WT_HE	OK	3.26121	14.5486	2.1574	4.28575	5e-05	0.0011363	yes
XLOC_004639	XLOC_004639	Apaf1	chr10	90989310	91082770	93460	WT_Flk	WT_HE	OK	10.385	31.6806	1.60909	3.17182	5e-05	0.0011363	yes
XLOC_004651	XLOC_004651	Elk3	chr10	93247413	93311135	63722	WT_Flk	WT_HE	OK	4.35066	52.3597	3.58915	6.2468	5e-05	0.0011363	yes
XLOC_004656	XLOC_004656	Metap2	chr10	93858488	93897093	38605	WT_Flk	WT_HE	OK	85.9349	33.317	-1.36699	-1.8641	0.0021	0.0253727	yes
XLOC_004664	XLOC_004664	Plxnc1	chr10	94790865	94944578	153713	WT_Flk	WT_HE	OK	0.323187	34.3748	6.73284	1.99498	5e-05	0.0011363	yes
XLOC_004667	XLOC_004667	Socs2	chr10	95385361	95417180	31819	WT_Flk	WT_HE	OK	18.3573	7.25582	-1.33914	-1.65618	0.0012	0.0164586	yes
XLOC_004698	XLOC_004698	Tmtc2	chr10	105187662	105583874	396212	WT_Flk	WT_HE	OK	1.0525	23.3974	4.47446	3.11255	5e-05	0.0011363	yes
XLOC_004734	XLOC_004734	Rab21	chr10	115289862	115315591	25729	WT_Flk	WT_HE	OK	9.56485	24.8165	1.37548	2.17734	0.00145	0.0190478	yes
XLOC_004737	XLOC_004737	Lgr5	chr10	115450310	115587780	137470	WT_Flk	WT_HE	OK	37.2352	0	#NAME?	-	5e-05	0.0011363	yes
XLOC_004755	XLOC_004755	Mdm2	chr10	117688887	117710758	21871	WT_Flk	WT_HE	OK	8.70026	24.7301	1.50714	1.84848	0.0014	0.0185496	yes
XLOC_004782	XLOC_004782	Rassf3	chr10	121410349	121476250	65901	WT_Flk	WT_HE	OK	4.34005	22.0116	2.34248	4.3557	5e-05	0.0011363	yes
XLOC_004786	XLOC_004786	Srgap1	chr10	121780967	122047315	266348	WT_Flk	WT_HE	OK	4.00877	46.1342	3.5246	5.71148	5e-05	0.0011363	yes
XLOC_004789	XLOC_004789	Mon2	chr10	122992060	123076505	84445	WT_Flk	WT_HE	OK	7.38019	16.0999	1.12532	2.3953	0.0008	0.0118843	yes
XLOC_004795	XLOC_004795	Tsfm	chr10	127000708	127030840	30132	WT_Flk	WT_HE	OK	5.43884	0.830796	-2.71073	-0.984728	0.0049	0.0477816	yes
XLOC_004802	XLOC_004802	Arhgef25	chr10	127182520	127190054	7534	WT_Flk	WT_HE	OK	19.8385	3.90658	-2.34433	-2.68408	0.0011	0.0153592	yes
XLOC_004823	XLOC_004823	Rbms2	chr10	128129469	128180297	50828	WT_Flk	WT_HE	OK	17.5242	51.9908	1.56891	3.51686	5e-05	0.0011363	yes
XLOC_004839	XLOC_004839	AC117232.1,Pa2g4	chr10	128557765	128565934	8169	WT_Flk	WT_HE	OK	149.936	39.5565	-1.92236	-3.77945	5e-05	0.0011363	yes
XLOC_004907	XLOC_004907	Pik3ip1	chr11	3288873	3342971	54098	WT_Flk	WT_HE	OK	5.06578	0.39188	-3.6923	-0.6573	0.00075	0.0113055	yes
XLOC_004916	XLOC_004916	Dusp18	chr11	3895239	3901296	6057	WT_Flk	WT_HE	OK	2.16363	5.86094	1.43768	2.11191	0.00185	0.0229994	yes
XLOC_004941	XLOC_004941	Ap1b1	chr11	4986823	5042791	55968	WT_Flk	WT_HE	OK	10.5204	25.4051	1.27193	1.67513	0.00255	0.0294143	yes
XLOC_004947	XLOC_004947	Xbp1	chr11	5520658	5525893	5235	WT_Flk	WT_HE	OK	7.08855	19.7172	1.47589	2.33485	0.00065	0.0100794	yes
XLOC_004949	XLOC_004949	Gm11964	chr11	5569683	5689337	119654	WT_Flk	WT_HE	OK	3.75712	0	#NAME?	-	0.0005	0.00814119	yes
XLOC_005021	XLOC_005021	Sertad2	chr11	20543252	20653021	109769	WT_Flk	WT_HE	OK	5.73652	15.7412	1.4563	2.51343	0.0005	0.00814119	yes
XLOC_005102	XLOC_005102	Cpeb4	chr11	31872210	31935634	63424	WT_Flk	WT_HE	OK	3.39463	15.9591	2.23306	3.86409	5e-05	0.0011363	yes
XLOC_005113	XLOC_005113	Sh3pxd2b	chr11	32347819	32428173	80354	WT_Flk	WT_HE	OK	10.9543	43.6375	1.99407	4.50408	5e-05	0.0011363	yes
XLOC_005114	XLOC_005114	Ubtd2	chr11	32455369	32516687	61318	WT_Flk	WT_HE	OK	42.1799	7.90113	-2.41643	-2.77346	0.0002	0.00379294	yes
XLOC_005119	XLOC_005119	Gm12112	chr11	32903136	32926160	23024	WT_Flk	WT_HE	OK	8.86966	0	#NAME?	-	0.0019	0.0234991	yes
XLOC_005128	XLOC_005128	Lcp2	chr11	33629338	34098554	469216	WT_Flk	WT_HE	OK	0	2.88776	inf	-	0.00375	0.0391581	yes
XLOC_005134	XLOC_005134	Slit3	chr11	35121223	35708507	587284	WT_Flk	WT_HE	OK	10.0037	1.92147	-2.38025	-1.97355	5e-05	0.0011363	yes
XLOC_005227	XLOC_005227	Flt4	chr11	49609262	49652739	43477	WT_Flk	WT_HE	OK	7.71668	28.6862	1.8943	4.12486	5e-05	0.0011363	yes
XLOC_005232	XLOC_005232	Gfpt2	chr11	49794177	49838613	44436	WT_Flk	WT_HE	OK	24.4	5.98816	-2.02669	-3.11152	5e-05	0.0011363	yes
XLOC_005236	XLOC_005236	Rnf130	chr11	50025345	50104758	79413	WT_Flk	WT_HE	OK	6.55396	0	#NAME?	-	5e-05	0.0011363	yes
XLOC_005240	XLOC_005240	Mgat4b	chr11	50210889	50235103	24214	WT_Flk	WT_HE	OK	4.2949	13.2591	1.62629	1.66855	0.00135	0.0180379	yes
XLOC_005248	XLOC_005248	Grm6	chr11	50850684	50866208	15524	WT_Flk	WT_HE	OK	3.38444	0	#NAME?	-	5e-05	0.0011363	yes
XLOC_005263	XLOC_005263	Col23a1	chr11	51289919	51583918	293999	WT_Flk	WT_HE	OK	11.372	2.27298	-2.32283	-2.77338	5e-05	0.0011363	yes
XLOC_005291	XLOC_005291	Kif3a	chr11	53567378	53601967	34589	WT_Flk	WT_HE	OK	19.2769	4.15418	-2.21423	-2.70495	5e-05	0.0011363	yes
XLOC_005298	XLOC_005298	P4ha2	chr11	54100094	54131665	31571	WT_Flk	WT_HE	OK	11.5431	3.16096	-1.8686	-1.12405	0.00095	0.0136546	yes
XLOC_005313	XLOC_005313	Gpx3	chr11	54902452	54910377	7925	WT_Flk	WT_HE	OK	6.5086	17.2619	1.40717	1.88765	0.0024	0.028143	yes
XLOC_005404	XLOC_005404	Smcr8	chr11	60777523	60811718	34195	WT_Flk	WT_HE	OK	13.0547	34.1929	1.38912	2.59095	0.0012	0.0164586	yes
XLOC_005409	XLOC_005409	Map2k3	chr11	60932032	60952811	20779	WT_Flk	WT_HE	OK	5.10522	16.066	1.65397	2.12541	0.00115	0.0159329	yes
XLOC_005421	XLOC_005421	Specc1	chr11	61956762	62223013	266251	WT_Flk	WT_HE	OK	1.93443	52.9948	4.77587	5.49379	5e-05	0.0011363	yes
XLOC_005442	XLOC_005442	Fbxw10,Trim16	chr11	62820230	62877465	57235	WT_Flk	WT_HE	OK	0.427545	6.56202	3.93999	1.31532	5e-05	0.0011363	yes
XLOC_005472	XLOC_005472	Gas7	chr11	67455436	67771153	315717	WT_Flk	WT_HE	OK	2.53481	15.5164	2.61385	3.70381	5e-05	0.0011363	yes
XLOC_005501	XLOC_005501	Alox12b	chr11	69156988	69169792	12804	WT_Flk	WT_HE	OK	19.6263	5.5319	-1.82694	-2.42034	0.00085	0.0125005	yes
XLOC_005522	XLOC_005522	Ybx2	chr11	69935795	69941605	5810	WT_Flk	WT_HE	OK	3.02493	0	#NAME?	-	5e-05	0.0011363	yes
XLOC_005524	XLOC_005524	Cldn7	chr11	69964778	69967885	3107	WT_Flk	WT_HE	OK	5.04549	0	#NAME?	-	5e-05	0.0011363	yes
XLOC_005527	XLOC_005527	Gabarap	chr11	69991142	69994951	3809	WT_Flk	WT_HE	OK	15.3722	44.2833	1.52644	2.22572	0.0003	0.00533247	yes
XLOC_005528	XLOC_005528	Phf23	chr11	69995776	70000009	4233	WT_Flk	WT_HE	OK	27.7478	12.0223	-1.20666	-1.58029	0.004	0.0410836	yes
XLOC_005577	XLOC_005577	Zzef1	chr11	72796225	72927120	130895	WT_Flk	WT_HE	OK	7.28383	23.9195	1.71542	2.12162	0.00205	0.0248909	yes
XLOC_005620	XLOC_005620	Mettl16	chr11	74770829	74828525	57696	WT_Flk	WT_HE	OK	14.4595	3.45607	-2.06482	-1.60109	0.0009	0.0130987	yes
XLOC_005635	XLOC_005635	Scarf1	chr11	75513539	75526582	13043	WT_Flk	WT_HE	OK	0.690049	12.5919	4.18965	4.5823	5e-05	0.0011363	yes
XLOC_005640	XLOC_005640	Myo1c	chr11	75650503	75673910	23407	WT_Flk	WT_HE	OK	8.78096	55.7857	2.66744	4.54974	5e-05	0.0011363	yes
XLOC_005662	XLOC_005662	Ssh2	chr11	77216286	77460220	243934	WT_Flk	WT_HE	OK	4.15537	43.4577	3.38656	2.32069	0.00365	0.0383379	yes
XLOC_005672	XLOC_005672	Myo18a	chr11	77763245	77865980	102735	WT_Flk	WT_HE	OK	18.5238	63.9851	1.78835	1.61715	0.00055	0.00880511	yes
XLOC_005687	XLOC_005687	Aldoc	chr11	78322967	78327781	4814	WT_Flk	WT_HE	OK	3.15905	0	#NAME?	-	5e-05	0.0011363	yes
XLOC_005704	XLOC_005704	Rab11fip4	chr11	79591211	79698023	106812	WT_Flk	WT_HE	OK	7.02856	0	#NAME?	-	5e-05	0.0011363	yes
XLOC_005728	XLOC_005728	Ccl2	chr11	82028223	82038562	10339	WT_Flk	WT_HE	OK	0	4.16018	inf	-	5e-05	0.0011363	yes
XLOC_005750	XLOC_005750	AA465934	chr11	83291698	83294632	2934	WT_Flk	WT_HE	OK	7.96586	0	#NAME?	-	5e-05	0.0011363	yes
XLOC_005755	XLOC_005755	Taf15	chr11	83473085	83506743	33658	WT_Flk	WT_HE	OK	234.86	35.7192	-2.71703	-3.88524	5e-05	0.0011363	yes
XLOC_005778	XLOC_005778	Car4	chr11	84957785	84966044	8259	WT_Flk	WT_HE	OK	27.9216	8.33723	-1.74374	-1.74904	0.0039	0.0403134	yes
XLOC_005838	XLOC_005838	Trim25	chr11	88999375	89020293	20918	WT_Flk	WT_HE	OK	11.0857	29.1526	1.39493	3.08642	0.0001	0.00209712	yes
XLOC_005843	XLOC_005843	Mmd	chr11	90187683	90278589	90906	WT_Flk	WT_HE	OK	8.29829	38.2666	2.2052	3.90688	5e-05	0.0011363	yes
XLOC_005851	XLOC_005851	Spag9	chr11	93996090	94126085	129995	WT_Flk	WT_HE	OK	13.6369	45.3495	1.73357	3.42948	5e-05	0.0011363	yes
XLOC_005902	XLOC_005902	Hoxb5	chr11	96291023	96306910	15887	WT_Flk	WT_HE	OK	0.474968	4.94356	3.37965	2.46874	0.00385	0.0399309	yes
XLOC_005928	XLOC_005928	Arhgap23	chr11	97415532	97502402	86870	WT_Flk	WT_HE	OK	10.0964	44.2499	2.13183	3.82746	5e-05	0.0011363	yes
XLOC_005931	XLOC_005931	Mllt6	chr11	97663413	97685463	22050	WT_Flk	WT_HE	OK	8.65201	3.22728	-1.42271	-1.60537	0.00185	0.0229994	yes
XLOC_006013	XLOC_006013	Ramp2,Vps25	chr11	101246027	101259549	13522	WT_Flk	WT_HE	OK	32.364	120.726	1.89927	3.63775	5e-05	0.0011363	yes
XLOC_006043	XLOC_006043	Gm11585	chr11	102124071	102124640	569	WT_Flk	WT_HE	OK	9.40423	0	#NAME?	-	5e-05	0.0011363	yes
XLOC_006048	XLOC_006048	Tmub2	chr11	102284930	102289237	4307	WT_Flk	WT_HE	OK	3.22629	8.61424	1.41685	1.59417	0.00455	0.0451478	yes
XLOC_006071	XLOC_006071	Wnt3	chr11	103774149	103817957	43808	WT_Flk	WT_HE	OK	7.97937	0	#NAME?	-	5e-05	0.0011363	yes
XLOC_006092	XLOC_006092	Tanc2	chr11	105589985	105929304	339319	WT_Flk	WT_HE	OK	7.65416	16.4788	1.1063	1.65638	0.00425	0.0429557	yes
XLOC_006102	XLOC_006102	Map3k3	chr11	106084612	106155446	70834	WT_Flk	WT_HE	OK	15.0601	46.5645	1.6285	3.21106	5e-05	0.0011363	yes
XLOC_006112	XLOC_006112	Cep95	chr11	106789251	106819930	30679	WT_Flk	WT_HE	OK	4.62143	0.767054	-2.59094	-0.903963	0.0051	0.0493064	yes
XLOC_006138	XLOC_006138	Axin2	chr11	108920348	108950783	30435	WT_Flk	WT_HE	OK	18.8782	0.54724	-5.10841	-1.81147	5e-05	0.0011363	yes
XLOC_006141	XLOC_006141	Gna13	chr11	109346838	109401369	54531	WT_Flk	WT_HE	OK	11.6638	33.6596	1.52898	2.89083	5e-05	0.0011363	yes
XLOC_006161	XLOC_006161	Cog1	chr11	113244852	113684155	439303	WT_Flk	WT_HE	OK	5.15874	22.9406	2.15281	1.97101	0.00245	0.0285455	yes
XLOC_006224	XLOC_006224	Mgat5b	chr11	116918862	116986948	68086	WT_Flk	WT_HE	OK	3.1014	0	#NAME?	-	5e-05	0.0011363	yes
XLOC_006231	XLOC_006231	2009-09-01	chr11	117199660	117362325	162665	WT_Flk	WT_HE	OK	18.8344	41.6374	1.14451	2.31703	0.00055	0.00880511	yes
XLOC_006252	XLOC_006252	Cbx2	chr11	119022961	119031270	8309	WT_Flk	WT_HE	OK	18.009	8.8265	-1.0288	-1.8267	0.0051	0.0493064	yes
XLOC_006272	XLOC_006272	AL928567.1,Bahcc1	chr11	120232946	120292296	59350	WT_Flk	WT_HE	OK	33.3974	123.298	1.88434	1.0304	0.00075	0.0113055	yes
XLOC_006290	XLOC_006290	Hmga1-rs1	chr11	120762793	120764419	1626	WT_Flk	WT_HE	OK	42.753	11.7952	-1.85783	-2.92608	5e-05	0.0011363	yes
XLOC_006302	XLOC_006302	Foxk2	chr11	121259989	121309896	49907	WT_Flk	WT_HE	OK	12.4032	26.5785	1.09955	2.28752	0.00035	0.0060687	yes
XLOC_006317	XLOC_006317	Rnf185	chr11	3415981	3452363	36382	WT_Flk	WT_HE	OK	9.50143	21.1506	1.15448	1.88364	0.00335	0.0360259	yes
XLOC_006349	XLOC_006349	Znrf3	chr11	5276323	5444847	168524	WT_Flk	WT_HE	OK	15.4823	4.93549	-1.64936	-2.141	0.00015	0.00297738	yes
XLOC_006359	XLOC_006359	Myl7	chr11	5896636	5898782	2146	WT_Flk	WT_HE	OK	9.49849	0	#NAME?	-	5e-05	0.0011363	yes
XLOC_006388	XLOC_006388	Igfbp3	chr11	7206085	7213923	7838	WT_Flk	WT_HE	OK	2.53684	7.33558	1.53188	1.96135	0.003	0.0332776	yes
XLOC_006395	XLOC_006395	Tns3	chr11	8431651	8664535	232884	WT_Flk	WT_HE	OK	6.10735	13.4811	1.14232	1.9847	0.0009	0.0130987	yes
XLOC_006413	XLOC_006413	Grb10	chr11	11930507	12038683	108176	WT_Flk	WT_HE	OK	48.3523	157.412	1.70289	2.29839	0.0013	0.0175704	yes
XLOC_006443	XLOC_006443	Gm37818,Meis1	chr11	18879816	19018985	139169	WT_Flk	WT_HE	OK	0.794868	10.01	3.65458	3.29361	5e-05	0.0011363	yes
XLOC_006451	XLOC_006451	Actr2	chr11	20062303	20112913	50610	WT_Flk	WT_HE	OK	51.216	99.4306	0.957097	2.08246	0.0036	0.0379221	yes
XLOC_006454	XLOC_006454	Cep68	chr11	20227036	20249429	22393	WT_Flk	WT_HE	OK	11.725	27.3081	1.21974	2.61154	0.00055	0.00880511	yes
XLOC_006492	XLOC_006492	0610010F05Rik	chr11	23564960	23633639	68679	WT_Flk	WT_HE	OK	3.66437	17.2257	2.23292	2.39042	5e-05	0.0011363	yes
XLOC_006532	XLOC_006532	Sptbn1	chr11	30099394	30280491	181097	WT_Flk	WT_HE	OK	104.268	407.002	1.96474	3.05632	5e-05	0.0011363	yes
XLOC_006566	XLOC_006566	Anp32-ps	chr11	33204054	33513746	309692	WT_Flk	WT_HE	OK	291.339	31.6192	-3.20383	-3.65064	5e-05	0.0011363	yes
XLOC_006618	XLOC_006618	Thg1l	chr11	45946842	45955494	8652	WT_Flk	WT_HE	OK	8.40727	1.64266	-2.3556	-1.72569	0.0022	0.026351	yes
XLOC_006622	XLOC_006622	Cyfip2	chr11	46193849	46312859	119010	WT_Flk	WT_HE	OK	2.99979	0	#NAME?	-	5e-05	0.0011363	yes
XLOC_006632	XLOC_006632	Sgcd	chr11	46896252	47988969	1092717	WT_Flk	WT_HE	OK	0	3.43058	inf	-	5e-05	0.0011363	yes
XLOC_006660	XLOC_006660	Maml1	chr11	50236468	50292311	55843	WT_Flk	WT_HE	OK	18.2402	39.9767	1.13203	2.50036	0.00125	0.0169998	yes
XLOC_006682	XLOC_006682	N4bp3	chr11	51643062	51650842	7780	WT_Flk	WT_HE	OK	1.1043	8.78602	2.99208	2.4133	0.0001	0.00209712	yes
XLOC_006684	XLOC_006684	Sec24a	chr11	51692263	51763634	71371	WT_Flk	WT_HE	OK	9.5614	22.6048	1.24134	2.41049	0.0009	0.0130987	yes
XLOC_006721	XLOC_006721	Pdlim4	chr11	54054927	54069014	14087	WT_Flk	WT_HE	OK	5.84013	0	#NAME?	-	5e-05	0.0011363	yes
XLOC_006731	XLOC_006731	Anxa6	chr11	54979107	55033445	54338	WT_Flk	WT_HE	OK	19.8624	63.4854	1.67639	3.5883	5e-05	0.0011363	yes
XLOC_006738	XLOC_006738	Sparc	chr11	55394499	55420080	25581	WT_Flk	WT_HE	OK	44.6683	154.843	1.79348	3.94043	5e-05	0.0011363	yes
XLOC_006749	XLOC_006749	Hand1	chr11	57828704	57832818	4114	WT_Flk	WT_HE	OK	97.7275	12.2947	-2.99072	-4.49542	5e-05	0.0011363	yes
XLOC_006806	XLOC_006806	Pemt	chr11	59970613	60046489	75876	WT_Flk	WT_HE	OK	3.64115	0	#NAME?	-	5e-05	0.0011363	yes
XLOC_006840	XLOC_006840	Aldh3a2	chr11	61223416	61267464	44048	WT_Flk	WT_HE	OK	3.09021	10.0047	1.6949	1.72358	0.00055	0.00880511	yes
XLOC_006874	XLOC_006874	Hs3st3b1	chr11	63885791	63922290	36499	WT_Flk	WT_HE	OK	17.798	3.82878	-2.21676	-3.26726	5e-05	0.0011363	yes
XLOC_006906	XLOC_006906	Ndel1	chr11	68821433	68871858	50425	WT_Flk	WT_HE	OK	12.8551	29.0153	1.17447	1.79388	0.0039	0.0403134	yes
XLOC_006908	XLOC_006908	Arhgef15	chr11	68943154	68957480	14326	WT_Flk	WT_HE	OK	3.19007	34.2181	3.4231	4.55552	5e-05	0.0011363	yes
XLOC_006926	XLOC_006926	Atp1b2	chr11	69599735	69605942	6207	WT_Flk	WT_HE	OK	11.3239	0.744698	-3.92657	-2.15542	0.0012	0.0164586	yes
XLOC_006933	XLOC_006933	Eif4a1,Gm22988,Gm24029	chr11	69666935	69672423	5488	WT_Flk	WT_HE	OK	909.585	88.441	-3.36242	-3.3052	0.0018	0.0225116	yes
XLOC_006955	XLOC_006955	Acadvl	chr11	70000594	70015411	14817	WT_Flk	WT_HE	OK	4.64475	0	#NAME?	-	0.0034	0.0364162	yes
XLOC_006957	XLOC_006957	Slc16a13	chr11	70216788	70221064	4276	WT_Flk	WT_HE	OK	4.02133	18.7856	2.22388	2.67525	5e-05	0.0011363	yes
XLOC_006958	XLOC_006958	Bcl6b	chr11	70224127	70229798	5671	WT_Flk	WT_HE	OK	1.21733	24.6439	4.33944	3.12546	5e-05	0.0011363	yes
XLOC_006966	XLOC_006966	Cxcl16	chr11	70453982	70466202	12220	WT_Flk	WT_HE	OK	0.261794	4.08075	3.96233	1.71664	0.002	0.0244104	yes
XLOC_006976	XLOC_006976	Camta2,Spag7	chr11	70663770	70688105	24335	WT_Flk	WT_HE	OK	32.6744	11.0847	-1.55959	-1.82301	0.0028	0.0315829	yes
XLOC_007008	XLOC_007008	Spns2	chr11	72441354	72489904	48550	WT_Flk	WT_HE	OK	0.550313	18.9442	5.10536	0.672002	0.00175	0.0220433	yes
XLOC_007067	XLOC_007067	Gm12336,Serpinf1	chr11	75409768	75423340	13572	WT_Flk	WT_HE	OK	0.82611	13.6409	4.04546	1.35283	5e-05	0.0011363	yes
XLOC_007086	XLOC_007086	Ankrd13b	chr11	77470484	77489678	19194	WT_Flk	WT_HE	OK	7.20132	2.13049	-1.75708	-1.59936	0.0043	0.0432698	yes
XLOC_007111	XLOC_007111	Tnfaip1	chr11	78522849	78536332	13483	WT_Flk	WT_HE	OK	10.4546	44.7709	2.09842	4.55401	5e-05	0.0011363	yes
XLOC_007121	XLOC_007121	Ksr1	chr11	79013439	79146407	132968	WT_Flk	WT_HE	OK	4.64008	14.7853	1.67195	3.04255	5e-05	0.0011363	yes
XLOC_007135	XLOC_007135	Utp6	chr11	79932320	79962390	30070	WT_Flk	WT_HE	OK	30.1699	10.1848	-1.56669	-2.19992	0.00075	0.0113055	yes
XLOC_007194	XLOC_007194	Appbp2	chr11	85187261	85238304	51043	WT_Flk	WT_HE	OK	30.4917	69.995	1.19883	2.71339	0.0004	0.00678138	yes
XLOC_007201	XLOC_007201	Brip1	chr11	86058137	86201193	143056	WT_Flk	WT_HE	OK	2.45738	5.94533	1.27463	1.35271	0.0043	0.0432698	yes
XLOC_007208	XLOC_007208	Cltc	chr11	86694350	86757565	63215	WT_Flk	WT_HE	OK	99.9645	266.352	1.41385	1.85055	0.0005	0.00814119	yes
XLOC_007210	XLOC_007210	Ypel2	chr11	86936424	86993707	57283	WT_Flk	WT_HE	OK	0.261523	3.27989	3.64864	3.42998	0.0005	0.00814119	yes
XLOC_007229	XLOC_007229	Dynll2	chr11	87979524	87987533	8009	WT_Flk	WT_HE	OK	42.9645	17.7313	-1.27685	-1.86345	0.00215	0.0258465	yes
XLOC_007266	XLOC_007266	Luc7l3	chr11	94287889	94321988	34099	WT_Flk	WT_HE	OK	87.6703	26.3683	-1.73328	-2.69702	5e-05	0.0011363	yes
XLOC_007268	XLOC_007268	Cacna1g	chr11	94408390	94474198	65808	WT_Flk	WT_HE	OK	4.4676	0	#NAME?	-	5e-05	0.0011363	yes
XLOC_007286	XLOC_007286	Itga3	chr11	95044473	95076801	32328	WT_Flk	WT_HE	OK	1.23278	13.928	3.498	1.93609	0.0003	0.00533247	yes
XLOC_007297	XLOC_007297	Abi3	chr11	95700105	95845734	145629	WT_Flk	WT_HE	OK	1.54514	25.153	4.02492	1.01694	0.0043	0.0432698	yes
XLOC_007371	XLOC_007371	Smarce1	chr11	99209046	99231017	21971	WT_Flk	WT_HE	OK	24.053	9.83856	-1.2897	-2.01466	0.0007	0.0106945	yes
XLOC_007444	XLOC_007444	Jup	chr11	100368957	100397763	28806	WT_Flk	WT_HE	OK	7.47078	35.735	2.25801	2.20617	5e-05	0.0011363	yes
XLOC_007455	XLOC_007455	Rab5c	chr11	100715008	100738215	23207	WT_Flk	WT_HE	OK	7.96514	21.8249	1.4542	2.33464	0.00035	0.0060687	yes
XLOC_007461	XLOC_007461	Stat3	chr11	100859350	100939540	80190	WT_Flk	WT_HE	OK	9.4046	26.6275	1.50148	1.67192	0.001	0.0142379	yes
XLOC_007462	XLOC_007462	Ptrf	chr11	100956732	100970887	14155	WT_Flk	WT_HE	OK	2.7596	85.4777	4.95302	4.59407	5e-05	0.0011363	yes
XLOC_007475	XLOC_007475	Aarsd1,Gm27029,Ptges3l	chr11	101406663	101435673	29010	WT_Flk	WT_HE	OK	12.1244	2.8996	-2.06398	-1.29758	0.00405	0.0414758	yes
XLOC_007478	XLOC_007478	Vat1	chr11	101458744	101471853	13109	WT_Flk	WT_HE	OK	7.40297	51.3661	2.79464	3.50786	5e-05	0.0011363	yes
XLOC_007482	XLOC_007482	Etv4	chr11	101769741	101785371	15630	WT_Flk	WT_HE	OK	7.15543	1.45472	-2.2983	-0.944054	0.0005	0.00814119	yes
XLOC_007485	XLOC_007485	Dusp3	chr11	101971142	101992264	21122	WT_Flk	WT_HE	OK	4.25689	23.7563	2.48044	2.83752	5e-05	0.0011363	yes
XLOC_007496	XLOC_007496	Atxn7l3	chr11	102289299	102296631	7332	WT_Flk	WT_HE	OK	27.074	10.0761	-1.42597	-2.38637	0.00015	0.00297738	yes
XLOC_007503	XLOC_007503	Itga2b	chr11	102453296	102470122	16826	WT_Flk	WT_HE	OK	4.31148	17.8828	2.05231	1.73319	0.00085	0.0125005	yes
XLOC_007514	XLOC_007514	Gjc1	chr11	102799578	102819700	20122	WT_Flk	WT_HE	OK	25.132	9.4905	-1.40497	-2.08594	0.0015	0.0195739	yes
XLOC_007527	XLOC_007527	Arhgap27	chr11	103331496	103412687	81191	WT_Flk	WT_HE	OK	1.74369	12.9321	2.89074	1.11579	0.0003	0.00533247	yes
XLOC_007556	XLOC_007556	Ftsj3	chr11	106249141	106256079	6938	WT_Flk	WT_HE	OK	43.4593	11.2029	-1.9558	-2.81032	5e-05	0.0011363	yes
XLOC_007564	XLOC_007564	Tex2	chr11	106502146	106613423	111277	WT_Flk	WT_HE	OK	2.43093	6.68318	1.45903	1.87308	0.00085	0.0125005	yes
XLOC_007565	XLOC_007565	Pecam1	chr11	106654216	106750628	96412	WT_Flk	WT_HE	OK	1.38537	93.7852	6.08102	7.00211	5e-05	0.0011363	yes
XLOC_007567	XLOC_007567	Polg2	chr11	106751225	106779537	28312	WT_Flk	WT_HE	OK	4.60559	0.20829	-4.46672	-0.775462	0.0034	0.0364162	yes
XLOC_007657	XLOC_007657	Trim47,Trim65	chr11	116105751	116131128	25377	WT_Flk	WT_HE	OK	0.613442	13.0877	4.41514	1.7675	5e-05	0.0011363	yes
XLOC_007661	XLOC_007661	Acox1	chr11	116171887	116215318	43431	WT_Flk	WT_HE	OK	5.38821	32.9897	2.61414	4.25396	5e-05	0.0011363	yes
XLOC_007663	XLOC_007663	Srp68	chr11	116245165	116274217	29052	WT_Flk	WT_HE	OK	44.5206	15.3383	-1.53734	-2.44182	0.00025	0.00458293	yes
XLOC_007689	XLOC_007689	Socs3	chr11	117966078	117970047	3969	WT_Flk	WT_HE	OK	0.675868	5.78444	3.09736	1.06211	0.00375	0.0391581	yes
XLOC_007708	XLOC_007708	Tbc1d16	chr11	119143044	119228499	85455	WT_Flk	WT_HE	OK	14.7762	6.31274	-1.22694	-2.03145	0.0005	0.00814119	yes
XLOC_007789	XLOC_007789	Itsn2	chr12	4593007	4738383	145376	WT_Flk	WT_HE	OK	2.88126	15.7534	2.4509	4.76635	5e-05	0.0011363	yes
XLOC_007807	XLOC_007807	Wdr35	chr12	8973891	9028847	54956	WT_Flk	WT_HE	OK	41.9075	0.384364	-6.76859	-2.08316	0.00195	0.0239458	yes
XLOC_007826	XLOC_007826	Nbas	chr12	13269126	13583810	314684	WT_Flk	WT_HE	OK	5.91614	14.4745	1.29078	2.61239	0.00015	0.00297738	yes
XLOC_007834	XLOC_007834	Rock2	chr12	16894977	16988274	93297	WT_Flk	WT_HE	OK	24.4346	55.0434	1.17164	2.65003	0.0002	0.00379294	yes
XLOC_007854	XLOC_007854	Cpsf3	chr12	21286296	21315056	28760	WT_Flk	WT_HE	OK	18.2398	7.80163	-1.22524	-1.96227	0.0035	0.0371553	yes
XLOC_007867	XLOC_007867	Kidins220	chr12	24974931	25059697	84766	WT_Flk	WT_HE	OK	6.60111	19.2831	1.54655	3.36782	5e-05	0.0011363	yes
XLOC_007877	XLOC_007877	Pxdn	chr12	29938035	30017658	79623	WT_Flk	WT_HE	OK	31.7688	98.7712	1.63648	3.06288	5e-05	0.0011363	yes
XLOC_007923	XLOC_007923	Dock4	chr12	40446052	40846486	400434	WT_Flk	WT_HE	OK	2.216	7.52806	1.76432	3.06372	5e-05	0.0011363	yes
XLOC_007981	XLOC_007981	Pnn	chr12	59066918	59074017	7099	WT_Flk	WT_HE	OK	85.8048	24.3746	-1.81568	-3.38562	5e-05	0.0011363	yes
XLOC_008010	XLOC_008010	Mgat2	chr12	69184156	69186770	2614	WT_Flk	WT_HE	OK	8.98189	22.2401	1.30807	2.20969	0.0014	0.0185496	yes
XLOC_008014	XLOC_008014	Arf6	chr12	69371834	69375979	4145	WT_Flk	WT_HE	OK	21.2542	46.7345	1.13674	2.4205	0.0007	0.0106945	yes
XLOC_008033	XLOC_008033	Daam1	chr12	71831077	71992367	161290	WT_Flk	WT_HE	OK	5.18674	33.5877	2.69503	5.78048	5e-05	0.0011363	yes
XLOC_008035	XLOC_008035	Lrrc9	chr12	72441865	72514334	72469	WT_Flk	WT_HE	OK	3.59087	0.471652	-2.92854	-1.27882	0.0013	0.0175704	yes
XLOC_008036	XLOC_008036	Pcnxl4	chr12	72536356	72580213	43857	WT_Flk	WT_HE	OK	15.0422	5.73016	-1.39236	-2.13694	0.0015	0.0195739	yes
XLOC_008043	XLOC_008043	Prkch	chr12	73584796	73778185	193389	WT_Flk	WT_HE	OK	0.761307	17.4868	4.52164	5.85298	5e-05	0.0011363	yes
XLOC_008050	XLOC_008050	Rhoj	chr12	75308321	75401456	93135	WT_Flk	WT_HE	OK	5.37448	36.6132	2.76817	4.54171	5e-05	0.0011363	yes
XLOC_008052	XLOC_008052	Mir5101,Syne2	chr12	75818133	76110926	292793	WT_Flk	WT_HE	OK	18.3317	129.876	2.82472	2.50731	5e-05	0.0011363	yes
XLOC_008054	XLOC_008054	Akap5	chr12	76324890	76334153	9263	WT_Flk	WT_HE	OK	2.36682	25.4056	3.42412	6.63107	5e-05	0.0011363	yes
XLOC_008080	XLOC_008080	Slc39a9	chr12	80634021	80683341	49320	WT_Flk	WT_HE	OK	5.2776	12.0399	1.18986	2.0586	0.00315	0.034467	yes
XLOC_008094	XLOC_008094	Ttc9	chr12	81631368	81664941	33573	WT_Flk	WT_HE	OK	0.45093	6.07195	3.75118	3.05606	0.00265	0.0303082	yes
XLOC_008095	XLOC_008095	Pcnx	chr12	81860029	82000924	140895	WT_Flk	WT_HE	OK	15.9366	42.2811	1.40767	3.15544	5e-05	0.0011363	yes
XLOC_008103	XLOC_008103	Rbm25	chr12	83631235	83683123	51888	WT_Flk	WT_HE	OK	186.407	56.3786	-1.72524	-2.25737	0.0001	0.00209712	yes
XLOC_008131	XLOC_008131	Fos	chr12	85473889	85477273	3384	WT_Flk	WT_HE	OK	1.15749	9.06601	2.96947	2.4177	0.00025	0.00458293	yes
XLOC_008143	XLOC_008143	Vash1	chr12	86678699	86692091	13392	WT_Flk	WT_HE	OK	2.78805	10.0657	1.85211	2.59933	0.00015	0.00297738	yes
XLOC_008153	XLOC_008153	AC151967.1,Ahsa1	chr12	87266745	87273997	7252	WT_Flk	WT_HE	OK	30.4069	9.37382	-1.69769	-1.75756	0.0028	0.0315829	yes
XLOC_008186	XLOC_008186	Flrt2	chr12	95692225	95785215	92990	WT_Flk	WT_HE	OK	1.10293	80.0878	6.18217	9.76638	5e-05	0.0011363	yes
XLOC_008201	XLOC_008201	Calm1	chr12	100199434	100209814	10380	WT_Flk	WT_HE	OK	26.6245	94.3447	1.82519	2.76644	0.0003	0.00533247	yes
XLOC_008215	XLOC_008215	Rin3	chr12	102283047	102390855	107808	WT_Flk	WT_HE	OK	1.19914	17.8157	3.89308	2.61677	5e-05	0.0011363	yes
XLOC_008236	XLOC_008236	Serpina3g	chr12	104236244	104241939	5695	WT_Flk	WT_HE	OK	0	3.44918	inf	-	0.00015	0.00297738	yes
XLOC_008347	XLOC_008347	Mir134,Mir3072,Mir369,Mir377,Mir382,Mir410,Mir412,Mir485,Mir668,Mirg	chr12	109729763	109749460	19697	WT_Flk	WT_HE	OK	10.6209	2.7645	-1.94181	-0.305675	0.00495	0.0481354	yes
XLOC_008355	XLOC_008355	Dync1h1	chr12	110601451	110666945	65494	WT_Flk	WT_HE	OK	106.607	500.43	2.23087	1.80034	5e-05	0.0011363	yes
XLOC_008362	XLOC_008362	Rcor1	chr12	111039350	111115901	76551	WT_Flk	WT_HE	OK	16.7112	35.6292	1.09225	2.24092	0.0027	0.0307015	yes
XLOC_008363	XLOC_008363	Traf3	chr12	111159849	111267153	107304	WT_Flk	WT_HE	OK	2.84788	6.40791	1.16997	1.67151	0.0039	0.0403134	yes
XLOC_008368	XLOC_008368	Tnfaip2	chr12	111442468	111455018	12550	WT_Flk	WT_HE	OK	5.8688	57.2796	3.28688	3.74106	5e-05	0.0011363	yes
XLOC_008380	XLOC_008380	Kif26a	chr12	112146207	112181747	35540	WT_Flk	WT_HE	OK	5.01759	15.4129	1.61907	2.96015	5e-05	0.0011363	yes
XLOC_008382	XLOC_008382	Inf2	chr12	112588783	112615556	26773	WT_Flk	WT_HE	OK	4.12092	12.4682	1.59721	3.00751	5e-05	0.0011363	yes
XLOC_008383	XLOC_008383	Adssl1	chr12	112620044	112641354	21310	WT_Flk	WT_HE	OK	6.12429	0	#NAME?	-	5e-05	0.0011363	yes
XLOC_008386	XLOC_008386	Cep170b	chr12	112722173	112746591	24418	WT_Flk	WT_HE	OK	10.828	2.48554	-2.12313	-2.87707	0.0005	0.00814119	yes
XLOC_008392	XLOC_008392	Pacs2	chr12	113014507	113074401	59894	WT_Flk	WT_HE	OK	6.05041	13.1618	1.12125	2.29032	0.00065	0.0100794	yes
XLOC_008395	XLOC_008395	Crip2	chr12	113140235	113145506	5271	WT_Flk	WT_HE	OK	7.16644	27.7146	1.95132	2.04138	0.0005	0.00814119	yes
XLOC_008426	XLOC_008426	Esyt2	chr12	116281221	116373096	91875	WT_Flk	WT_HE	OK	10.6947	23.6186	1.14303	2.3789	0.0011	0.0153592	yes
XLOC_008431	XLOC_008431	Rapgef5	chr12	117516478	117756978	240500	WT_Flk	WT_HE	OK	3.89246	28.4665	2.87051	5.33499	5e-05	0.0011363	yes
XLOC_008435	XLOC_008435	Sp8	chr12	118846328	118852578	6250	WT_Flk	WT_HE	OK	3.51281	0	#NAME?	-	5e-05	0.0011363	yes
XLOC_008447	XLOC_008447	Ncoa1	chr12	4247362	4477182	229820	WT_Flk	WT_HE	OK	5.23489	1.47276	-1.82964	-2.44927	0.0013	0.0175704	yes
XLOC_008460	XLOC_008460	Rhob	chr12	8497762	8499985	2223	WT_Flk	WT_HE	OK	10.7792	73.2002	2.76359	5.79154	5e-05	0.0011363	yes
XLOC_008487	XLOC_008487	Greb1	chr12	16670614	16800886	130272	WT_Flk	WT_HE	OK	39.9695	4.49461	-3.15263	-2.72778	5e-05	0.0011363	yes
XLOC_008528	XLOC_008528	Sox11	chr12	27334263	27342574	8311	WT_Flk	WT_HE	OK	47.6009	7.95295	-2.58143	-4.97254	5e-05	0.0011363	yes
XLOC_008553	XLOC_008553	Prkar2b	chr12	31958475	32061296	102821	WT_Flk	WT_HE	OK	10.9575	91.0496	3.05474	6.19946	5e-05	0.0011363	yes
XLOC_008595	XLOC_008595	Prkd1	chr12	50341230	50649223	307993	WT_Flk	WT_HE	OK	6.72838	0.936303	-2.84521	-2.48661	0.0036	0.0379221	yes
XLOC_008598	XLOC_008598	Hectd1	chr12	51743721	51829536	85815	WT_Flk	WT_HE	OK	30.1282	81.4697	1.43515	3.1095	5e-05	0.0011363	yes
XLOC_008599	XLOC_008599	Heatr5a	chr12	51875872	51971321	95449	WT_Flk	WT_HE	OK	11.3625	25.5604	1.16963	2.55003	0.0007	0.0106945	yes
XLOC_008616	XLOC_008616	Cfl2	chr12	54858816	54862877	4061	WT_Flk	WT_HE	OK	7.28508	24.4165	1.74484	2.85472	5e-05	0.0011363	yes
XLOC_008641	XLOC_008641	Sec23a	chr12	58953094	59012017	58923	WT_Flk	WT_HE	OK	12.9754	38.7147	1.5771	2.37063	0.0002	0.00379294	yes
XLOC_008682	XLOC_008682	Nin	chr12	70011434	70111925	100491	WT_Flk	WT_HE	OK	13.4177	25.3499	0.917839	2.04425	0.00465	0.0458715	yes
XLOC_008683	XLOC_008683	Pygl	chr12	70190810	70234165	43355	WT_Flk	WT_HE	OK	4.43638	0	#NAME?	-	5e-05	0.0011363	yes
XLOC_008711	XLOC_008711	Sgpp1	chr12	75714247	75735729	21482	WT_Flk	WT_HE	OK	1.0222	5.36271	2.39129	2.52608	0.0019	0.0234991	yes
XLOC_008733	XLOC_008733	Rdh11	chr12	79174336	79192293	17957	WT_Flk	WT_HE	OK	15.887	5.94257	-1.41869	-2.0813	0.00135	0.0180379	yes
XLOC_008734	XLOC_008734	Zfyve26	chr12	79232346	79296282	63936	WT_Flk	WT_HE	OK	7.24245	22.5702	1.63987	3.5944	5e-05	0.0011363	yes
XLOC_008749	XLOC_008749	Cox16,Gm20498,Synj2bp	chr12	81358859	81557458	198599	WT_Flk	WT_HE	OK	49.6086	19.8151	-1.32399	-1.70055	0.0019	0.0234991	yes
XLOC_008768	XLOC_008768	Numb	chr12	83794033	83921934	127901	WT_Flk	WT_HE	OK	7.27699	17.0656	1.22967	1.69201	0.00165	0.0210561	yes
XLOC_008805	XLOC_008805	Tmed8	chr12	87166241	87213541	47300	WT_Flk	WT_HE	OK	5.12546	10.6401	1.05376	1.99803	0.0045	0.0447374	yes
XLOC_008833	XLOC_008833	Sel1l	chr12	91806042	91849157	43115	WT_Flk	WT_HE	OK	11.0596	50.2408	2.18356	2.855	5e-05	0.0011363	yes
XLOC_008853	XLOC_008853	Ttc7b	chr12	100300770	100520822	220052	WT_Flk	WT_HE	OK	7.62297	20.2748	1.41126	2.7011	0.0004	0.00678138	yes
XLOC_008957	XLOC_008957	Cdc42bpb	chr12	111284761	111377718	92957	WT_Flk	WT_HE	OK	18.2291	57.6422	1.66088	3.74156	5e-05	0.0011363	yes
XLOC_008965	XLOC_008965	Ppp1r13b	chr12	111828457	111908055	79598	WT_Flk	WT_HE	OK	3.09277	39.3051	3.66775	6.7556	5e-05	0.0011363	yes
XLOC_008975	XLOC_008975	Ahnak2	chr12	112772193	112802657	30464	WT_Flk	WT_HE	OK	0.782038	37.4232	5.58055	8.4381	5e-05	0.0011363	yes
XLOC_008978	XLOC_008978	Jag2	chr12	112908589	112929495	20906	WT_Flk	WT_HE	OK	0.43442	2.87749	2.72765	2.39621	0.0042	0.0425993	yes
XLOC_009177	XLOC_009177	Gm7019	chr12	115244184	115244553	369	WT_Flk	WT_HE	OK	0	5.65914	inf	-	0.00515	0.0496044	yes
XLOC_009250	XLOC_009250	2810429I04Rik	chr13	3478229	3501393	23164	WT_Flk	WT_HE	OK	4.09305	0	#NAME?	-	5e-05	0.0011363	yes
XLOC_009265	XLOC_009265	Klf6	chr13	5861488	5870393	8905	WT_Flk	WT_HE	OK	15.0073	67.4001	2.16709	4.92931	5e-05	0.0011363	yes
XLOC_009287	XLOC_009287	Nid1	chr13	13437601	13512275	74674	WT_Flk	WT_HE	OK	10.0317	118.376	3.56074	8.22337	5e-05	0.0011363	yes
XLOC_009288	XLOC_009288	Lyst	chr13	13590408	13777440	187032	WT_Flk	WT_HE	OK	7.3269	22.2815	1.60457	3.53363	5e-05	0.0011363	yes
XLOC_009341	XLOC_009341	Hist1h2bn	chr13	21754122	21754503	381	WT_Flk	WT_HE	OK	5.22466	0	#NAME?	-	0.00025	0.00458293	yes
XLOC_009440	XLOC_009440	Tdp2	chr13	24831678	24842153	10475	WT_Flk	WT_HE	OK	20.3832	8.21575	-1.31091	-1.93096	0.00505	0.048924	yes
XLOC_009518	XLOC_009518	Gm17084,Ripk1	chr13	33917917	34037147	119230	WT_Flk	WT_HE	OK	2.34887	16.9863	2.85433	3.62015	5e-05	0.0011363	yes
XLOC_009535	XLOC_009535	Rreb1	chr13	37778399	37952002	173603	WT_Flk	WT_HE	OK	17.8109	69.0055	1.95395	2.6589	5e-05	0.0011363	yes
XLOC_009538	XLOC_009538	Dsp	chr13	38150476	38198577	48101	WT_Flk	WT_HE	OK	39.2498	6.55663	-2.58166	-3.76558	5e-05	0.0011363	yes
XLOC_009540	XLOC_009540	Bmp6	chr13	38345715	38499728	154013	WT_Flk	WT_HE	OK	2.07635	31.2632	3.91235	6.10671	5e-05	0.0011363	yes
XLOC_009554	XLOC_009554	Tmem170b	chr13	41606215	41641347	35132	WT_Flk	WT_HE	OK	1.8459	8.22838	2.15629	3.58321	5e-05	0.0011363	yes
XLOC_009561	XLOC_009561	Hivep1	chr13	42052020	42185026	133006	WT_Flk	WT_HE	OK	9.3494	30.1326	1.68838	3.64161	5e-05	0.0011363	yes
XLOC_009562	XLOC_009562	Edn1	chr13	42301269	42307989	6720	WT_Flk	WT_HE	OK	0	16.1857	inf	-	5e-05	0.0011363	yes
XLOC_009582	XLOC_009582	Fam8a1	chr13	46669521	46678056	8535	WT_Flk	WT_HE	OK	12.1553	31.7643	1.38582	2.21064	0.0019	0.0234991	yes
XLOC_009595	XLOC_009595	Bicd2	chr13	49341548	49387025	45477	WT_Flk	WT_HE	OK	7.28055	20.6708	1.50548	3.11946	5e-05	0.0011363	yes
XLOC_009651	XLOC_009651	B4galt7	chr13	55599895	55610443	10548	WT_Flk	WT_HE	OK	3.04777	11.6185	1.9306	2.44496	0.0002	0.00379294	yes
XLOC_009653	XLOC_009653	Ddx46	chr13	55635026	55681256	46230	WT_Flk	WT_HE	OK	61.999	25.4473	-1.28473	-2.54101	0.0011	0.0153592	yes
XLOC_009757	XLOC_009757	Lpcat1	chr13	73467196	73516422	49226	WT_Flk	WT_HE	OK	12.2315	33.717	1.46287	2.14294	0.00095	0.0136546	yes
XLOC_009762	XLOC_009762	Slc12a7	chr13	73763696	73816743	53047	WT_Flk	WT_HE	OK	15.6699	6.88524	-1.18642	-2.17519	0.00115	0.0159329	yes
XLOC_009802	XLOC_009802	Mef2c	chr13	83504033	83667080	163047	WT_Flk	WT_HE	OK	1.80042	14.1605	2.97546	1.361	5e-05	0.0011363	yes
XLOC_009812	XLOC_009812	Edil3	chr13	88821471	89323223	501752	WT_Flk	WT_HE	OK	1.53409	23.9386	3.96388	4.71312	5e-05	0.0011363	yes
XLOC_009813	XLOC_009813	Hapln1	chr13	89540635	89611832	71197	WT_Flk	WT_HE	OK	7.94757	115.326	3.85907	8.01115	5e-05	0.0011363	yes
XLOC_009833	XLOC_009833	Serinc5	chr13	92611137	92711944	100807	WT_Flk	WT_HE	OK	3.87969	10.8186	1.47951	2.58444	0.00055	0.00880511	yes
XLOC_009864	XLOC_009864	Enc1	chr13	97241104	97253039	11935	WT_Flk	WT_HE	OK	17.8345	68.1178	1.93336	4.29788	5e-05	0.0011363	yes
XLOC_009920	XLOC_009920	Plk2	chr13	110395043	110400844	5801	WT_Flk	WT_HE	OK	1.43236	30.6374	4.41882	6.54745	5e-05	0.0011363	yes
XLOC_009948	XLOC_009948	BC067074	chr13	113317083	113379711	62628	WT_Flk	WT_HE	OK	5.00779	0.283762	-4.14142	-1.39845	0.0033	0.0356402	yes
XLOC_009959	XLOC_009959	Emb	chr13	117218700	117274098	55398	WT_Flk	WT_HE	OK	86.4246	21.3514	-2.01711	-3.783	5e-05	0.0011363	yes
XLOC_009964	XLOC_009964	Fgf10	chr13	118669790	118792115	122325	WT_Flk	WT_HE	OK	31.931	7.93489	-2.00867	-3.13331	5e-05	0.0011363	yes
XLOC_009984	XLOC_009984	Net1	chr13	3882564	3918220	35656	WT_Flk	WT_HE	OK	14.535	38.8722	1.4192	3.034	5e-05	0.0011363	yes
XLOC_010017	XLOC_010017	Lgals8	chr13	12439414	12464944	25530	WT_Flk	WT_HE	OK	1.31215	10.4795	2.99756	1.70994	5e-05	0.0011363	yes
XLOC_010159	XLOC_010159	Hfe	chr13	23702033	23710854	8821	WT_Flk	WT_HE	OK	0	3.03545	inf	-	0.0015	0.0195739	yes
XLOC_010228	XLOC_010228	Gmds	chr13	31819578	32338712	519134	WT_Flk	WT_HE	OK	1.32871	9.75313	2.87584	2.01573	0.0001	0.00209712	yes
XLOC_010249	XLOC_010249	Slc22a23	chr13	34179157	34345182	166025	WT_Flk	WT_HE	OK	15.7463	153.215	3.28247	7.00016	5e-05	0.0011363	yes
XLOC_010251	XLOC_010251	Pxdc1	chr13	34627839	34652681	24842	WT_Flk	WT_HE	OK	0.810403	5.40769	2.7383	1.44521	0.00305	0.033684	yes
XLOC_010264	XLOC_010264	Ssr1	chr13	37971400	37994190	22790	WT_Flk	WT_HE	OK	10.6783	21.5519	1.01314	2.2274	0.0025	0.0289735	yes
XLOC_010267	XLOC_010267	Txndc5	chr13	38500272	38528824	28552	WT_Flk	WT_HE	OK	39.614	136.05	1.78005	4.1261	5e-05	0.0011363	yes
XLOC_010280	XLOC_010280	Elovl2	chr13	41182494	41220405	37911	WT_Flk	WT_HE	OK	2.72071	0	#NAME?	-	5e-05	0.0011363	yes
XLOC_010290	XLOC_010290	Gfod1	chr13	43195518	43304172	108654	WT_Flk	WT_HE	OK	1.12311	9.95787	3.14833	5.0867	5e-05	0.0011363	yes
XLOC_010293	XLOC_010293	Mcur1	chr13	43538411	43560191	21780	WT_Flk	WT_HE	OK	0.748766	4.92617	2.71788	2.89626	0.00025	0.00458293	yes
XLOC_010303	XLOC_010303	Atxn1	chr13	45549757	45964991	415234	WT_Flk	WT_HE	OK	0.237379	7.17163	4.91704	6.13879	5e-05	0.0011363	yes
XLOC_010310	XLOC_010310	Dek	chr13	47084774	47106201	21427	WT_Flk	WT_HE	OK	113.218	41.2445	-1.45683	-3.09769	5e-05	0.0011363	yes
XLOC_010321	XLOC_010321	Phf2	chr13	48801749	48870885	69136	WT_Flk	WT_HE	OK	2.8567	7.05084	1.30345	2.37633	0.0007	0.0106945	yes
XLOC_010370	XLOC_010370	Lman2	chr13	55343832	55362783	18951	WT_Flk	WT_HE	OK	8.96975	20.7362	1.20901	2.45234	0.0008	0.0118843	yes
XLOC_010404	XLOC_010404	Golm1	chr13	59634995	59675784	40789	WT_Flk	WT_HE	OK	23.2639	11.1611	-1.05962	-2.0451	0.0021	0.0253727	yes
XLOC_010410	XLOC_010410	Zcchc6	chr13	59769964	59823147	53183	WT_Flk	WT_HE	OK	11.7041	23.6821	1.01678	2.24182	0.0021	0.0253727	yes
XLOC_010411	XLOC_010411	Gas1	chr13	60174404	60177365	2961	WT_Flk	WT_HE	OK	22.3625	0.899399	-4.63597	-3.1583	0.0049	0.0477816	yes
XLOC_010416	XLOC_010416	Ctla2b	chr13	60895350	60897447	2097	WT_Flk	WT_HE	OK	0	6.63006	inf	-	5e-05	0.0011363	yes
XLOC_010418	XLOC_010418	Ctla2a	chr13	60934154	60936625	2471	WT_Flk	WT_HE	OK	0.961614	30.2053	4.9732	4.46763	0.002	0.0244104	yes
XLOC_010452	XLOC_010452	Cdc14b	chr13	64192544	64274973	82429	WT_Flk	WT_HE	OK	14.9519	5.46581	-1.45182	-2.5059	0.0002	0.00379294	yes
XLOC_010455	XLOC_010455	Ctsl	chr13	64363213	64370306	7093	WT_Flk	WT_HE	OK	31.2866	91.9635	1.55552	3.41027	5e-05	0.0011363	yes
XLOC_010488	XLOC_010488	Zfp729a	chr13	67617000	67637791	20791	WT_Flk	WT_HE	OK	3.85455	8.87795	1.20367	2.16065	0.00205	0.0248909	yes
XLOC_010504	XLOC_010504	Ice1	chr13	70588688	70637634	48946	WT_Flk	WT_HE	OK	21.9117	49.4467	1.17417	2.64303	0.0007	0.0106945	yes
XLOC_010533	XLOC_010533	Arsk	chr13	76060421	76098660	38239	WT_Flk	WT_HE	OK	10.9574	1.19098	-3.20169	-2.28898	0.0004	0.00678138	yes
XLOC_010555	XLOC_010555	Rasa1	chr13	85189407	85289029	99622	WT_Flk	WT_HE	OK	32.436	71.9052	1.1485	1.65466	0.00385	0.0399309	yes
XLOC_010597	XLOC_010597	F2rl1	chr13	95511731	95525240	13509	WT_Flk	WT_HE	OK	3.30481	0	#NAME?	-	5e-05	0.0011363	yes
XLOC_010598	XLOC_010598	F2r	chr13	95601803	95618459	16656	WT_Flk	WT_HE	OK	66.797	484.767	2.85944	5.67429	5e-05	0.0011363	yes
XLOC_010599	XLOC_010599	Iqgap2	chr13	95627176	95891922	264746	WT_Flk	WT_HE	OK	14.9385	36.7078	1.29705	2.96567	0.0002	0.00379294	yes
XLOC_010612	XLOC_010612	Gm10260	chr13	97751111	97760965	9854	WT_Flk	WT_HE	OK	4.70225	0	#NAME?	-	5e-05	0.0011363	yes
XLOC_010613	XLOC_010613	Arhgef28	chr13	97898594	98206165	307571	WT_Flk	WT_HE	OK	0.347972	3.9434	3.5024	3.97704	0.00015	0.00297738	yes
XLOC_010630	XLOC_010630	Map1b	chr13	99421463	99516602	95139	WT_Flk	WT_HE	OK	26.0153	52.1725	1.00393	2.11633	0.00475	0.0466427	yes
XLOC_010636	XLOC_010636	Naip2	chr13	100144062	100202092	58030	WT_Flk	WT_HE	OK	0.231686	4.64196	4.32449	3.69324	0.0002	0.00379294	yes
XLOC_010662	XLOC_010662	Srek1	chr13	103741614	103764504	22890	WT_Flk	WT_HE	OK	41.8837	13.5044	-1.63296	-3.09544	5e-05	0.0011363	yes
XLOC_010663	XLOC_010663	Erbb2ip	chr13	103818786	103920514	101728	WT_Flk	WT_HE	OK	19.3962	39.0425	1.00927	2.25053	0.0027	0.0307015	yes
XLOC_010664	XLOC_010664	Nln	chr13	104023438	104109614	86176	WT_Flk	WT_HE	OK	6.6288	14.7556	1.15445	2.08801	0.0019	0.0234991	yes
XLOC_010675	XLOC_010675	Ipo11	chr13	106788069	106936958	148889	WT_Flk	WT_HE	OK	22.3192	54.8783	1.29795	1.98404	0.0003	0.00533247	yes
XLOC_010709	XLOC_010709	Itga2	chr13	114835915	114932041	96126	WT_Flk	WT_HE	OK	0	2.86627	inf	-	5e-05	0.0011363	yes
XLOC_010710	XLOC_010710	Itga1	chr13	114958078	115101964	143886	WT_Flk	WT_HE	OK	2.18862	31.1058	3.82909	5.65521	5e-05	0.0011363	yes
XLOC_010811	XLOC_010811	Gm5456	chr14	7241441	7242285	844	WT_Flk	WT_HE	OK	0	5.67496	inf	-	0.0034	0.0364162	yes
XLOC_010821	XLOC_010821	Pxk	chr14	8098212	8165111	66899	WT_Flk	WT_HE	OK	1.40392	5.63125	2.00399	2.37504	0.00085	0.0125005	yes
XLOC_010839	XLOC_010839	Atxn7	chr14	14012490	14107296	94806	WT_Flk	WT_HE	OK	2.69858	6.07614	1.17096	1.95492	0.00425	0.0429557	yes
XLOC_010872	XLOC_010872	Zswim8	chr14	20707551	20723618	16067	WT_Flk	WT_HE	OK	14.2296	37.4869	1.39749	3.03802	0.00015	0.00297738	yes
XLOC_010874	XLOC_010874	Vcl	chr14	20929432	21052508	123076	WT_Flk	WT_HE	OK	42.0596	129.215	1.61927	3.18359	5e-05	0.0011363	yes
XLOC_010880	XLOC_010880	Samd8	chr14	21733393	21798725	65332	WT_Flk	WT_HE	OK	7.4801	17.3432	1.21324	2.14242	0.00145	0.0190478	yes
XLOC_010918	XLOC_010918	Il17rd	chr14	27039000	27107286	68286	WT_Flk	WT_HE	OK	19.6159	3.54444	-2.4684	-4.2352	5e-05	0.0011363	yes
XLOC_010919	XLOC_010919	Arhgef3	chr14	27238038	27403904	165866	WT_Flk	WT_HE	OK	0.902676	10.5049	3.54071	4.70756	5e-05	0.0011363	yes
XLOC_010923	XLOC_010923	Wnt5a	chr14	28504749	28527447	22698	WT_Flk	WT_HE	OK	22.1911	4.44281	-2.32043	-2.42348	5e-05	0.0011363	yes
XLOC_010951	XLOC_010951	Oxnad1	chr14	32080565	32103202	22637	WT_Flk	WT_HE	OK	3.5046	24.4868	2.80468	1.8722	0.00045	0.00746933	yes
XLOC_010978	XLOC_010978	Glud1	chr14	34310726	34345144	34418	WT_Flk	WT_HE	OK	23.8063	64.2315	1.43194	2.94911	5e-05	0.0011363	yes
XLOC_010979	XLOC_010979	Mmrn2	chr14	34375503	34404287	28784	WT_Flk	WT_HE	OK	0.331922	28.0859	6.40286	7.03144	5e-05	0.0011363	yes
XLOC_010983	XLOC_010983	Gm27617,Grid1	chr14	34819824	35583379	763555	WT_Flk	WT_HE	OK	6.86958	0	#NAME?	-	5e-05	0.0011363	yes
XLOC_011053	XLOC_011053	Gm16439	chr14	44596664	44597228	564	WT_Flk	WT_HE	OK	3.02073	0	#NAME?	-	5e-05	0.0011363	yes
XLOC_011076	XLOC_011076	Samd4	chr14	46882853	47116161	233308	WT_Flk	WT_HE	OK	4.17639	16.4041	1.97373	2.45714	5e-05	0.0011363	yes
XLOC_011084	XLOC_011084	Peli2	chr14	48120868	48260883	140015	WT_Flk	WT_HE	OK	1.99892	4.66919	1.22395	1.94124	0.0032	0.0348319	yes
XLOC_011087	XLOC_011087	Tmem260	chr14	48446127	48515135	69008	WT_Flk	WT_HE	OK	18.9845	2.72975	-2.79798	-3.2743	5e-05	0.0011363	yes
XLOC_011135	XLOC_011135	Arhgef40	chr14	51984718	52020733	36015	WT_Flk	WT_HE	OK	30.979	95.9091	1.63038	1.69582	0.0027	0.0307015	yes
XLOC_011358	XLOC_011358	Lrp10	chr14	54464163	54471497	7334	WT_Flk	WT_HE	OK	3.39829	8.95646	1.39812	2.39507	0.00095	0.0136546	yes
XLOC_011367	XLOC_011367	Bcl2l2,Gm20521,Pabpn1	chr14	54883376	54898169	14793	WT_Flk	WT_HE	OK	144.102	40.0011	-1.84898	-2.37654	0.0006	0.00943805	yes
XLOC_011391	XLOC_011391	Nfatc4	chr14	55824794	55833943	9149	WT_Flk	WT_HE	OK	6.1661	0.944925	-2.70609	-2.27742	0.0035	0.0371553	yes
XLOC_011392	XLOC_011392	Nynrin	chr14	55854035	55874735	20700	WT_Flk	WT_HE	OK	46.6045	105.461	1.17817	2.52685	0.00145	0.0190478	yes
XLOC_011403	XLOC_011403	Parp4	chr14	56575618	56659794	84176	WT_Flk	WT_HE	OK	1.35675	22.8738	4.07547	3.89486	5e-05	0.0011363	yes
XLOC_011430	XLOC_011430	Sacs	chr14	61138456	61258490	120034	WT_Flk	WT_HE	OK	16.3856	51.0155	1.63851	3.40205	5e-05	0.0011363	yes
XLOC_011459	XLOC_011459	Sox7	chr14	63943673	63950732	7059	WT_Flk	WT_HE	OK	12.5416	150.247	3.58254	7.78035	5e-05	0.0011363	yes
XLOC_011464	XLOC_011464	Kif13b	chr14	64652530	64806296	153766	WT_Flk	WT_HE	OK	1.76804	5.74782	1.70087	2.6253	0.00015	0.00297738	yes
XLOC_011515	XLOC_011515	Dok2	chr14	70654245	70778495	124250	WT_Flk	WT_HE	OK	4.03529	0	#NAME?	-	0.00015	0.00297738	yes
XLOC_011521	XLOC_011521	Lpar6	chr14	73123036	73325822	202786	WT_Flk	WT_HE	OK	2.55354	18.9464	2.89135	2.8161	0.00315	0.034467	yes
XLOC_011526	XLOC_011526	Esd	chr14	74732296	74750765	18469	WT_Flk	WT_HE	OK	12.1426	34.1354	1.49119	2.19699	5e-05	0.0011363	yes
XLOC_011528	XLOC_011528	Lcp1	chr14	75131100	75230842	99742	WT_Flk	WT_HE	OK	1.11849	5.45686	2.28652	1.12384	0.00015	0.00297738	yes
XLOC_011557	XLOC_011557	Pcdh17	chr14	84443562	84537060	93498	WT_Flk	WT_HE	OK	0.601494	52.3985	6.44483	10.4903	5e-05	0.0011363	yes
XLOC_011615	XLOC_011615	Gpc6	chr14	116925296	117979529	1054233	WT_Flk	WT_HE	OK	19.0701	5.75609	-1.72815	-3.15021	5e-05	0.0011363	yes
XLOC_011627	XLOC_011627	Dnajc3	chr14	118937931	118981702	43771	WT_Flk	WT_HE	OK	10.1274	38.5177	1.92726	3.96419	5e-05	0.0011363	yes
XLOC_011631	XLOC_011631	Mbnl2	chr14	120275668	120431697	156029	WT_Flk	WT_HE	OK	5.40561	28.0132	2.37357	4.76571	5e-05	0.0011363	yes
XLOC_011632	XLOC_011632	Rap2a	chr14	120478460	120507194	28734	WT_Flk	WT_HE	OK	4.24356	15.9749	1.91246	3.41688	5e-05	0.0011363	yes
XLOC_011644	XLOC_011644	Zic2	chr14	122475434	122479852	4418	WT_Flk	WT_HE	OK	24.6686	2.56659	-3.26475	-2.65415	0.00065	0.0100794	yes
XLOC_011754	XLOC_011754	Gm9800	chr14	8799588	8800504	916	WT_Flk	WT_HE	OK	204.695	85.2125	-1.26434	-2.39625	0.0002	0.00379294	yes
XLOC_011815	XLOC_011815	Dlg5	chr14	24133952	24245920	111968	WT_Flk	WT_HE	OK	116.4	43.5886	-1.41707	-1.99217	0.00185	0.0229994	yes
XLOC_011823	XLOC_011823	Zcchc24	chr14	25711641	25769039	57398	WT_Flk	WT_HE	OK	4.86549	10.4825	1.10732	1.97459	0.00375	0.0391581	yes
XLOC_011855	XLOC_011855	Gnl3	chr14	30999825	31019089	19264	WT_Flk	WT_HE	OK	43.6101	19.7375	-1.14373	-1.93759	0.00335	0.0360259	yes
XLOC_011861	XLOC_011861	Stab1	chr14	31134852	31168641	33789	WT_Flk	WT_HE	OK	1.16338	65.3203	5.81113	1.79361	5e-05	0.0011363	yes
XLOC_011896	XLOC_011896	Ccser2	chr14	36874935	36968777	93842	WT_Flk	WT_HE	OK	6.25297	18.3153	1.55044	2.41439	5e-05	0.0011363	yes
XLOC_011906	XLOC_011906	Sh2d4b	chr14	40813788	40893266	79478	WT_Flk	WT_HE	OK	0.540903	4.78701	3.14568	2.8815	0.0007	0.0106945	yes
XLOC_011907	XLOC_011907	Tspan14	chr14	40906444	40966807	60363	WT_Flk	WT_HE	OK	13.5719	44.4644	1.71202	3.52109	5e-05	0.0011363	yes
XLOC_012025	XLOC_012025	Bmp4	chr14	46379413	46390669	11256	WT_Flk	WT_HE	OK	38.5588	6.43541	-2.58296	-2.74755	5e-05	0.0011363	yes
XLOC_012039	XLOC_012039	Otx2	chr14	48657678	48667644	9966	WT_Flk	WT_HE	OK	5.08281	0	#NAME?	-	5e-05	0.0011363	yes
XLOC_012069	XLOC_012069	Rpph1	chr14	50807448	50807767	319	WT_Flk	WT_HE	OK	431.207	155.333	-1.47302	-2.07765	0.00165	0.0210561	yes
XLOC_012100	XLOC_012100	Hnrnpc	chr14	52073379	52104028	30649	WT_Flk	WT_HE	OK	64.0934	33.7179	-0.926661	-1.95734	0.0035	0.0371553	yes
XLOC_012106	XLOC_012106	Sall2	chr14	52311171	52328762	17591	WT_Flk	WT_HE	OK	4.55742	25.0775	2.4601	5.15087	5e-05	0.0011363	yes
XLOC_012157	XLOC_012157	Zfhx2	chr14	55053868	55106593	52725	WT_Flk	WT_HE	OK	2.65208	9.7806	1.8828	2.89252	0.00025	0.00458293	yes
XLOC_012178	XLOC_012178	Adcy4	chr14	55769057	55784042	14985	WT_Flk	WT_HE	OK	0.81144	10.799	3.73427	4.53572	5e-05	0.0011363	yes
XLOC_012197	XLOC_012197	Cenpj	chr14	56526760	56571846	45086	WT_Flk	WT_HE	OK	4.51067	9.58253	1.08707	1.9902	0.0031	0.034083	yes
XLOC_012265	XLOC_012265	Mtmr9	chr14	63523615	63543953	20338	WT_Flk	WT_HE	OK	7.28616	23.0481	1.66142	2.95774	5e-05	0.0011363	yes
XLOC_012272	XLOC_012272	Hmbox1	chr14	64811599	64949871	138272	WT_Flk	WT_HE	OK	13.7818	47.966	1.79925	1.75588	0.00085	0.0125005	yes
XLOC_012287	XLOC_012287	Dpysl2	chr14	66802863	66868688	65825	WT_Flk	WT_HE	OK	29.0459	104.618	1.84872	4.26535	5e-05	0.0011363	yes
XLOC_012298	XLOC_012298	Dock5	chr14	67751927	67933572	181645	WT_Flk	WT_HE	OK	5.38117	14.8681	1.46623	3.0197	0.00015	0.00297738	yes
XLOC_012321	XLOC_012321	R3hcc1	chr14	69697306	69707584	10278	WT_Flk	WT_HE	OK	22.1315	6.13238	-1.85158	-1.9194	0.00285	0.0320073	yes
XLOC_012335	XLOC_012335	Bmp1	chr14	70474556	70520260	45704	WT_Flk	WT_HE	OK	3.15605	11.3667	1.84862	3.06879	5e-05	0.0011363	yes
XLOC_012385	XLOC_012385	Dgkh	chr14	78569608	78725089	155481	WT_Flk	WT_HE	OK	3.03446	9.04952	1.5764	2.51664	0.00035	0.0060687	yes
XLOC_012432	XLOC_012432	AC102815.1,Kctd12	chr14	102976580	102982637	6057	WT_Flk	WT_HE	OK	4.15949	10.0373	1.2709	1.91644	0.00215	0.0258465	yes
XLOC_012434	XLOC_012434	Mycbp2	chr14	103113410	103346814	233404	WT_Flk	WT_HE	OK	33.7032	83.5687	1.31008	2.07619	0.0017	0.0215849	yes
XLOC_012438	XLOC_012438	Ednrb	chr14	103814624	103844173	29549	WT_Flk	WT_HE	OK	0.334524	5.18315	3.95365	3.15805	0.0013	0.0175704	yes
XLOC_012496	XLOC_012496	Sepp1	chr15	3268546	3280508	11962	WT_Flk	WT_HE	OK	5.48682	34.4957	2.65238	2.97843	5e-05	0.0011363	yes
XLOC_012511	XLOC_012511	Dab2	chr15	6299787	6440712	140925	WT_Flk	WT_HE	OK	4.07824	28.9999	2.83003	2.74288	5e-05	0.0011363	yes
XLOC_012517	XLOC_012517	Lifr	chr15	7129558	7197489	67931	WT_Flk	WT_HE	OK	44.1257	191.302	2.11616	4.43635	5e-05	0.0011363	yes
XLOC_012545	XLOC_012545	Mtmr12	chr15	12205027	12272240	67213	WT_Flk	WT_HE	OK	4.63962	18.912	2.02722	3.77347	5e-05	0.0011363	yes
XLOC_012586	XLOC_012586	Sema5a	chr15	32244812	32696341	451529	WT_Flk	WT_HE	OK	4.46402	0.795533	-2.48835	-3.18167	0.0002	0.00379294	yes
XLOC_012629	XLOC_012629	Zfpm2	chr15	40655041	41104592	449551	WT_Flk	WT_HE	OK	0.394807	7.37591	4.2236	4.97151	5e-05	0.0011363	yes
XLOC_012631	XLOC_012631	Oxr1	chr15	41447481	41861048	413567	WT_Flk	WT_HE	OK	7.49982	17.6014	1.23077	1.96825	0.0035	0.0371553	yes
XLOC_012673	XLOC_012673	D15Ertd621e	chr15	58415467	58457801	42334	WT_Flk	WT_HE	OK	23.6383	59.4619	1.33084	2.86647	0.00025	0.00458293	yes
XLOC_012687	XLOC_012687	Myc	chr15	61985340	61990374	5034	WT_Flk	WT_HE	OK	37.0764	12.9248	-1.52036	-2.62469	5e-05	0.0011363	yes
XLOC_012709	XLOC_012709	Wisp1	chr15	66891319	66923201	31882	WT_Flk	WT_HE	OK	0.0932879	6.30844	6.07945	0.74701	0.00115	0.0159329	yes
XLOC_012758	XLOC_012758	Grina	chr15	76246806	76249904	3098	WT_Flk	WT_HE	OK	2.97163	9.71466	1.70891	2.23577	0.00135	0.0180379	yes
XLOC_012763	XLOC_012763	Gpaa1	chr15	76331230	76334907	3677	WT_Flk	WT_HE	OK	6.39145	1.55474	-2.03947	-0.994861	0.00395	0.0406635	yes
XLOC_012779	XLOC_012779	Zfp7	chr15	76879258	76892392	13134	WT_Flk	WT_HE	OK	10.5998	2.65779	-1.99573	-2.36818	0.00285	0.0320073	yes
XLOC_012800	XLOC_012800	Cdc42ep1	chr15	78842646	78855529	12883	WT_Flk	WT_HE	OK	3.25607	26.2045	3.00861	5.28155	5e-05	0.0011363	yes
XLOC_012804	XLOC_012804	Lgals1	chr15	78926724	78930465	3741	WT_Flk	WT_HE	OK	8.01423	105.111	3.71321	6.0447	5e-05	0.0011363	yes
XLOC_012892	XLOC_012892	Fbln1	chr15	85205948	85286535	80587	WT_Flk	WT_HE	OK	18.9068	6.57539	-1.52376	-2.01503	0.0034	0.0364162	yes
XLOC_012912	XLOC_012912	Zbed4	chr15	88751659	88784516	32857	WT_Flk	WT_HE	OK	7.35864	16.1331	1.13251	1.85084	0.00445	0.0443885	yes
XLOC_012913	XLOC_012913	Creld2	chr15	88819645	88826681	7036	WT_Flk	WT_HE	OK	3.94114	11.5861	1.5557	1.98748	0.00325	0.0352357	yes
XLOC_012936	XLOC_012936	Lrrk2	chr15	91673174	91816120	142946	WT_Flk	WT_HE	OK	0.560314	3.13716	2.48515	1.06276	0.0029	0.0324428	yes
XLOC_012950	XLOC_012950	Ano6	chr15	95787855	95975464	187609	WT_Flk	WT_HE	OK	5.94839	36.6448	2.62303	5.68906	5e-05	0.0011363	yes
XLOC_012954	XLOC_012954	Pced1b	chr15	97244073	97385689	141616	WT_Flk	WT_HE	OK	3.87702	14.3576	1.88879	2.75156	0.0003	0.00533247	yes
XLOC_013000	XLOC_013000	Dip2b	chr15	100038663	100219473	180810	WT_Flk	WT_HE	OK	13.9665	41.5848	1.57409	3.04593	5e-05	0.0011363	yes
XLOC_013011	XLOC_013011	Dazap2	chr15	100615627	100620731	5104	WT_Flk	WT_HE	OK	6.01006	29.2212	2.28156	3.6159	5e-05	0.0011363	yes
XLOC_013016	XLOC_013016	Acvrl1	chr15	101128521	101145336	16815	WT_Flk	WT_HE	OK	2.26221	21.0962	3.22118	2.08852	5e-05	0.0011363	yes
XLOC_013019	XLOC_013019	Grasp	chr15	101224206	101232755	8549	WT_Flk	WT_HE	OK	0.649315	8.27951	3.67255	3.73962	0.00015	0.00297738	yes
XLOC_013036	XLOC_013036	Tns2	chr15	102102987	102116401	13414	WT_Flk	WT_HE	OK	5.83481	15.975	1.45306	2.92241	0.0001	0.00209712	yes
XLOC_013068	XLOC_013068	Hnrnpa1	chr15	103240431	103244955	4524	WT_Flk	WT_HE	OK	102.513	35.8286	-1.51662	-2.65285	0.0002	0.00379294	yes
XLOC_013075	XLOC_013075	Ghr	chr15	3317759	3583492	265733	WT_Flk	WT_HE	OK	2.26879	13.4766	2.57046	2.70176	5e-05	0.0011363	yes
XLOC_013083	XLOC_013083	Card6	chr15	5095980	5108539	12559	WT_Flk	WT_HE	OK	0.415808	3.94694	3.24675	1.98809	5e-05	0.0011363	yes
XLOC_013091	XLOC_013091	Egflam	chr15	7206119	7411381	205262	WT_Flk	WT_HE	OK	3.46134	0	#NAME?	-	5e-05	0.0011363	yes
XLOC_013097	XLOC_013097	Slc1a3	chr15	8634123	8710764	76641	WT_Flk	WT_HE	OK	33.7758	5.99817	-2.4934	-2.83317	0.0011	0.0153592	yes
XLOC_013117	XLOC_013117	Pdzd2	chr15	12359710	12739924	380214	WT_Flk	WT_HE	OK	0.2199	9.58881	5.44643	0.823191	5e-05	0.0011363	yes
XLOC_013141	XLOC_013141	Trio	chr15	27730651	28025848	295197	WT_Flk	WT_HE	OK	16.194	38.1045	1.23451	2.79187	0.0003	0.00533247	yes
XLOC_013152	XLOC_013152	Cct5	chr15	31590799	31601847	11048	WT_Flk	WT_HE	OK	77.4213	38.8877	-0.993417	-2.02738	0.0031	0.034083	yes
XLOC_013173	XLOC_013173	Ankrd46	chr15	36477667	36496791	19124	WT_Flk	WT_HE	OK	8.22548	26.6455	1.69572	2.9832	0.0001	0.00209712	yes
XLOC_013242	XLOC_013242	Has2	chr15	56665626	56778399	112773	WT_Flk	WT_HE	OK	27.2296	65.5782	1.26804	2.77591	0.0003	0.00533247	yes
XLOC_013247	XLOC_013247	Derl1	chr15	57869501	57892418	22917	WT_Flk	WT_HE	OK	11.8711	25.5142	1.10385	1.99353	0.0039	0.0403134	yes
XLOC_013256	XLOC_013256	Tmem65	chr15	58782268	58823530	41262	WT_Flk	WT_HE	OK	5.69731	14.2831	1.32596	2.20319	0.002	0.0244104	yes
XLOC_013260	XLOC_013260	Mtss1	chr15	58941243	59082026	140783	WT_Flk	WT_HE	OK	7.62766	20.9852	1.46006	3.02418	0.00015	0.00297738	yes
XLOC_013283	XLOC_013283	Kcnq3	chr15	65986386	66286224	299838	WT_Flk	WT_HE	OK	9.67937	0.430092	-4.4922	-2.38586	0.00015	0.00297738	yes
XLOC_013289	XLOC_013289	St3gal1	chr15	67102874	67113992	11118	WT_Flk	WT_HE	OK	2.09344	28.8303	3.78363	7.13847	5e-05	0.0011363	yes
XLOC_013301	XLOC_013301	Trappc9	chr15	72589620	73061204	471584	WT_Flk	WT_HE	OK	1.56654	8.17103	2.38294	3.00826	5e-05	0.0011363	yes
XLOC_013304	XLOC_013304	Ago2	chr15	73090391	73184840	94449	WT_Flk	WT_HE	OK	53.0529	143.264	1.43317	2.73214	0.00055	0.00880511	yes
XLOC_013305	XLOC_013305	Ptk2	chr15	73205104	73423191	218087	WT_Flk	WT_HE	OK	14.341	54.465	1.92518	4.35782	5e-05	0.0011363	yes
XLOC_013361	XLOC_013361	Parp10,Plec	chr15	76170973	76243441	72468	WT_Flk	WT_HE	OK	19.666	184.437	3.22935	5.59929	5e-05	0.0011363	yes
XLOC_013415	XLOC_013415	Card10	chr15	78775137	78803042	27905	WT_Flk	WT_HE	OK	4.01643	20.1541	2.32709	3.92904	5e-05	0.0011363	yes
XLOC_013426	XLOC_013426	Tmem184b	chr15	79360683	79403303	42620	WT_Flk	WT_HE	OK	5.21855	16.3436	1.64701	3.0358	5e-05	0.0011363	yes
XLOC_013440	XLOC_013440	Pdgfb	chr15	79995899	80014808	18909	WT_Flk	WT_HE	OK	3.3686	55.4932	4.04209	7.26502	5e-05	0.0011363	yes
XLOC_013489	XLOC_013489	Poldip3	chr15	83125977	83149384	23407	WT_Flk	WT_HE	OK	19.376	38.6479	0.996121	1.90645	0.00385	0.0399309	yes
XLOC_013490	XLOC_013490	Cyb5r3	chr15	83153493	83172592	19099	WT_Flk	WT_HE	OK	44.6494	9.00759	-2.30943	-3.00717	5e-05	0.0011363	yes
XLOC_013515	XLOC_013515	Celsr1	chr15	85898757	86033777	135020	WT_Flk	WT_HE	OK	6.97432	0.643661	-3.43768	-3.78735	0.00025	0.00458293	yes
XLOC_013517	XLOC_013517	Cerk	chr15	86139127	86187152	48025	WT_Flk	WT_HE	OK	1.42421	4.92299	1.78937	2.15195	0.00185	0.0229994	yes
XLOC_013556	XLOC_013556	Gxylt1	chr15	93239741	93275161	35420	WT_Flk	WT_HE	OK	15.4042	33.5668	1.12371	2.56587	0.0006	0.00943805	yes
XLOC_013559	XLOC_013559	Prickle1	chr15	93499113	93595891	96778	WT_Flk	WT_HE	OK	3.25126	21.5542	2.7289	5.03073	5e-05	0.0011363	yes
XLOC_013562	XLOC_013562	Twf1	chr15	94543642	94589889	46247	WT_Flk	WT_HE	OK	7.40471	21.4181	1.53232	2.05991	0.0004	0.00678138	yes
XLOC_013583	XLOC_013583	Rapgef3	chr15	97744769	97768713	23944	WT_Flk	WT_HE	OK	0.462419	11.8438	4.67879	0.825628	5e-05	0.0011363	yes
XLOC_013614	XLOC_013614	Tuba1a	chr15	98949840	98953551	3711	WT_Flk	WT_HE	OK	22.7012	51.2039	1.17349	2.08182	0.00165	0.0210561	yes
XLOC_013621	XLOC_013621	Fmnl3	chr15	99317224	99370482	53258	WT_Flk	WT_HE	OK	6.81305	18.4007	1.43339	2.24427	0.00015	0.00297738	yes
XLOC_013631	XLOC_013631	Lima1	chr15	99734880	99875428	140548	WT_Flk	WT_HE	OK	4.65243	17.7827	1.93442	2.58595	0.00045	0.00746933	yes
XLOC_013649	XLOC_013649	Fignl2	chr15	101050193	101054399	4206	WT_Flk	WT_HE	OK	18.8739	40.7951	1.112	2.45159	0.00135	0.0180379	yes
XLOC_013688	XLOC_013688	Calcoco1	chr15	102706778	102722178	15400	WT_Flk	WT_HE	OK	18.3482	5.73992	-1.67653	-2.08096	0.00045	0.00746933	yes
XLOC_013699	XLOC_013699	Itga5	chr15	103344288	103366763	22475	WT_Flk	WT_HE	OK	19.3178	42.9542	1.15287	2.52355	0.0008	0.0118843	yes
XLOC_013712	XLOC_013712	Tdgf1-ps1	chr16	3730509	3731025	516	WT_Flk	WT_HE	OK	90.3607	0	#NAME?	-	5e-05	0.0011363	yes
XLOC_013734	XLOC_013734	Ubn1	chr16	5050067	5086285	36218	WT_Flk	WT_HE	OK	11.3022	29.7656	1.39705	3.07995	5e-05	0.0011363	yes
XLOC_013746	XLOC_013746	Abat	chr16	8513428	8621568	108140	WT_Flk	WT_HE	OK	0.702001	4.62632	2.72032	1.14795	0.00085	0.0125005	yes
XLOC_013765	XLOC_013765	Snn	chr16	11066297	11134650	68353	WT_Flk	WT_HE	OK	6.3208	23.4766	1.89305	3.05939	0.00035	0.0060687	yes
XLOC_013775	XLOC_013775	Mkl2	chr16	13256480	13417529	161049	WT_Flk	WT_HE	OK	7.31706	31.564	2.10895	2.69475	5e-05	0.0011363	yes
XLOC_013798	XLOC_013798	Pkp2	chr16	16213317	16272712	59395	WT_Flk	WT_HE	OK	1.70336	12.856	2.91599	4.06096	5e-05	0.0011363	yes
XLOC_013802	XLOC_013802	Ppm1f	chr16	16896468	16927364	30896	WT_Flk	WT_HE	OK	9.37615	28.4674	1.60224	2.99099	5e-05	0.0011363	yes
XLOC_013828	XLOC_013828	Dgcr6,Gm15954	chr16	18052859	18090203	37344	WT_Flk	WT_HE	OK	13.3755	0	#NAME?	-	5e-05	0.0011363	yes
XLOC_013836	XLOC_013836	Gm16314,Gnb1l	chr16	18498767	18566679	67912	WT_Flk	WT_HE	OK	3.19862	0.480158	-2.73587	-0.504015	0.0009	0.0130987	yes
XLOC_013876	XLOC_013876	1300002E11Rik	chr16	21794346	21809037	14691	WT_Flk	WT_HE	OK	2.93292	0	#NAME?	-	5e-05	0.0011363	yes
XLOC_013889	XLOC_013889	Dnajb11	chr16	22857844	22879634	21790	WT_Flk	WT_HE	OK	12.6482	29.5733	1.22536	1.81886	0.0042	0.0425993	yes
XLOC_013904	XLOC_013904	Lpp	chr16	24391611	24992576	600965	WT_Flk	WT_HE	OK	22.9582	70.7299	1.62331	3.228	0.00015	0.00297738	yes
XLOC_013915	XLOC_013915	Ccdc50	chr16	27388868	27452218	63350	WT_Flk	WT_HE	OK	18.4927	34.5477	0.901632	1.61319	0.0046	0.0454878	yes
XLOC_013922	XLOC_013922	Fam43a	chr16	30599722	30602797	3075	WT_Flk	WT_HE	OK	4.98406	21.3872	2.10135	3.6223	5e-05	0.0011363	yes
XLOC_013944	XLOC_013944	Pcyt1a	chr16	32430920	32475070	44150	WT_Flk	WT_HE	OK	4.18829	17.0538	2.02565	2.46204	5e-05	0.0011363	yes
XLOC_013946	XLOC_013946	Tfrc	chr16	32608919	32632794	23875	WT_Flk	WT_HE	OK	70.7505	18.1822	-1.96022	-3.30374	5e-05	0.0011363	yes
XLOC_013952	XLOC_013952	Lrch3	chr16	32914099	33127695	213596	WT_Flk	WT_HE	OK	14.7925	33.7627	1.19056	1.64754	0.00265	0.0303082	yes
XLOC_013959	XLOC_013959	Osbpl11	chr16	33185070	33243311	58241	WT_Flk	WT_HE	OK	5.96863	14.8573	1.3157	2.48319	0.0004	0.00678138	yes
XLOC_013963	XLOC_013963	Heg1	chr16	33684465	33819934	135469	WT_Flk	WT_HE	OK	11.2329	51.1416	2.18676	2.76009	5e-05	0.0011363	yes
XLOC_013965	XLOC_013965	Itgb5	chr16	33829664	33949153	119489	WT_Flk	WT_HE	OK	13.9284	3.28495	-2.08408	-1.72783	0.0017	0.0215849	yes
XLOC_013969	XLOC_013969	Mylk	chr16	34745209	35002420	257211	WT_Flk	WT_HE	OK	0.235691	3.1115	3.72264	3.52325	5e-05	0.0011363	yes
XLOC_014004	XLOC_014004	Fstl1	chr16	37776872	37836514	59642	WT_Flk	WT_HE	OK	25.421	95.495	1.90941	3.45558	5e-05	0.0011363	yes
XLOC_014006	XLOC_014006	Gm15725,Lrrc58	chr16	37868388	37888858	20470	WT_Flk	WT_HE	OK	82.4023	242.918	1.55971	2.1148	5e-05	0.0011363	yes
XLOC_014048	XLOC_014048	Ccdc80	chr16	45093401	45127924	34523	WT_Flk	WT_HE	OK	0.459163	10.7183	4.54493	1.02827	0.0003	0.00533247	yes
XLOC_014117	XLOC_014117	Pros1	chr16	62854306	62929346	75040	WT_Flk	WT_HE	OK	4.9348	24.8421	2.33173	3.42553	5e-05	0.0011363	yes
XLOC_014118	XLOC_014118	Cggbp1	chr16	64851995	64859507	7512	WT_Flk	WT_HE	OK	21.1783	52.3924	1.30677	2.68829	0.0003	0.00533247	yes
XLOC_014197	XLOC_014197	Hunk	chr16	90386396	90499553	113157	WT_Flk	WT_HE	OK	36.7486	16.1815	-1.18334	-2.41287	0.0013	0.0175704	yes
XLOC_014213	XLOC_014213	Ifnar1	chr16	91485237	91507441	22204	WT_Flk	WT_HE	OK	19.3051	56.9117	1.55974	3.45541	5e-05	0.0011363	yes
XLOC_014222	XLOC_014222	Mrps6,Slc5a3	chr16	92058269	92112227	53958	WT_Flk	WT_HE	OK	26.1732	73.3404	1.48652	1.6229	0.00135	0.0180379	yes
XLOC_014247	XLOC_014247	Ets2	chr16	95702074	95721051	18977	WT_Flk	WT_HE	OK	6.68318	66.151	3.30716	6.58343	5e-05	0.0011363	yes
XLOC_014268	XLOC_014268	Nlrc3	chr16	3945006	3976632	31626	WT_Flk	WT_HE	OK	0.555343	5.32325	3.26086	3.20882	5e-05	0.0011363	yes
XLOC_014277	XLOC_014277	Srl	chr16	4480215	4541816	61601	WT_Flk	WT_HE	OK	10.7796	1.75054	-2.62243	-1.69059	0.00165	0.0210561	yes
XLOC_014280	XLOC_014280	Coro7	chr16	4626132	4707695	81563	WT_Flk	WT_HE	OK	6.18734	17.4303	1.49421	1.62887	0.00215	0.0258465	yes
XLOC_014302	XLOC_014302	Carhsp1	chr16	8658586	8672153	13567	WT_Flk	WT_HE	OK	14.167	40.3943	1.51162	3.14772	0.0001	0.00209712	yes
XLOC_014320	XLOC_014320	Litaf	chr16	10959274	11066157	106883	WT_Flk	WT_HE	OK	11.1628	31.0964	1.47805	2.70595	5e-05	0.0011363	yes
XLOC_014321	XLOC_014321	Txndc11	chr16	11066297	11134650	68353	WT_Flk	WT_HE	OK	6.36987	20.0998	1.65785	1.83632	0.0039	0.0403134	yes
XLOC_014322	XLOC_014322	Zc3h7a	chr16	11136591	11176393	39802	WT_Flk	WT_HE	OK	16.5975	47.679	1.52239	1.73146	0.00245	0.0285455	yes
XLOC_014377	XLOC_014377	Pi4ka	chr16	17276299	17430826	154527	WT_Flk	WT_HE	OK	12.5797	78.6701	2.64471	2.69657	5e-05	0.0011363	yes
XLOC_014450	XLOC_014450	Etv5	chr16	22381308	22439719	58411	WT_Flk	WT_HE	OK	12.3359	1.43979	-3.09893	-1.86436	0.00075	0.0113055	yes
XLOC_014492	XLOC_014492	Lsg1	chr16	30560493	30587592	27099	WT_Flk	WT_HE	OK	23.7696	8.06437	-1.55948	-1.90658	0.00285	0.0320073	yes
XLOC_014493	XLOC_014493	Xxylt1	chr16	30955626	31081432	125806	WT_Flk	WT_HE	OK	9.24954	25.2905	1.45114	2.42624	0.00015	0.00297738	yes
XLOC_014495	XLOC_014495	Acap2	chr16	31092412	31201238	108826	WT_Flk	WT_HE	OK	11.6206	29.0201	1.32037	2.89622	0.0002	0.00379294	yes
XLOC_014506	XLOC_014506	Pak2	chr16	32016289	32079342	63053	WT_Flk	WT_HE	OK	17.3736	43.1577	1.31272	2.87773	0.0001	0.00209712	yes
XLOC_014559	XLOC_014559	Fbxo40	chr16	36963459	36990467	27008	WT_Flk	WT_HE	OK	0	5.07131	inf	-	5e-05	0.0011363	yes
XLOC_014573	XLOC_014573	Arhgap31	chr16	38598339	38713274	114935	WT_Flk	WT_HE	OK	1.50155	85.6831	5.83449	9.73744	5e-05	0.0011363	yes
XLOC_014612	XLOC_014612	Gm4737	chr16	46152996	46155077	2081	WT_Flk	WT_HE	OK	19.1446	6.38832	-1.58343	-2.17889	0.0041	0.041844	yes
XLOC_014637	XLOC_014637	Nxpe3	chr16	55839952	55895279	55327	WT_Flk	WT_HE	OK	1.04018	6.66634	2.68007	4.00855	5e-05	0.0011363	yes
XLOC_014691	XLOC_014691	Crybg3	chr16	59471774	59555752	83978	WT_Flk	WT_HE	OK	9.05785	57.946	2.67747	4.74595	5e-05	0.0011363	yes
XLOC_014722	XLOC_014722	Hspa13	chr16	75755189	75766821	11632	WT_Flk	WT_HE	OK	4.20925	13.128	1.64102	2.66853	0.0001	0.00209712	yes
XLOC_014726	XLOC_014726	Nrip1	chr16	76287399	76373827	86428	WT_Flk	WT_HE	OK	8.79555	21.188	1.2684	2.42537	0.00035	0.0060687	yes
XLOC_014745	XLOC_014745	Adamts1	chr16	85793826	85803113	9287	WT_Flk	WT_HE	OK	4.89113	10.653	1.12302	1.91445	0.0024	0.028143	yes
XLOC_014747	XLOC_014747	Ltn1	chr16	87376650	87432606	55956	WT_Flk	WT_HE	OK	12.3086	28.9291	1.23285	2.58659	0.00045	0.00746933	yes
XLOC_014785	XLOC_014785	Tiam1	chr16	89787110	89980080	192970	WT_Flk	WT_HE	OK	26.8361	62.7175	1.22469	2.14146	0.0011	0.0153592	yes
XLOC_014810	XLOC_014810	Rcan1	chr16	92391952	92466146	74194	WT_Flk	WT_HE	OK	4.06085	10.9912	1.4365	2.18711	0.00125	0.0169998	yes
XLOC_014811	XLOC_014811	Runx1	chr16	92601465	92826149	224684	WT_Flk	WT_HE	OK	13.6502	5.18632	-1.39614	-1.67892	0.0037	0.0387471	yes
XLOC_014822	XLOC_014822	Erg	chr16	95359168	95586593	227425	WT_Flk	WT_HE	OK	9.53727	78.69	3.04453	5.16752	5e-05	0.0011363	yes
XLOC_014837	XLOC_014837	Ripk4	chr16	97741932	97763737	21805	WT_Flk	WT_HE	OK	2.85237	0	#NAME?	-	5e-05	0.0011363	yes
XLOC_014839	XLOC_014839	C2cd2	chr16	97855209	97922633	67424	WT_Flk	WT_HE	OK	3.53048	12.9903	1.8795	3.67454	5e-05	0.0011363	yes
XLOC_014856	XLOC_014856	Snx9	chr17	5841327	5931033	89706	WT_Flk	WT_HE	OK	5.7301	13.7465	1.26243	2.08091	0.0023	0.0272565	yes
XLOC_014870	XLOC_014870	Rps6ka2	chr17	7170114	7303313	133199	WT_Flk	WT_HE	OK	5.49196	11.9898	1.12641	2.23454	0.00095	0.0136546	yes
XLOC_014881	XLOC_014881	T	chr17	8434422	8442496	8074	WT_Flk	WT_HE	OK	59.212	0	#NAME?	-	5e-05	0.0011363	yes
XLOC_014924	XLOC_014924	Fam120b	chr17	15396245	15433580	37335	WT_Flk	WT_HE	OK	0.952257	3.0239	1.66699	1.95581	0.00335	0.0360259	yes
XLOC_015033	XLOC_015033	Abca3	chr17	24351949	24414542	62593	WT_Flk	WT_HE	OK	1.05275	9.20745	3.12863	2.22876	5e-05	0.0011363	yes
XLOC_015040	XLOC_015040	Pkd1	chr17	24549949	24632629	82680	WT_Flk	WT_HE	OK	10.4027	26.3524	1.34097	2.34021	0.0036	0.0379221	yes
XLOC_015053	XLOC_015053	Mrps34,Nme3	chr17	24886642	24936977	50335	WT_Flk	WT_HE	OK	5.21276	0	#NAME?	-	0.0005	0.00814119	yes
XLOC_015104	XLOC_015104	Itpr3,Mir7677	chr17	27057303	27122223	64920	WT_Flk	WT_HE	OK	13.5005	2.21107	-2.6102	-0.93454	0.00385	0.0399309	yes
XLOC_015149	XLOC_015149	Pim1	chr17	29461895	29496111	34216	WT_Flk	WT_HE	OK	3.9787	10.3784	1.38322	1.93991	0.00335	0.0360259	yes
XLOC_015229	XLOC_015229	Notch4	chr17	34564267	34588503	24236	WT_Flk	WT_HE	OK	1.53661	38.6218	4.65159	2.07225	5e-05	0.0011363	yes
XLOC_015241	XLOC_015241	Zbtb12	chr17	34856373	34898265	41892	WT_Flk	WT_HE	OK	16.074	2.12182	-2.92135	-2.29903	0.0024	0.028143	yes
XLOC_015251	XLOC_015251	Clic1	chr17	35049965	35058749	8784	WT_Flk	WT_HE	OK	17.8795	45.0032	1.33172	2.60115	0.0003	0.00533247	yes
XLOC_015266	XLOC_015266	Ddx39b,Gm22589,Mir8094	chr17	35241745	35253707	11962	WT_Flk	WT_HE	OK	85.4733	35.391	-1.27209	-2.24717	0.0006	0.00943805	yes
XLOC_015274	XLOC_015274	H2-Q4	chr17	35377020	35385290	8270	WT_Flk	WT_HE	OK	3.80414	0	#NAME?	-	5e-05	0.0011363	yes
XLOC_015281	XLOC_015281	Pou5f1	chr17	35506017	35510772	4755	WT_Flk	WT_HE	OK	10.9382	0	#NAME?	-	5e-05	0.0011363	yes
XLOC_015327	XLOC_015327	Trim26	chr17	36837133	36859398	22265	WT_Flk	WT_HE	OK	34.4518	13.3921	-1.3632	-1.95024	0.0016	0.0205649	yes
XLOC_015399	XLOC_015399	Tnfrsf21	chr17	43016554	43089188	72634	WT_Flk	WT_HE	OK	5.05201	12.4318	1.2991	2.30622	0.00125	0.0169998	yes
XLOC_015401	XLOC_015401	Adgrf5	chr17	43389465	43459557	70092	WT_Flk	WT_HE	OK	0.930654	25.3845	4.76956	9.01666	5e-05	0.0011363	yes
XLOC_015418	XLOC_015418	Nfkbie	chr17	45555715	45563169	7454	WT_Flk	WT_HE	OK	0.527053	8.41443	3.99685	3.90278	0.00115	0.0159329	yes
XLOC_015451	XLOC_015451	Ccnd3	chr17	47505050	47611492	106442	WT_Flk	WT_HE	OK	24.7114	56.0034	1.18034	1.56831	0.00385	0.0399309	yes
XLOC_015476	XLOC_015476	Plcl2	chr17	50509546	50688493	178947	WT_Flk	WT_HE	OK	10.5929	24.2186	1.19303	2.47342	0.001	0.0142379	yes
XLOC_015508	XLOC_015508	Hdgfrp2	chr17	56079656	56109803	30147	WT_Flk	WT_HE	OK	21.0224	6.3017	-1.73811	-2.36548	0.0002	0.00379294	yes
XLOC_015511	XLOC_015511	Fem1a	chr17	56256792	56263608	6816	WT_Flk	WT_HE	OK	3.87409	13.9977	1.85326	3.78037	5e-05	0.0011363	yes
XLOC_015515	XLOC_015515	Rpl36	chr17	56613394	56614243	849	WT_Flk	WT_HE	OK	3.00235	0	#NAME?	-	0.00255	0.0294143	yes
XLOC_015544	XLOC_015544	Ppp4r1	chr17	65782572	65841926	59354	WT_Flk	WT_HE	OK	25.1513	53.7768	1.09635	1.78851	0.0016	0.0205649	yes
XLOC_015552	XLOC_015552	Epb41l3	chr17	69156809	69289985	133176	WT_Flk	WT_HE	OK	10.6937	2.96041	-1.85289	-2.64748	0.0004	0.00678138	yes
XLOC_015564	XLOC_015564	Wdr43	chr17	71616214	71659031	42817	WT_Flk	WT_HE	OK	38.8998	20.5524	-0.920454	-1.8844	0.0039	0.0403134	yes
XLOC_015580	XLOC_015580	Birc6	chr17	74528294	74703356	175062	WT_Flk	WT_HE	OK	129.381	378.095	1.54712	1.8916	0.00215	0.0258465	yes
XLOC_015582	XLOC_015582	Ltbp1	chr17	75005567	75392512	386945	WT_Flk	WT_HE	OK	4.14813	13.1306	1.66241	2.73758	0.0001	0.00209712	yes
XLOC_015584	XLOC_015584	Rasgrp3	chr17	75435904	75529043	93139	WT_Flk	WT_HE	OK	8.00442	68.7104	3.10166	6.90942	5e-05	0.0011363	yes
XLOC_015586	XLOC_015586	Crim1	chr17	78200247	78376592	176345	WT_Flk	WT_HE	OK	1.74778	16.0497	3.19895	5.40375	5e-05	0.0011363	yes
XLOC_015638	XLOC_015638	Epas1	chr17	86753906	86833410	79504	WT_Flk	WT_HE	OK	0.207675	14.7688	6.15208	8.09218	5e-05	0.0011363	yes
XLOC_015644	XLOC_015644	Socs5	chr17	87107678	87137583	29905	WT_Flk	WT_HE	OK	2.967	7.17641	1.27426	1.94982	0.00355	0.0375483	yes
XLOC_015647	XLOC_015647	Epcam	chr17	87635978	87651106	15128	WT_Flk	WT_HE	OK	4.17699	0	#NAME?	-	5e-05	0.0011363	yes
XLOC_015652	XLOC_015652	Foxn2	chr17	88440710	88490533	49823	WT_Flk	WT_HE	OK	10.0149	21.5594	1.10617	2.18516	0.00155	0.020093	yes
XLOC_015655	XLOC_015655	Ston1	chr17	88597683	88662586	64903	WT_Flk	WT_HE	OK	4.38142	21.7691	2.31281	2.4487	5e-05	0.0011363	yes
XLOC_015667	XLOC_015667	2700099C18Rik	chr17	94750099	94834799	84700	WT_Flk	WT_HE	OK	20.4892	2.78368	-2.8798	-2.03876	0.00345	0.0367834	yes
XLOC_015671	XLOC_015671	Gm10232	chr17	3044013	3044733	720	WT_Flk	WT_HE	OK	60.5739	19.3168	-1.64884	-2.1645	0.00235	0.0276955	yes
XLOC_015719	XLOC_015719	Igf2r	chr17	12682405	12868143	185738	WT_Flk	WT_HE	OK	27.4146	137.642	2.3279	4.54843	5e-05	0.0011363	yes
XLOC_015747	XLOC_015747	Phf10	chr17	14943183	14961273	18090	WT_Flk	WT_HE	OK	41.4883	8.90585	-2.21988	-2.75124	5e-05	0.0011363	yes
XLOC_015754	XLOC_015754	Prdm9	chr17	15543078	15564354	21276	WT_Flk	WT_HE	OK	3.31943	0	#NAME?	-	5e-05	0.0011363	yes
XLOC_015821	XLOC_015821	Thoc6	chr17	23668613	23675227	6614	WT_Flk	WT_HE	OK	9.45068	1.3631	-2.79353	-1.21303	0.0043	0.0432698	yes
XLOC_015840	XLOC_015840	Atp6v0c,Gm43796,Tbc1d24	chr17	24163864	24221730	57866	WT_Flk	WT_HE	OK	6.77253	52.3123	2.94938	2.55969	5e-05	0.0011363	yes
XLOC_015852	XLOC_015852	Slc9a3r2	chr17	24639281	24650305	11024	WT_Flk	WT_HE	OK	0.845848	6.13252	2.85801	2.30814	0.00095	0.0136546	yes
XLOC_015881	XLOC_015881	Haghl	chr17	25773775	25785673	11898	WT_Flk	WT_HE	OK	6.26276	0.213817	-4.87235	-0.684768	5e-05	0.0011363	yes
XLOC_015882	XLOC_015882	Fam173a	chr17	25786579	25792284	5705	WT_Flk	WT_HE	OK	4.80049	0	#NAME?	-	5e-05	0.0011363	yes
XLOC_015899	XLOC_015899	Dusp1	chr17	26505589	26508519	2930	WT_Flk	WT_HE	OK	3.88631	13.8919	1.83777	2.22616	0.00155	0.020093	yes
XLOC_015916	XLOC_015916	Rps10	chr17	27630421	27636862	6441	WT_Flk	WT_HE	OK	4.24002	0	#NAME?	-	5e-05	0.0011363	yes
XLOC_015967	XLOC_015967	Notch3	chr17	32113428	32166880	53452	WT_Flk	WT_HE	OK	36.0512	10.7512	-1.74555	-3.29614	5e-05	0.0011363	yes
XLOC_015970	XLOC_015970	Akap8	chr17	32303675	32321153	17478	WT_Flk	WT_HE	OK	45.1167	20.1725	-1.16127	-2.29571	0.0016	0.0205649	yes
XLOC_015971	XLOC_015971	Akap8l	chr17	32321424	32350581	29157	WT_Flk	WT_HE	OK	21.6767	4.64553	-2.22223	-2.6931	0.0005	0.00814119	yes
XLOC_015975	XLOC_015975	Zfp871	chr17	32771235	32788287	17052	WT_Flk	WT_HE	OK	21.0805	41.5425	0.978681	2.14258	0.00275	0.0311655	yes
XLOC_016087	XLOC_016087	Atat1	chr17	35892676	35916389	23713	WT_Flk	WT_HE	OK	5.31593	0	#NAME?	-	5e-05	0.0011363	yes
XLOC_016257	XLOC_016257	Mdfi	chr17	47815327	47834691	19364	WT_Flk	WT_HE	OK	2.81185	0	#NAME?	-	5e-05	0.0011363	yes
XLOC_016274	XLOC_016274	Rftn1	chr17	49992256	50190674	198418	WT_Flk	WT_HE	OK	25.9499	5.47346	-2.2452	-3.09838	5e-05	0.0011363	yes
XLOC_016320	XLOC_016320	Ptprs	chr17	56412430	56476483	64053	WT_Flk	WT_HE	OK	23.6918	8.67789	-1.44897	-2.77393	5e-05	0.0011363	yes
XLOC_016323	XLOC_016323	Safb2	chr17	56560964	56584585	23621	WT_Flk	WT_HE	OK	66.7598	15.9104	-2.06901	-2.27403	5e-05	0.0011363	yes
XLOC_016325	XLOC_016325	Lonp1	chr17	56614300	56626903	12603	WT_Flk	WT_HE	OK	20.2595	5.8747	-1.78601	-2.54351	0.00025	0.00458293	yes
XLOC_016333	XLOC_016333	Gtf2f1	chr17	57003404	57011288	7884	WT_Flk	WT_HE	OK	25.2353	5.56145	-2.18191	-2.61131	0.0006	0.00943805	yes
XLOC_016336	XLOC_016336	Slc25a23	chr17	57041774	57065918	24144	WT_Flk	WT_HE	OK	0.817623	3.33082	2.02637	1.18631	0.0018	0.0225116	yes
XLOC_016355	XLOC_016355	Efna5	chr17	62604183	62881317	277134	WT_Flk	WT_HE	OK	9.66686	3.42284	-1.49785	-1.75882	0.00355	0.0375483	yes
XLOC_016361	XLOC_016361	Pja2	chr17	64281004	64331916	50912	WT_Flk	WT_HE	OK	9.08245	36.0941	1.99061	4.00071	5e-05	0.0011363	yes
XLOC_016370	XLOC_016370	Rab31	chr17	65651725	65772752	121027	WT_Flk	WT_HE	OK	5.26566	21.5195	2.03096	3.79628	5e-05	0.0011363	yes
XLOC_016379	XLOC_016379	Ptprm	chr17	66666847	67354459	687612	WT_Flk	WT_HE	OK	2.38002	37.2132	3.96677	7.85801	5e-05	0.0011363	yes
XLOC_016382	XLOC_016382	Arhgap28	chr17	67842712	68004120	161408	WT_Flk	WT_HE	OK	6.19264	33.5042	2.43571	4.84202	5e-05	0.0011363	yes
XLOC_016417	XLOC_016417	Fam98a	chr17	75537085	75551946	14861	WT_Flk	WT_HE	OK	31.7861	7.13708	-2.15499	-2.94786	0.0001	0.00209712	yes
XLOC_016425	XLOC_016425	Heatr5b	chr17	78752905	78835381	82476	WT_Flk	WT_HE	OK	5.86913	14.339	1.28873	2.60401	0.00045	0.00746933	yes
XLOC_016426	XLOC_016426	Gm6548	chr17	78850791	78851956	1165	WT_Flk	WT_HE	OK	8.51318	21.7486	1.35316	2.03262	0.0025	0.0289735	yes
XLOC_016438	XLOC_016438	Dhx57	chr17	80238303	80297473	59170	WT_Flk	WT_HE	OK	7.02203	27.5681	1.97304	4.11886	5e-05	0.0011363	yes
XLOC_016442	XLOC_016442	Map4k3	chr17	80580511	80728093	147582	WT_Flk	WT_HE	OK	8.30324	17.0402	1.0372	2.09221	0.0028	0.0315829	yes
XLOC_016505	XLOC_016505	9430020K01Rik	chr18	4634928	4682868	47940	WT_Flk	WT_HE	OK	10.34	54.978	2.41061	5.4835	5e-05	0.0011363	yes
XLOC_016521	XLOC_016521	Fzd8	chr18	9212855	9216201	3346	WT_Flk	WT_HE	OK	0.323647	4.74089	3.87266	2.97781	0.0043	0.0432698	yes
XLOC_016523	XLOC_016523	Colec12	chr18	9707647	9877995	170348	WT_Flk	WT_HE	OK	10.0592	25.4532	1.33933	2.64678	0.0004	0.00678138	yes
XLOC_016535	XLOC_016535	Cables1	chr18	11820675	11945627	124952	WT_Flk	WT_HE	OK	1.21661	4.7544	1.9664	2.27829	0.002	0.0244104	yes
XLOC_016578	XLOC_016578	Asxl3	chr18	22344882	22530227	185345	WT_Flk	WT_HE	OK	4.03171	1.84505	-1.12774	-1.90365	0.0025	0.0289735	yes
XLOC_016584	XLOC_016584	Galnt1	chr18	24205343	24286818	81475	WT_Flk	WT_HE	OK	46.0277	132.487	1.52527	2.99481	5e-05	0.0011363	yes
XLOC_016619	XLOC_016619	Epb41l4aos	chr18	33794891	33795986	1095	WT_Flk	WT_HE	OK	7.76428	0	#NAME?	-	5e-05	0.0011363	yes
XLOC_016634	XLOC_016634	Egr1	chr18	34859822	34864984	5162	WT_Flk	WT_HE	OK	4.31048	21.7771	2.33689	4.39089	5e-05	0.0011363	yes
XLOC_016656	XLOC_016656	Zmat2	chr18	36793922	36799660	5738	WT_Flk	WT_HE	OK	31.7346	13.1021	-1.27626	-2.15995	0.00125	0.0169998	yes
XLOC_016660	XLOC_016660	Gm18150,Gm37013,Gm37388,Gm38182,Gm42416,Pcdha1,Pcdha11,Pcdha12,Pcdha2,Pcdha3,Pcdha4,Pcdha5,Pcdha6,Pcdha7,Pcdha8,Pcdha9,Pcdhac1,Pcdhac2,Pcdhga1,Pcdhga10,Pcdhga11,Pcdhga12,Pcdhga2,Pcdhga3,Pcdhga4,Pcdhga5,Pcdhga6,Pcdhga7,Pcdhga8,Pcdhga9,Pcdhgb1,Pcdhgb2,Pcdhgb4,Pcdhgb5,Pcdhgb6,Pcdhgb7,Pcdhgb8,Pcdhgc3,Pcdhgc5	chr18	36930183	37841873	911690	WT_Flk	WT_HE	OK	51.7712	133.614	1.36785	2.62193	0.00015	0.00297738	yes
XLOC_016747	XLOC_016747	Dmxl1	chr18	49832669	49965473	132804	WT_Flk	WT_HE	OK	19.3449	56.219	1.5391	3.13434	5e-05	0.0011363	yes
XLOC_016748	XLOC_016748	Tnfaip8	chr18	49979426	50107173	127747	WT_Flk	WT_HE	OK	2.60028	13.1757	2.34114	1.57821	0.0002	0.00379294	yes
XLOC_016761	XLOC_016761	Prdm6	chr18	53464545	53575907	111362	WT_Flk	WT_HE	OK	50.6784	13.0179	-1.96087	-3.18213	5e-05	0.0011363	yes
XLOC_016790	XLOC_016790	Chsy3	chr18	59175400	59410446	235046	WT_Flk	WT_HE	OK	0.574739	3.1711	2.464	2.18125	0.00405	0.0414758	yes
XLOC_016799	XLOC_016799	Dctn4	chr18	60526220	60558762	32542	WT_Flk	WT_HE	OK	8.73361	18.1724	1.0571	2.09661	0.003	0.0332776	yes
XLOC_016821	XLOC_016821	Apcdd1	chr18	62922326	62953195	30869	WT_Flk	WT_HE	OK	21.2943	43.0659	1.01608	2.19324	0.00135	0.0180379	yes
XLOC_016828	XLOC_016828	Wdr7	chr18	63708694	63989760	281066	WT_Flk	WT_HE	OK	3.64467	11.1347	1.61121	3.10994	5e-05	0.0011363	yes
XLOC_016854	XLOC_016854	Cep192	chr18	67800106	67885168	85062	WT_Flk	WT_HE	OK	24.5074	47.9158	0.967281	2.159	0.0045	0.0447374	yes
XLOC_016873	XLOC_016873	Cxxc1	chr18	74216130	74221491	5361	WT_Flk	WT_HE	OK	18.4191	5.09935	-1.85282	-2.46882	0.0003	0.00533247	yes
XLOC_016918	XLOC_016918	Zadh2	chr18	84088157	84097514	9357	WT_Flk	WT_HE	OK	2.73296	10.4263	1.93169	2.84047	0.00015	0.00297738	yes
XLOC_016937	XLOC_016937	Crem	chr18	3266047	3366863	100816	WT_Flk	WT_HE	OK	2.85389	9.78279	1.77732	1.18486	5e-05	0.0011363	yes
XLOC_016956	XLOC_016956	Ccny	chr18	9314043	9450150	136107	WT_Flk	WT_HE	OK	16.0988	31.2031	0.954739	1.98587	0.0046	0.0454878	yes
XLOC_016985	XLOC_016985	Zfp521	chr18	13687012	13972733	285721	WT_Flk	WT_HE	OK	10.0054	27.4513	1.4561	3.175	5e-05	0.0011363	yes
XLOC_016993	XLOC_016993	Cdh2	chr18	16588876	16809246	220370	WT_Flk	WT_HE	OK	75.8217	20.4173	-1.89282	-3.55785	5e-05	0.0011363	yes
XLOC_017002	XLOC_017002	Trappc8	chr18	20817223	20896078	78855	WT_Flk	WT_HE	OK	12.0973	29.7805	1.29968	2.82565	5e-05	0.0011363	yes
XLOC_017015	XLOC_017015	Ino80c	chr18	24104756	24121953	17197	WT_Flk	WT_HE	OK	7.79852	19.5456	1.32557	2.22657	0.00065	0.0100794	yes
XLOC_017017	XLOC_017017	Rprd1a	chr18	24484961	24530204	45243	WT_Flk	WT_HE	OK	12.4528	2.84805	-2.12842	-2.73771	0.00065	0.0100794	yes
XLOC_017041	XLOC_017041	Gypc	chr18	32528321	32560034	31713	WT_Flk	WT_HE	OK	4.71981	24.1484	2.35513	3.5673	5e-05	0.0011363	yes
XLOC_017047	XLOC_017047	Stard4	chr18	33199354	33213862	14508	WT_Flk	WT_HE	OK	16.5759	40.147	1.2762	2.53482	0.0001	0.00209712	yes
XLOC_017071	XLOC_017071	Spata24	chr18	35656689	35662186	5497	WT_Flk	WT_HE	OK	2.87839	0	#NAME?	-	5e-05	0.0011363	yes
XLOC_017073	XLOC_017073	Ecscr	chr18	35703224	35730869	27645	WT_Flk	WT_HE	OK	1.35	13.9057	3.36465	2.02928	0.00015	0.00297738	yes
XLOC_017104	XLOC_017104	Arap3	chr18	37972623	37997574	24951	WT_Flk	WT_HE	OK	4.77292	68.26	3.8381	8.48548	5e-05	0.0011363	yes
XLOC_017107	XLOC_017107	Pcdh1	chr18	38185913	38229145	43232	WT_Flk	WT_HE	OK	1.18251	35.2467	4.89756	2.84421	5e-05	0.0011363	yes
XLOC_017109	XLOC_017109	Pcdh12	chr18	38267091	38284402	17311	WT_Flk	WT_HE	OK	1.28443	54.3393	5.40279	6.86149	5e-05	0.0011363	yes
XLOC_017130	XLOC_017130	Dpysl3	chr18	43320978	43438286	117308	WT_Flk	WT_HE	OK	3.31042	134.773	5.34737	5.34756	5e-05	0.0011363	yes
XLOC_017138	XLOC_017138	Mcc	chr18	44425059	44812182	387123	WT_Flk	WT_HE	OK	7.90652	26.5811	1.74928	3.28854	5e-05	0.0011363	yes
XLOC_017154	XLOC_017154	Sema6a	chr18	47235597	47368870	133273	WT_Flk	WT_HE	OK	2.66622	21.0484	2.98085	3.79917	5e-05	0.0011363	yes
XLOC_017169	XLOC_017169	Zfp608	chr18	54888044	54990180	102136	WT_Flk	WT_HE	OK	12.6311	60.5798	2.26185	4.92831	5e-05	0.0011363	yes
XLOC_017182	XLOC_017182	Fbn2	chr18	58008622	58209926	201304	WT_Flk	WT_HE	OK	28.8894	70.5609	1.28833	2.74109	0.0004	0.00678138	yes
XLOC_017187	XLOC_017187	Smim3	chr18	60474192	60501983	27791	WT_Flk	WT_HE	OK	0.977662	6.85937	2.81067	2.50719	0.0029	0.0324428	yes
XLOC_017189	XLOC_017189	Synpo	chr18	60593972	60660142	66170	WT_Flk	WT_HE	OK	0.880416	7.91561	3.16844	1.09887	0.00035	0.0060687	yes
XLOC_017190	XLOC_017190	Ndst1	chr18	60685977	60713389	27412	WT_Flk	WT_HE	OK	15.3578	51.9334	1.75769	4.00268	5e-05	0.0011363	yes
XLOC_017197	XLOC_017197	Slc26a2	chr18	61192918	61211612	18694	WT_Flk	WT_HE	OK	5.25325	16.9057	1.68623	3.19514	5e-05	0.0011363	yes
XLOC_017223	XLOC_017223	Nars	chr18	64499664	64516557	16893	WT_Flk	WT_HE	OK	56.1154	25.9843	-1.11076	-2.17989	0.00185	0.0229994	yes
XLOC_017239	XLOC_017239	Spire1	chr18	67488208	67552777	64569	WT_Flk	WT_HE	OK	19.9769	7.84004	-1.3494	-2.52039	5e-05	0.0011363	yes
XLOC_017272	XLOC_017272	Ctif	chr18	75431223	75697696	266473	WT_Flk	WT_HE	OK	1.20708	4.15546	1.78349	2.70846	5e-05	0.0011363	yes
XLOC_017285	XLOC_017285	Setbp1	chr18	78750379	79109391	359012	WT_Flk	WT_HE	OK	6.44229	2.79542	-1.20451	-2.16829	0.0008	0.0118843	yes
XLOC_017294	XLOC_017294	Ctdp1	chr18	80407958	80469695	61737	WT_Flk	WT_HE	OK	12.2206	40.9647	1.74506	2.64729	5e-05	0.0011363	yes
XLOC_017295	XLOC_017295	Nfatc1	chr18	80606204	80713071	106867	WT_Flk	WT_HE	OK	6.72042	41.4184	2.62365	5.67466	5e-05	0.0011363	yes
XLOC_017309	XLOC_017309	Tshz1	chr18	84011626	84086404	74778	WT_Flk	WT_HE	OK	1.10215	11.548	3.38925	5.43165	5e-05	0.0011363	yes
XLOC_017343	XLOC_017343	Pitpnm1	chr19	4099997	4113965	13968	WT_Flk	WT_HE	OK	6.6093	0	#NAME?	-	5e-05	0.0011363	yes
XLOC_017344	XLOC_017344	Tmem134	chr19	4125933	4132307	6374	WT_Flk	WT_HE	OK	1.79495	8.39132	2.22496	0.938113	0.0014	0.0185496	yes
XLOC_017365	XLOC_017365	Rin1	chr19	5050807	5057071	6264	WT_Flk	WT_HE	OK	0.301651	3.23909	3.42463	3.27857	0.00075	0.0113055	yes
XLOC_017381	XLOC_017381	Map3k11	chr19	5689130	5702862	13732	WT_Flk	WT_HE	OK	6.29684	24.6005	1.96599	3.97435	5e-05	0.0011363	yes
XLOC_017408	XLOC_017408	Map4k2	chr19	6341134	6378030	36896	WT_Flk	WT_HE	OK	6.31925	33.091	2.38862	0.701064	0.00165	0.0210561	yes
XLOC_017428	XLOC_017428	Atl3	chr19	7494039	7538608	44569	WT_Flk	WT_HE	OK	10.419	31.7804	1.60892	3.50208	5e-05	0.0011363	yes
XLOC_017431	XLOC_017431	Gm16437	chr19	7668286	7668793	507	WT_Flk	WT_HE	OK	4.32847	0	#NAME?	-	0.00015	0.00297738	yes
XLOC_017444	XLOC_017444	Ubxn1	chr19	8871558	8875663	4105	WT_Flk	WT_HE	OK	56.3391	24.5326	-1.19944	-1.83619	0.00455	0.0451478	yes
XLOC_017452	XLOC_017452	Ahnak	chr19	8989283	9076919	87636	WT_Flk	WT_HE	OK	24.6072	241.195	3.29305	6.17705	5e-05	0.0011363	yes
XLOC_017460	XLOC_017460	Fth1	chr19	9982702	9985092	2390	WT_Flk	WT_HE	OK	136.754	329.953	1.27067	2.89452	5e-05	0.0011363	yes
XLOC_017477	XLOC_017477	Gm6501	chr19	11096815	11130876	34061	WT_Flk	WT_HE	OK	115.236	45.7441	-1.33293	-2.50011	0.0002	0.00379294	yes
XLOC_017498	XLOC_017498	Osbp	chr19	11965843	11994105	28262	WT_Flk	WT_HE	OK	9.94132	22.5137	1.17929	2.39936	0.00085	0.0125005	yes
XLOC_017566	XLOC_017566	Tmem2	chr19	21778341	21858327	79986	WT_Flk	WT_HE	OK	14.3071	148.422	3.37491	7.5889	5e-05	0.0011363	yes
XLOC_017586	XLOC_017586	Dock8	chr19	24999528	25202432	202904	WT_Flk	WT_HE	OK	1.59652	5.46484	1.77524	3.08996	5e-05	0.0011363	yes
XLOC_017593	XLOC_017593	Vldlr	chr19	27216483	27254231	37748	WT_Flk	WT_HE	OK	42.7668	2.0488	-4.38364	-2.95258	5e-05	0.0011363	yes
XLOC_017606	XLOC_017606	Jak2	chr19	29251827	29313080	61253	WT_Flk	WT_HE	OK	6.54732	16.7825	1.35798	2.70787	0.0001	0.00209712	yes
XLOC_017647	XLOC_017647	Pcgf5	chr19	36379066	36456192	77126	WT_Flk	WT_HE	OK	7.89843	33.6978	2.09301	3.27754	5e-05	0.0011363	yes
XLOC_017657	XLOC_017657	Exoc6	chr19	37550417	37683245	132828	WT_Flk	WT_HE	OK	2.51686	14.2549	2.50176	3.82425	0.00015	0.00297738	yes
XLOC_017659	XLOC_017659	Cyp26a1	chr19	37697807	37701528	3721	WT_Flk	WT_HE	OK	48.3027	4.92958	-3.29257	-3.69239	0.00035	0.0060687	yes
XLOC_017688	XLOC_017688	Gm340	chr19	41582369	41586536	4167	WT_Flk	WT_HE	OK	8.39972	18.4187	1.13276	2.2109	0.0026	0.0298789	yes
XLOC_017690	XLOC_017690	AI606181	chr19	41593362	41596158	2796	WT_Flk	WT_HE	OK	5.44844	16.2695	1.57826	2.58124	0.0003	0.00533247	yes
XLOC_017700	XLOC_017700	Marveld1	chr19	42147399	42151703	4304	WT_Flk	WT_HE	OK	7.47069	18.0237	1.27058	2.32358	0.00075	0.0113055	yes
XLOC_017710	XLOC_017710	Entpd7	chr19	43689671	43768638	78967	WT_Flk	WT_HE	OK	3.92844	13.9496	1.82819	1.94928	0.0021	0.0253727	yes
XLOC_017724	XLOC_017724	Peo1	chr19	45006557	45012762	6205	WT_Flk	WT_HE	OK	20.6088	6.60075	-1.64256	-2.63137	0.00035	0.0060687	yes
XLOC_017726	XLOC_017726	Sfxn3	chr19	45047575	45056383	8808	WT_Flk	WT_HE	OK	0.777158	3.29595	2.08441	2.10506	0.00135	0.0180379	yes
XLOC_017736	XLOC_017736	Nolc1	chr19	46075862	46085528	9666	WT_Flk	WT_HE	OK	41.0368	18.3587	-1.16046	-2.2496	0.0017	0.0215849	yes
XLOC_017739	XLOC_017739	Nfkb2	chr19	46304736	46327156	22420	WT_Flk	WT_HE	OK	2.88827	7.56268	1.38869	2.01322	0.00335	0.0360259	yes
XLOC_017745	XLOC_017745	Sufu	chr19	46396895	46488804	91909	WT_Flk	WT_HE	OK	10.2671	23.7642	1.21076	1.7005	0.00385	0.0399309	yes
XLOC_017748	XLOC_017748	Wbp1l	chr19	46599083	46657389	58306	WT_Flk	WT_HE	OK	13.1151	28.451	1.11725	2.01477	0.0012	0.0164586	yes
XLOC_017758	XLOC_017758	Slk	chr19	47579677	47645246	65569	WT_Flk	WT_HE	OK	28.3001	62.483	1.14266	1.79335	0.00125	0.0169998	yes
XLOC_017771	XLOC_017771	Add3	chr19	53140444	53247399	106955	WT_Flk	WT_HE	OK	10.5663	28.1821	1.4153	2.99704	5e-05	0.0011363	yes
XLOC_017781	XLOC_017781	Acsl5	chr19	55253368	55296627	43259	WT_Flk	WT_HE	OK	1.20135	7.08153	2.5594	3.07571	0.0001	0.00209712	yes
XLOC_017793	XLOC_017793	Fam160b1	chr19	57361008	57389594	28586	WT_Flk	WT_HE	OK	5.39561	14.5383	1.43	2.81676	0.00015	0.00297738	yes
XLOC_017807	XLOC_017807	Slc18a2	chr19	59259511	59296012	36501	WT_Flk	WT_HE	OK	1.79353	12.4114	2.79079	3.81345	5e-05	0.0011363	yes
XLOC_017867	XLOC_017867	Pacs1	chr19	5133687	5273119	139432	WT_Flk	WT_HE	OK	7.86474	17.5478	1.15782	2.3455	0.0007	0.0106945	yes
XLOC_017872	XLOC_017872	Sart1	chr19	5377522	5388703	11181	WT_Flk	WT_HE	OK	14.0846	6.01109	-1.22842	-1.98041	0.00245	0.0285455	yes
XLOC_017875	XLOC_017875	Drap1	chr19	5406739	5424979	18240	WT_Flk	WT_HE	OK	18.403	3.66446	-2.32827	-1.6351	0.0011	0.0153592	yes
XLOC_017883	XLOC_017883	Sipa1	chr19	5651184	5663707	12523	WT_Flk	WT_HE	OK	3.51137	21.312	2.60156	4.59487	5e-05	0.0011363	yes
XLOC_017886	XLOC_017886	Ehbp1l1	chr19	5707375	5726317	18942	WT_Flk	WT_HE	OK	3.13982	8.4511	1.42846	2.07501	0.00185	0.0229994	yes
XLOC_017891	XLOC_017891	Frmd8	chr19	5845622	5875274	29652	WT_Flk	WT_HE	OK	3.18448	14.717	2.20836	2.25189	5e-05	0.0011363	yes
XLOC_017925	XLOC_017925	Fermt3	chr19	6996130	7019469	23339	WT_Flk	WT_HE	OK	0.763177	6.01447	2.97835	2.96622	0.00105	0.0148168	yes
XLOC_017947	XLOC_017947	Slc3a2	chr19	8706881	8723369	16488	WT_Flk	WT_HE	OK	47.3747	15.8176	-1.58258	-2.39456	0.0001	0.00209712	yes
XLOC_017961	XLOC_017961	Incenp	chr19	9872296	9899533	27237	WT_Flk	WT_HE	OK	58.809	27.695	-1.08641	-1.91509	0.00495	0.0481354	yes
XLOC_018064	XLOC_018064	Pcsk5	chr19	17432831	17837632	404801	WT_Flk	WT_HE	OK	8.34036	3.38524	-1.30085	-2.17492	0.0023	0.0272565	yes
XLOC_018071	XLOC_018071	Anxa1	chr19	20373427	20390944	17517	WT_Flk	WT_HE	OK	0	11.7196	inf	-	5e-05	0.0011363	yes
XLOC_018084	XLOC_018084	Tjp2	chr19	24094522	24225026	130504	WT_Flk	WT_HE	OK	10.5392	35.4212	1.74885	3.84354	5e-05	0.0011363	yes
XLOC_018116	XLOC_018116	Ermp1	chr19	29608213	29648415	40202	WT_Flk	WT_HE	OK	17.5668	48.3848	1.4617	2.75083	0.00025	0.00458293	yes
XLOC_018124	XLOC_018124	Asah2	chr19	31984653	32061469	76816	WT_Flk	WT_HE	OK	0.397878	4.79529	3.59122	4.07733	0.00015	0.00297738	yes
XLOC_018139	XLOC_018139	Acta2	chr19	34241089	34255336	14247	WT_Flk	WT_HE	OK	0.636664	112.59	7.46633	7.41275	0.00095	0.0136546	yes
XLOC_018142	XLOC_018142	Lipa	chr19	34492317	34527474	35157	WT_Flk	WT_HE	OK	3.8208	20.5318	2.42591	4.17868	5e-05	0.0011363	yes
XLOC_018162	XLOC_018162	Ide	chr19	37268742	37337852	69110	WT_Flk	WT_HE	OK	13.4461	30.6562	1.18899	2.06848	0.00325	0.0352357	yes
XLOC_018165	XLOC_018165	Myof	chr19	37899035	38043577	144542	WT_Flk	WT_HE	OK	1.32762	4.55291	1.77795	2.85895	0.0001	0.00209712	yes
XLOC_018181	XLOC_018181	Pdlim1	chr19	40221172	40271842	50670	WT_Flk	WT_HE	OK	2.77455	20.1951	2.86368	2.6088	0.0002	0.00379294	yes
XLOC_018182	XLOC_018182	Sorbs1	chr19	40295048	40402267	107219	WT_Flk	WT_HE	OK	3.54936	12.5723	1.82462	2.83545	0.00015	0.00297738	yes
XLOC_018185	XLOC_018185	Tctn3	chr19	40596445	40612233	15788	WT_Flk	WT_HE	OK	2.36201	11.1985	2.24522	2.22272	0.0049	0.0477816	yes
XLOC_018213	XLOC_018213	Dnmbp	chr19	43847966	43912392	64426	WT_Flk	WT_HE	OK	2.36278	5.86058	1.31055	2.13545	0.0016	0.0205649	yes
XLOC_018250	XLOC_018250	Actr1a	chr19	46376813	46395735	18922	WT_Flk	WT_HE	OK	9.53101	28.7053	1.59061	3.12155	0.0001	0.00209712	yes
XLOC_018294	XLOC_018294	Ablim1	chr19	57032732	57314919	282187	WT_Flk	WT_HE	OK	23.969	11.8135	-1.02073	-1.67122	0.0009	0.0130987	yes
XLOC_018300	XLOC_018300	Hspa12a	chr19	58795750	58860984	65234	WT_Flk	WT_HE	OK	3.57804	10.6483	1.57338	2.98619	5e-05	0.0011363	yes
XLOC_018317	XLOC_018317	Prdx3	chr19	60864050	60874556	10506	WT_Flk	WT_HE	OK	11.7332	53.4533	2.18768	3.87971	5e-05	0.0011363	yes
XLOC_018326	XLOC_018326	Fam171a1	chr2	3114223	3227806	113583	WT_Flk	WT_HE	OK	8.52261	19.7131	1.20979	2.44407	0.0006	0.00943805	yes
XLOC_018334	XLOC_018334	Fam107b	chr2	3613757	3782142	168385	WT_Flk	WT_HE	OK	5.57613	20.8525	1.90289	1.65952	0.002	0.0244104	yes
XLOC_018337	XLOC_018337	Frmd4a	chr2	4017716	4614043	596327	WT_Flk	WT_HE	OK	16.0336	43.8331	1.45092	2.75245	5e-05	0.0011363	yes
XLOC_018526	XLOC_018526	Vim	chr2	13573926	13582826	8900	WT_Flk	WT_HE	OK	64.0966	646.578	3.33451	6.56292	5e-05	0.0011363	yes
XLOC_018531	XLOC_018531	Mrc1	chr2	14229391	14332057	102666	WT_Flk	WT_HE	OK	0.899818	22.1331	4.62043	5.29497	5e-05	0.0011363	yes
XLOC_018554	XLOC_018554	Plxdc2	chr2	16356303	16755839	399536	WT_Flk	WT_HE	OK	9.35177	1.96485	-2.25082	-2.48407	0.00045	0.00746933	yes
XLOC_018577	XLOC_018577	Etl4	chr2	19909779	20810713	900934	WT_Flk	WT_HE	OK	17.7372	45.3736	1.35507	1.74786	0.0049	0.0477816	yes
XLOC_018590	XLOC_018590	Gad2	chr2	22622204	22693874	71670	WT_Flk	WT_HE	OK	1.60529	10.6879	2.73508	2.08351	0.00425	0.0429557	yes
XLOC_018644	XLOC_018644	Entpd2,Npdc1	chr2	25395873	25409494	13621	WT_Flk	WT_HE	OK	1.15816	5.62755	2.28067	0.90728	0.0042	0.0425993	yes
XLOC_018649	XLOC_018649	Fbxw5	chr2	25498650	25505471	6821	WT_Flk	WT_HE	OK	3.34246	8.23443	1.30076	1.35653	0.00285	0.0320073	yes
XLOC_018675	XLOC_018675	Egfl7,Fam69b,Gm20532,Mir126a	chr2	26580013	26636497	56484	WT_Flk	WT_HE	OK	32.2645	109.89	1.76804	2.22947	0.00015	0.00297738	yes
XLOC_018693	XLOC_018693	Col5a1	chr2	27882924	28039514	156590	WT_Flk	WT_HE	OK	6.37901	17.7132	1.47342	1.87292	0.00305	0.033684	yes
XLOC_018711	XLOC_018711	Setx	chr2	29124180	29182471	58291	WT_Flk	WT_HE	OK	36.5362	92.015	1.33254	1.42298	0.0034	0.0364162	yes
XLOC_018712	XLOC_018712	Med27	chr2	29346818	29524793	177975	WT_Flk	WT_HE	OK	1.75845	8.40275	2.25656	1.23559	0.00235	0.0276955	yes
XLOC_018724	XLOC_018724	Sptan1	chr2	29965559	30031451	65892	WT_Flk	WT_HE	OK	75.3314	229.56	1.60755	2.5821	5e-05	0.0011363	yes
XLOC_018732	XLOC_018732	AL954388.1,Fam73b	chr2	30364232	30385521	21289	WT_Flk	WT_HE	OK	7.42701	0.848603	-3.12962	-0.518464	0.00015	0.00297738	yes
XLOC_018742	XLOC_018742	Prrx2	chr2	30834971	30881251	46280	WT_Flk	WT_HE	OK	4.44609	0	#NAME?	-	5e-05	0.0011363	yes
XLOC_018770	XLOC_018770	Ciz1	chr2	32308470	32381938	73468	WT_Flk	WT_HE	OK	35.251	11.0791	-1.66982	-1.70144	0.00295	0.0328527	yes
XLOC_018781	XLOC_018781	Eng	chr2	32646594	32704145	57551	WT_Flk	WT_HE	OK	4.94323	67.2384	3.76576	3.84468	5e-05	0.0011363	yes
XLOC_018784	XLOC_018784	Sh2d3c	chr2	32721054	32755512	34458	WT_Flk	WT_HE	OK	0.778967	8.06149	3.37141	1.6651	0.0001	0.00209712	yes
XLOC_018789	XLOC_018789	Fam129b	chr2	32876113	32965345	89232	WT_Flk	WT_HE	OK	6.56486	29.7953	2.18225	2.6156	5e-05	0.0011363	yes
XLOC_018790	XLOC_018790	Rpl12,Snora65	chr2	32876113	32965345	89232	WT_Flk	WT_HE	OK	9.58737	0.615729	-3.96077	-0.574422	0.00205	0.0248909	yes
XLOC_018803	XLOC_018803	Hspa5	chr2	34771969	34777547	5578	WT_Flk	WT_HE	OK	76.2848	190.411	1.31965	2.73357	0.0001	0.00209712	yes
XLOC_018861	XLOC_018861	Crb2	chr2	37776248	38287390	511142	WT_Flk	WT_HE	OK	22.0064	4.48114	-2.29599	-2.82247	0.0001	0.00209712	yes
XLOC_018869	XLOC_018869	Nek6	chr2	38511642	38644087	132445	WT_Flk	WT_HE	OK	2.88048	26.598	3.20694	2.53661	0.0004	0.00678138	yes
XLOC_018920	XLOC_018920	Kif5c	chr2	49619297	49774778	155481	WT_Flk	WT_HE	OK	5.95286	1.34571	-2.14521	-1.17565	0.00305	0.033684	yes
XLOC_018971	XLOC_018971	Tanc1	chr2	59612041	59846149	234108	WT_Flk	WT_HE	OK	17.1063	80.8237	2.24025	4.38945	5e-05	0.0011363	yes
XLOC_019038	XLOC_019038	Mettl5os	chr2	69885727	69888155	2428	WT_Flk	WT_HE	OK	3.68348	0	#NAME?	-	0.0003	0.00533247	yes
XLOC_019042	XLOC_019042	Sp5	chr2	70474922	70477729	2807	WT_Flk	WT_HE	OK	3.35466	0	#NAME?	-	5e-05	0.0011363	yes
XLOC_019058	XLOC_019058	Itga6	chr2	71745615	71858416	112801	WT_Flk	WT_HE	OK	22.1395	54.1391	1.29005	2.50721	0.0003	0.00533247	yes
XLOC_019069	XLOC_019069	Ak3l2-ps	chr2	72633935	72634607	672	WT_Flk	WT_HE	OK	7.48174	0	#NAME?	-	5e-05	0.0011363	yes
XLOC_019109	XLOC_019109	Gm24574,Hnrnpa3	chr2	75659243	75669407	10164	WT_Flk	WT_HE	OK	36.3784	11.6107	-1.64762	-1.92256	5e-05	0.0011363	yes
XLOC_019132	XLOC_019132	Itga4	chr2	79255425	79461107	205682	WT_Flk	WT_HE	OK	0.696361	5.44071	2.96589	2.77681	5e-05	0.0011363	yes
XLOC_019136	XLOC_019136	Ssfa2	chr2	79635351	79672966	37615	WT_Flk	WT_HE	OK	7.31268	48.2753	2.72281	5.03195	5e-05	0.0011363	yes
XLOC_019159	XLOC_019159	Itgav	chr2	83724396	83806916	82520	WT_Flk	WT_HE	OK	15.9067	53.9575	1.76219	1.92866	0.0005	0.00814119	yes
XLOC_019178	XLOC_019178	Slc43a3	chr2	84936578	84958509	21931	WT_Flk	WT_HE	OK	8.87066	26.2868	1.56723	2.3984	0.0002	0.00379294	yes
XLOC_019181	XLOC_019181	Ssrp1	chr2	84998582	85047109	48527	WT_Flk	WT_HE	OK	99.9802	39.9202	-1.32452	-1.99635	0.00115	0.0159329	yes
XLOC_019310	XLOC_019310	Pacsin3	chr2	91250742	91264679	13937	WT_Flk	WT_HE	OK	4.45846	0	#NAME?	-	5e-05	0.0011363	yes
XLOC_019314	XLOC_019314	Arhgap1	chr2	91649859	91672326	22467	WT_Flk	WT_HE	OK	13.5752	37.0637	1.44903	2.10322	0.00165	0.0210561	yes
XLOC_019334	XLOC_019334	Trp53i11	chr2	93187547	93201759	14212	WT_Flk	WT_HE	OK	3.81086	0	#NAME?	-	5e-05	0.0011363	yes
XLOC_019362	XLOC_019362	Traf6	chr2	101678428	101701669	23241	WT_Flk	WT_HE	OK	7.62368	20.156	1.40265	2.81846	0.00025	0.00458293	yes
XLOC_019479	XLOC_019479	Spred1	chr2	117121373	117182279	60906	WT_Flk	WT_HE	OK	28.9202	14.2102	-1.02515	-1.98481	0.0017	0.0215849	yes
XLOC_019483	XLOC_019483	Fam98b	chr2	117249738	117271540	21802	WT_Flk	WT_HE	OK	191.906	16.3539	-3.55269	-5.35558	5e-05	0.0011363	yes
XLOC_019486	XLOC_019486	Thbs1	chr2	118111875	118127133	15258	WT_Flk	WT_HE	OK	0.332419	23.2951	6.13088	3.03562	5e-05	0.0011363	yes
XLOC_019498	XLOC_019498	Bahd1	chr2	118900376	118924528	24152	WT_Flk	WT_HE	OK	2.77253	9.88904	1.83463	2.83865	5e-05	0.0011363	yes
XLOC_019499	XLOC_019499	Chst14	chr2	118926495	118928585	2090	WT_Flk	WT_HE	OK	2.58312	11.7461	2.18499	2.78911	0.0008	0.0118843	yes
XLOC_019509	XLOC_019509	Spint1	chr2	119237361	119249527	12166	WT_Flk	WT_HE	OK	3.06385	0	#NAME?	-	5e-05	0.0011363	yes
XLOC_019529	XLOC_019529	Stard9	chr2	120629125	120850604	221479	WT_Flk	WT_HE	OK	3.55937	47.9469	3.75175	3.18278	0.00135	0.0180379	yes
XLOC_019540	XLOC_019540	Pdia3	chr2	121392630	121438687	46057	WT_Flk	WT_HE	OK	56.6703	127.937	1.17476	2.52937	0.00015	0.00297738	yes
XLOC_019549	XLOC_019549	B2m	chr2	122120107	122186189	66082	WT_Flk	WT_HE	OK	18.2172	44.6042	1.29188	2.15731	0.00115	0.0159329	yes
XLOC_019566	XLOC_019566	Sema6d	chr2	124089968	124667770	577802	WT_Flk	WT_HE	OK	6.68121	28.9898	2.11737	4.46243	5e-05	0.0011363	yes
XLOC_019591	XLOC_019591	Dusp2	chr2	127336158	127338376	2218	WT_Flk	WT_HE	OK	2.36295	13.9051	2.55696	2.46319	0.0023	0.0272565	yes
XLOC_019602	XLOC_019602	Bcl2l11	chr2	128126037	128162547	36510	WT_Flk	WT_HE	OK	5.07402	12.4282	1.29241	1.74964	0.0045	0.0447374	yes
XLOC_019632	XLOC_019632	Gm23187,Gm23650,Gm24451,Nop56,Snord57	chr2	130274429	130284547	10118	WT_Flk	WT_HE	OK	129.12	32.4301	-1.99331	-2.21307	0.00015	0.00297738	yes
XLOC_019657	XLOC_019657	Gm28045,Prnd,Prnp	chr2	131909927	131956130	46203	WT_Flk	WT_HE	OK	3.59417	67.2982	4.22684	6.07922	5e-05	0.0011363	yes
XLOC_019695	XLOC_019695	Btbd3	chr2	138256564	138589292	332728	WT_Flk	WT_HE	OK	4.1417	17.6383	2.09041	3.46129	5e-05	0.0011363	yes
XLOC_019739	XLOC_019739	Rin2	chr2	145784733	145887616	102883	WT_Flk	WT_HE	OK	3.15272	10.2231	1.69717	1.37301	0.00265	0.0303082	yes
XLOC_019799	XLOC_019799	Fkbp1a	chr2	151542482	151561692	19210	WT_Flk	WT_HE	OK	74.2926	162.631	1.13031	2.2924	0.00195	0.0239458	yes
XLOC_019807	XLOC_019807	Srxn1	chr2	152105515	152111376	5861	WT_Flk	WT_HE	OK	2.64267	18.683	2.82166	3.37394	5e-05	0.0011363	yes
XLOC_019810	XLOC_019810	Tbc1d20	chr2	152293827	152313996	20169	WT_Flk	WT_HE	OK	4.24755	14.4705	1.76841	1.94185	0.0019	0.0234991	yes
XLOC_019828	XLOC_019828	Cox4i2	chr2	152754172	152765037	10865	WT_Flk	WT_HE	OK	3.03989	0	#NAME?	-	5e-05	0.0011363	yes
XLOC_019843	XLOC_019843	Dnmt3b	chr2	153648689	153687730	39041	WT_Flk	WT_HE	OK	27.0604	9.15019	-1.56431	-2.13006	0.00015	0.00297738	yes
XLOC_019897	XLOC_019897	Epb41l1	chr2	156420908	156543214	122306	WT_Flk	WT_HE	OK	6.3025	1.49315	-2.07757	-1.28467	0.0037	0.0387471	yes
XLOC_019911	XLOC_019911	Nnat	chr2	157556361	157571274	14913	WT_Flk	WT_HE	OK	9.89274	0.994528	-3.31429	-1.16012	0.00075	0.0113055	yes
XLOC_019913	XLOC_019913	Ctnnbl1	chr2	157737400	157891614	154214	WT_Flk	WT_HE	OK	13.5536	3.62144	-1.90404	-1.38063	0.004	0.0410836	yes
XLOC_019929	XLOC_019929	Ppp1r16b	chr2	158665397	158766334	100937	WT_Flk	WT_HE	OK	0.680555	7.7113	3.50219	4.98628	5e-05	0.0011363	yes
XLOC_019968	XLOC_019968	Ttpal	chr2	163602313	163619013	16700	WT_Flk	WT_HE	OK	1.89754	8.29922	2.12884	1.87174	0.00025	0.00458293	yes
XLOC_019973	XLOC_019973	Ywhab	chr2	163994959	164018588	23629	WT_Flk	WT_HE	OK	39.7105	84.8192	1.09487	2.38723	0.0012	0.0164586	yes
XLOC_020012	XLOC_020012	Ncoa3	chr2	165992635	166155663	163028	WT_Flk	WT_HE	OK	21.1741	55.1786	1.38181	1.90301	0.00215	0.0258465	yes
XLOC_020019	XLOC_020019	Arfgef2	chr2	166805587	166898052	92465	WT_Flk	WT_HE	OK	9.30849	24.7201	1.40907	3.0986	5e-05	0.0011363	yes
XLOC_020022	XLOC_020022	Ddx27	chr2	167015192	167034947	19755	WT_Flk	WT_HE	OK	29.6881	12.4468	-1.25411	-1.87373	0.0012	0.0164586	yes
XLOC_020029	XLOC_020029	Snai1	chr2	167538194	167542814	4620	WT_Flk	WT_HE	OK	20.7005	0	#NAME?	-	5e-05	0.0011363	yes
XLOC_020130	XLOC_020130	Gm14403	chr2	177498214	177509763	11549	WT_Flk	WT_HE	OK	3.60469	0	#NAME?	-	5e-05	0.0011363	yes
XLOC_020137	XLOC_020137	Fam217b	chr2	178414523	178424428	9905	WT_Flk	WT_HE	OK	1.04708	4.93943	2.23798	1.70062	0.001	0.0142379	yes
XLOC_020143	XLOC_020143	Cdh4	chr2	179442430	179899373	456943	WT_Flk	WT_HE	OK	12.4603	0.307472	-5.34074	-0.272701	0.0012	0.0164586	yes
XLOC_020160	XLOC_020160	Ogfr	chr2	180589244	180595836	6592	WT_Flk	WT_HE	OK	13.8684	2.13428	-2.69998	-2.41078	0.0009	0.0130987	yes
XLOC_020190	XLOC_020190	Polr3k	chr2	181864336	181870830	6494	WT_Flk	WT_HE	OK	15.0218	2.90498	-2.37046	-2.66231	0.00035	0.0060687	yes
XLOC_020229	XLOC_020229	Celf2	chr2	6539693	7509563	969870	WT_Flk	WT_HE	OK	9.50527	1.9225	-2.30574	-1.41959	5e-05	0.0011363	yes
XLOC_020266	XLOC_020266	Itga8	chr2	12106631	12312315	205684	WT_Flk	WT_HE	OK	5.78555	0.442274	-3.70944	-1.09695	0.0011	0.0153592	yes
XLOC_020274	XLOC_020274	Rsu1	chr2	13076820	13271415	194595	WT_Flk	WT_HE	OK	11.9596	32.7188	1.45195	2.00627	0.00165	0.0210561	yes
XLOC_020368	XLOC_020368	Tor4a	chr2	25192965	25196886	3921	WT_Flk	WT_HE	OK	2.43078	11.4302	2.23336	2.62957	5e-05	0.0011363	yes
XLOC_020411	XLOC_020411	Sec16a	chr2	26409430	26445216	35786	WT_Flk	WT_HE	OK	31.6246	143.217	2.17908	2.97132	5e-05	0.0011363	yes
XLOC_020412	XLOC_020412	Notch1	chr2	26445695	26516663	70968	WT_Flk	WT_HE	OK	27.4885	101.4	1.88316	2.08018	5e-05	0.0011363	yes
XLOC_020415	XLOC_020415	Agpat2	chr2	26580013	26636497	56484	WT_Flk	WT_HE	OK	4.34529	0	#NAME?	-	0.0034	0.0364162	yes
XLOC_020424	XLOC_020424	Surf4	chr2	26913380	26933928	20548	WT_Flk	WT_HE	OK	24.4856	67.063	1.45359	1.89205	0.00145	0.0190478	yes
XLOC_020431	XLOC_020431	Vav2	chr2	27262103	27427033	164930	WT_Flk	WT_HE	OK	14.1457	5.62616	-1.33014	-1.64183	0.0015	0.0195739	yes
XLOC_020469	XLOC_020469	Crat	chr2	30392253	30415813	23560	WT_Flk	WT_HE	OK	2.55667	12.6126	2.30253	1.28128	0.00015	0.00297738	yes
XLOC_020475	XLOC_020475	Ptges	chr2	30889470	30929863	40393	WT_Flk	WT_HE	OK	4.21216	0	#NAME?	-	5e-05	0.0011363	yes
XLOC_020501	XLOC_020501	Cdk9,Mir2861,mmu-mir-3960	chr2	32705783	32713076	7293	WT_Flk	WT_HE	OK	18.6892	3.86905	-2.27215	-1.00801	0.00145	0.0190478	yes
XLOC_020514	XLOC_020514	Zbtb34	chr2	33406107	33431324	25217	WT_Flk	WT_HE	OK	5.87911	12.9233	1.1363	2.19851	0.00055	0.00880511	yes
XLOC_020527	XLOC_020527	Gapvd1	chr2	34674593	34755232	80639	WT_Flk	WT_HE	OK	31.0583	75.184	1.27544	2.16397	0.0009	0.0130987	yes
XLOC_020541	XLOC_020541	Ggta1	chr2	35400178	35463231	63053	WT_Flk	WT_HE	OK	20.8845	53.9443	1.36904	2.90124	5e-05	0.0011363	yes
XLOC_020584	XLOC_020584	Nr6a1	chr2	38723369	38927688	204319	WT_Flk	WT_HE	OK	23.4315	4.44468	-2.3983	-2.95365	5e-05	0.0011363	yes
XLOC_020639	XLOC_020639	Gm13548,Stam2	chr2	52691663	52742281	50618	WT_Flk	WT_HE	OK	3.28823	7.92432	1.26898	1.68757	0.002	0.0244104	yes
XLOC_020671	XLOC_020671	Baz2b	chr2	59899362	60209839	310477	WT_Flk	WT_HE	OK	24.2079	91.5273	1.91872	2.14086	0.00015	0.00297738	yes
XLOC_020676	XLOC_020676	Ly75	chr2	60292102	60383303	91201	WT_Flk	WT_HE	OK	12.4679	3.00441	-2.05306	-3.24354	5e-05	0.0011363	yes
XLOC_020702	XLOC_020702	Cobll1	chr2	65088338	65239675	151337	WT_Flk	WT_HE	OK	5.87259	35.2358	2.58498	2.42369	0.0001	0.00209712	yes
XLOC_020727	XLOC_020727	Lrp2	chr2	69424339	69586065	161726	WT_Flk	WT_HE	OK	0.512127	4.42994	3.11271	1.45615	5e-05	0.0011363	yes
XLOC_020759	XLOC_020759	Wipf1	chr2	73429609	73529734	100125	WT_Flk	WT_HE	OK	2.52929	7.11995	1.49314	1.47456	0.0012	0.0164586	yes
XLOC_020767	XLOC_020767	Lnp	chr2	74520290	74584544	64254	WT_Flk	WT_HE	OK	11.0655	3.92942	-1.49368	-1.41761	0.00295	0.0328527	yes
XLOC_020778	XLOC_020778	Rps6-ps4	chr2	75138841	75322897	184056	WT_Flk	WT_HE	OK	296.522	123.301	-1.26595	-2.53243	0.00025	0.00458293	yes
XLOC_020791	XLOC_020791	Prkra	chr2	76629897	76648015	18118	WT_Flk	WT_HE	OK	2.34212	8.51792	1.86269	1.88567	0.0034	0.0364162	yes
XLOC_020809	XLOC_020809	Frzb	chr2	80411969	80447625	35656	WT_Flk	WT_HE	OK	5.55314	0	#NAME?	-	5e-05	0.0011363	yes
XLOC_020830	XLOC_020830	Calcrl	chr2	84330625	84425411	94786	WT_Flk	WT_HE	OK	4.20838	165.354	5.29615	6.31898	5e-05	0.0011363	yes
XLOC_020831	XLOC_020831	Tfpi	chr2	84432854	84476775	43921	WT_Flk	WT_HE	OK	2.7889	26.0741	3.22485	3.11105	5e-05	0.0011363	yes
XLOC_021044	XLOC_021044	Ptprj	chr2	90429753	90580647	150894	WT_Flk	WT_HE	OK	4.96838	1.24114	-2.00111	-1.91006	0.0027	0.0307015	yes
XLOC_021066	XLOC_021066	Mdk	chr2	91929804	91932297	2493	WT_Flk	WT_HE	OK	66.1719	14.6273	-2.17756	-2.7137	0.0008	0.0118843	yes
XLOC_021080	XLOC_021080	Prdm11	chr2	92965150	93046167	81017	WT_Flk	WT_HE	OK	1.93591	7.75333	2.0018	2.75326	0.00015	0.00297738	yes
XLOC_021082	XLOC_021082	Tspan18	chr2	93201759	93334505	132746	WT_Flk	WT_HE	OK	4.75814	63.0607	3.72827	4.39804	5e-05	0.0011363	yes
XLOC_021113	XLOC_021113	Prr5l	chr2	101714284	101883256	168972	WT_Flk	WT_HE	OK	1.23498	13.6066	3.46176	1.38918	5e-05	0.0011363	yes
XLOC_021120	XLOC_021120	Cd44	chr2	102811140	102901665	90525	WT_Flk	WT_HE	OK	5.29819	29.8097	2.49221	4.64468	5e-05	0.0011363	yes
XLOC_021128	XLOC_021128	Cat	chr2	103453848	103485160	31312	WT_Flk	WT_HE	OK	10.0859	21.4601	1.08931	2.1153	0.0014	0.0185496	yes
XLOC_021138	XLOC_021138	D430041D05Rik	chr2	104143072	104410334	267262	WT_Flk	WT_HE	OK	7.15049	0	#NAME?	-	5e-05	0.0011363	yes
XLOC_021140	XLOC_021140	Hipk3,Mir1902	chr2	104426480	104494446	67966	WT_Flk	WT_HE	OK	10.6252	56.1452	2.40167	3.67659	5e-05	0.0011363	yes
XLOC_021292	XLOC_021292	Ehd4	chr2	120089174	120154606	65432	WT_Flk	WT_HE	OK	8.82618	22.002	1.31777	1.76284	0.00515	0.0496044	yes
XLOC_021302	XLOC_021302	Ubr1	chr2	120850704	120970715	120011	WT_Flk	WT_HE	OK	16.8939	62.7838	1.89389	2.33451	0.00015	0.00297738	yes
XLOC_021334	XLOC_021334	Slc30a4	chr2	122681232	122721456	40224	WT_Flk	WT_HE	OK	4.73792	11.9302	1.33229	2.46799	0.00055	0.00880511	yes
XLOC_021342	XLOC_021342	Fbn1	chr2	125300593	125507993	207400	WT_Flk	WT_HE	OK	9.46608	169.982	4.16647	8.20301	5e-05	0.0011363	yes
XLOC_021345	XLOC_021345	Secisbp2l	chr2	125736985	125782870	45885	WT_Flk	WT_HE	OK	8.98196	22.3519	1.3153	2.75441	5e-05	0.0011363	yes
XLOC_021375	XLOC_021375	Gm14005	chr2	128189986	128429349	239363	WT_Flk	WT_HE	OK	0	2.8746	inf	-	5e-05	0.0011363	yes
XLOC_021432	XLOC_021432	Rassf2	chr2	131989414	132030258	40844	WT_Flk	WT_HE	OK	2.86148	20.9981	2.87543	3.09654	5e-05	0.0011363	yes
XLOC_021433	XLOC_021433	Slc23a2	chr2	132052495	132220250	167755	WT_Flk	WT_HE	OK	5.20229	17.4802	1.7485	2.16906	0.00025	0.00458293	yes
XLOC_021435	XLOC_021435	Pcna	chr2	132249161	132253314	4153	WT_Flk	WT_HE	OK	17.0659	5.65267	-1.59411	-1.64974	0.00445	0.0443885	yes
XLOC_021502	XLOC_021502	Ralgapa2	chr2	146239878	146512026	272148	WT_Flk	WT_HE	OK	7.9334	26.9141	1.76235	2.92844	5e-05	0.0011363	yes
XLOC_021520	XLOC_021520	Cd93	chr2	148436639	148443563	6924	WT_Flk	WT_HE	OK	0.749909	164.797	7.77976	12.8954	5e-05	0.0011363	yes
XLOC_021592	XLOC_021592	Bcl2l1	chr2	152780667	152831728	51061	WT_Flk	WT_HE	OK	30.03	11.5337	-1.38055	-1.96567	0.00165	0.0210561	yes
XLOC_021598	XLOC_021598	Plagl2	chr2	153227758	153241426	13668	WT_Flk	WT_HE	OK	8.77559	20.0361	1.19103	2.491	0.0008	0.0118843	yes
XLOC_021600	XLOC_021600	Nol4l	chr2	153407461	153529971	122510	WT_Flk	WT_HE	OK	4.5548	27.5006	2.594	4.57194	5e-05	0.0011363	yes
[truncated: 8,208 more rows]

## Sheet: GeneorderHCL_Fig2E
Original row	tracking_id	class_code	nearest_ref_id	gene_id	gene_short_name	tss_id	locus	start	end	length	WT_Flk_FPKM	L2KO_Flk_FPKM	WT_HE_FPKM	L2KO_HE_FPKM	Cluster
2462	XLOC_040732	-	-	XLOC_040732	Lca5	TSS74965,TSS74966,TSS74967,TSS74968	chr9	83390292	83454573	64281	4.4052	12.838	5.69387	7.43327	1
2402	XLOC_039971	-	-	XLOC_039971	Nckipsd	TSS73507,TSS73508,TSS73509,TSS73510	chr9	108808367	108818844	10477	0.905586	10.9237	1.54225	1.55707	1
1430	XLOC_021898	-	-	XLOC_021898	C330013J21Rik	TSS40109,TSS40110	chr2	177897095	177925613	28518	0	11.1753	0	0	1
2502	XLOC_041693	-	-	XLOC_041693	Rpl10,Snora70	TSS76645,TSS76646,TSS76647,TSS76648,TSS76649	chrX	74270811	74273135	2324	14.0592	37.3819	14.6487	12.3278	1
602	XLOC_009336	-	-	XLOC_009336	Hist1h3h	TSS17344	chr13	21717658	21718069	411	2.83828	10.0347	4.36476	2.75096	1
2397	XLOC_039882	-	-	XLOC_039882	Mrpl3	TSS73241,TSS73242	chr9	105053238	105079888	26650	4.86776	21.169	8.04099	5.70645	1
2095	XLOC_035356	-	-	XLOC_035356	Dhcr7	TSS65487,TSS65488,TSS65489,TSS65490,TSS65491,TSS65492	chr7	143823144	143848410	25266	15.1621	35.7212	13.3343	16.8183	1
2210	XLOC_037688	-	-	XLOC_037688	Fgfr1	TSS69430,TSS69431,TSS69432,TSS69433,TSS69434,TSS69435,TSS69436,TSS69437,TSS69438,TSS69439,TSS69440,TSS69441	chr8	25513653	25575714	62061	40.0902	55.6517	33.5951	41.7452	1
2002	XLOC_033317	-	-	XLOC_033317	Slc2a3	TSS61596,TSS61597,TSS61598,TSS61599,TSS61600,TSS61601,TSS61602,TSS61603	chr6	122727808	122801640	73832	60.1468	88.2054	51.7864	72.4559	1
2511	XLOC_041931	-	-	XLOC_041931	Gm27875,Jpx	TSS77012,TSS77013	chrX	103493557	103506425	12868	3.45264	20.3552	5.50302	0.627786	1
2243	XLOC_038042	-	-	XLOC_038042	Rps13-ps1	TSS70111	chr8	87047688	87048226	538	65.5043	78.9387	71.6119	49.2827	1
266	XLOC_004440	-	-	XLOC_004440	Tfam	TSS8149,TSS8150,TSS8151,TSS8152	chr10	71225463	71238280	12817	11.1437	24.169	13.0877	2.19343	1
2121	XLOC_036045	-	-	XLOC_036045	Gpi1	TSS66629,TSS66630,TSS66631,TSS66632,TSS66633,TSS66634,TSS66635	chr7	34201329	34230336	29007	60.0697	65.6302	35.8522	15.1177	1
1662	XLOC_026182	-	-	XLOC_026182	Gm11808	TSS47935	chr4	3973091	3973595	504	91.1432	101.079	43.0053	12.2453	1
992	XLOC_015199	-	-	XLOC_015199	Ndufa7	TSS27351,TSS27352,TSS27353,TSS27354,TSS27355	chr17	33824590	33838316	13726	23.2762	26.0227	11.1126	3.0623	1
1406	XLOC_021435	-	-	XLOC_021435	Pcna	TSS39268,TSS39269,TSS39270,TSS39271	chr2	132249161	132253314	4153	17.0659	16.9365	5.65267	0.755914	1
2019	XLOC_033695	-	-	XLOC_033695	Amn1	TSS62286,TSS62287,TSS62288	chr6	149157146	149188712	31566	11.8298	11.8206	4.8123	0.832505	1
1440	XLOC_022060	-	-	XLOC_022060	Gm7536	TSS40379	chr3	23798101	25144261	1346160	194.457	202.941	94.7377	20.1187	1
1974	XLOC_032707	-	-	XLOC_032707	Gm9794	TSS60519	chr6	66875320	66875743	423	537.58	558.701	341.324	120.051	1
2416	XLOC_040073	-	-	XLOC_040073	Rpsa	TSS73785	chr9	120127765	120132369	4604	59.817	69.8002	34.3862	8.32267	1
1034	XLOC_015871	-	-	XLOC_015871	Ube2i	TSS28581,TSS28582,TSS28583,TSS28584,TSS28585,TSS28586,TSS28587,TSS28588,TSS28589	chr17	25261915	25274622	12707	20.1995	24.4678	14.095	4.08217	1
1094	XLOC_016743	-	-	XLOC_016743	Eno1b	TSS30207	chr18	48045334	48048378	3044	7.97805	10.1008	5.77678	1.80713	1
1102	XLOC_016801	-	-	XLOC_016801	Rps14	TSS30296,TSS30297,TSS30298,TSS30299,TSS30300	chr18	60774509	60778546	4037	16.0382	25.2662	12.2013	1.46876	1
381	XLOC_005895	-	-	XLOC_005895	Gm11539	TSS11003	chr11	96248632	96249189	557	7.72483	10.6231	2.33315	0	1
267	XLOC_004455	-	-	XLOC_004455	Ddt,Gm20441,Gstt3	TSS8172,TSS8173,TSS8174,TSS8175,TSS8176,TSS8177	chr10	75771229	75781414	10185	8.22797	10.6012	1.973	0	1
1829	XLOC_029454	-	-	XLOC_029454	Mfsd10	TSS54373,TSS54374,TSS54375,TSS54376,TSS54377,TSS54378,TSS54379,TSS54380,TSS54381,TSS54382	chr5	34633641	34637212	3571	21.3819	22.2755	16.9652	5.32851	1
2110	XLOC_035705	-	-	XLOC_035705	Ccdc61	TSS65993,TSS65994,TSS65995,TSS65996,TSS65997	chr7	18890882	18910415	19533	8.147	11.5363	1.56885	0	1
1044	XLOC_016005	-	-	XLOC_016005	Rps18	TSS28889,TSS28890,TSS28891,TSS28892,TSS28893,TSS28894	chr17	33951998	33966984	14986	28.6027	30.3275	12.8557	0.756161	1
1593	XLOC_025051	-	-	XLOC_025051	Grhpr	TSS45739,TSS45740	chr4	44981394	44990734	9340	8.46093	10.6975	1.05287	0	1
2109	XLOC_035681	-	-	XLOC_035681	Ppp5c	TSS65956,TSS65957,TSS65958,TSS65959,TSS65960,TSS65961,TSS65962,TSS65963	chr7	17004639	17027924	23285	36.401	31.4311	22.7915	9.54614	1
1435	XLOC_021970	-	-	XLOC_021970	Stmn2	TSS40252,TSS40253,TSS40254	chr3	8509359	8561606	52247	10.1922	5.67733	0.494666	0	1
2206	XLOC_037590	-	-	XLOC_037590	Rpl19-ps11	TSS69312	chr8	19492905	19493623	718	184.669	161.618	99.3969	24.032	1
137	XLOC_002922	-	-	XLOC_002922	Cacybp	TSS5304,TSS5305	chr1	160202366	160212875	10509	35.2558	31.2629	22.1625	7.38185	1
1741	XLOC_027800	-	-	XLOC_027800	Khk	TSS51055,TSS51056,TSS51057,TSS51058	chr5	30921430	30931248	9818	13.0633	5.77515	0.725661	0	1
116	XLOC_002566	-	-	XLOC_002566	Tsn	TSS4587,TSS4588,TSS4589,TSS4590,TSS4591	chr1	118294777	118311739	16962	22.9747	19.4402	13.9651	4.67313	1
502	XLOC_007825	-	-	XLOC_007825	Rpl36-ps3	TSS15080	chr12	12911985	12912369	384	13.3201	4.86538	0.614396	0	1
382	XLOC_005911	-	-	XLOC_005911	Cbx1	TSS11035,TSS11036	chr11	96789126	96808640	19514	58.6897	45.9074	38.737	17.1797	1
1633	XLOC_025759	-	-	XLOC_025759	Gm12966	TSS47084	chr4	129899092	129899902	810	134.982	84.7743	60.8751	11.0385	1
2103	XLOC_035590	-	-	XLOC_035590	Ube2m	TSS65826,TSS65827,TSS65828,TSS65829	chr7	13035119	13038275	3156	67.4659	44.397	32.7619	5.87892	1
2115	XLOC_035894	-	-	XLOC_035894	Gm20479,Shkbp1,Sptbn4	TSS66301,TSS66302,TSS66303,TSS66304,TSS66305,TSS66306,TSS66307,TSS66308,TSS66309,TSS66310,TSS66311,TSS66312,TSS66313	chr7	27342132	27447686	105554	14.7833	11.212	10.037	3.02436	1
1913	XLOC_031229	-	-	XLOC_031229	Abcg2	TSS57845,TSS57846,TSS57847,TSS57848,TSS57849,TSS57850,TSS57851	chr6	58584522	58695676	111154	34.4015	27.885	24.8813	8.433	1
1014	XLOC_015581	-	-	XLOC_015581	Ttc27	TSS28108	chr17	74717749	74863570	145821	12.3689	8.93612	7.27967	1.47101	1
614	XLOC_009580	-	-	XLOC_009580	Cap2	TSS17665,TSS17666,TSS17667	chr13	46501847	46649642	147795	12.0849	9.85535	8.54442	2.50382	1
1920	XLOC_031480	-	-	XLOC_031480	Aup1,Dqx1	TSS58220,TSS58221,TSS58222,TSS58223,TSS58224,TSS58225,TSS58226,TSS58227,TSS58228,TSS58229,TSS58230	chr6	83034172	83067318	33146	21.5185	15.3644	11.1197	1.25582	1
1049	XLOC_016226	-	-	XLOC_016226	Polr1c	TSS29324,TSS29325	chr17	46243919	46248054	4135	36.3697	26.1824	17.632	1.76715	1
1471	XLOC_022703	-	-	XLOC_022703	Gm9169	TSS41589	chr3	95144370	95144906	536	12.2216	6.27299	2.69151	0	1
410	XLOC_006372	-	-	XLOC_006372	Gm11974,Gm22457	TSS12125,TSS12126,TSS12127,TSS12128	chr11	6525590	6528760	3170	15.7327	7.5656	2.56728	0	1
1231	XLOC_018251	-	-	XLOC_018251	Arl3	TSS32864	chr19	46531108	46573085	41977	14.3479	10.8784	2.91914	0	1
2486	XLOC_041137	-	-	XLOC_041137	mt-Cytb,mt-Tt	TSS75843,TSS75844	chrM	14144	15355	1211	795.843	783.274	677.365	302.2	1
1331	XLOC_020023	-	-	XLOC_020023	1500012F01Rik,Gm23201,Gm25878,Gm27494,Snord12	TSS36374,TSS36375,TSS36376,TSS36377,TSS36378,TSS36379	chr2	167035792	167065862	30070	24.0935	22.9961	16.1779	3.19667	1
315	XLOC_004971	-	-	XLOC_004971	Upp1	TSS9176,TSS9177,TSS9178,TSS9179,TSS9180,TSS9181,TSS9182	chr11	9118102	9136170	18068	30.0334	13.4173	2.28527	0	1
2194	XLOC_037509	-	-	XLOC_037509	Gm1840	TSS69165	chr8	5639583	5640996	1413	24.4732	35.333	15.3313	12.9083	1
1930	XLOC_031641	-	-	XLOC_031641	Slc6a6	TSS58563,TSS58564,TSS58565,TSS58566,TSS58567,TSS58568	chr6	91684052	91759066	75014	117.283	162.531	59.682	46.477	1
2187	XLOC_037398	-	-	XLOC_037398	Ifitm2	TSS68926	chr7	140954838	140955961	1123	56.942	82.6548	23.6846	11.9698	1
1038	XLOC_015926	-	-	XLOC_015926	Fkbp5	TSS28725,TSS28726,TSS28727,TSS28728,TSS28729	chr17	28399094	28517524	118430	10.3248	13.6137	6.1498	4.07111	1
1424	XLOC_021775	-	-	XLOC_021775	Prex1	TSS39889,TSS39890,TSS39891,TSS39892,TSS39893,TSS39894,TSS39895	chr2	166566341	166713832	147491	15.6227	23.692	11.0271	7.01003	1
510	XLOC_007892	-	-	XLOC_007892	Nampt	TSS15171	chr12	32820334	32853369	33035	13.9768	19.7532	11.0114	6.69845	1
809	XLOC_012852	-	-	XLOC_012852	Gm5805	TSS22877	chr15	81972389	81972845	456	32.6788	46.3284	24.0786	13.6279	1
2067	XLOC_035007	-	-	XLOC_035007	AC124457.1,Gm24888,Rpl27a,Snora3	TSS64631,TSS64632,TSS64633,TSS64634	chr7	109519146	109522367	3221	8.59748	63.3937	6.66134	0.879494	1
1339	XLOC_020259	-	-	XLOC_020259	Pfkfb3	TSS36863,TSS36864,TSS36865,TSS36866,TSS36867,TSS36868,TSS36869,TSS36870	chr2	11471432	11554077	82645	7.77467	12.0495	7.3044	5.73261	1
1748	XLOC_027907	-	-	XLOC_027907	Lyar	TSS51365,TSS51366,TSS51367,TSS51368	chr5	38220469	38234306	13837	97.3534	41.8801	9.62124	6.06271	1
1047	XLOC_016215	-	-	XLOC_016215	Hsp90ab1	TSS29288,TSS29289,TSS29290,TSS29291	chr17	45567774	45573271	5497	1229.64	916.517	501.11	416.102	1
2031	XLOC_034134	-	-	XLOC_034134	Hnrnpl	TSS63094,TSS63095,TSS63096,TSS63097,TSS63098,TSS63099,TSS63100,TSS63101,TSS63102	chr7	28808540	28822266	13726	178.572	127.278	57.1475	45.5765	1
833	XLOC_013152	-	-	XLOC_013152	Cct5	TSS23404,TSS23405,TSS23406,TSS23407,TSS23408	chr15	31590799	31601847	11048	77.4213	64.4742	38.8877	34.7183	1
1575	XLOC_024674	-	-	XLOC_024674	Gm10288	TSS45066	chr3	146838810	146839347	537	239.541	167.123	66.5354	54.0803	1
800	XLOC_012687	-	-	XLOC_012687	Myc	TSS22516,TSS22517,TSS22518,TSS22519,TSS22520	chr15	61985340	61990374	5034	37.0764	27.3574	12.9248	10.9587	1
1527	XLOC_023801	-	-	XLOC_023801	Ift80	TSS43456,TSS43457,TSS43458,TSS43459,TSS43460,TSS43461	chr3	68892498	69004570	112072	11.5717	7.79283	3.20135	2.6415	1
134	XLOC_002858	-	-	XLOC_002858	Dhx9	TSS5164,TSS5165,TSS5166	chr1	153455757	153487660	31903	758.163	396.917	83.9243	66.1203	1
484	XLOC_007556	-	-	XLOC_007556	Ftsj3	TSS14446,TSS14447,TSS14448,TSS14449,TSS14450	chr11	106249141	106256079	6938	43.4593	29.1854	11.2029	9.69131	1
1697	XLOC_026944	-	-	XLOC_026944	Nasp	TSS49289,TSS49290,TSS49291,TSS49292,TSS49293	chr4	116601051	116627941	26890	340.89	214.526	70.9997	60.3816	1
271	XLOC_004499	-	-	XLOC_004499	Rrp1	TSS8273	chr10	78400361	78413043	12682	66.2751	47.0038	13.9128	11.0396	1
531	XLOC_008103	-	-	XLOC_008103	Rbm25	TSS15515,TSS15516,TSS15517,TSS15518,TSS15519,TSS15520,TSS15521,TSS15522,TSS15523,TSS15524,TSS15525,TSS15526	chr12	83631235	83683123	51888	186.407	137.801	56.3786	48.6045	1
1207	XLOC_017947	-	-	XLOC_017947	Slc3a2	TSS32351,TSS32352,TSS32353,TSS32354,TSS32355,TSS32356,TSS32357	chr19	8706881	8723369	16488	47.3747	36.8188	15.8176	14.4865	1
1792	XLOC_028690	-	-	XLOC_028690	Tbx3	TSS52760,TSS52761,TSS52762,TSS52763,TSS52764	chr5	119570129	119684724	114595	57.1241	46.1512	18.0492	16.1984	1
208	XLOC_003765	-	-	XLOC_003765	Csnk1g2	TSS6958,TSS6959	chr10	80622779	80640771	17992	20.269	15.7435	5.15804	4.40409	1
2131	XLOC_036246	-	-	XLOC_036246	Snrnp70	TSS66968,TSS66969,TSS66970,TSS66971,TSS66972,TSS66973,TSS66974,TSS66975,TSS66976,TSS66977	chr7	45376452	45395742	19290	291.11	225.813	47.3233	36.0565	1
2017	XLOC_033691	-	-	XLOC_033691	Fam60a	TSS62273,TSS62274,TSS62275,TSS62276,TSS62277,TSS62278	chr6	148921034	148947129	26095	10.9232	9.50016	4.05578	3.6386	1
1323	XLOC_019913	-	-	XLOC_019913	Ctnnbl1	TSS36139,TSS36140,TSS36141	chr2	157737400	157891614	154214	13.5536	11.3995	3.62144	3.29295	1
454	XLOC_007182	-	-	XLOC_007182	Lhx1	TSS13658,TSS13659,TSS13660,TSS13661	chr11	84518283	84525535	7252	67.4032	25.7001	0.0586283	0.0453342	1
2223	XLOC_037834	-	-	XLOC_037834	Nek1	TSS69678,TSS69679	chr8	60993194	61194648	201454	14.2782	11.5325	4.85542	4.85302	1
1041	XLOC_015971	-	-	XLOC_015971	Akap8l	TSS28820	chr17	32321424	32350581	29157	21.6767	15.5676	4.64553	4.63227	1
1781	XLOC_028473	-	-	XLOC_028473	Zfp326	TSS52326,TSS52327,TSS52328,TSS52329,TSS52330	chr5	105876564	105915818	39254	52.2616	33.4788	10.6418	10.4215	1
2022	XLOC_033757	-	-	XLOC_033757	U2af2	TSS62415,TSS62416	chr7	5062142	5079945	17803	42.7972	31.7815	15.7578	15.6577	1
1731	XLOC_027539	-	-	XLOC_027539	Cdk6	TSS50564,TSS50565,TSS50566,TSS50567,TSS50568	chr5	3341484	3531008	189524	13.0667	8.75401	3.5357	3.39105	1
1005	XLOC_015508	-	-	XLOC_015508	Hdgfrp2	TSS27953	chr17	56079656	56109803	30147	21.0224	18.4273	6.3017	4.43008	1
1052	XLOC_016274	-	-	XLOC_016274	Rftn1	TSS29409,TSS29410,TSS29411	chr17	49992256	50190674	198418	25.9499	21.749	5.47346	3.29792	1
59	XLOC_001399	-	-	XLOC_001399	Dedd	TSS2499,TSS2500,TSS2501,TSS2502,TSS2503,TSS2504,TSS2505,TSS2506	chr1	171329144	171345646	16502	30.018	26.1414	7.86415	5.07842	1
2030	XLOC_034111	-	-	XLOC_034111	Zfp607	TSS63037,TSS63038,TSS63039	chr7	27857526	27880825	23299	13.5346	10.7605	2.86715	1.70644	1
2414	XLOC_040056	-	-	XLOC_040056	Eomes	TSS73742,TSS73743,TSS73744	chr9	118478211	118486132	7921	126.287	48.9525	1.16334	0.263184	1
1305	XLOC_019632	-	-	XLOC_019632	Gm23187,Gm23650,Gm24451,Nop56,Snord57	TSS35563,TSS35564,TSS35565,TSS35566,TSS35567,TSS35568,TSS35569,TSS35570,TSS35571,TSS35572,TSS35573,TSS35574,TSS35575	chr2	130274429	130284547	10118	129.12	95.6165	32.4301	20.4199	1
479	XLOC_007496	-	-	XLOC_007496	Atxn7l3	TSS14290,TSS14291,TSS14292,TSS14293,TSS14294	chr11	102289299	102296631	7332	27.074	22.935	10.0761	7.91107	1
2542	XLOC_042803	-	-	XLOC_042803	Firre	TSS78271,TSS78272,TSS78273,TSS78274,TSS78275,TSS78276,TSS78277	chrX	50555743	50635321	79578	42.9091	33.2936	10.1327	7.61435	1
231	XLOC_004042	-	-	XLOC_004042	Tmem194	TSS7482,TSS7483,TSS7484	chr10	127642985	127701049	58064	12.3828	11.3524	8.54104	7.93031	1
344	XLOC_005428	-	-	XLOC_005428	Ubb	TSS9969,TSS9970	chr11	62551170	62553213	2043	35.691	31.1825	20.3314	17.8884	1
1480	XLOC_022860	-	-	XLOC_022860	Slc16a1	TSS41898	chr3	104638667	104658462	19795	40.6876	28.4675	9.30494	6.34268	1
2536	XLOC_042711	-	-	XLOC_042711	Upf3b	TSS78136,TSS78137	chrX	37091677	37110322	18645	29.9635	24.3189	11.3114	8.72136	1
400	XLOC_006290	-	-	XLOC_006290	Hmga1-rs1	TSS11923	chr11	120762793	120764419	1626	42.753	29.6495	11.7952	8.16093	1
755	XLOC_011855	-	-	XLOC_011855	Gnl3	TSS21177	chr14	30999825	31019089	19264	43.6101	34.2859	19.7375	15.8517	1
491	XLOC_007663	-	-	XLOC_007663	Srp68	TSS14712,TSS14713	chr11	116245165	116274217	29052	44.5206	32.2687	15.3383	11.7938	1
2419	XLOC_040112	-	-	XLOC_040112	Exosc7	TSS73857,TSS73858	chr9	123113214	123136129	22915	17.634	11.677	4.27335	3.05911	1
2221	XLOC_037776	-	-	XLOC_037776	Ufsp2	TSS69593,TSS69594	chr8	45975527	46029477	53950	10.8463	6.51739	3.14237	1.76331	1
2485	XLOC_041123	-	-	XLOC_041123	Gm10052	TSS75801	chr9	123635387	123851899	216512	549.823	371.518	171.692	98.6829	1
656	XLOC_010310	-	-	XLOC_010310	Dek	TSS18743,TSS18744,TSS18745	chr13	47084774	47106201	21427	113.218	78.5909	41.2445	25.4814	1
1461	XLOC_022519	-	-	XLOC_022519	Gpatch4	TSS41206	chr3	88043107	88055993	12886	34.044	21.3703	9.11611	4.62923	1
1853	XLOC_030025	-	-	XLOC_030025	Hsd17b11	TSS55388	chr5	103989761	104021919	32158	20.7575	10.663	3.48815	1.4018	1
1871	XLOC_030429	-	-	XLOC_030429	Wbscr22	TSS56313,TSS56314,TSS56315,TSS56316,TSS56317,TSS56318,TSS56319,TSS56320,TSS56321	chr5	135052956	135065862	12906	15.0711	10.6428	4.75347	2.87482	1
1657	XLOC_026105	-	-	XLOC_026105	Rpl22	TSS47759,TSS47760,TSS47761,TSS47762	chr4	152325741	152334071	8330	140.452	94.9793	41.5881	25.2995	1
1797	XLOC_028787	-	-	XLOC_028787	Setd8	TSS53006,TSS53007,TSS53008,TSS53009,TSS53010,TSS53011,TSS53012,TSS53013,TSS53014	chr5	124439929	124462308	22379	41.7945	30.002	16.5663	11.5473	1
1649	XLOC_025951	-	-	XLOC_025951	Anp32b-ps1	TSS47515	chr4	143389658	143390416	758	190.327	108.921	36.7559	21.2617	1
2021	XLOC_033723	-	-	XLOC_033723	Rps9	TSS62343,TSS62344,TSS62345	chr7	3703992	3706897	2905	256.533	180.982	91.5119	64.5679	1
1498	XLOC_023167	-	-	XLOC_023167	Adh5	TSS42462,TSS42463	chr3	138443092	138455499	12407	37.868	26.5421	12.7402	8.83853	1
2130	XLOC_036222	-	-	XLOC_036222	AC155806.1,Prmt1	TSS66920,TSS66921	chr7	44976755	44986420	9665	59.7025	41.1778	25.5629	19.6933	1
952	XLOC_014492	-	-	XLOC_014492	Lsg1	TSS26014,TSS26015,TSS26016	chr16	30560493	30587592	27099	23.7696	14.436	8.06437	5.47138	1
2329	XLOC_038981	-	-	XLOC_038981	Kars	TSS71670	chr8	111993439	112011323	17884	69.8274	46.7028	27.6752	19.4991	1
2107	XLOC_035665	-	-	XLOC_035665	Sae1	TSS65935	chr7	16327052	16387797	60745	68.2284	48.5277	29.4525	21.8779	1
1492	XLOC_023025	-	-	XLOC_023025	Gm4617	TSS42205	chr3	124385666	124385997	331	889.137	517.308	235.006	148.13	1
1758	XLOC_028100	-	-	XLOC_028100	Ube2k	TSS51677,TSS51678,TSS51679,TSS51680,TSS51681	chr5	65537232	65598988	61756	190.558	101.713	37.8295	23.1278	1
1553	XLOC_024349	-	-	XLOC_024349	Sars	TSS44472	chr3	108424864	108445209	20345	81.9787	44.9147	18.142	11.8844	1
1475	XLOC_022728	-	-	XLOC_022728	Anp32e	TSS41642,TSS41643,TSS41644,TSS41645,TSS41646,TSS41647	chr3	95929245	95947390	18145	167.488	94.6516	56.4922	43.012	1
239	XLOC_004149	-	-	XLOC_004149	Tab2	TSS7650,TSS7651,TSS7652,TSS7653,TSS7654	chr10	7905652	7956230	50578	96.9229	70.7163	50.5835	42.178	1
511	XLOC_007981	-	-	XLOC_007981	Pnn	TSS15310	chr12	59066918	59074017	7099	85.8048	45.738	24.3746	16.8869	1
2113	XLOC_035854	-	-	XLOC_035854	Gsk3a	TSS66219,TSS66220	chr7	25228257	25237851	9594	22.1868	13.6961	8.81893	6.52841	1
307	XLOC_004839	-	-	XLOC_004839	AC117232.1,Pa2g4	TSS8934,TSS8935	chr10	128557765	128565934	8169	149.936	69.5397	39.5565	24.186	1
1106	XLOC_016843	-	-	XLOC_016843	Pmaip1	TSS30381	chr18	66458603	66465550	6947	11.0121	5.26407	3.23422	2.14805	1
766	XLOC_012100	-	-	XLOC_012100	Hnrnpc	TSS21541	chr14	52073379	52104028	30649	64.0934	45.1376	33.7179	24.5707	1
111	XLOC_002387	-	-	XLOC_002387	Ncl,Snora75,mmu-mir-3535	TSS4301,TSS4302,TSS4303,TSS4304,TSS4305	chr1	86344718	86359400	14682	1192.5	591.878	305.444	166.816	1
1595	XLOC_025071	-	-	XLOC_025071	Anp32b	TSS45784	chr4	46450901	46472657	21756	309.483	180.975	97.8	56.1462	1
2104	XLOC_035656	-	-	XLOC_035656	Gltscr2	TSS65911,TSS65912	chr7	15936182	15946074	9892	28.645	13.7567	6.30521	3.15698	1
2078	XLOC_035192	-	-	XLOC_035192	Fus	TSS65103,TSS65104,TSS65105,TSS65106,TSS65107,TSS65108,TSS65109,TSS65110,TSS65111	chr7	127967456	127985701	18245	710.213	385.843	195.229	112.112	1
1884	XLOC_030625	-	-	XLOC_030625	Gm10167	TSS56765	chr5	147957319	148316065	358746	155.648	83.6013	41.3847	23.9214	1
565	XLOC_008606	-	-	XLOC_008606	Egln3	TSS16322	chr12	54178980	54203860	24880	19.2981	17.164	12.9709	10.6148	1
2399	XLOC_039905	-	-	XLOC_039905	Pcbp4	TSS73289,TSS73290,TSS73291,TSS73292,TSS73293,TSS73294,TSS73295,TSS73296,TSS73297,TSS73298,TSS73299,TSS73300	chr9	106453290	106465938	12648	61.8144	48.2888	25.6604	16.1307	1
2222	XLOC_037798	-	-	XLOC_037798	Dctd	TSS69632,TSS69633,TSS69634	chr8	48099091	48153233	54142	12.1197	8.20609	3.54472	1.71564	1
206	XLOC_003746	-	-	XLOC_003746	Cirbp	TSS6914,TSS6915,TSS6916,TSS6917,TSS6918	chr10	80165984	80172786	6802	25.3635	15.4962	5.13282	1.93368	1
122	XLOC_002636	-	-	XLOC_002636	Dars	TSS4723,TSS4724	chr1	128363706	128417368	53662	47.5546	36.9914	20.5584	12.2278	1
1764	XLOC_028206	-	-	XLOC_028206	Paics	TSS51890,TSS51891,TSS51892,TSS51893	chr5	76913248	76967509	54261	92.166	71.8401	39.9299	22.4807	1
1056	XLOC_016333	-	-	XLOC_016333	Gtf2f1	TSS29503	chr17	57003404	57011288	7884	25.2353	16.9969	5.56145	2.07338	1
420	XLOC_006566	-	-	XLOC_006566	Anp32-ps	TSS12469	chr11	33204054	33513746	309692	291.339	131.865	31.6192	6.85554	1
1069	XLOC_016434	-	-	XLOC_016434	Atl2	TSS29676	chr17	79848391	79896123	47732	16.4567	13.8109	10.2926	7.43589	1
529	XLOC_008085	-	-	XLOC_008085	Srsf5	TSS15484,TSS15485	chr12	80945503	80950507	5004	58.1558	42.1636	24.7578	14.6098	1
1334	XLOC_020080	-	-	XLOC_020080	Rab22a	TSS36474	chr2	173659759	173707343	47584	15.2745	12.7557	9.65007	7.36572	1
2371	XLOC_039505	-	-	XLOC_039505	Anp32a	TSS72546,TSS72547,TSS72548,TSS72549,TSS72550,TSS72551,TSS72552,TSS72553	chr9	62341292	62378812	37520	501.814	265.519	105.588	39.6935	1
145	XLOC_003015	-	-	XLOC_003015	Uck2	TSS5491,TSS5492,TSS5493,TSS5494,TSS5495,TSS5496,TSS5497	chr1	167222882	167289856	66974	48.4111	38.6502	28.5458	21.1056	1
1278	XLOC_019109	-	-	XLOC_019109	Gm24574,Hnrnpa3	TSS34559,TSS34560	chr2	75659243	75669407	10164	36.3784	22.26	11.6107	5.93367	1
2372	XLOC_039520	-	-	XLOC_039520	Rpl4	TSS72575	chr9	64173386	64178562	5176	697.572	460.198	260.902	145.555	1
1148	XLOC_017238	-	-	XLOC_017238	Afg3l2	TSS31072	chr18	67404766	67449166	44400	13.2886	11.3683	9.36454	7.60498	1
255	XLOC_004370	-	-	XLOC_004370	40422	TSS7998	chr10	59164112	59221847	57735	12.1494	8.38595	5.68405	3.43124	1
457	XLOC_007229	-	-	XLOC_007229	Dynll2	TSS13754,TSS13755,TSS13756,TSS13757	chr11	87979524	87987533	8009	42.9645	27.2324	17.7313	9.69234	1
750	XLOC_011644	-	-	XLOC_011644	Zic2	TSS20839,TSS20840	chr14	122475434	122479852	4418	24.6686	7.66003	2.56659	0.647614	1
2427	XLOC_040218	-	-	XLOC_040218	Cdc37	TSS74033	chr9	21138540	21149906	11366	38.2694	25.6528	15.9667	8.44648	1
2296	XLOC_038665	-	-	XLOC_038665	Ccdc124	TSS71151	chr8	70868226	70873490	5264	22.5868	8.80405	2.76379	0.441831	1
264	XLOC_004411	-	-	XLOC_004411	Hnrnph3	TSS8095,TSS8096,TSS8097,TSS8098	chr10	62980222	63024217	43995	61.8922	30.45	13.1615	3.76299	1
1849	XLOC_029988	-	-	XLOC_029988	Hnrnpdl	TSS55305,TSS55306,TSS55307,TSS55308,TSS55309,TSS55310	chr5	100033576	100039664	6088	64.2539	46.5845	28.9941	15.3952	1
1391	XLOC_021158	-	-	XLOC_021158	Elp4	TSS38728,TSS38729,TSS38730	chr2	105701026	105904564	203538	20.2251	12.4172	4.65717	1.53923	1
2380	XLOC_039599	-	-	XLOC_039599	Mns1	TSS72721,TSS72722	chr9	72438010	72492212	54202	39.6085	26.7669	10.3851	3.62727	1
1500	XLOC_023218	-	-	XLOC_023218	Znhit6	TSS42555,TSS42556,TSS42557	chr3	145576204	145604795	28591	55.2577	28.7844	6.84841	1.24165	1
2548	XLOC_042908	-	-	XLOC_042908	Gm14681	TSS78424	chrX	66778441	66778852	411	444.864	363.645	234.361	137.787	1
57	XLOC_001293	-	-	XLOC_001293	Gas5,Gm22357,Gm22489,Gm23212,Gm25789,Gm26224,Mir5117,Snord47,Snord78,Snord80	TSS2311,TSS2312,TSS2313,TSS2314,TSS2315,TSS2316,TSS2317,TSS2318,TSS2319,TSS2320,TSS2321,TSS2322,TSS2323,TSS2324,TSS2325	chr1	160978584	161038539	59955	205.259	157.635	72.8391	32.3562	1
723	XLOC_011367	-	-	XLOC_011367	Bcl2l2,Gm20521,Pabpn1	TSS20358,TSS20359,TSS20360,TSS20361,TSS20362,TSS20363	chr14	54883376	54898169	14793	144.102	101.868	40.0011	12.73	1
129	XLOC_002785	-	-	XLOC_002785	Gm5835	TSS5035	chr1	143093346	143094616	1270	163.3	131.9	61.6119	23.7765	1
1124	XLOC_017017	-	-	XLOC_017017	Rprd1a	TSS30729	chr18	24484961	24530204	45243	12.4528	9.55128	2.84805	0.718433	1
371	XLOC_005755	-	-	XLOC_005755	Taf15	TSS10712,TSS10713	chr11	83473085	83506743	33658	234.86	173.661	35.7192	7.18813	1
1914	XLOC_031230	-	-	XLOC_031230	Herc3	TSS57852,TSS57853,TSS57854,TSS57855,TSS57856,TSS57857,TSS57858,TSS57859,TSS57860,TSS57861	chr6	58831464	58920398	88934	16.8292	13.7054	7.72559	2.35631	1
577	XLOC_008749	-	-	XLOC_008749	Cox16,Gm20498,Synj2bp	TSS16544,TSS16545,TSS16546,TSS16547,TSS16548,TSS16549	chr12	81358859	81557458	198599	49.6086	42.8711	19.8151	6.225	1
779	XLOC_012321	-	-	XLOC_012321	R3hcc1	TSS21922,TSS21923,TSS21924	chr14	69697306	69707584	10278	22.1315	17.1911	6.13238	1.47791	1
635	XLOC_009862	-	-	XLOC_009862	Fam169a	TSS18097,TSS18098	chr13	97067286	97137926	70640	16.8573	13.4668	5.89395	1.77536	1
1728	XLOC_027460	-	-	XLOC_027460	Park7	TSS50379,TSS50380,TSS50381,TSS50382,TSS50383,TSS50384,TSS50385	chr4	150897132	150914437	17305	47.3768	35.8757	13.5089	3.25536	1
278	XLOC_004593	-	-	XLOC_004593	Nfyb	TSS8490,TSS8491,TSS8492,TSS8493,TSS8494	chr10	82748700	82764144	15444	18.8193	14.1607	6.32159	1.78352	1
1936	XLOC_031831	-	-	XLOC_031831	Hnrnpf	TSS58956,TSS58957,TSS58958,TSS58959,TSS58960	chr6	117900323	117925622	25299	63.6925	45.8977	30.7838	14.4884	1
3	XLOC_000054	-	-	XLOC_000054	Cspp1	TSS100,TSS101,TSS102,TSS103,TSS104,TSS105,TSS106,TSS107,TSS108,TSS109,TSS110,TSS111,TSS112,TSS113,TSS114,TSS115,TSS116	chr1	10024600	10136768	112168	33.3961	25.9424	18.7606	9.85553	1
1181	XLOC_017669	-	-	XLOC_017669	Hells	TSS31817,TSS31818,TSS31819,TSS31820,TSS31821,TSS31822	chr19	38930914	38971051	40137	52.9468	39.6529	25.5583	11.5042	1
302	XLOC_004813	-	-	XLOC_004813	Shmt2	TSS8889	chr10	127514938	127522444	7506	35.8304	30.8905	23.0108	14.4022	1
724	XLOC_011383	-	-	XLOC_011383	Psme1	TSS20395,TSS20396,TSS20397,TSS20398,TSS20399,TSS20400	chr14	55578122	55585302	7180	49.4388	33.5009	17.2348	6.40134	1
641	XLOC_009959	-	-	XLOC_009959	Emb	TSS18250	chr13	117218700	117274098	55398	86.4246	52.13	21.3514	5.86318	1
2147	XLOC_036728	-	-	XLOC_036728	Rccd1	TSS67654,TSS67655,TSS67656,TSS67657	chr7	80293228	80324454	31226	16.0645	10.8825	5.50862	1.556	1
1685	XLOC_026627	-	-	XLOC_026627	Gm11223	TSS48723	chr4	69925629	69926079	450	60.2413	44.7373	25.8816	9.08445	1
1012	XLOC_015564	-	-	XLOC_015564	Wdr43	TSS28066	chr17	71616214	71659031	42817	38.8998	29.9837	20.5524	8.80661	1
1167	XLOC_017477	-	-	XLOC_017477	Gm6501	TSS31539	chr19	11096815	11130876	34061	115.236	76.0321	45.7441	13.0097	1
2111	XLOC_035734	-	-	XLOC_035734	Apoe	TSS66046,TSS66047,TSS66048,TSS66049,TSS66050	chr7	19696108	19699166	3058	154.701	112.022	76.8021	30.5287	1
286	XLOC_004656	-	-	XLOC_004656	Metap2	TSS8643,TSS8644,TSS8645,TSS8646,TSS8647,TSS8648,TSS8649,TSS8650,TSS8651	chr10	93858488	93897093	38605	85.9349	70.5441	33.317	18.5738	1
1619	XLOC_025480	-	-	XLOC_025480	Ndc1	TSS46467,TSS46468,TSS46469,TSS46470,TSS46471	chr4	107367783	107416346	48563	37.3655	33.8505	23.6715	17.6403	1
1063	XLOC_016389	-	-	XLOC_016389	Tgif1	TSS29597,TSS29598,TSS29599,TSS29600,TSS29601,TSS29602,TSS29603	chr17	70844204	70853546	9342	26.5615	22.9764	12.2026	7.23955	1
2479	XLOC_041037	-	-	XLOC_041037	Tdgf1	TSS75645,TSS75646	chr9	110939602	110946158	6556	85.6272	32.5365	0.0915415	0	1
1715	XLOC_027254	-	-	XLOC_027254	Pithd1	TSS49964,TSS49965,TSS49966,TSS49967,TSS49968,TSS49969	chr4	135975459	135987264	11805	10.3581	8.32879	3.27946	1.67438	1
1024	XLOC_015681	-	-	XLOC_015681	Gm5812	TSS28254	chr17	6106436	6251128	144692	146.122	107.342	22.7076	8.08369	1
2106	XLOC_035664	-	-	XLOC_035664	Ccdc9	TSS65925,TSS65926,TSS65927,TSS65928,TSS65929,TSS65930,TSS65931,TSS65932,TSS65933,TSS65934	chr7	16274041	16286795	12754	42.5793	33.8158	5.35305	1.84537	1
2040	XLOC_034510	-	-	XLOC_034510	Ldha	TSS63750,TSS63751,TSS63752,TSS63753,TSS63754	chr7	46841474	46855627	14153	387.071	313.892	83.4592	38.0377	1
1292	XLOC_019483	-	-	XLOC_019483	Fam98b	TSS35206,TSS35207	chr2	117249738	117271540	21802	191.906	124.771	16.3539	4.74692	1
1587	XLOC_024861	-	-	XLOC_024861	Pnisr	TSS45392,TSS45393,TSS45394,TSS45395,TSS45396,TSS45397,TSS45398	chr4	21847582	21876475	28893	52.402	45.0983	22.7101	15.163	1
60	XLOC_001400	-	-	XLOC_001400	Pfdn2	TSS2507,TSS2508	chr1	171345669	171360798	15129	236.309	129.14	14.7117	3.97409	1
445	XLOC_006976	-	-	XLOC_006976	Camta2,Spag7	TSS13260,TSS13261,TSS13262,TSS13263,TSS13264,TSS13265	chr11	70663770	70688105	24335	32.6744	26.298	11.0847	6.99451	1
2005	XLOC_033368	-	-	XLOC_033368	Gapdh	TSS61716,TSS61717,TSS61718,TSS61719,TSS61720,TSS61721	chr6	125145240	125166467	21227	15.2143	12.2348	3.7764	2.13362	1
2349	XLOC_039173	-	-	XLOC_039173	Prkcsh	TSS71959	chr9	22003034	22014219	11185	21.6548	21.6574	8.38437	4.9146	1
330	XLOC_005232	-	-	XLOC_005232	Gfpt2	TSS9610	chr11	49794177	49838613	44436	24.4	23.2791	5.98816	2.62243	1
2166	XLOC_037138	-	-	XLOC_037138	Gm15500	TSS68342	chr7	114705216	114706235	1019	166.471	156.514	66.6238	37.1795	1
321	XLOC_005114	-	-	XLOC_005114	Ubtd2	TSS9421	chr11	32455369	32516687	61318	42.1799	42.308	7.90113	2.3258	1
2346	XLOC_039162	-	-	XLOC_039162	Qtrt1	TSS71933	chr9	21411836	21420277	8441	31.5532	39.4664	1.48028	0.141322	1
2089	XLOC_035310	-	-	XLOC_035310	Rplp2,Snora52	TSS65374,TSS65375,TSS65376,TSS65377,TSS65378	chr7	141447369	141451585	4216	116.654	165.57	3.00826	0.191272	1
2003	XLOC_033357	-	-	XLOC_033357	Tpi1	TSS61676,TSS61677,TSS61678,TSS61679,TSS61680	chr6	124808660	124814296	5636	50.5682	53.1094	14.902	7.01935	1
1993	XLOC_033141	-	-	XLOC_033141	Tpt1-ps3	TSS61244	chr6	99877815	99878334	519	422.245	437.443	235.27	167.264	1
1822	XLOC_029291	-	-	XLOC_029291	Gm6560	TSS54024	chr5	22550431	23275597	725166	65.5144	73.1326	13.1689	5.36332	1
824	XLOC_013043	-	-	XLOC_013043	Myg1,Pfdn5	TSS23228,TSS23229,TSS23230,TSS23231,TSS23232,TSS23233,TSS23234,TSS23235	chr15	102326115	102338139	12024	31.4784	34.3123	13.6111	8.31957	1
1421	XLOC_021755	-	-	XLOC_021755	Slc35c2	TSS39831,TSS39832,TSS39833,TSS39834,TSS39835,TSS39836	chr2	165276553	165287869	11316	13.0755	15.5349	4.07074	2.01252	1
98	XLOC_002193	-	-	XLOC_002193	Rpl10a-ps1	TSS3923	chr1	64993950	64994604	654	194.593	192.062	107.056	46.5351	1
2033	XLOC_034185	-	-	XLOC_034185	Sbsn,Tmem147os	TSS63218,TSS63219,TSS63220,TSS63221,TSS63222	chr7	30729578	30756134	26556	10.1563	8.25885	1.50363	0.153734	1
53	XLOC_001248	-	-	XLOC_001248	Gm2000	TSS2228	chr1	156310726	156421159	110433	150.999	136.84	49.1689	12.923	1
1374	XLOC_020778	-	-	XLOC_020778	Rps6-ps4	TSS38080	chr2	75138841	75322897	184056	296.522	275.093	123.301	45.9807	1
2037	XLOC_034477	-	-	XLOC_034477	Rpl14-ps1	TSS63656	chr7	45303154	45333780	30626	152.647	150.504	86.349	47.7928	1
673	XLOC_010533	-	-	XLOC_010533	Arsk	TSS19119,TSS19120	chr13	76060421	76098660	38239	10.9574	9.49263	1.19098	0.13806	1
207	XLOC_003750	-	-	XLOC_003750	Ndufs7	TSS6927,TSS6928,TSS6929	chr10	80249120	80256794	7674	18.0862	20.7495	6.74913	2.38528	1
2247	XLOC_038121	-	-	XLOC_038121	Gm15210	TSS70257	chr8	100030557	100032102	1545	39.952	43.3853	18.8893	8.42012	1
35	XLOC_000831	-	-	XLOC_000831	Gm15427	TSS1531	chr1	95498620	95499151	531	189.538	201.731	106.036	56.2688	1
947	XLOC_014438	-	-	XLOC_014438	Rps10-ps2	TSS25929	chr16	20822144	20822640	496	191.573	209.465	102.663	48.5781	1
2294	XLOC_038654	-	-	XLOC_038654	Kxd1,Uba52	TSS71127,TSS71128,TSS71129,TSS71130,TSS71131,TSS71132,TSS71133,TSS71134,TSS71135	chr8	70508262	70535328	27066	17.2675	19.313	8.85921	3.97592	1
1536	XLOC_023970	-	-	XLOC_023970	Mtx1	TSS43781,TSS43782,TSS43783,TSS43784,TSS43785,TSS43786,TSS43787,TSS43788,TSS43789	chr3	89209080	89227088	18008	17.2673	19.9742	8.63178	3.38156	1
2263	XLOC_038258	-	-	XLOC_038258	Cdh13	TSS70487,TSS70488,TSS70489	chr8	118283732	119324921	1041189	18.4366	38.4592	1.35794	0.0440502	1
717	XLOC_011087	-	-	XLOC_011087	Tmem260	TSS19997,TSS19998	chr14	48446127	48515135	69008	18.9845	21.3833	2.72975	3.13443	1
440	XLOC_006926	-	-	XLOC_006926	Atp1b2	TSS13137,TSS13138,TSS13139,TSS13140,TSS13141	chr11	69599735	69605942	6207	11.3239	14.0005	0.744698	0.924001	1
257	XLOC_004375	-	-	XLOC_004375	Ddit4	TSS8005	chr10	59949674	59951770	2096	17.6836	21.2322	3.12213	3.37175	1
645	XLOC_009995	-	-	XLOC_009995	Pfkp	TSS18298,TSS18299,TSS18300,TSS18301,TSS18302,TSS18303,TSS18304,TSS18305,TSS18306,TSS18307	chr13	6548156	6648777	100621	45.9375	58.5333	14.935	16.0245	1
866	XLOC_013540	-	-	XLOC_013540	Chkb,Cpt1b	TSS24135,TSS24136,TSS24137,TSS24138,TSS24139,TSS24140,TSS24141,TSS24142	chr15	89416404	89430868	14464	8.937	11.6563	4.03863	4.47691	1
2527	XLOC_042449	-	-	XLOC_042449	Mid1	TSS77772,TSS77773,TSS77774,TSS77775,TSS77776,TSS77777,TSS77778,TSS77779	chrX	169685198	170005736	320538	16.7835	36.2953	1.11959	1.92677	1
2129	XLOC_036213	-	-	XLOC_036213	Nr1h2	TSS66897,TSS66898,TSS66899,TSS66900,TSS66901,TSS66902	chr7	44549615	44553951	4336	10.036	14.1007	1.39384	1.92028	1
1464	XLOC_022555	-	-	XLOC_022555	Thbs3	TSS41317,TSS41318,TSS41319,TSS41320,TSS41321,TSS41322,TSS41323	chr3	89209080	89227088	18008	10.4784	15.5736	1.05829	1.70432	1
2135	XLOC_036573	-	-	XLOC_036573	Gm38393,Snhg14,Snord107,Snrpn,Snurf	TSS67369,TSS67370,TSS67371,TSS67372,TSS67373,TSS67374,TSS67375	chr7	59937370	60140219	202849	78.7786	91.4502	27.5071	34.2219	1
2193	XLOC_037505	-	-	XLOC_037505	Cers4	TSS69157,TSS69158,TSS69159,TSS69160	chr8	4493025	4531680	38655	22.7162	23.2778	8.04846	10.1809	1
351	XLOC_005528	-	-	XLOC_005528	Phf23	TSS10189,TSS10190,TSS10191,TSS10192,TSS10193,TSS10194	chr11	69995776	70000009	4233	27.7478	28.3377	12.0223	14.2154	1
1513	XLOC_023530	-	-	XLOC_023530	Bbs7	TSS43058,TSS43059,TSS43060	chr3	36573141	36613477	40336	32.0175	35.3091	1.7843	3.19743	1
1651	XLOC_025985	-	-	XLOC_025985	Gm13225	TSS47557,TSS47558	chr4	145510758	145539188	28430	18.0826	19.5834	4.57122	5.79792	1
2124	XLOC_036063	-	-	XLOC_036063	Gpatch1	TSS66676,TSS66677	chr7	35276535	35318440	41905	16.9324	19.894	3.78201	5.18613	1
1039	XLOC_015967	-	-	XLOC_015967	Notch3	TSS28815	chr17	32113428	32166880	53452	36.0512	39.9135	10.7512	14.9604	1
1173	XLOC_017593	-	-	XLOC_017593	Vldlr	TSS31696,TSS31697,TSS31698,TSS31699,TSS31700	chr19	27216483	27254231	37748	42.7668	36.7237	2.0488	2.88232	1
864	XLOC_013490	-	-	XLOC_013490	Cyb5r3	TSS24016,TSS24017,TSS24018	chr15	83153493	83172592	19099	44.6494	42.6275	9.00759	11.339	1
2306	XLOC_038747	-	-	XLOC_038747	Tecr	TSS71269	chr8	83571699	83594491	22792	33.9693	34.091	8.87411	10.873	1
202	XLOC_003721	-	-	XLOC_003721	Bsg	TSS6850,TSS6851,TSS6852	chr10	79704490	79711969	7479	49.3276	50.4082	17.8329	20.2383	1
1636	XLOC_025796	-	-	XLOC_025796	Dnajc8	TSS47166,TSS47167,TSS47168,TSS47169,TSS47170	chr4	132535549	132553742	18193	44.846	45.4438	20.1823	21.7267	1
772	XLOC_012238	-	-	XLOC_012238	Tnfrsf19	TSS21797,TSS21798	chr14	60963833	61046855	83022	10.4763	11.013	0.122198	0.164217	1
1539	XLOC_023988	-	-	XLOC_023988	Hax1	TSS43845,TSS43846,TSS43847,TSS43848	chr3	89995445	90068347	72902	9.25104	10.1674	0.663111	0.783515	1
10	XLOC_000210	-	-	XLOC_000210	Cfc1	TSS336	chr1	34535647	34560943	25296	10.54	20.3912	0	0	1
2093	XLOC_035333	-	-	XLOC_035333	Tnnt3	TSS65442,TSS65443,TSS65444,TSS65445	chr7	142460808	142516009	55201	7.62406	13.4549	0	0	1
183	XLOC_003483	-	-	XLOC_003483	Rnu3a	TSS6395	chr10	40258466	40258680	214	46.58	73.1322	0	0	1
1277	XLOC_019069	-	-	XLOC_019069	Ak3l2-ps	TSS34503	chr2	72633935	72634607	672	7.48174	10.4525	0	0	1
2086	XLOC_035297	-	-	XLOC_035297	Ifitm1	TSS65326,TSS65327	chr7	140967220	140969825	2605	66.4503	84.7579	0	0	1
2367	XLOC_039494	-	-	XLOC_039494	Pkm	TSS72513	chr9	59656367	59679375	23008	299.056	310.705	50.3897	53.2089	1
2034	XLOC_034344	-	-	XLOC_034344	Vstm2b	TSS63423,TSS63424,TSS63425	chr7	40818475	40930594	112119	14.2626	13.9723	0	0	1
2202	XLOC_037559	-	-	XLOC_037559	Gm7676	TSS69260	chr8	13895815	13896613	798	15.5643	15.1252	0	0	1
1336	XLOC_020143	-	-	XLOC_020143	Cdh4	TSS36586,TSS36587,TSS36588,TSS36589,TSS36590	chr2	179442430	179899373	456943	12.4603	12.0792	0.307472	0.28453	1
1709	XLOC_027182	-	-	XLOC_027182	Atpif1	TSS49812,TSS49813	chr4	132530554	132533659	3105	126.934	125.934	49.1051	47.6707	1
1263	XLOC_018790	-	-	XLOC_018790	Rpl12,Snora65	TSS33976,TSS33977,TSS33978,TSS33979	chr2	32876113	32965345	89232	9.58737	10.6544	0.615729	0.528974	1
1788	XLOC_028628	-	-	XLOC_028628	Pop5	TSS52630,TSS52631,TSS52632	chr5	115235835	115272898	37063	11.8149	6.83741	0	0	1
2507	XLOC_041864	-	-	XLOC_041864	Tmem28	TSS76896	chrX	99821020	99848790	27770	10.3626	6.58709	0	0	1
2116	XLOC_035909	-	-	XLOC_035909	Dll3	TSS66343,TSS66344,TSS66345	chr7	28293552	28302238	8686	13.4489	8.50542	0	0	1
1543	XLOC_024152	-	-	XLOC_024152	Terc	TSS44125	chr3	96414436	96414859	423	10.8169	7.78653	0	0	1
1614	XLOC_025399	-	-	XLOC_025399	L1td1	TSS46290,TSS46291	chr4	98726733	98738480	11747	12.1502	9.27583	0	0	1
1892	XLOC_030692	-	-	XLOC_030692	RP23-353M17.4	TSS56901	chr6	4770899	4772905	2006	14.1546	11.4641	0	0	1
2137	XLOC_036609	-	-	XLOC_036609	Fan1	TSS67413,TSS67414	chr7	64346757	64374095	27338	13.1278	12.5873	3.35968	3.51089	1
1661	XLOC_026165	-	-	XLOC_026165	Noc2l	TSS47914	chr4	156236009	156255338	19329	53.0706	49.7457	14.2293	15.0484	1
884	XLOC_013712	-	-	XLOC_013712	Tdgf1-ps1	TSS24459	chr16	3730509	3731025	516	90.3607	38.5999	0	0	1
980	XLOC_014881	-	-	XLOC_014881	T	TSS26747,TSS26748,TSS26749	chr17	8434422	8442496	8074	59.212	22.6693	0	0	1
436	XLOC_006874	-	-	XLOC_006874	Hs3st3b1	TSS13017	chr11	63885791	63922290	36499	17.798	15.198	3.82878	3.77066	1
998	XLOC_015281	-	-	XLOC_015281	Pou5f1	TSS27574,TSS27575,TSS27576	chr17	35506017	35510772	4755	10.9382	4.04572	0	0	1
1496	XLOC_023097	-	-	XLOC_023097	Lef1	TSS42318,TSS42319,TSS42320	chr3	131109025	131224356	115331	63.6552	49.5276	7.6266	7.91264	1
335	XLOC_005291	-	-	XLOC_005291	Kif3a	TSS9738,TSS9739,TSS9740,TSS9741,TSS9742,TSS9743	chr11	53567378	53601967	34589	19.2769	16.5974	4.15418	4.46265	1
2519	XLOC_042163	-	-	XLOC_042163	BC065397,Gm15009	TSS77308,TSS77309,TSS77310,TSS77311,TSS77312	chrX	136732941	136803364	70423	10.9788	8.95136	1.29937	1.44317	1
1671	XLOC_026422	-	-	XLOC_026422	Rmrp	TSS48336	chr4	43492787	43495921	3134	1723.19	2230.56	514.561	453.36	1
2177	XLOC_037249	-	-	XLOC_037249	Aldoa,Gm15676	TSS68589,TSS68590,TSS68591,TSS68592,TSS68593,TSS68594,TSS68595,TSS68596,TSS68597	chr7	126795233	126830219	34986	201.4	241.868	89.7563	81.6461	1
2459	XLOC_040698	-	-	XLOC_040698	Rn7sk	TSS74896	chr9	78175302	78175633	331	7403.59	9109.41	3414.17	2805.97	1
967	XLOC_014727	-	-	XLOC_014727	Gm9843	TSS26424	chr16	76403208	76403712	504	102.004	116.321	39.317	32.3818	1
1654	XLOC_026084	-	-	XLOC_026084	Eno1	TSS47698,TSS47699,TSS47700,TSS47701,TSS47702,TSS47703,TSS47704,TSS47705,TSS47706	chr4	150236720	150248879	12159	63.8447	67.5268	26.7953	24.5647	1
765	XLOC_012069	-	-	XLOC_012069	Rpph1	TSS21505	chr14	50807448	50807767	319	431.207	447.081	155.333	134.936	1
1505	XLOC_023325	-	-	XLOC_023325	Wls	TSS42746,TSS42747,TSS42748	chr3	159839671	159938664	98993	73.7985	75.2901	21.8263	19.4209	1
306	XLOC_004838	-	-	XLOC_004838	Rpl41	TSS8932,TSS8933	chr10	128548113	128549305	1192	607.477	614.761	328.44	293.187	1
2026	XLOC_034016	-	-	XLOC_034016	Zfp180	TSS62826,TSS62827	chr7	24081923	24107713	25790	26.4225	25.6008	8.66744	7.63373	1
1718	XLOC_027281	-	-	XLOC_027281	Alpl	TSS50014,TSS50015,TSS50016,TSS50017,TSS50018,TSS50019,TSS50020,TSS50021	chr4	137741732	137796384	54652	14.4954	13.4126	0.874923	0.505157	1
1149	XLOC_017239	-	-	XLOC_017239	Spire1	TSS31073,TSS31074	chr18	67488208	67552777	64569	19.9769	19.0229	7.84004	6.38953	1
2475	XLOC_040962	-	-	XLOC_040962	Sema3f	TSS75454,TSS75455,TSS75456,TSS75457,TSS75458,TSS75459,TSS75460,TSS75461	chr9	107681499	107710475	28976	14.2252	12.9269	5.21467	4.337	1
907	XLOC_013946	-	-	XLOC_013946	Tfrc	TSS24960,TSS24961,TSS24962,TSS24963,TSS24964	chr16	32608919	32632794	23875	70.7505	69.0127	18.1822	11.0896	1
995	XLOC_015241	-	-	XLOC_015241	Zbtb12	TSS27478,TSS27479	chr17	34856373	34898265	41892	16.074	15.9953	2.12182	1.13325	1
459	XLOC_007266	-	-	XLOC_007266	Luc7l3	TSS13819,TSS13820,TSS13821,TSS13822,TSS13823,TSS13824	chr11	94287889	94321988	34099	87.6703	84.8925	26.3683	19.0477	1
1482	XLOC_022875	-	-	XLOC_022875	Gm42890,Ovgp1,Wdr77	TSS41933,TSS41934,TSS41935,TSS41936,TSS41937,TSS41938,TSS41939,TSS41940,TSS41941	chr3	105942697	105987423	44726	27.3457	28.6275	11.4245	8.40059	1
1842	XLOC_029901	-	-	XLOC_029901	Adamts3	TSS55135,TSS55136,TSS55137	chr5	89677086	89883334	206248	9.54134	10.4444	1.47821	0.814046	1
401	XLOC_006294	-	-	XLOC_006294	Slc16a3	TSS11930,TSS11931,TSS11932,TSS11933,TSS11934	chr11	120948479	120960868	12389	35.3499	49.9345	7.19568	3.6636	1
441	XLOC_006933	-	-	XLOC_006933	Eif4a1,Gm22988,Gm24029	TSS13151,TSS13152,TSS13153,TSS13154,TSS13155,TSS13156,TSS13157,TSS13158,TSS13159	chr11	69666935	69672423	5488	909.585	1570.75	88.441	36.0849	1
199	XLOC_003675	-	-	XLOC_003675	Lss	TSS6765,TSS6766,TSS6767,TSS6768	chr10	76531587	76562226	30639	25.5444	33.7024	21.2018	24.3294	1
308	XLOC_004842	-	-	XLOC_004842	Rps26	TSS8938	chr10	128624529	128626506	1977	60.197	136.13	26.4374	37.7858	1
336	XLOC_005298	-	-	XLOC_005298	P4ha2	TSS9752,TSS9753,TSS9754,TSS9755,TSS9756,TSS9757,TSS9758,TSS9759,TSS9760	chr11	54100094	54131665	31571	11.5431	26.1834	3.16096	4.89877	1
1209	XLOC_017963	-	-	XLOC_017963	Fads2	TSS32384	chr19	10064163	10101503	37340	34.9013	47.9386	19.1705	24.1468	1
854	XLOC_013377	-	-	XLOC_013377	Foxh1	TSS23815	chr15	76668283	76669948	1665	12.2155	20.2536	3.93154	6.52393	1
2008	XLOC_033390	-	-	XLOC_033390	Ccnd2	TSS61769,TSS61770,TSS61771,TSS61772	chr6	127122965	127212411	89446	42.2799	93.4338	9.38488	20.0044	1
603	XLOC_009414	-	-	XLOC_009414	Hist1h3d	TSS17425	chr13	23575762	23576322	560	36.9581	49.9565	14.5268	20.593	1
403	XLOC_006311	-	-	XLOC_006311	Drg1,Gm12735,Sfi1	TSS11967,TSS11968,TSS11969,TSS11970,TSS11971,TSS11972,TSS11973,TSS11974,TSS11975,TSS11976,TSS11977,TSS11978,TSS11979,TSS11980,TSS11981,TSS11982	chr11	3131849	3266415	134566	68.4429	85.1433	29.8762	40.8532	1
2574	XLOC_043289	-	-	XLOC_043289	Rps6ka6	TSS79033,TSS79034,TSS79035,TSS79036,TSS79037,TSS79038,TSS79039	chrX	111388191	111537959	149768	65.1074	104.839	11.8412	24.4561	1
1380	XLOC_021066	-	-	XLOC_021066	Mdk	TSS38515,TSS38516	chr2	91929804	91932297	2493	66.1719	86.5778	14.6273	26.5259	1
103	XLOC_002269	-	-	XLOC_002269	Aamp	TSS4056,TSS4057,TSS4058,TSS4059	chr1	74279839	74284738	4899	23.764	26.6082	9.66285	13.5837	1
1368	XLOC_020676	-	-	XLOC_020676	Ly75	TSS37862	chr2	60292102	60383303	91201	12.4679	14.1634	3.00441	5.22507	1
2298	XLOC_038681	-	-	XLOC_038681	Unc13a	TSS71173,TSS71174,TSS71175,TSS71176,TSS71177,TSS71178	chr8	71611023	71671757	60734	5.34086	14.2473	0	0.0468947	1
1903	XLOC_030836	-	-	XLOC_030836	Ahcyl2	TSS57165,TSS57166,TSS57167,TSS57168,TSS57169,TSS57170,TSS57171,TSS57172,TSS57173,TSS57174,TSS57175,TSS57176,TSS57177,TSS57178,TSS57179	chr6	29768010	29915633	147623	8.28363	10.1623	2.94077	4.78172	1
659	XLOC_010349	-	-	XLOC_010349	Msx2	TSS18810	chr13	53466883	53473074	6191	20.5714	34.6012	1.39638	5.3434	1
1520	XLOC_023666	-	-	XLOC_023666	Frem2	TSS43240,TSS43241,TSS43242,TSS43243	chr3	53513937	53657355	143418	4.0671	10.9069	0.0572839	0.640669	1
439	XLOC_006924	-	-	XLOC_006924	Efnb3	TSS13133	chr11	69554091	69560205	6114	7.30458	11.1917	2.36111	4.78949	1
2504	XLOC_041700	-	-	XLOC_041700	Plxna3	TSS76675,TSS76676,TSS76677,TSS76678,TSS76679,TSS76680,TSS76681	chrX	74329065	74344689	15624	6.06188	10.4958	1.54947	3.38527	1
498	XLOC_007740	-	-	XLOC_007740	Pcyt2	TSS14898,TSS14899,TSS14900,TSS14901,TSS14902,TSS14903,TSS14904	chr11	120610086	120617936	7850	16.006	23.209	7.28689	11.8318	1
2442	XLOC_040429	-	-	XLOC_040429	Cep164	TSS74377,TSS74378,TSS74379	chr9	45766945	45828691	61746	20.6103	28.9546	10.1895	15.9798	1
390	XLOC_006112	-	-	XLOC_006112	Cep95	TSS11488,TSS11489,TSS11490,TSS11491	chr11	106789251	106819930	30679	4.62143	10.7699	0.767054	2.8266	1
810	XLOC_012892	-	-	XLOC_012892	Fbln1	TSS22961,TSS22962	chr15	85205948	85286535	80587	18.9068	26.9904	6.57539	13.4066	1
725	XLOC_011391	-	-	XLOC_011391	Nfatc4	TSS20419	chr14	55824794	55833943	9149	6.1661	10.9597	0.944925	3.52115	1
581	XLOC_008781	-	-	XLOC_008781	Npc2	TSS16595	chr12	84754559	84773112	18553	12.2511	16.2898	5.36365	9.99392	1
2051	XLOC_034707	-	-	XLOC_034707	Alpk3	TSS64127,TSS64128	chr7	81057599	81105612	48013	6.53232	11.1451	1.3898	4.62224	1
2038	XLOC_034484	-	-	XLOC_034484	Gys1	TSS63664,TSS63665,TSS63666,TSS63667,TSS63668	chr7	45420819	45456619	35800	12.0435	17.2945	6.70215	11.3576	1
873	XLOC_013579	-	-	XLOC_013579	Slc38a4	TSS24205,TSS24206	chr15	96994822	97055956	61134	95.9128	138.319	55.1947	98.5058	1
2492	XLOC_041314	-	-	XLOC_041314	Usp11	TSS76105,TSS76106	chrX	20703905	20720539	16634	13.6214	16.5988	6.84768	12.4475	1
1660	XLOC_026162	-	-	XLOC_026162	9430015G10Rik	TSS47910,TSS47911	chr4	156109981	156127265	17284	17.9197	24.0972	7.87816	16.3601	1
731	XLOC_011427	-	-	XLOC_011427	Spata13	TSS20473,TSS20474,TSS20475,TSS20476,TSS20477,TSS20478,TSS20479,TSS20480	chr14	60634000	60764556	130556	66.3132	74.622	47.7482	66.1985	1
1929	XLOC_031633	-	-	XLOC_031633	Fbln2	TSS58548,TSS58549,TSS58550,TSS58551,TSS58552	chr6	91212454	91272540	60086	29.6205	36.7623	6.09455	22.263	1
6	XLOC_000105	-	-	XLOC_000105	Crispld1	TSS190	chr1	17676026	17805417	129391	14.8111	23.9353	0.873433	9.63687	1
366	XLOC_005687	-	-	XLOC_005687	Aldoc	TSS10587,TSS10588,TSS10589,TSS10590,TSS10591,TSS10592	chr11	78322967	78327781	4814	3.15905	10.7134	0	1.30554	1
1350	XLOC_020431	-	-	XLOC_020431	Vav2	TSS37277,TSS37278,TSS37279,TSS37280,TSS37281,TSS37282	chr2	27262103	27427033	164930	14.1457	16.455	5.62616	13.1839	1
1947	XLOC_032212	-	-	XLOC_032212	Gm21814	TSS59677,TSS59678	chr6	149566089	149583656	17567	4.46599	11.3065	0	2.08013	1
67	XLOC_001506	-	-	XLOC_001506	Kif26b	TSS2703,TSS2704	chr1	178529124	178939200	410076	10.7562	14.7036	0.242183	6.46144	1
2154	XLOC_036841	-	-	XLOC_036841	Gm15501	TSS67848	chr7	93178982	93179669	687	25.0114	27.5937	3.2782	17.5395	1
2454	XLOC_040605	-	-	XLOC_040605	Tln2	TSS74738,TSS74739	chr9	67217086	67559703	342617	16.1127	16.3481	1.60305	10.686	1
1333	XLOC_020029	-	-	XLOC_020029	Snai1	TSS36392	chr2	167538194	167542814	4620	20.7005	17.1184	0	2.92929	1
2014	XLOC_033630	-	-	XLOC_033630	Ldhb	TSS62133,TSS62134,TSS62135,TSS62136	chr6	142490248	142507957	17709	23.5336	17.3519	0	4.38959	1
1332	XLOC_020027	-	-	XLOC_020027	Slc9a8	TSS36385,TSS36386,TSS36387,TSS36388	chr2	167421711	167477000	55289	18.3828	17.0002	5.99287	14.1965	1
1724	XLOC_027433	-	-	XLOC_027433	Pex14	TSS50306	chr4	148960296	149099876	139580	15.7827	14.5121	3.45006	10.4759	1
301	XLOC_004802	-	-	XLOC_004802	Arhgef25	TSS8869,TSS8870	chr10	127182520	127190054	7534	19.8385	19.3893	3.90658	12.1275	1
2036	XLOC_034474	-	-	XLOC_034474	Tead2	TSS63642,TSS63643,TSS63644,TSS63645,TSS63646,TSS63647,TSS63648	chr7	45215752	45239115	23363	55.3044	52.0094	15.3259	36.5335	1
2289	XLOC_038569	-	-	XLOC_038569	Tenm3	TSS70976,TSS70977,TSS70978,TSS70979,TSS70980,TSS70981,TSS70982	chr8	48227681	48869901	642220	40.0323	35.3537	4.45842	20.5257	1
262	XLOC_004393	-	-	XLOC_004393	Col13a1	TSS8044,TSS8045,TSS8046,TSS8047,TSS8048	chr10	61838235	61979108	140873	10.0132	4.20199	0	0.548032	1
1361	XLOC_020584	-	-	XLOC_020584	Nr6a1	TSS37654,TSS37655,TSS37656,TSS37657,TSS37658,TSS37659,TSS37660	chr2	38723369	38927688	204319	23.4315	19.8595	4.44468	12.7075	1
2501	XLOC_041678	-	-	XLOC_041678	Dusp9	TSS76613	chrX	73639418	73643514	4096	16.7256	15.7019	6.24769	11.2725	1
391	XLOC_006138	-	-	XLOC_006138	Axin2	TSS11535,TSS11536,TSS11537,TSS11538,TSS11539,TSS11540,TSS11541	chr11	108920348	108950783	30435	18.8782	15.013	0.54724	4.62868	1
1938	XLOC_031851	-	-	XLOC_031851	Cecr2	TSS59003,TSS59004,TSS59005,TSS59006,TSS59007	chr6	120666368	120771190	104822	24.1454	22.946	9.97664	17.2882	1
259	XLOC_004385	-	-	XLOC_004385	Sgpl1	TSS8030,TSS8031,TSS8032,TSS8033,TSS8034	chr10	61098641	61147703	49062	30.3904	29.9208	15.5351	24.2491	1
123	XLOC_002640	-	-	XLOC_002640	Cxcr4	TSS4729	chr1	128588198	128592293	4095	21.7403	21.3027	0	0.636986	1
2535	XLOC_042705	-	-	XLOC_042705	38961	TSS78127,TSS78128,TSS78129	chrX	36910833	36991794	80961	12.8126	15.6846	3.51091	8.42816	1
1958	XLOC_032382	-	-	XLOC_032382	Tmem209	TSS59974,TSS59975	chr6	30479052	30509783	30731	28.5007	31.2967	8.43751	18.8266	1
2145	XLOC_036717	-	-	XLOC_036717	Anpep	TSS67634,TSS67635,TSS67636,TSS67637	chr7	79821802	79861059	39257	33.2082	39.2868	3.08449	14.513	1
11	XLOC_000211	-	-	XLOC_000211	Amer3	TSS337	chr1	34579201	34590944	11743	7.68629	13.5345	0	0.271325	1
2549	XLOC_042953	-	-	XLOC_042953	BC023829	TSS78471,TSS78472	chrX	70459752	70477180	17428	13.747	14.9383	4.30547	9.64316	1
408	XLOC_006359	-	-	XLOC_006359	Myl7	TSS12101	chr11	5896636	5898782	2146	9.49849	13.8366	0	0.796192	1
2364	XLOC_039441	-	-	XLOC_039441	Crabp1	TSS72403	chr9	54764747	54773110	8363	11.3411	16.6329	0	0.197146	1
574	XLOC_008733	-	-	XLOC_008733	Rdh11	TSS16522,TSS16523,TSS16524	chr12	79174336	79192293	17957	15.887	16.8292	5.94257	10.6549	1
1763	XLOC_028204	-	-	XLOC_028204	C530008M17Rik	TSS51880,TSS51881,TSS51882,TSS51883,TSS51884,TSS51885,TSS51886,TSS51887	chr5	76655928	76873554	217626	62.8903	68.3777	14.7151	34.1003	1
987	XLOC_015104	-	-	XLOC_015104	Itpr3,Mir7677	TSS27141,TSS27142	chr17	27057303	27122223	64920	13.5005	15.6045	2.21107	6.38259	1
627	XLOC_009762	-	-	XLOC_009762	Slc12a7	TSS17938	chr13	73763696	73816743	53047	15.6699	16.6362	6.88524	11.0463	1
2545	XLOC_042816	-	-	XLOC_042816	Gpc3	TSS78301	chrX	52272425	52619047	346622	106.65	134.253	6.71698	31.5123	1
1739	XLOC_027792	-	-	XLOC_027792	Dpysl5	TSS51025,TSS51026,TSS51027,TSS51028,TSS51029,TSS51030	chr5	30711563	30799375	87812	28.1442	31.8825	0	0.200592	1
1516	XLOC_023614	-	-	XLOC_023614	Pcdh18	TSS43170,TSS43171	chr3	49743295	49757325	14030	20.1928	21.1408	8.45627	13.0428	1
372	XLOC_005778	-	-	XLOC_005778	Car4	TSS10757,TSS10758,TSS10759	chr11	84957785	84966044	8259	27.9216	30.9797	8.33723	15.0527	1
1022	XLOC_015667	-	-	XLOC_015667	2700099C18Rik	TSS28236,TSS28237	chr17	94750099	94834799	84700	20.4892	17.8954	2.78368	7.0093	1
2076	XLOC_035153	-	-	XLOC_035153	Hirip3	TSS64971,TSS64972,TSS64973,TSS64974	chr7	126847415	126865377	17962	76.2007	65.6606	5.74042	17.9633	1
154	XLOC_003192	-	-	XLOC_003192	Enah	TSS5837,TSS5838,TSS5839,TSS5840,TSS5841,TSS5842,TSS5843,TSS5844,TSS5845,TSS5846	chr1	181896383	182019990	123607	81.4857	76.7778	22.6056	40.5638	1
43	XLOC_001067	-	-	XLOC_001067	Plekha6	TSS1902,TSS1903,TSS1904,TSS1905,TSS1906,TSS1907,TSS1908,TSS1909	chr1	133181320	133303435	122115	11.585	10.8512	1.9957	4.55964	1
2004	XLOC_033364	-	-	XLOC_033364	Ptms	TSS61705,TSS61706,TSS61707,TSS61708,TSS61709	chr6	124913680	124925844	12164	85.3306	89.197	18.4448	37.254	1
1260	XLOC_018770	-	-	XLOC_018770	Ciz1	TSS33911,TSS33912,TSS33913,TSS33914,TSS33915,TSS33916,TSS33917,TSS33918,TSS33919,TSS33920,TSS33921,TSS33922,TSS33923,TSS33924,TSS33925	chr2	32308470	32381938	73468	35.251	35.8917	11.0791	18.8854	1
2531	XLOC_042543	-	-	XLOC_042543	Rpgr,Srpx	TSS77919,TSS77920,TSS77921,TSS77922	chrX	10037976	10216920	178944	28.0499	28.2258	3.78585	9.4589	1
1894	XLOC_030699	-	-	XLOC_030699	Asb4	TSS56916,TSS56917	chr6	5383385	5433022	49637	27.1439	26.2086	2.93321	7.35029	1
1942	XLOC_032124	-	-	XLOC_032124	Plekha5	TSS59500,TSS59501,TSS59502,TSS59503,TSS59504,TSS59505,TSS59506,TSS59507,TSS59508,TSS59509,TSS59510,TSS59511,TSS59512	chr6	140424053	140597110	173057	27.9998	26.6445	9.62036	14.1226	1
1966	XLOC_032456	-	-	XLOC_032456	Braf	TSS60124,TSS60125,TSS60126,TSS60127,TSS60128	chr6	39573872	39725463	151591	100.382	99.1965	27.2932	43.3731	1
181	XLOC_003444	-	-	XLOC_003444	Ptprk	TSS6327	chr10	28074819	28597397	522578	10.2973	10.1598	0.512497	1.55423	1
501	XLOC_007807	-	-	XLOC_007807	Wdr35	TSS15059,TSS15060,TSS15061,TSS15062	chr12	8973891	9028847	54956	41.9075	48.2512	0.384364	2.3854	1
1789	XLOC_028636	-	-	XLOC_028636	Msi1	TSS52644,TSS52645,TSS52646,TSS52647,TSS52648,TSS52649,TSS52650,TSS52651	chr5	115429598	115455698	26100	12.0039	13.7547	1.46716	3.0962	1
2313	XLOC_038860	-	-	XLOC_038860	Cfap20	TSS71481	chr8	95420251	95434869	14618	13.8063	11.8081	5.73822	8.54101	1
189	XLOC_003554	-	-	XLOC_003554	Gja1	TSS6507	chr10	56377299	56390419	13120	51.9465	41.2851	9.64819	22.1403	1
670	XLOC_010452	-	-	XLOC_010452	Cdc14b	TSS19000,TSS19001	chr13	64192544	64274973	82429	14.9519	12.6766	5.46581	9.14646	1
2227	XLOC_037863	-	-	XLOC_037863	Lpl	TSS69725,TSS69726,TSS69727	chr8	68880490	68907448	26958	20.3391	17.8974	1.11517	5.72583	1
1841	XLOC_029846	-	-	XLOC_029846	Uba6	TSS55062,TSS55063	chr5	86109286	86172803	63517	23.5698	22.2148	12.5195	17.6781	1
2097	XLOC_035365	-	-	XLOC_035365	Fgf15	TSS65506	chr7	144894559	144900953	6394	16.151	12.1237	0.59546	3.33989	1
152	XLOC_003173	-	-	XLOC_003173	Mixl1	TSS5798	chr1	180693042	180697034	3992	84.1438	24.5996	0	0.689038	1
2001	XLOC_033310	-	-	XLOC_033310	Rimklb	TSS61582,TSS61583,TSS61584,TSS61585,TSS61586	chr6	122447295	122498761	51466	36.4944	21.4613	0.548794	6.84373	1
1485	XLOC_022917	-	-	XLOC_022917	Psrc1	TSS42005,TSS42006,TSS42007,TSS42008	chr3	108383838	108388231	4393	22.2688	18.7041	6.43951	13.4874	1
2404	XLOC_039982	-	-	XLOC_039982	Plxnb1	TSS73557,TSS73558,TSS73559,TSS73560,TSS73561,TSS73562,TSS73563	chr9	109093843	109119917	26074	10.7084	7.07869	0.902498	4.50992	1
2096	XLOC_035363	-	-	XLOC_035363	Fgf3	TSS65503,TSS65504	chr7	144838082	144844436	6354	22.8739	10.1093	0.278683	4.66135	1
753	XLOC_011815	-	-	XLOC_011815	Dlg5	TSS21097,TSS21098,TSS21099,TSS21100,TSS21101,TSS21102,TSS21103	chr14	24133952	24245920	111968	116.4	95.8525	43.5886	77.4862	1
2583	XLOC_043507	-	-	XLOC_043507	Amot	TSS79330,TSS79331,TSS79332,TSS79333	chrX	145446424	145505181	58757	257.917	199.589	81.7808	161.507	1
481	XLOC_007514	-	-	XLOC_007514	Gjc1	TSS14342,TSS14343,TSS14344,TSS14345	chr11	102799578	102819700	20122	25.132	19.5673	9.4905	16.8275	1
1494	XLOC_023054	-	-	XLOC_023054	Zgrf1	TSS42252,TSS42253,TSS42254,TSS42255	chr3	127553488	127618023	64535	32.5251	24.2998	14.8189	22.6733	1
938	XLOC_014277	-	-	XLOC_014277	Srl	TSS25607,TSS25608	chr16	4480215	4541816	61601	10.7796	5.89312	1.75054	4.58535	1
19	XLOC_000427	-	-	XLOC_000427	Fzd7	TSS741	chr1	59482423	59486955	4532	69.7094	49.8815	23.5701	41.3445	1
1112	XLOC_016873	-	-	XLOC_016873	Cxxc1	TSS30461	chr18	74216130	74221491	5361	18.4191	12.6375	5.09935	9.68475	1
2112	XLOC_035830	-	-	XLOC_035830	Zfp61	TSS66170,TSS66171,TSS66172,TSS66173,TSS66174,TSS66175	chr7	24291038	24301232	10194	10.5208	8.09676	3.15134	5.79134	1
1121	XLOC_016993	-	-	XLOC_016993	Cdh2	TSS30690,TSS30691,TSS30692	chr18	16588876	16809246	220370	75.8217	56.3915	20.4173	39.6705	1
1028	XLOC_015747	-	-	XLOC_015747	Phf10	TSS28355,TSS28356,TSS28357,TSS28358	chr17	14943183	14961273	18090	41.4883	28.5378	8.90585	19.0621	1
999	XLOC_015327	-	-	XLOC_015327	Trim26	TSS27650,TSS27651,TSS27652	chr17	36837133	36859398	22265	34.4518	25.8442	13.3921	20.73	1
948	XLOC_014450	-	-	XLOC_014450	Etv5	TSS25950,TSS25951,TSS25952,TSS25953	chr16	22381308	22439719	58411	12.3359	6.44056	1.43979	3.61899	1
1330	XLOC_020022	-	-	XLOC_020022	Ddx27	TSS36369,TSS36370,TSS36371,TSS36372,TSS36373	chr2	167015192	167034947	19755	29.6881	21.9023	12.4468	17.4418	1
2254	XLOC_038178	-	-	XLOC_038178	Slc7a6	TSS70347	chr8	106168874	106198704	29830	30.1003	18.7461	9.50092	14.6095	1
2138	XLOC_036610	-	-	XLOC_036610	Mphosph10	TSS67415,TSS67416	chr7	64376526	64392268	15742	20.8219	11.1923	5.59979	9.06523	1
2240	XLOC_037989	-	-	XLOC_037989	Samd1	TSS70003	chr8	83997671	84000386	2715	48.6349	37.5859	20.0511	22.0603	1
822	XLOC_013035	-	-	XLOC_013035	Eif4b	TSS23215	chr15	102073772	102097172	23400	175.727	142.112	82.8971	91.084	1
2560	XLOC_043157	-	-	XLOC_043157	Las1l	TSS78815,TSS78816,TSS78817,TSS78818	chrX	95935334	95956962	21628	45.8932	31.329	9.13167	11.6772	1
105	XLOC_002290	-	-	XLOC_002290	Tuba4a	TSS4118,TSS4119,TSS4120,TSS4121,TSS4122	chr1	75210837	75219865	9028	13.9797	6.08483	0.336217	0.485231	1
2010	XLOC_033417	-	-	XLOC_033417	Fkbp4	TSS61813,TSS61814,TSS61815	chr6	128429734	128438677	8943	67.8664	54.9474	21.4533	24.1667	1
997	XLOC_015266	-	-	XLOC_015266	Ddx39b,Gm22589,Mir8094	TSS27549,TSS27550,TSS27551,TSS27552,TSS27553	chr17	35241745	35253707	11962	85.4733	74.0189	35.391	38.6047	1
518	XLOC_008036	-	-	XLOC_008036	Pcnxl4	TSS15398	chr12	72536356	72580213	43857	15.0422	13.2783	5.73016	6.23354	1
1203	XLOC_017875	-	-	XLOC_017875	Drap1	TSS32194,TSS32195,TSS32196,TSS32197,TSS32198,TSS32199	chr19	5406739	5424979	18240	18.403	15.3194	3.66446	4.49522	1
407	XLOC_006349	-	-	XLOC_006349	Znrf3	TSS12081,TSS12082	chr11	5276323	5444847	168524	15.4823	13.5074	4.93549	6.06375	1
506	XLOC_007854	-	-	XLOC_007854	Cpsf3	TSS15114	chr12	21286296	21315056	28760	18.2398	16.9728	7.80163	9.09494	1
1693	XLOC_026826	-	-	XLOC_026826	Slc35d1	TSS49049,TSS49050,TSS49051	chr4	103170648	103215164	44516	32.8849	28.5479	5.61432	8.33244	1
2550	XLOC_042987	-	-	XLOC_042987	Arhgap4,L1cam,Naa10	TSS78532,TSS78533,TSS78534,TSS78535,TSS78536,TSS78537,TSS78538,TSS78539,TSS78540,TSS78541,TSS78542,TSS78543,TSS78544,TSS78545,TSS78546,TSS78547,TSS78548,TSS78549,TSS78550,TSS78551,TSS78552	chrX	73853777	73921944	68167	29.3598	27.9076	4.8841	7.08569	1
293	XLOC_004737	-	-	XLOC_004737	Lgr5	TSS8769,TSS8770,TSS8771,TSS8772	chr10	115450310	115587780	137470	37.2352	11.5253	0	0.0191156	1
1817	XLOC_029072	-	-	XLOC_029072	Wasf3	TSS53625	chr5	146384984	146473615	88631	10.2193	7.58521	0.596703	1.35839	1
1965	XLOC_032449	-	-	XLOC_032449	Kdm7a	TSS60105,TSS60106	chr6	39118472	39206789	88317	11.1086	10.4544	5.37288	6.56457	1
1598	XLOC_025091	-	-	XLOC_025091	Tmeff1	TSS45822,TSS45823,TSS45824,TSS45825	chr4	48585173	48663131	77958	45.3324	44.0746	22.1463	27.2034	1
1055	XLOC_016325	-	-	XLOC_016325	Lonp1	TSS29494	chr17	56614300	56626903	12603	20.2595	19.3382	5.8747	8.40115	1
2047	XLOC_034602	-	-	XLOC_034602	Lins1	TSS63952,TSS63953,TSS63954,TSS63955,TSS63956,TSS63957	chr7	66689888	66717256	27368	10.9613	9.73165	4.86972	5.72133	1
2035	XLOC_034363	-	-	XLOC_034363	2610021A01Rik	TSS63447,TSS63448,TSS63449	chr7	41599229	41628533	29304	11.4237	10.4042	5.82561	6.88279	1
1809	XLOC_028934	-	-	XLOC_028934	Gigyf1	TSS53330,TSS53331	chr5	137483019	137540718	57699	18.5878	15.1909	6.43778	8.408	1
1416	XLOC_021633	-	-	XLOC_021633	Eif6	TSS39601,TSS39602,TSS39603,TSS39604,TSS39605	chr2	155819831	155834854	15023	104.338	85.0034	39.6499	49.4028	1
2048	XLOC_034606	-	-	XLOC_034606	Ttc23	TSS63965,TSS63966,TSS63967,TSS63968,TSS63969,TSS63970,TSS63971,TSS63972	chr7	67647409	67726576	79167	10.6988	9.31037	4.52308	5.77111	1
1318	XLOC_019843	-	-	XLOC_019843	Dnmt3b	TSS35966,TSS35967,TSS35968,TSS35969,TSS35970	chr2	153648689	153687730	39041	27.0604	23.7188	9.15019	12.8386	1
13	XLOC_000232	-	-	XLOC_000232	Cnnm3	TSS371,TSS372,TSS373,TSS374	chr1	36511866	36528237	16371	13.8994	12.8924	6.76496	8.64477	1
2077	XLOC_035184	-	-	XLOC_035184	Fbxl19	TSS65067,TSS65068,TSS65069,TSS65070,TSS65071,TSS65072	chr7	127744542	127769483	24941	16.2167	13.929	3.78847	6.4201	1
2335	XLOC_039019	-	-	XLOC_039019	Egln1	TSS71731	chr8	124908595	124949254	40659	28.9238	26.6486	14.7889	18.7813	1
805	XLOC_012779	-	-	XLOC_012779	Zfp7	TSS22720	chr15	76879258	76892392	13134	10.5998	9.34125	2.65779	4.48753	1
2382	XLOC_039609	-	-	XLOC_039609	Prtg	TSS72742,TSS72743	chr9	72806873	72917291	110418	172.421	155.019	63.2119	95.1479	1
1427	XLOC_021803	-	-	XLOC_021803	Sall4	TSS39968,TSS39969,TSS39970,TSS39971	chr2	168748331	168768108	19777	128.107	106.658	36.9652	60.9159	1
1338	XLOC_020190	-	-	XLOC_020190	Polr3k	TSS36723	chr2	181864336	181870830	6494	15.0218	11.6317	2.90498	5.4419	1
590	XLOC_008869	-	-	XLOC_008869	AK010878,Gm20604,Gm21971,Gm28051,Gm28373,Itpk1,Moap1	TSS16743,TSS16744,TSS16745,TSS16746,TSS16747,TSS16748,TSS16749,TSS16750	chr12	102568581	102777701	209120	15.7789	12.9522	5.35252	8.18014	1
1463	XLOC_022550	-	-	XLOC_022550	Clk2	TSS41299,TSS41300,TSS41301,TSS41302,TSS41303,TSS41304	chr3	89164794	89176921	12127	45.5804	31.0874	9.51084	17.1213	1
903	XLOC_013920	-	-	XLOC_013920	Hes1	TSS24908,TSS24909,TSS24910,TSS24911	chr16	30064383	30067796	3413	18.4718	9.94607	2.30341	4.84747	1
475	XLOC_007475	-	-	XLOC_007475	Aarsd1,Gm27029,Ptges3l	TSS14230,TSS14231,TSS14232,TSS14233,TSS14234,TSS14235,TSS14236,TSS14237,TSS14238	chr11	101406663	101435673	29010	12.1244	8.20256	2.8996	4.00414	1
2117	XLOC_035911	-	-	XLOC_035911	Supt5	TSS66350	chr7	28314897	28338719	23822	30.5796	25.3862	14.4015	17.1175	1
232	XLOC_004052	-	-	XLOC_004052	Prim1	TSS7500,TSS7501,TSS7502	chr10	128015167	128030037	14870	19.8016	16.1301	8.51014	10.403	1
1337	XLOC_020160	-	-	XLOC_020160	Ogfr	TSS36622,TSS36623	chr2	180589244	180595836	6592	13.8684	7.87735	2.13428	3.52146	1
1054	XLOC_016323	-	-	XLOC_016323	Safb2	TSS29482,TSS29483,TSS29484,TSS29485,TSS29486,TSS29487,TSS29488,TSS29489,TSS29490,TSS29491,TSS29492	chr17	56560964	56584585	23621	66.7598	44.0965	15.9104	24.2809	1
2592	XLOC_044382	-	-	XLOC_044382	Uty	TSS80476,TSS80477,TSS80478,TSS80479	chrY	1096860	1245759	148899	30.4183	23.554	10.4662	14.6261	1
686	XLOC_010662	-	-	XLOC_010662	Srek1	TSS19358	chr13	103741614	103764504	22890	41.8837	33.0824	13.5044	18.764	1
275	XLOC_004537	-	-	XLOC_004537	Mbd3	TSS8356,TSS8357,TSS8358,TSS8359,TSS8360	chr10	80392538	80399550	7012	28.6538	23.0946	8.75063	12.986	1
1562	XLOC_024423	-	-	XLOC_024423	Ptbp2	TSS44619,TSS44620,TSS44621,TSS44622,TSS44623,TSS44624,TSS44625,TSS44626,TSS44627	chr3	119718741	119784466	65725	48.5221	33.8278	17.3192	20.4417	1
1565	XLOC_024530	-	-	XLOC_024530	Gar1	TSS44808,TSS44809,TSS44810,TSS44811,TSS44812	chr3	129824911	129831396	6485	175.729	81.5069	20.8957	29.949	1
2055	XLOC_034783	-	-	XLOC_034783	Crebzf	TSS64244,TSS64245,TSS64246,TSS64247	chr7	90442728	90447717	4989	21.1947	11.5493	4.15641	5.87515	1
1188	XLOC_017724	-	-	XLOC_017724	Peo1	TSS31913	chr19	45006557	45012762	6205	20.6088	13.1348	6.60075	8.22766	1
2063	XLOC_034862	-	-	XLOC_034862	Anapc15,Gm22655	TSS64433,TSS64434,TSS64435,TSS64436,TSS64437,TSS64438,TSS64439,TSS64440	chr7	101881183	101933895	52712	11.6339	6.22957	2.57349	3.38016	1
220	XLOC_003882	-	-	XLOC_003882	Cep83	TSS7224	chr10	94688789	94790336	101547	27.2951	17.2584	9.11128	11.0082	1
1578	XLOC_024740	-	-	XLOC_024740	Srsf11	TSS45204,TSS45205,TSS45206,TSS45207,TSS45208,TSS45209,TSS45210,TSS45211,TSS45212,TSS45213,TSS45214	chr3	158010472	158036639	26167	76.8426	55.1609	35.9379	43.4601	1
2463	XLOC_040762	-	-	XLOC_040762	Gm20537,Snx14,Syncrip	TSS75016,TSS75017,TSS75018,TSS75019,TSS75020,TSS75021,TSS75022,TSS75023,TSS75024	chr9	88376749	88482574	105825	152.501	86.7103	56.1799	63.3954	1
1564	XLOC_024514	-	-	XLOC_024514	Ap1ar	TSS44774,TSS44775,TSS44776,TSS44777,TSS44778,TSS44779,TSS44780,TSS44781	chr3	127789804	127838644	48840	27.1989	15.2956	9.40288	10.729	1
2123	XLOC_036049	-	-	XLOC_036049	Lsm14a	TSS66644,TSS66645,TSS66646,TSS66647,TSS66648,TSS66649	chr7	34344645	34394779	50134	86.4343	50.7535	29.6995	33.0966	1
1283	XLOC_019181	-	-	XLOC_019181	Ssrp1	TSS34691,TSS34692,TSS34693,TSS34694,TSS34695,TSS34696	chr2	84998582	85047109	48527	99.9802	62.1034	39.9202	41.2135	1
2320	XLOC_038936	-	-	XLOC_038936	Nob1	TSS71602,TSS71603,TSS71604,TSS71605	chr8	107412485	107425051	12566	21.7363	11.1027	6.38308	6.40573	1
2250	XLOC_038154	-	-	XLOC_038154	E2f4	TSS70304	chr8	105297662	105305369	7707	21.434	13.0633	6.30173	6.25132	1
535	XLOC_008153	-	-	XLOC_008153	AC151967.1,Ahsa1	TSS15622,TSS15623	chr12	87266745	87273997	7252	30.4069	19.524	9.37382	9.60927	1
158	XLOC_003235	-	-	XLOC_003235	Rrp15	TSS5922	chr1	186720977	186749358	28381	27.8234	18.0403	8.46665	8.59411	1
1064	XLOC_016417	-	-	XLOC_016417	Fam98a	TSS29649,TSS29650,TSS29651	chr17	75537085	75551946	14861	31.7861	19.0176	7.13708	7.62876	1
273	XLOC_004527	-	-	XLOC_004527	Tmem259	TSS8327,TSS8328,TSS8329,TSS8330	chr10	79970714	79984330	13616	21.1174	13.7972	6.24325	6.65205	1
825	XLOC_013068	-	-	XLOC_013068	Hnrnpa1	TSS23282	chr15	103240431	103244955	4524	102.513	67.6413	35.8286	39.0607	1
1208	XLOC_017961	-	-	XLOC_017961	Incenp	TSS32381	chr19	9872296	9899533	27237	58.809	42.9907	27.695	29.381	1
1970	XLOC_032550	-	-	XLOC_032550	Tra2a	TSS60276	chr6	49243923	49264033	20110	59.823	39.8304	22.4388	23.829	1
868	XLOC_013558	-	-	XLOC_013558	Zcrb1	TSS24168,TSS24169,TSS24170,TSS24171,TSS24172	chr15	93386096	93398334	12238	23.4826	15.8127	10.0112	10.2596	1
28	XLOC_000691	-	-	XLOC_000691	Ptma	TSS1254	chr1	86526725	86530712	3987	240.253	124.621	60.5194	54.2852	1
1555	XLOC_024360	-	-	XLOC_024360	Prpf38b	TSS44497,TSS44498,TSS44499,TSS44500,TSS44501,TSS44502	chr3	108902804	108911727	8923	113.637	64.7064	33.3743	30.7269	1
2230	XLOC_037906	-	-	XLOC_037906	Use1	TSS69834,TSS69835,TSS69836,TSS69837,TSS69838,TSS69839,TSS69840	chr8	71366847	71369732	2885	11.8073	6.37331	2.80742	2.44392	1
1412	XLOC_021592	-	-	XLOC_021592	Bcl2l1	TSS39511,TSS39512,TSS39513,TSS39514,TSS39515	chr2	152780667	152831728	51061	30.03	20.0831	11.5337	10.9277	1
2391	XLOC_039678	-	-	XLOC_039678	Gm9531	TSS72879,TSS72880	chr9	81677597	81678677	1080	834.136	480.782	208.242	192.32	1
2276	XLOC_038465	-	-	XLOC_038465	Ash2l	TSS70804,TSS70805,TSS70806,TSS70807,TSS70808,TSS70809,TSS70810	chr8	25816190	25847694	31504	29.9169	20.7065	11.2636	10.6188	1
1881	XLOC_030583	-	-	XLOC_030583	Pdap1	TSS56702,TSS56703,TSS56704,TSS56705,TSS56706	chr5	145114214	145140238	26024	194.944	91.996	23.4869	19.2612	1
706	XLOC_010918	-	-	XLOC_010918	Il17rd	TSS19742	chr14	27039000	27107286	68286	19.6159	10.682	3.54444	17.7985	2
193	XLOC_003620	-	-	XLOC_003620	Herc4	TSS6619	chr10	63243067	63317881	74814	14.0243	10.5092	5.79934	13.6704	2
5	XLOC_000070	-	-	XLOC_000070	Sulf1	TSS141,TSS142,TSS143,TSS144,TSS145,TSS146,TSS147,TSS148	chr1	12692276	12861192	168916	21.136	14.1733	2.96204	19.9594	2
1453	XLOC_022373	-	-	XLOC_022373	Tiparp	TSS40969,TSS40970	chr3	65507256	65555518	48262	16.9195	15.7631	11.3711	16.5524	2
1819	XLOC_029159	-	-	XLOC_029159	Cdk14	TSS53816,TSS53817,TSS53818,TSS53819,TSS53820,TSS53821,TSS53822,TSS53823,TSS53824	chr5	4803390	5420312	616922	20.7012	15.3258	5.17418	18.0224	2
605	XLOC_009425	-	-	XLOC_009425	Hist1h3b	TSS17436	chr13	23752266	23752886	620	22.0679	18.7187	10.5224	20.2078	2
1355	XLOC_020501	-	-	XLOC_020501	Cdk9,Mir2861,mmu-mir-3960	TSS37446,TSS37447,TSS37448,TSS37449,TSS37450,TSS37451,TSS37452,TSS37453,TSS37454	chr2	32705783	32713076	7293	18.6892	13.0782	3.86905	15.3588	2
2328	XLOC_038980	-	-	XLOC_038980	Adat1	TSS71668,TSS71669	chr8	111966907	111992302	25395	11.4821	8.20658	2.59952	9.36983	2
666	XLOC_010411	-	-	XLOC_010411	Gas1	TSS18933	chr13	60174404	60177365	2961	22.3625	10.598	0.899399	12.9795	2
159	XLOC_003248	-	-	XLOC_003248	Kctd3	TSS5937,TSS5938,TSS5939,TSS5940,TSS5941,TSS5942,TSS5943,TSS5944	chr1	188971094	189007841	36747	10.9478	8.57601	4.24794	8.19197	2
2239	XLOC_037986	-	-	XLOC_037986	Adgrl1	TSS69991,TSS69992,TSS69993,TSS69994,TSS69995,TSS69996,TSS69997,TSS69998	chr8	83900104	83955205	55101	94.3373	78.181	42.9267	75.4605	2
1515	XLOC_023575	-	-	XLOC_023575	Pgrmc2	TSS43119,TSS43120	chr3	41066325	41083046	16721	32.9964	22.2193	10.3355	23.2723	2
2409	XLOC_040019	-	-	XLOC_040019	Lrrfip2	TSS73674,TSS73675,TSS73676,TSS73677,TSS73678,TSS73679,TSS73680,TSS73681,TSS73682,TSS73683	chr9	111117591	111225668	108077	26.8287	16.1813	6.49649	16.5862	2
2286	XLOC_038532	-	-	XLOC_038532	Smarce1-ps1	TSS70916	chr8	41657592	41658669	1077	32.033	18.4724	6.51596	18.2274	2
355	XLOC_005620	-	-	XLOC_005620	Mettl16	TSS10402,TSS10403,TSS10404	chr11	74770829	74828525	57696	14.4595	8.66667	3.45607	8.42408	2
1327	XLOC_020004	-	-	XLOC_020004	Cd40	TSS36333,TSS36334	chr2	165055626	165072948	17322	10.9697	4.96432	1.27642	4.9174	2
1959	XLOC_032400	-	-	XLOC_032400	Plxna4	TSS60004,TSS60005	chr6	32144267	32588192	443925	16.8312	8.58738	2.74228	11.8409	2
2310	XLOC_038812	-	-	XLOC_038812	Brd7	TSS71391,TSS71392,TSS71393,TSS71394,TSS71395,TSS71396	chr8	88331038	88362194	31156	41.034	20.584	8.26156	26.8391	2
642	XLOC_009964	-	-	XLOC_009964	Fgf10	TSS18256,TSS18257	chr13	118669790	118792115	122325	31.931	18.2815	7.93489	20.8699	2
453	XLOC_007135	-	-	XLOC_007135	Utp6	TSS13580,TSS13581	chr11	79932320	79962390	30070	30.1699	17.9176	10.1848	23.631	2
1713	XLOC_027235	-	-	XLOC_027235	Tmem50a	TSS49925	chr4	134897848	134915024	17176	28.5424	16.1345	9.52068	20.2744	2
737	XLOC_011522	-	-	XLOC_011522	Med4	TSS20641	chr14	73510048	73518545	8497	17.8629	7.82981	4.2739	13.6069	2
1372	XLOC_020767	-	-	XLOC_020767	Lnp	TSS38058,TSS38059,TSS38060,TSS38061,TSS38062,TSS38063,TSS38064	chr2	74520290	74584544	64254	11.0655	5.78645	3.92942	9.93353	2
664	XLOC_010404	-	-	XLOC_010404	Golm1	TSS18924	chr13	59634995	59675784	40789	23.2639	16.5928	11.1611	26.1372	2
2577	XLOC_043462	-	-	XLOC_043462	Morc4	TSS79263,TSS79264,TSS79265,TSS79266,TSS79267	chrX	139821631	139871677	50046	19.8781	11.8161	6.90967	25.0088	2
185	XLOC_003506	-	-	XLOC_003506	Sec63	TSS6433,TSS6434,TSS6435,TSS6436	chr10	42761495	42832514	71019	34.346	28.3383	23.7371	37.2128	2
716	XLOC_011079	-	-	XLOC_011079	Mapk1ip1l	TSS19977,TSS19978	chr14	47298313	47323204	24891	49.0291	39.6516	35.6963	49.5294	2
559	XLOC_008528	-	-	XLOC_008528	Sox11	TSS16213	chr12	27334263	27342574	8311	47.6009	26.2521	7.95295	55.7759	2
2331	XLOC_039005	-	-	XLOC_039005	Mbtps1	TSS71703	chr8	119508155	119558761	50606	35.896	30.6844	24.0474	37.2894	2
2268	XLOC_038339	-	-	XLOC_038339	Irs2	TSS70621	chr8	10986979	11054541	67562	13.9403	9.33762	5.18294	15.597	2
1213	XLOC_018064	-	-	XLOC_018064	Pcsk5	TSS32522	chr19	17432831	17837632	404801	8.34036	6.07318	3.38524	10.8538	2
2237	XLOC_037959	-	-	XLOC_037959	Zfp827	TSS69943,TSS69944,TSS69945,TSS69946,TSS69947,TSS69948	chr8	79028436	79193766	165330	9.71017	7.00409	3.09982	14.3216	2
1385	XLOC_021114	-	-	XLOC_021114	Ldlrad3	TSS38634,TSS38635	chr2	101950202	102186385	236183	10.0855	9.21539	6.40151	11.6813	2
609	XLOC_009538	-	-	XLOC_009538	Dsp	TSS17596,TSS17597	chr13	38150476	38198577	48101	39.2498	31.1531	6.55663	76.8954	2
1011	XLOC_015552	-	-	XLOC_015552	Epb41l3	TSS28031	chr17	69156809	69289985	133176	10.6937	8.83264	2.96041	14.1805	2
655	XLOC_010309	-	-	XLOC_010309	Tpmt	TSS18740,TSS18741,TSS18742	chr13	47025169	47084613	59444	2.38443	0.9577	0	14.8631	2
250	XLOC_004298	-	-	XLOC_004298	Amd1	TSS7885	chr10	40287457	40302188	14731	10.6451	9.73744	4.94357	12.9277	2
1546	XLOC_024224	-	-	XLOC_024224	Ptgfrn	TSS44244,TSS44245,TSS44246	chr3	101040231	101110278	70047	31.6265	26.4676	8.66251	45.5965	2
2524	XLOC_042308	-	-	XLOC_042308	Wnk3	TSS77522,TSS77523,TSS77524	chrX	151198077	151471842	273765	7.5877	7.23171	2.24363	12.2437	2
557	XLOC_008487	-	-	XLOC_008487	Greb1	TSS16139,TSS16140,TSS16141,TSS16142,TSS16143,TSS16144,TSS16145,TSS16146,TSS16147,TSS16148,TSS16149	chr12	16670614	16800886	130272	39.9695	26.9078	4.49461	54.9094	2
1589	XLOC_024915	-	-	XLOC_024915	Rragd	TSS45485,TSS45486,TSS45487,TSS45488	chr4	32983036	33022180	39144	13.2682	9.66922	1.63951	18.5985	2
1035	XLOC_015882	-	-	XLOC_015882	Fam173a	TSS28610	chr17	25786579	25792284	5705	4.80049	1.57315	0	18.2384	2
543	XLOC_008347	-	-	XLOC_008347	Mir134,Mir3072,Mir369,Mir377,Mir382,Mir410,Mir412,Mir485,Mir668,Mirg	TSS15921,TSS15922,TSS15923,TSS15924,TSS15925,TSS15926,TSS15927,TSS15928,TSS15929,TSS15930,TSS15931,TSS15932,TSS15933,TSS15934,TSS15935	chr12	109729763	109749460	19697	10.6209	8.65976	2.7645	12.4943	2
1160	XLOC_017431	-	-	XLOC_017431	Gm16437	TSS31436	chr19	7668286	7668793	507	4.32847	1.81977	0	15.4764	2
2099	XLOC_035416	-	-	XLOC_035416	Dnaaf3,Tnni3	TSS65600,TSS65601,TSS65602,TSS65603,TSS65604,TSS65605	chr7	4518304	4532453	14149	2.38766	1.25081	0	11.3893	2
764	XLOC_012025	-	-	XLOC_012025	Bmp4	TSS21433,TSS21434	chr14	46379413	46390669	11256	38.5588	33.7178	6.43541	48.3836	2
1796	XLOC_028780	-	-	XLOC_028780	Arl6ip4	TSS52995,TSS52996,TSS52997	chr5	124116088	124118196	2108	13.2181	10.4505	2.02592	15.7287	2
2125	XLOC_036070	-	-	XLOC_036070	Pdcd5	TSS66689,TSS66690,TSS66691,TSS66692	chr7	35641981	35647521	5540	6.42827	2.21863	0	10.8034	2
1761	XLOC_028187	-	-	XLOC_028187	Mir7025,Pdgfra	TSS51834,TSS51835,TSS51836,TSS51837,TSS51838,TSS51839,TSS51840,TSS51841	chr5	75152291	75198215	45924	33.8282	26.1579	1.64208	40.4816	2
744	XLOC_011615	-	-	XLOC_011615	Gpc6	TSS20800,TSS20801,TSS20802	chr14	116925296	117979529	1054233	19.0701	17.8615	5.75609	21.4704	2
323	XLOC_005119	-	-	XLOC_005119	Gm12112	TSS9428	chr11	32903136	32926160	23024	8.86966	6.28369	0	20.0708	2
1995	XLOC_033156	-	-	XLOC_033156	Pdzrn3	TSS61262,TSS61263,TSS61264,TSS61265	chr6	101028021	101377897	349876	3.27597	3.41209	0	15.6689	2
928	XLOC_014197	-	-	XLOC_014197	Hunk	TSS25426	chr16	90386396	90499553	113157	36.7486	35.9353	16.1815	44.0894	2
708	XLOC_010923	-	-	XLOC_010923	Wnt5a	TSS19747,TSS19748,TSS19749,TSS19750	chr14	28504749	28527447	22698	22.1911	21.9627	4.44281	37.3274	2
897	XLOC_013873	-	-	XLOC_013873	Ephb3	TSS24818,TSS24819,TSS24820,TSS24821	chr16	21204754	21223305	18551	3.74189	3.47376	0.0888582	11.3371	2
1057	XLOC_016355	-	-	XLOC_016355	Efna5	TSS29536,TSS29537	chr17	62604183	62881317	277134	9.66686	9.71471	3.42284	13.1997	2
788	XLOC_012490	-	-	XLOC_012490	Ggact	TSS22179,TSS22180,TSS22181	chr14	122534323	122984035	449712	1.80621	2.06012	0	20.2518	2
397	XLOC_006252	-	-	XLOC_006252	Cbx2	TSS11815,TSS11816	chr11	119022961	119031270	8309	18.009	19.0791	8.8265	22.6736	2
542	XLOC_008284	-	-	XLOC_008284	Gm27300,Meg3,Mir1906-1,Mir770	TSS15833,TSS15834,TSS15835,TSS15836,TSS15837,TSS15838,TSS15839,TSS15840,TSS15841	chr12	109541000	109571726	30726	61.3363	66.9909	25.4717	84.5764	2
895	XLOC_013828	-	-	XLOC_013828	Dgcr6,Gm15954	TSS24699,TSS24700,TSS24701,TSS24702,TSS24703	chr16	18052859	18090203	37344	13.3755	5.91274	0	2.0824	2
2057	XLOC_034801	-	-	XLOC_034801	Tenm4	TSS64273,TSS64274,TSS64275,TSS64276,TSS64277,TSS64278,TSS64279,TSS64280,TSS64281	chr7	96171245	97064758	893513	30.9694	23.8495	1.15681	17.6555	2
2315	XLOC_038877	-	-	XLOC_038877	Cdh11	TSS71504	chr8	102632994	102785111	152117	42.0756	28.0724	2.06443	28.042	2
882	XLOC_013688	-	-	XLOC_013688	Calcoco1	TSS24422,TSS24423,TSS24424	chr15	102706778	102722178	15400	18.3482	15.3157	5.73992	15.4066	2
900	XLOC_013899	-	-	XLOC_013899	St6gal1	TSS24871,TSS24872,TSS24873,TSS24874,TSS24875	chr16	23175287	23360350	185063	20.7048	16.9755	6.36034	17.1075	2
1439	XLOC_022021	-	-	XLOC_022021	Gm5844	TSS40316	chr3	18008805	18010996	2191	35.8418	31.1383	15.832	30.615	2
2098	XLOC_035389	-	-	XLOC_035389	Mboat7	TSS65544,TSS65545,TSS65546,TSS65547,TSS65548,TSS65549,TSS65550,TSS65551	chr7	3677788	3701024	23236	23.1028	18.4229	5.90073	20.3307	2
2183	XLOC_037341	-	-	XLOC_037341	Mettl10	TSS68826,TSS68827	chr7	130162450	133124354	2961904	12.8345	7.6264	0.191796	9.80884	2
960	XLOC_014612	-	-	XLOC_014612	Gm4737	TSS26236	chr16	46152996	46155077	2081	19.1446	16.923	6.38832	17.2676	2
2309	XLOC_038806	-	-	XLOC_038806	Cbln1	TSS71378,TSS71379	chr8	87468853	87472592	3739	25.6419	9.58672	0	7.94867	2
333	XLOC_005263	-	-	XLOC_005263	Col23a1	TSS9679,TSS9680	chr11	51289919	51583918	293999	11.372	10.1258	2.27298	9.99694	2
2190	XLOC_037456	-	-	XLOC_037456	Phlda2	TSS69041	chr7	143501544	143502541	997	27.3272	37.778	0	12.8154	2
2394	XLOC_039770	-	-	XLOC_039770	Plod2	TSS73034,TSS73035,TSS73036,TSS73037	chr9	92538800	92608428	69628	18.1276	18.332	6.15574	17.3343	2
1901	XLOC_030827	-	-	XLOC_030827	Ccdc136,Gm26220	TSS57143,TSS57144,TSS57145,TSS57146,TSS57147,TSS57148,TSS57149	chr6	29396308	29426994	30686	16.4631	15.762	0.725991	14.0214	2
1437	XLOC_021994	-	-	XLOC_021994	Gm38317	TSS40278	chr3	12975358	12975701	343	23.5757	42.7974	0	24.3743	2
1097	XLOC_016761	-	-	XLOC_016761	Prdm6	TSS30243,TSS30244,TSS30245,TSS30246	chr18	53464545	53575907	111362	50.6784	53.9532	13.0179	50.1477	2
1776	XLOC_028443	-	-	XLOC_028443	Ptpn13	TSS52271,TSS52272,TSS52273	chr5	103425191	103598303	173112	44.8656	48.3568	5.48941	45.8655	2
1257	XLOC_018742	-	-	XLOC_018742	Prrx2	TSS33802,TSS33803,TSS33804,TSS33805	chr2	30834971	30881251	46280	4.44609	9.43853	0	10.337	2
201	XLOC_003698	-	-	XLOC_003698	Gm10146	TSS6820	chr10	78393308	78393756	448	6.50445	8.27667	0	13.103	2
2370	XLOC_039503	-	-	XLOC_039503	Tle3	TSS72533,TSS72534,TSS72535,TSS72536,TSS72537,TSS72538,TSS72539,TSS72540,TSS72541,TSS72542,TSS72543,TSS72544	chr9	61372365	61418497	46132	85.3221	81.891	16.2536	96.1407	2
2074	XLOC_035145	-	-	XLOC_035145	Mapk3	TSS64943,TSS64944,TSS64945,TSS64946,TSS64947	chr7	126759600	126765819	6219	46.8993	45.1252	19.8936	47.0736	2
2088	XLOC_035309	-	-	XLOC_035309	Gm4535	TSS65373	chr7	141406636	141407194	558	0.809367	6.95511	0	14.5419	2
1612	XLOC_025388	-	-	XLOC_025388	Fggy	TSS46248,TSS46249,TSS46250,TSS46251,TSS46252,TSS46253,TSS46254,TSS46255,TSS46256,TSS46257	chr4	95557506	95926939	369433	6.60302	8.89307	1.63234	12.3309	2
495	XLOC_007708	-	-	XLOC_007708	Tbc1d16	TSS14824,TSS14825	chr11	119143044	119228499	85455	14.7762	17.1741	6.31274	19.0837	2
1053	XLOC_016320	-	-	XLOC_016320	Ptprs	TSS29477,TSS29478,TSS29479	chr17	56412430	56476483	64053	23.6918	28.4507	8.67789	29.6712	2
1738	XLOC_027784	-	-	XLOC_027784	Ept1	TSS51007,TSS51008,TSS51009	chr5	30232580	30272427	39847	22.1033	22.3799	13.7147	23.6149	2
550	XLOC_008386	-	-	XLOC_008386	Cep170b	TSS16008	chr12	112722173	112746591	24418	10.828	11.9346	2.48554	13.6601	2
1051	XLOC_016271	-	-	XLOC_016271	Daam2	TSS29406	chr17	49456021	49564337	108316	4.5913	6.90821	0.0210476	15.5169	2
2387	XLOC_039639	-	-	XLOC_039639	Bmp5	TSS72802,TSS72803	chr9	75775363	76136350	360987	6.07182	16.8572	0.432882	9.30231	2
2280	XLOC_038495	-	-	XLOC_038495	Rbpms	TSS70844,TSS70845,TSS70846,TSS70847,TSS70848,TSS70849,TSS70850,TSS70851	chr8	33782642	33929863	147221	55.308	59.871	40.6809	57.9419	2
431	XLOC_006749	-	-	XLOC_006749	Hand1	TSS12775,TSS12776	chr11	57828704	57832818	4114	97.7275	158.892	12.2947	117.715	2
1045	XLOC_016077	-	-	XLOC_016077	Vars2	TSS29062,TSS29063,TSS29064,TSS29065,TSS29066,TSS29067,TSS29068,TSS29069,TSS29070,TSS29071	chr17	35651827	35667592	15765	8.0515	12.4807	1.40649	8.30339	2
2363	XLOC_039397	-	-	XLOC_039397	Cadm1	TSS72330,TSS72331	chr9	47530172	47857637	327465	12.7346	18.1874	2.91199	12.64	2
1864	XLOC_030285	-	-	XLOC_030285	Ift81	TSS55940,TSS55941,TSS55942,TSS55943,TSS55944	chr5	122550203	122614518	64315	10.5441	14.2288	2.2944	10.0425	2
912	XLOC_013965	-	-	XLOC_013965	Itgb5	TSS25020,TSS25021,TSS25022,TSS25023	chr16	33829664	33949153	119489	13.9284	17.4663	3.28495	14.5278	2
1825	XLOC_029328	-	-	XLOC_029328	Smarcd3	TSS54099,TSS54100,TSS54101,TSS54102,TSS54103,TSS54104,TSS54105	chr5	24586740	24624411	37671	5.91539	16.641	0	5.12373	2
314	XLOC_004965	-	-	XLOC_004965	Ccm2	TSS9165,TSS9166,TSS9167,TSS9168,TSS9169	chr11	6546886	6596744	49858	10.2818	11.6321	3.01552	10.4846	2
1688	XLOC_026671	-	-	XLOC_026671	Frem1	TSS48808,TSS48809,TSS48810,TSS48811,TSS48812,TSS48813,TSS48814	chr4	82897919	83052339	154420	5.25737	18.0085	1.32206	26.2645	2
1803	XLOC_028838	-	-	XLOC_028838	Mrps17	TSS53120,TSS53121	chr5	129715496	129722556	7060	11.7256	19.6551	5.60159	21.1017	2
661	XLOC_010373	-	-	XLOC_010373	Dbn1	TSS18852,TSS18853,TSS18854,TSS18855,TSS18856,TSS18857	chr13	55473428	55488111	14683	22.0796	28.2045	16.3925	28.5842	2
2181	XLOC_037322	-	-	XLOC_037322	Ctbp2,Fgfr2	TSS68763,TSS68764,TSS68765,TSS68766,TSS68767,TSS68768,TSS68769,TSS68770,TSS68771,TSS68772,TSS68773,TSS68774,TSS68775,TSS68776,TSS68777,TSS68778,TSS68779,TSS68780,TSS68781,TSS68782,TSS68783,TSS68784,TSS68785	chr7	130162450	133124354	2961904	24.5923	43.1504	14.7364	43.4713	2
604	XLOC_009415	-	-	XLOC_009415	Hist1h4d	TSS17426	chr13	23581597	23581990	393	42.7597	97.4756	23.4204	95.5868	2
1407	XLOC_021443	-	-	XLOC_021443	Lrrn4	TSS39285	chr2	132868304	132880891	12587	6.39651	11.5937	3.14531	9.99426	2
2361	XLOC_039383	-	-	XLOC_039383	Fxyd6	TSS72300	chr9	45370184	45396158	25974	7.53567	14.0247	3.1081	11.0971	2
734	XLOC_011469	-	-	XLOC_011469	Zfp395	TSS20542	chr14	65358675	65398930	40255	8.64545	12.048	4.65701	10.591	2
727	XLOC_011393	-	-	XLOC_011393	Khnyn	TSS20421	chr14	55884968	55896781	11813	16.3256	21.0413	9.44362	20.6793	2
889	XLOC_013788	-	-	XLOC_013788	Abcc1	TSS24603,TSS24604,TSS24605,TSS24606,TSS24607	chr16	14361557	14475737	114180	16.4009	18.4431	12.5555	18.135	2
1267	XLOC_018861	-	-	XLOC_018861	Crb2	TSS34101,TSS34102,TSS34103	chr2	37776248	38287390	511142	22.0064	40.5278	4.48114	39.0572	2
640	XLOC_009956	-	-	XLOC_009956	Rpl34-ps2	TSS18247	chr13	116153780	116154134	354	1.57464	2.54799	0	47.0141	2
114	XLOC_002462	-	-	XLOC_002462	Kif1a	TSS4423,TSS4424,TSS4425,TSS4426,TSS4427,TSS4428,TSS4429	chr1	93015463	93101951	86488	6.12359	7.28994	0.638965	18.1234	2
804	XLOC_012735	-	-	XLOC_012735	Ly6e	TSS22613,TSS22614,TSS22615,TSS22616	chr15	74955050	74959905	4855	9.97909	11.8971	2.72011	18.0324	2
47	XLOC_001116	-	-	XLOC_001116	Kif21b	TSS2006,TSS2007,TSS2008,TSS2009	chr1	136131388	136177998	46610	24.3704	29.23	11.2129	43.7897	2
796	XLOC_012587	-	-	XLOC_012587	Sdc2	TSS22370	chr15	32920722	33034730	114008	5.88394	8.11195	1.04983	16.4014	2
2189	XLOC_037455	-	-	XLOC_037455	Cdkn1c	TSS69040	chr7	143458349	143461050	2701	11.7345	21.3365	2.37584	37.9824	2
1992	XLOC_033135	-	-	XLOC_033135	AC155839.1,Eif4e3,Foxp1,Gm20696	TSS61219,TSS61220,TSS61221,TSS61222,TSS61223,TSS61224,TSS61225,TSS61226,TSS61227,TSS61228,TSS61229,TSS61230,TSS61231,TSS61232,TSS61233,TSS61234,TSS61235,TSS61236,TSS61237,TSS61238	chr6	98925337	99666797	741460	8.33629	11.7315	4.6364	20.0322	2
1711	XLOC_027210	-	-	XLOC_027210	Rps6ka1	TSS49861,TSS49862,TSS49863,TSS49864,TSS49865,TSS49866,TSS49867,TSS49868	chr4	133847289	133887797	40508	15.2902	18.8359	9.24853	30.0877	2
1478	XLOC_022808	-	-	XLOC_022808	Igsf3	TSS41785,TSS41786	chr3	101377082	101463059	85977	19.0234	25.7389	6.87278	52.0353	2
1659	XLOC_026152	-	-	XLOC_026152	Mxra8	TSS47872,TSS47873,TSS47874,TSS47875,TSS47876	chr4	155839491	155844088	4597	8.25259	13.3689	3.12138	25.8158	2
147	XLOC_003039	-	-	XLOC_003039	Gm7694,Nos1ap	TSS5535,TSS5536,TSS5537,TSS5538,TSS5539,TSS5540,TSS5541,TSS5542	chr1	170298198	170589861	291663	0.457925	2.33741	0.0369214	10.3253	2
821	XLOC_013034	-	-	XLOC_013034	Krt18	TSS23214	chr15	102028215	102032026	3811	12.5327	21.1145	6.07254	31.412	2
346	XLOC_005446	-	-	XLOC_005446	Pmp22	TSS10000,TSS10001,TSS10002,TSS10003,TSS9999	chr11	63128981	63159547	30566	31.0263	47.9727	21.2817	71.6798	2
1953	XLOC_032310	-	-	XLOC_032310	Cttnbp2	TSS59836,TSS59837,TSS59838,TSS59839,TSS59840,TSS59841	chr6	18366477	18514843	148366	2.93541	8.81414	1.8166	19.1293	2
1219	XLOC_018125	-	-	XLOC_018125	Sgms1	TSS32636,TSS32637,TSS32638,TSS32639,TSS32640,TSS32641,TSS32642,TSS32643,TSS32644,TSS32645,TSS32646	chr19	32122726	32391184	268458	10.9036	18.4358	8.59819	26.9141	2
449	XLOC_007078	-	-	XLOC_007078	Abr	TSS13464,TSS13465,TSS13466,TSS13467,TSS13468,TSS13469,TSS13470,TSS13471,TSS13472,TSS13473,TSS13474,TSS13475	chr11	76416733	76622314	205581	5.54168	10.2527	4.38847	17.7897	2
2246	XLOC_038105	-	-	XLOC_038105	Mmp15	TSS70228	chr8	95352267	95374293	22026	5.46574	11.436	4.73997	12.7728	2
332	XLOC_005246	-	-	XLOC_005246	Adamts2	TSS9646,TSS9647,TSS9648,TSS9649	chr11	50599297	50807573	208276	1.01538	3.23868	0.611408	35.3511	2
1050	XLOC_016259	-	-	XLOC_016259	Foxp4	TSS29382,TSS29383,TSS29384,TSS29385,TSS29386	chr17	47867132	47924645	57513	6.46173	8.97351	5.28889	17.0188	2
2158	XLOC_037026	-	-	XLOC_037026	Apbb1	TSS68148,TSS68149,TSS68150,TSS68151,TSS68152,TSS68153,TSS68154,TSS68155,TSS68156,TSS68157,TSS68158	chr7	105558482	105581653	23171	3.6568	6.92674	2.41266	24.3537	2
633	XLOC_009842	-	-	XLOC_009842	Lhfpl2	TSS18069,TSS18070,TSS18071,TSS18072,TSS18073,TSS18074	chr13	94057795	94195409	137614	6.26489	13.0179	4.58581	33.9233	2
1229	XLOC_018223	-	-	XLOC_018223	Scd1	TSS32809	chr19	44394450	44407709	13259	27.1175	39.7134	26.5517	60.8217	2
2431	XLOC_040260	-	-	XLOC_040260	Tbx20	TSS74088	chr9	24720811	24774303	53492	28.6498	47.3658	28.3035	102.239	2
2251	XLOC_038160	-	-	XLOC_038160	Hsd11b2	TSS70315	chr8	105518745	105523984	5239	0.892641	2.42745	0.916981	13.5107	2
749	XLOC_011638	-	-	XLOC_011638	Ubac2	TSS20832	chr14	121876724	122021034	144310	3.51386	5.01684	3.55689	14.8902	2
982	XLOC_014916	-	-	XLOC_014916	Smoc2	TSS26820	chr17	14279505	14404790	125285	0	0.0131758	0	18.9533	2
1626	XLOC_025619	-	-	XLOC_025619	Slc2a1	TSS46790,TSS46791	chr4	119108710	119138801	30091	65.5228	95.9778	66.7101	233.141	2
258	XLOC_004381	-	-	XLOC_004381	Unc5b	TSS8026	chr10	60762609	60831581	68972	17.6771	25.4139	17.6738	54.4456	2
1716	XLOC_027264	-	-	XLOC_027264	Ephb2	TSS49990,TSS49991,TSS49992,TSS49993	chr4	136647538	136835988	188450	2.75575	4.54461	2.62403	14.3805	2
2355	XLOC_039232	-	-	XLOC_039232	Cdon	TSS72069,TSS72070,TSS72071,TSS72072,TSS72073	chr9	35421127	35507652	86525	4.78491	6.66884	4.39448	14.7079	2
378	XLOC_005863	-	-	XLOC_005863	Col1a1	TSS10945,TSS10946,TSS10947,TSS10948	chr11	94936223	94953042	16819	10.0032	17.2055	8.3756	84.9217	2
537	XLOC_008189	-	-	XLOC_008189	Spata7	TSS15673,TSS15674	chr12	98628156	98669815	41659	2.68162	3.73244	2.35871	11.8541	2
1161	XLOC_017438	-	-	XLOC_017438	Stx5a	TSS31456,TSS31457,TSS31458,TSS31459,TSS31460,TSS31461,TSS31462,TSS31463	chr19	8741412	8756069	14657	13.1945	16.4791	11.6425	38.4527	2
1103	XLOC_016807	-	-	XLOC_016807	Pdgfrb	TSS30310	chr18	61045149	61085061	39912	2.70135	3.92055	1.99065	26.7143	2
628	XLOC_009795	-	-	XLOC_009795	Arrdc3	TSS17981,TSS17982,TSS17983,TSS17984	chr13	80883383	80896035	12652	17.2437	19.7756	14.2615	50.0527	2
669	XLOC_010447	-	-	XLOC_010447	Ptch1	TSS18986,TSS18987,TSS18988,TSS18989,TSS18990,TSS18991,TSS18992,TSS18993	chr13	63508327	63573598	65271	19.1012	22.8771	14.2283	75.4207	2
936	XLOC_014265	-	-	XLOC_014265	1700037C18Rik	TSS25575,TSS25576,TSS25577	chr16	3847267	3941147	93880	0.138507	0.247704	0.0460101	15.5089	2
109	XLOC_002347	-	-	XLOC_002347	Gm7553	TSS4227	chr1	83003481	83004907	1426	1.76955	1.86375	1.2075	10.1106	2
113	XLOC_002443	-	-	XLOC_002443	Hdac4	TSS4389,TSS4390,TSS4391,TSS4392,TSS4393,TSS4394,TSS4395	chr1	91928778	92180341	251563	8.40407	9.31297	6.63655	35.4017	2
735	XLOC_011501	-	-	XLOC_011501	Loxl2,Mir6950	TSS20596,TSS20597,TSS20598	chr14	69555423	69695834	140411	9.34782	10.6	7.29812	57.9968	2
916	XLOC_014020	-	-	XLOC_014020	Igsf11	TSS25136,TSS25137	chr16	38901470	39027159	125689	1.12943	1.43093	0.889484	10.8352	2
1558	XLOC_024387	-	-	XLOC_024387	Amy1,Rnpc3	TSS44536,TSS44537,TSS44538,TSS44539,TSS44540,TSS44541,TSS44542,TSS44543,TSS44544,TSS44545	chr3	113555709	113630149	74440	7.08766	7.10757	5.26087	12.2051	2
658	XLOC_010340	-	-	XLOC_010340	Sema4d	TSS18787,TSS18788,TSS18789,TSS18790,TSS18791,TSS18792,TSS18793,TSS18794,TSS18795,TSS18796	chr13	51701245	51793747	92502	0.981535	1.17448	0.30595	11.971	2
1838	XLOC_029756	-	-	XLOC_029756	Nfxl1	TSS54905,TSS54906,TSS54907,TSS54908,TSS54909	chr5	72513300	72559684	46384	13.5146	14.786	8.26102	41.4188	2
759	XLOC_011871	-	-	XLOC_011871	Dph3	TSS21227,TSS21228	chr14	32080565	32103202	22637	4.25125	5.62347	2.44305	20.1414	2
2506	XLOC_041861	-	-	XLOC_041861	Efnb1	TSS76892,TSS76893	chrX	99136129	99148991	12862	5.35534	7.76357	3.18465	26.9186	2
294	XLOC_004747	-	-	XLOC_004747	Frs2	TSS8785	chr10	117070128	117148474	78346	14.7233	17.467	11.7457	34.2273	2
1949	XLOC_032238	-	-	XLOC_032238	Sgce	TSS59712,TSS59713,TSS59714,TSS59715	chr6	4674349	4747207	72858	10.5335	11.6699	7.36773	30.1953	2
156	XLOC_003205	-	-	XLOC_003205	Disp1	TSS5864,TSS5865	chr1	183086265	183221522	135257	5.8644	6.75507	3.7684	26.0666	2
1821	XLOC_029197	-	-	XLOC_029197	Crot,Gm27941	TSS53889,TSS53890,TSS53891,TSS53892	chr5	8966032	8997427	31395	6.26976	6.83965	4.86329	10.3451	2
45	XLOC_001093	-	-	XLOC_001093	Kdm5b	TSS1953,TSS1954,TSS1955,TSS1956	chr1	134560170	134635285	75115	39.5399	47.3123	27.6284	80.1196	2
2024	XLOC_033903	-	-	XLOC_033903	Dact3	TSS62663	chr7	16875316	16887462	12146	4.51238	6.83311	2.69492	19.8557	2
251	XLOC_004313	-	-	XLOC_004313	Foxo3	TSS7917,TSS7918	chr10	42181840	42276755	94915	29.4006	25.5963	22.4866	40.8489	2
2180	XLOC_037292	-	-	XLOC_037292	Gm21974,Prss53,Vkorc1	TSS68706,TSS68707,TSS68708,TSS68709	chr7	127863046	127895617	32571	6.74722	4.50578	3.30714	24.6334	2
1770	XLOC_028329	-	-	XLOC_028329	Shroom3	TSS52097,TSS52098,TSS52099,TSS52100,TSS52101,TSS52102,TSS52103,TSS52104,TSS52105	chr5	92683434	92965318	281884	3.82752	3.14231	2.21296	11.2808	2
101	XLOC_002257	-	-	XLOC_002257	Igfbp5	TSS4024,TSS4025	chr1	72857931	72874884	16953	1.70058	1.0635	0.36532	16.3631	2
167	XLOC_003285	-	-	XLOC_003285	Hhat	TSS6027,TSS6028,TSS6029,TSS6030,TSS6031	chr1	192190773	192771223	580450	1.83653	1.46215	0.477484	20.0883	2
1145	XLOC_017217	-	-	XLOC_017217	Piezo2	TSS31035,TSS31036,TSS31037,TSS31038,TSS31039,TSS31040,TSS31041	chr18	63010212	63387183	376971	6.69346	5.32067	1.97005	27.3067	2
168	XLOC_003288	-	-	XLOC_003288	Sertad4	TSS6034,TSS6035,TSS6036	chr1	192844487	192856246	11759	1.80946	1.35361	0.372568	14.2815	2
2333	XLOC_039014	-	-	XLOC_039014	2310022B05Rik	TSS71721	chr8	124635765	124663369	27604	12.5558	12.2015	9.7644	17.9561	2
1269	XLOC_018920	-	-	XLOC_018920	Kif5c	TSS34192,TSS34193,TSS34194,TSS34195,TSS34196,TSS34197	chr2	49619297	49774778	155481	5.95286	5.86065	1.34571	45.0368	2
1418	XLOC_021678	-	-	XLOC_021678	Tti1	TSS39703,TSS39704,TSS39705,TSS39706	chr2	157981802	158028433	46631	12.4163	11.0499	7.99428	19.597	2
896	XLOC_013851	-	-	XLOC_013851	B3gnt5	TSS24755,TSS24756,TSS24757,TSS24758	chr16	19760207	19772753	12546	22.9697	21.0745	17.6925	29.7692	2
2305	XLOC_038745	-	-	XLOC_038745	Elmod2	TSS71264,TSS71265,TSS71266	chr8	83312631	83332486	19855	8.22954	6.32747	3.76302	15.451	2
261	XLOC_004392	-	-	XLOC_004392	H2afy2	TSS8043	chr10	61715262	61784147	68885	11.8465	7.4706	4.34482	26.9794	2
2352	XLOC_039210	-	-	XLOC_039210	Arhgap32	TSS72025,TSS72026,TSS72027,TSS72028,TSS72029,TSS72030,TSS72031	chr9	32116135	32268446	152311	14.3798	11.4266	5.85915	22.5156	2
572	XLOC_008669	-	-	XLOC_008669	AC157822.1,Rn7s2	TSS16413,TSS16414	chr12	69361178	69361481	303	63.6498	52.3389	35.572	91.6504	2
324	XLOC_005134	-	-	XLOC_005134	Slit3	TSS9446,TSS9447,TSS9448,TSS9449	chr11	35121223	35708507	587284	10.0037	6.25564	1.92147	29.7233	2
108	XLOC_002338	-	-	XLOC_002338	Irs1	TSS4218	chr1	82233100	82291416	58316	9.13925	7.48662	3.81963	17.6228	2
2279	XLOC_038474	-	-	XLOC_038474	Rab11fip1	TSS70821	chr8	27138772	27174646	35874	9.21749	6.56952	4.32308	13.4857	2
163	XLOC_003262	-	-	XLOC_003262	Vash2	TSS5975,TSS5976	chr1	190947645	190979296	31651	10.7678	10.1156	4.43918	16.8686	2
2497	XLOC_041647	-	-	XLOC_041647	Gpr50	TSS76565,TSS76566	chrX	71663666	71669257	5591	0.65603	0.377209	0	38.1057	2
2120	XLOC_035982	-	-	XLOC_035982	Usf2	TSS66515,TSS66516,TSS66517,TSS66518,TSS66519	chr7	30916982	30973464	56482	10.3842	8.88449	2.09839	25.392	2
1060	XLOC_016375	-	-	XLOC_016375	Mtcl1	TSS29568,TSS29569,TSS29570,TSS29571,TSS29572,TSS29573,TSS29574,TSS29575,TSS29576,TSS29577	chr17	66336981	66449750	112769	17.7505	14.9734	6.37895	30.0071	2
2539	XLOC_042783	-	-	XLOC_042783	Smarca1	TSS78235,TSS78236,TSS78237	chrX	47809367	47892974	83607	7.02621	5.34739	1.46805	18.4662	2
1545	XLOC_024215	-	-	XLOC_024215	Fam46c	TSS44226,TSS44227	chr3	100451627	100489324	37697	0.282399	0.109113	0	11.1078	2
617	XLOC_009608	-	-	XLOC_009608	Fbxw17	TSS17708,TSS17709,TSS17710,TSS17711,TSS17712,TSS17713,TSS17714	chr13	50343582	50491741	148159	5.47094	4.50232	0.56116	29.4188	2
881	XLOC_013676	-	-	XLOC_013676	Krt8	TSS24393	chr15	101996710	102004342	7632	17.9232	18.0676	7.54223	31.0035	2
161	XLOC_003258	-	-	XLOC_003258	Prox1	TSS5966,TSS5967	chr1	190118034	190217276	99242	5.07694	5.22753	1.92769	10.5351	2
1743	XLOC_027849	-	-	XLOC_027849	Fgfr3	TSS51188,TSS51189,TSS51190,TSS51191,TSS51192,TSS51193,TSS51194,TSS51195,TSS51196,TSS51197,TSS51198,TSS51199	chr5	33720042	33737068	17026	6.4679	7.62205	1.23147	28.077	2
303	XLOC_004815	-	-	XLOC_004815	Lrp1	TSS8891,TSS8892,TSS8893,TSS8894,TSS8895,TSS8896,TSS8897,TSS8898,TSS8899	chr10	127538160	127621148	82988	52.2956	57.1695	24.6513	102.384	2
2065	XLOC_034962	-	-	XLOC_034962	Dnhd1,Timm10b	TSS64563,TSS64564,TSS64565,TSS64566,TSS64567,TSS64568,TSS64569,TSS64570	chr7	105634202	105721799	87597	2.84735	2.59798	0.556567	14.2375	2
1341	XLOC_020266	-	-	XLOC_020266	Itga8	TSS36887,TSS36888,TSS36889,TSS36890,TSS36891	chr2	12106631	12312315	205684	5.78555	5.92307	0.442274	68.653	2
1264	XLOC_018792	-	-	XLOC_018792	Angptl2	TSS33981	chr2	33133416	33371486	238070	4.41105	4.82057	1.57955	12.5403	2
795	XLOC_012586	-	-	XLOC_012586	Sema5a	TSS22369	chr15	32244812	32696341	451529	4.46402	5.18781	0.795533	25.4582	2
486	XLOC_007614	-	-	XLOC_007614	Cdc42ep4	TSS14586,TSS14587,TSS14588,TSS14589	chr11	113726849	113751881	25032	12.8644	14.8129	7.29888	26.6111	2
1805	XLOC_028887	-	-	XLOC_028887	Wbscr27	TSS53209,TSS53210,TSS53211,TSS53212	chr5	134932367	134942637	10270	5.27474	6.3411	2.54405	15.1542	2
1259	XLOC_018765	-	-	XLOC_018765	Pomt1	TSS33894,TSS33895,TSS33896,TSS33897,TSS33898,TSS33899,TSS33900,TSS33901	chr2	32236589	32260159	23570	4.97066	6.23264	2.16771	17.9876	2
1801	XLOC_028818	-	-	XLOC_028818	Tmem132c	TSS53080,TSS53081,TSS53082,TSS53083	chr5	127241807	127565793	323986	0.856179	1.14297	0.080232	19.959	2
1544	XLOC_024174	-	-	XLOC_024174	Bcl9	TSS44159,TSS44160,TSS44161,TSS44162,TSS44163,TSS44164,TSS44165,TSS44166	chr3	97203661	97297917	94256	23.6062	25.5119	15.4063	43.5369	2
117	XLOC_002572	-	-	XLOC_002572	Gli2	TSS4597,TSS4598,TSS4599	chr1	118834131	119053619	219488	3.61187	4.21274	0.948788	26.659	2
596	XLOC_009269	-	-	XLOC_009269	Idi1	TSS17249,TSS17250,TSS17251	chr13	8885500	8892451	6951	2.59878	2.68624	3.69491	13.6491	3
2547	XLOC_042858	-	-	XLOC_042858	Arhgef6	TSS78355,TSS78356,TSS78357,TSS78358,TSS78359,TSS78360,TSS78361	chrX	57231484	57338729	107245	0.801629	0.764826	1.27669	10.8824	3
2478	XLOC_040985	-	-	XLOC_040985	Wdr6	TSS75532	chr9	108569885	108578739	8854	12.8572	12.3365	14.913	33.8576	3
695	XLOC_010832	-	-	XLOC_010832	Ptprg	TSS19580,TSS19581,TSS19582,TSS19583	chr14	11553531	12242041	688510	27.4504	27.1514	31.4243	72.15	3
2264	XLOC_038290	-	-	XLOC_038290	Mir1903,Nrp1	TSS70548,TSS70549	chr8	128359072	128505462	146390	46.8718	47.1845	57.7886	158.867	3
600	XLOC_009296	-	-	XLOC_009296	Gli3	TSS17289,TSS17290,TSS17291	chr13	15440301	15730026	289725	17.3183	17.9192	20.6481	58.8167	3
2436	XLOC_040373	-	-	XLOC_040373	Gramd1b	TSS74254,TSS74255,TSS74256,TSS74257,TSS74258,TSS74259,TSS74260,TSS74261,TSS74262,TSS74263	chr9	40293232	40533620	240388	1.64685	1.81287	2.26409	14.0927	3
1634	XLOC_025774	-	-	XLOC_025774	Sdc3	TSS47122,TSS47123,TSS47124,TSS47125,TSS47126	chr4	130792536	130826319	33783	6.47051	6.32459	6.53461	28.9779	3
1172	XLOC_017591	-	-	XLOC_017591	Smarca2	TSS31680,TSS31681,TSS31682,TSS31683,TSS31684,TSS31685,TSS31686,TSS31687,TSS31688,TSS31689,TSS31690,TSS31691,TSS31692,TSS31693,TSS31694	chr19	26605114	26823907	218793	17.7819	16.2349	18.5869	119.677	3
1615	XLOC_025418	-	-	XLOC_025418	Ror1	TSS46320	chr4	100095790	100444765	348975	1.22807	0.842992	1.24546	14.958	3
2281	XLOC_038499	-	-	XLOC_038499	Leprotl1	TSS70861	chr8	34135571	34147033	11462	3.42755	2.11422	3.38058	14.4526	3
2572	XLOC_043280	-	-	XLOC_043280	Brwd3	TSS79024	chrX	108737015	108834372	97357	24.9729	19.4804	25.6556	58.4116	3
2530	XLOC_042512	-	-	XLOC_042512	Suv39h1	TSS77868,TSS77869,TSS77870	chrX	8042942	8074760	31818	27.8972	23.877	28.2074	53.1523	3
1113	XLOC_016874	-	-	XLOC_016874	Mbd1	TSS30462	chr18	74268271	74282685	14414	4.59968	3.51717	5.54544	14.1019	3
1721	XLOC_027332	-	-	XLOC_027332	Efhd2	TSS50145	chr4	141858141	141874920	16779	4.07435	2.4312	5.24972	27.3208	3
1026	XLOC_015716	-	-	XLOC_015716	Map3k4	TSS28299	chr17	12227620	12318660	91040	16.2093	12.9506	17.692	42.3108	3
2312	XLOC_038845	-	-	XLOC_038845	Amfr	TSS71448,TSS71449,TSS71450,TSS71451	chr8	93971587	94012663	41076	13.2541	9.85638	16.8371	76.5571	3
1746	XLOC_027873	-	-	XLOC_027873	Rgs12	TSS51267,TSS51268,TSS51269,TSS51270,TSS51271,TSS51272,TSS51273,TSS51274,TSS51275,TSS51276,TSS51277,TSS51278,TSS51279	chr5	34949444	35039644	90200	10.5171	8.76192	12.3751	41.2469	3
840	XLOC_013222	-	-	XLOC_013222	Mir1907,Trps1	TSS23528,TSS23529,TSS23530,TSS23531,TSS23532,TSS23533	chr15	50654751	50890463	235712	8.1078	7.29582	12.7485	25.7439	3
1232	XLOC_018261	-	-	XLOC_018261	Sh3pxd2a	TSS32879	chr19	47260173	47464411	204238	15.7548	13.9779	28.1045	73.0166	3
1916	XLOC_031394	-	-	XLOC_031394	Eif2ak3	TSS58067,TSS58068,TSS58069	chr6	70844514	70905245	60731	3.76919	3.39898	9.07251	34.6118	3
461	XLOC_007289	-	-	XLOC_007289	Kat7	TSS13885,TSS13886,TSS13887,TSS13888	chr11	95274258	95310246	35988	27.4777	26.0573	37.5654	64.8017	3
2179	XLOC_037266	-	-	XLOC_037266	Tbc1d10b	TSS68651,TSS68652,TSS68653,TSS68654,TSS68655,TSS68656	chr7	127197458	127208468	11010	10.5398	9.50686	16.0344	35.3484	3
2006	XLOC_033376	-	-	XLOC_033376	Ltbr	TSS61741,TSS61742,TSS61743	chr6	125306570	125313885	7315	5.50938	5.0198	8.42988	19.1476	3
2140	XLOC_036625	-	-	XLOC_036625	Lrrk1	TSS67439,TSS67440,TSS67441,TSS67442,TSS67443,TSS67444	chr7	66226911	66388350	161439	4.40611	3.98267	7.89558	23.3305	3
526	XLOC_008062	-	-	XLOC_008062	Fut8	TSS15454,TSS15455	chr12	77238103	77476338	238235	7.09346	6.50605	12.2049	35.1549	3
253	XLOC_004350	-	-	XLOC_004350	Cep85l	TSS7970	chr10	53278080	53379851	101771	4.18248	3.99771	6.46256	16.2101	3
893	XLOC_013811	-	-	XLOC_013811	Hic2	TSS24655	chr16	17233571	17263430	29859	10.6927	10.1434	13.994	27.1815	3
558	XLOC_008501	-	-	XLOC_008501	Adam17	TSS16172,TSS16173,TSS16174,TSS16175	chr12	21316391	21373632	57241	10.0535	8.48103	17.9514	73.8779	3
1750	XLOC_027973	-	-	XLOC_027973	Slit2	TSS51462,TSS51463,TSS51464,TSS51465,TSS51466,TSS51467,TSS51468,TSS51469,TSS51470,TSS51471,TSS51472,TSS51473,TSS51474,TSS51475,TSS51476,TSS51477	chr5	47983137	48307733	324596	5.5242	4.28695	11.7603	68.7842	3
582	XLOC_008783	-	-	XLOC_008783	Arel1	TSS16600,TSS16601,TSS16602,TSS16603,TSS16604	chr12	84918147	84983303	65156	13.45	11.4661	16.9051	33.6461	3
767	XLOC_012102	-	-	XLOC_012102	Chd8	TSS21543,TSS21544,TSS21545,TSS21546,TSS21547,TSS21548,TSS21549,TSS21550,TSS21551,TSS21552,TSS21553,TSS21554	chr14	52197501	52257723	60222	43.4122	38.0871	53.9156	98.3159	3
188	XLOC_003543	-	-	XLOC_003543	Dcbld1	TSS6494	chr10	52233618	52321378	87760	4.17513	3.46207	6.03222	16.5432	3
2046	XLOC_034599	-	-	XLOC_034599	Chsy1	TSS63949	chr7	66109514	66173798	64284	19.1035	15.1755	28.7199	125.366	3
959	XLOC_014608	-	-	XLOC_014608	Phldb2	TSS26225,TSS26226,TSS26227,TSS26228,TSS26229,TSS26230,TSS26231,TSS26232	chr16	45746242	46010218	263976	35.8422	30.2006	43.7649	106.942	3
272	XLOC_004510	-	-	XLOC_004510	2610008E11Rik	TSS8287	chr10	79064373	79097600	33227	8.56602	8.1833	11.8096	29.6813	3
961	XLOC_014623	-	-	XLOC_014623	Bbx	TSS26258,TSS26259,TSS26260	chr16	50191843	50432390	240547	39.4788	37.342	48.1976	90.6644	3
2559	XLOC_043153	-	-	XLOC_043153	Amer1	TSS78810	chrX	95420317	95444872	24555	15.34	14.4634	20.3173	58.7258	3
394	XLOC_006175	-	-	XLOC_006175	Gprc5c	TSS11610,TSS11611,TSS11612,TSS11613,TSS11614	chr11	114851151	114872617	21466	18.4956	18.4888	24.3067	57.7552	3
1242	XLOC_018379	-	-	XLOC_018379	Itih5	TSS33089	chr2	10153570	10256529	102959	0.796918	0.777306	1.59208	10.6987	3
875	XLOC_013601	-	-	XLOC_013601	Adcy6	TSS24275	chr15	98589989	98607633	17644	16.2596	16.4154	19.5545	31.7766	3
411	XLOC_006395	-	-	XLOC_006395	Tns3	TSS12163,TSS12164,TSS12165,TSS12166	chr11	8431651	8664535	232884	6.10735	7.18471	13.4811	42.7826	3
1940	XLOC_032096	-	-	XLOC_032096	Atf7ip	TSS59430,TSS59431,TSS59432,TSS59433,TSS59434,TSS59435,TSS59436,TSS59437	chr6	136506166	136610862	104696	23.4318	26.2022	36.2254	68.3913	3
1547	XLOC_024235	-	-	XLOC_024235	Vangl1	TSS44265,TSS44266,TSS44267,TSS44268,TSS44269	chr3	102153582	102206266	52684	8.73325	10.1639	14.9537	32.9852	3
2428	XLOC_040232	-	-	XLOC_040232	Kank2	TSS74051	chr9	21766772	21798546	31774	13.8164	15.5746	19.6806	33.4049	3
2100	XLOC_035464	-	-	XLOC_035464	Zim1	TSS65685,TSS65686	chr7	6671455	6696450	24995	4.92599	6.59899	10.4406	35.4583	3
2472	XLOC_040902	-	-	XLOC_040902	Tmem108	TSS75275,TSS75276,TSS75277	chr9	103423577	103761837	338260	0.483873	0.82158	2.13413	27.5609	3
388	XLOC_006092	-	-	XLOC_006092	Tanc2	TSS11454,TSS11455,TSS11456,TSS11457,TSS11458,TSS11459	chr11	105589985	105929304	339319	7.65416	9.10646	16.4788	66.0315	3
107	XLOC_002304	-	-	XLOC_002304	Epha4	TSS4162,TSS4163	chr1	77367184	77515088	147904	10.6989	11.6847	15.1201	29.5816	3
209	XLOC_003787	-	-	XLOC_003787	Pip5k1c	TSS7012,TSS7013,TSS7014,TSS7015,TSS7016,TSS7017	chr10	81292962	81319973	27011	14.0745	15.2575	20.0004	39.7999	3
2400	XLOC_039941	-	-	XLOC_039941	Cdhr4,Gm20661,Gm20662,Ip6k1,Uba7	TSS73388,TSS73389,TSS73390,TSS73391,TSS73392,TSS73393,TSS73394,TSS73395,TSS73396,TSS73397,TSS73398,TSS73399,TSS73400,TSS73401,TSS73402,TSS73403,TSS73404,TSS73405,TSS73406,TSS73407,TSS73408,TSS73409,TSS73410	chr9	107975504	108048782	73278	20.0561	23.0771	35.9738	117.859	3
2023	XLOC_033815	-	-	XLOC_033815	Zscan22	TSS62499	chr7	12897814	12909083	11269	2.97095	3.06237	4.48539	10.0495	3
2443	XLOC_040495	-	-	XLOC_040495	Dmxl2	TSS74500,TSS74501,TSS74502,TSS74503,TSS74504,TSS74505	chr9	54365157	54501760	136603	3.94047	4.12042	6.73323	19.504	3
2450	XLOC_040571	-	-	XLOC_040571	Smad3	TSS74655,TSS74656,TSS74657,TSS74658,TSS74659	chr9	63646766	63757994	111228	14.2977	14.5378	20.8883	49.8959	3
1393	XLOC_021265	-	-	XLOC_021265	Bmf	TSS38878,TSS38879,TSS38880,TSS38881,TSS38882	chr2	118528756	118549687	20931	4.99233	8.66342	12.841	80.872	3
1585	XLOC_024818	-	-	XLOC_024818	Runx1t1	TSS45333,TSS45334,TSS45335,TSS45336,TSS45337	chr4	13743435	13893649	150214	1.43618	2.01683	2.78504	10.7221	3
1111	XLOC_016866	-	-	XLOC_016866	Mbd2	TSS30449,TSS30450,TSS30451,TSS30452,TSS30453	chr18	70568188	70626131	57943	6.61602	8.6948	12.8264	48.9667	3
1365	XLOC_020646	-	-	XLOC_020646	Rprm	TSS37801	chr2	54084092	54085552	1460	0.218169	0.365911	0.806196	11.4703	3
412	XLOC_006410	-	-	XLOC_006410	Fignl1	TSS12185,TSS12186	chr11	11787430	11808962	21532	13.0423	14.3978	16.8682	27.8618	3
623	XLOC_009662	-	-	XLOC_009662	Tgfbi	TSS17800	chr13	56609602	56639339	29737	0.579296	0.916473	1.78009	29.7817	3
2118	XLOC_035912	-	-	XLOC_035912	Plekhg2	TSS66351,TSS66352,TSS66353,TSS66354,TSS66355,TSS66356,TSS66357	chr7	28359603	28372599	12996	28.8655	31.6196	36.3684	67.3468	3
24	XLOC_000553	-	-	XLOC_000553	Igfbp2	TSS959,TSS960,TSS961	chr1	72824502	72852474	27972	8.13476	9.4237	14.0944	71.1733	3
923	XLOC_014097	-	-	XLOC_014097	Dcbld2	TSS25284,TSS25285,TSS25286,TSS25287,TSS25288	chr16	58408442	58524243	115801	19.0884	20.9547	25.4817	63.647	3
696	XLOC_010847	-	-	XLOC_010847	Top2b	TSS19608,TSS19609,TSS19610,TSS19611,TSS19612,TSS19613	chr14	16365178	16430787	65609	44.0788	47.2957	51.6996	88.304	3
2401	XLOC_039960	-	-	XLOC_039960	Lamb2	TSS73447,TSS73448,TSS73449,TSS73450	chr9	108479735	108490530	10795	5.0812	9.75666	10.8627	25.4089	3
1497	XLOC_023118	-	-	XLOC_023118	Cxxc4	TSS42352,TSS42353,TSS42354	chr3	133830667	134262161	431494	2.5066	4.74651	6.01683	15.1182	3
373	XLOC_005811	-	-	XLOC_005811	Mtmr4	TSS10823,TSS10824,TSS10825,TSS10826	chr11	87592161	87616302	24141	10.5635	14.1336	16.7278	29.242	3
260	XLOC_004388	-	-	XLOC_004388	Pald1	TSS8038	chr10	61319656	61383523	63867	4.06022	5.81321	6.70855	12.4019	3
2144	XLOC_036708	-	-	XLOC_036708	Polg	TSS67602,TSS67603,TSS67604,TSS67605,TSS67606,TSS67607,TSS67608,TSS67609,TSS67610,TSS67611,TSS67612,TSS67613,TSS67614,TSS67615,TSS67616	chr7	79391928	79466362	74434	18.7656	33.837	40.7507	128.61	3
2483	XLOC_041071	-	-	XLOC_041071	Rbms3	TSS75715,TSS75716,TSS75717,TSS75718,TSS75719,TSS75720	chr9	116572745	117629913	1057168	2.27856	5.18331	4.63629	15.4416	3
946	XLOC_014390	-	-	XLOC_014390	Zdhhc8	TSS25835	chr16	18220753	18235136	14383	2.22115	4.18819	4.28747	11.2604	3
839	XLOC_013190	-	-	XLOC_013190	Klf10	TSS23487	chr15	38294412	38300707	6295	10.992	12.6387	12.7361	16.0277	3
195	XLOC_003634	-	-	XLOC_003634	Rhobtb1	TSS6649,TSS6650,TSS6651,TSS6652,TSS6653,TSS6654,TSS6655,TSS6656,TSS6657,TSS6658	chr10	69151433	69291791	140358	0.99597	2.49421	3.08811	27.9802	3
186	XLOC_003515	-	-	XLOC_003515	Cd24a	TSS6456	chr10	43579168	43584262	5094	42.9581	56.3439	59.2704	109.181	3
2582	XLOC_043495	-	-	XLOC_043495	BX530055.1,Capn6	TSS79315	chrX	143802230	143827414	25184	11.5222	22.3373	24.9691	89.8266	3
1266	XLOC_018816	-	-	XLOC_018816	Dab2ip	TSS34027,TSS34028,TSS34029,TSS34030,TSS34031,TSS34032,TSS34033,TSS34034,TSS34035,TSS34036,TSS34037	chr2	35549537	35730994	181457	9.66308	13.6492	13.9539	25.9568	3
2359	XLOC_039368	-	-	XLOC_039368	Bcl9l	TSS72273	chr9	44499135	44510388	11253	10.7988	16.1689	16.1008	36.0713	3
1727	XLOC_027452	-	-	XLOC_027452	H6pd	TSS50365,TSS50366,TSS50367	chr4	149979474	150009023	29549	11.4939	17.0884	16.0614	38.5492	3
1862	XLOC_030246	-	-	XLOC_030246	Tpcn1	TSS55836	chr5	120534152	120588673	54521	4.07679	5.83993	5.41392	17.6272	3
2203	XLOC_037566	-	-	XLOC_037566	Arhgef10	TSS69275,TSS69276,TSS69277,TSS69278	chr8	14911662	15001085	89423	3.37994	4.57348	4.07729	14.984	3
276	XLOC_004547	-	-	XLOC_004547	Mob3a	TSS8388	chr10	80681837	80701820	19983	4.62657	5.68528	5.80708	29.3741	3
1029	XLOC_015756	-	-	XLOC_015756	Rgmb	TSS28378	chr17	15806252	15826586	20334	2.205	2.55667	2.79489	10.4194	3
2470	XLOC_040878	-	-	XLOC_040878	Ppp2r3a	TSS75225,TSS75226,TSS75227,TSS75228,TSS75229,TSS75230	chr9	101105083	101251795	146712	8.35889	9.63361	10.4084	27.4848	3
1210	XLOC_017965	-	-	XLOC_017965	Myrf	TSS32388,TSS32389,TSS32390	chr19	10208271	10240748	32477	2.38511	4.03051	4.03054	35.8585	3
494	XLOC_007695	-	-	XLOC_007695	Timp2	TSS14799,TSS14800	chr11	118301068	118355740	54672	4.7863	7.02478	7.49592	33.8765	3
358	XLOC_005636	-	-	XLOC_005636	Slc43a2	TSS10438,TSS10439,TSS10440,TSS10441,TSS10442,TSS10443,TSS10444	chr11	75531693	75577575	45882	3.75918	5.21706	4.26317	11.3939	3
1772	XLOC_028377	-	-	XLOC_028377	Fras1	TSS52170,TSS52171,TSS52172,TSS52173,TSS52174,TSS52175	chr5	96373954	96784728	410774	1.97641	4.55508	2.57229	19.1886	3
2576	XLOC_043413	-	-	XLOC_043413	Nxf7	TSS79190,TSS79191,TSS79192,TSS79193,TSS79194	chrX	135579554	135598777	19223	0.934463	3.28329	1.82966	17.8778	3
1002	XLOC_015445	-	-	XLOC_015445	Trerf1	TSS27827,TSS27828,TSS27829,TSS27830	chr17	47140874	47361958	221084	3.40676	6.19151	5.07564	10.5293	3
776	XLOC_012274	-	-	XLOC_012274	Extl3	TSS21854	chr14	65052059	65098106	46047	17.5516	15.3375	20.5574	28.1924	3
730	XLOC_011424	-	-	XLOC_011424	Mtmr6	TSS20470	chr14	60265204	60302370	37166	5.50031	4.1189	7.51512	14.5446	3
595	XLOC_009267	-	-	XLOC_009267	Pitrm1	TSS17247	chr13	6548156	6648777	100621	22.2461	17.5156	28.9915	54.6521	3
2392	XLOC_039693	-	-	XLOC_039693	Sh3bgrl2	TSS72896,TSS72897	chr9	83548326	83638801	90475	5.29688	4.01437	6.79034	13.794	3
2354	XLOC_039218	-	-	XLOC_039218	Gm10698	TSS72042	chr9	33728246	33728850	604	39.1487	28.4764	51.476	110.562	3
1644	XLOC_025876	-	-	XLOC_025876	Eif4g3	TSS47367,TSS47368,TSS47369,TSS47370,TSS47371,TSS47372,TSS47373,TSS47374	chr4	137993021	138208508	215487	48.6334	37.9829	59.2956	100.577	3
1604	XLOC_025172	-	-	XLOC_025172	Gm12543,Snx30	TSS45950,TSS45951,TSS45952	chr4	59805839	59904737	98898	22.7902	16.0648	28.9544	70.5272	3
2029	XLOC_034105	-	-	XLOC_034105	Akt2	TSS63014,TSS63015,TSS63016,TSS63017,TSS63018,TSS63019,TSS63020,TSS63021,TSS63022,TSS63023,TSS63024	chr7	27591551	27640826	49275	4.54062	3.21549	5.71692	14.8841	3
37	XLOC_000890	-	-	XLOC_000890	Zcchc2	TSS1606,TSS1607,TSS1608,TSS1609	chr1	105990405	106034074	43669	9.4059	7.7803	11.3429	21.6225	3
720	XLOC_011142	-	-	XLOC_011142	Tox4	TSS20100,TSS20101,TSS20102,TSS20103	chr14	52258810	52305128	46318	6.65796	4.76829	7.78237	15.0633	3
675	XLOC_010562	-	-	XLOC_010562	Vcan	TSS19177,TSS19178,TSS19179,TSS19180,TSS19181,TSS19182	chr13	89655311	90143907	488596	55.12	27.4688	69.9038	262.465	3
2217	XLOC_037740	-	-	XLOC_037740	Mfhas1	TSS69523,TSS69524	chr8	35582571	35679449	96878	7.99385	5.58198	9.03661	21.6474	3
2423	XLOC_040141	-	-	XLOC_040141	Yap1	TSS73904,TSS73905,TSS73906,TSS73907,TSS73908	chr9	7931998	8004596	72598	44.0964	31.9249	51.8611	78.2586	3
2119	XLOC_035922	-	-	XLOC_035922	Actn4	TSS66374,TSS66375,TSS66376,TSS66377,TSS66378,TSS66379,TSS66380,TSS66381	chr7	28881655	28962340	80685	44.071	32.3427	51.8173	80.0382	3
1401	XLOC_021356	-	-	XLOC_021356	Trpm7	TSS39099,TSS39100,TSS39101,TSS39102,TSS39103,TSS39104,TSS39105,TSS39106	chr2	126791564	126876230	84666	32.8325	25.9673	36.981	52.2432	3
818	XLOC_013001	-	-	XLOC_013001	Atf1	TSS23153,TSS23154,TSS23155,TSS23156,TSS23157	chr15	100227818	100261244	33426	9.50839	6.77227	12.1188	20.4574	3
1092	XLOC_016706	-	-	XLOC_016706	Sh3rf2	TSS30159,TSS30160	chr18	42053666	42158960	105294	0.0151022	0	0.107472	10.8601	3
2220	XLOC_037770	-	-	XLOC_037770	Fat1	TSS69565,TSS69566,TSS69567,TSS69568,TSS69569	chr8	44935446	45052257	116811	76.6383	61.4608	91.4941	138.553	3
1579	XLOC_024752	-	-	XLOC_024752	Tgs1	TSS45232,TSS45233,TSS45234,TSS45235	chr4	3574874	3616619	41745	10.3109	7.0659	14.192	28.9564	3
32	XLOC_000778	-	-	XLOC_000778	Asb1	TSS1422,TSS1423,TSS1424	chr1	91540543	91559589	19046	2.32969	1.34744	3.86771	10.4159	3
634	XLOC_009850	-	-	XLOC_009850	Zbed3	TSS18083	chr13	95325236	95337841	12605	6.71435	4.47266	10.0002	20.0613	3
1078	XLOC_016508	-	-	XLOC_016508	Zeb1	TSS29798,TSS29799,TSS29800,TSS29801,TSS29802,TSS29803,TSS29804	chr18	5491502	5775467	283965	23.3533	17.534	31.2575	51.2176	3
703	XLOC_010888	-	-	XLOC_010888	Gm6158	TSS19675	chr14	24070073	24070637	564	96.743	75.4797	119.716	174.552	3
1171	XLOC_017579	-	-	XLOC_017579	Gm9938	TSS31665	chr19	23723278	23725034	1756	8.70096	5.49324	13.1702	24.9012	3
160	XLOC_003254	-	-	XLOC_003254	Cenpf	TSS5957,TSS5958,TSS5959	chr1	189640605	189688086	47481	42.82	29.9634	49.1332	71.7521	3
2314	XLOC_038863	-	-	XLOC_038863	Cnot1	TSS71485	chr8	95719450	95821728	102278	80.5657	63.7345	87.141	114.934	3
14	XLOC_000304	-	-	XLOC_000304	Nck2	TSS518,TSS519,TSS520,TSS521,TSS522	chr1	43444578	43570515	125937	7.21863	4.10067	8.41543	16.9832	3
1690	XLOC_026755	-	-	XLOC_026755	Plaa	TSS48939,TSS48940,TSS48941	chr4	94567513	94603244	35731	25.2409	16.3465	27.0877	41.9087	3
650	XLOC_010209	-	-	XLOC_010209	Sox4	TSS18595	chr13	28943047	28953713	10666	21.5691	13.0587	23.4544	33.0506	3
1730	XLOC_027508	-	-	XLOC_027508	Mib2	TSS50506,TSS50507,TSS50508,TSS50509,TSS50510,TSS50511	chr4	155654676	155669198	14522	7.54777	2.17981	7.77279	18.1175	3
648	XLOC_010061	-	-	XLOC_010061	Zkscan3	TSS18414,TSS18415	chr13	21387012	21402755	15743	11.7174	5.92305	11.8078	18.9597	3
1875	XLOC_030471	-	-	XLOC_030471	Trim56	TSS56403	chr5	137105643	137116209	10566	9.55428	8.49079	9.96585	10.9016	3
2533	XLOC_042558	-	-	XLOC_042558	Med14	TSS77940,TSS77941,TSS77942	chrX	12675368	12762073	86705	17.1211	11.1782	21.0473	29.3753	3
2308	XLOC_038800	-	-	XLOC_038800	N4bp1	TSS71371	chr8	86841138	86885258	44120	20.6877	13.7941	27.9663	36.6723	3
2385	XLOC_039631	-	-	XLOC_039631	Myo5a	TSS72785,TSS72786,TSS72787,TSS72788,TSS72789,TSS72790,TSS72791,TSS72792,TSS72793,TSS72794	chr9	75071014	75223688	152674	19.3097	11.6808	26.8636	37.1102	3
1868	XLOC_030317	-	-	XLOC_030317	Pitpnm2	TSS56049,TSS56050,TSS56051,TSS56052,TSS56053,TSS56054,TSS56055,TSS56056,TSS56057,TSS56058	chr5	124118689	124249760	131071	22.0225	13.5382	29.6791	39.7602	3
1806	XLOC_028896	-	-	XLOC_028896	Baz1b,Gm25315	TSS53233,TSS53234,TSS53235,TSS53236,TSS53237,TSS53238	chr5	135187263	135246129	58866	46.4956	32.0591	59.2808	73.6182	3
1143	XLOC_017195	-	-	XLOC_017195	Hmgxb3	TSS31011	chr18	61105571	61177050	71479	10.6275	7.71991	12.8836	16.1789	3
2173	XLOC_037183	-	-	XLOC_037183	Cdr2	TSS68435,TSS68436	chr7	120957035	120982312	25277	4.30023	1.5464	8.58423	19.7579	3
1351	XLOC_020446	-	-	XLOC_020446	Gtf3c4	TSS37309	chr2	28822298	28840360	18062	17.8196	11.5717	23.8047	34.8111	3
194	XLOC_003628	-	-	XLOC_003628	Jmjd1c	TSS6632,TSS6633,TSS6634,TSS6635,TSS6636,TSS6637,TSS6638	chr10	67009188	67256326	247138	33.321	21.234	44.252	67.3992	3
1753	XLOC_028041	-	-	XLOC_028041	Pcdh7	TSS51586,TSS51587,TSS51588,TSS51589,TSS51590,TSS51591	chr5	57570081	58133230	563149	82.5952	51.1463	122.779	200.164	3
1366	XLOC_020663	-	-	XLOC_020663	Acvr1	TSS37827,TSS37828,TSS37829,TSS37830	chr2	58388643	58567157	178514	4.26258	3.06672	7.14756	10.9047	3
2229	XLOC_037905	-	-	XLOC_037905	Myo9b	TSS69833	chr8	71248560	71360712	112152	15.8709	11.8345	25.2998	36.8769	3
1258	XLOC_018761	-	-	XLOC_018761	Prrc2b	TSS33883,TSS33884,TSS33885,TSS33886,TSS33887,TSS33888,TSS33889,TSS33890	chr2	32151081	32236382	85301	107.278	79.4472	182.694	284.607	3
119	XLOC_002579	-	-	XLOC_002579	Epb41l5	TSS4608,TSS4609,TSS4610,TSS4611,TSS4612,TSS4613	chr1	119545036	119649000	103964	15.3107	12.6364	22.1823	29.6692	3
198	XLOC_003674	-	-	XLOC_003674	Mcm3ap	TSS6764	chr10	76449080	76515856	66776	14.4365	11.6013	21.7367	30.8173	3
217	XLOC_003859	-	-	XLOC_003859	Ikbip	TSS7182,TSS7183,TSS7184	chr10	91082939	91102607	19668	5.03403	3.44879	10.3672	19.1757	3
56	XLOC_001286	-	-	XLOC_001286	Rc3h1	TSS2298,TSS2299,TSS2300	chr1	160906417	160974978	68561	23.4845	18.8774	36.0389	52.9534	3
808	XLOC_012836	-	-	XLOC_012836	Mir5113,Tnrc6b	TSS22823,TSS22824	chr15	80711318	80941086	229768	21.414	17.0049	32.0183	47.5476	3
1816	XLOC_029048	-	-	XLOC_029048	Trrap	TSS53565,TSS53566,TSS53567,TSS53568,TSS53569,TSS53570,TSS53571,TSS53572,TSS53573,TSS53574,TSS53575,TSS53576,TSS53577,TSS53578	chr5	144767731	144859778	92047	63.1344	48.5912	91.7936	136.827	3
1343	XLOC_020316	-	-	XLOC_020316	Pip4k2a	TSS36976,TSS36977,TSS36978	chr2	18842254	18998126	155872	12.7903	8.98579	20.5709	34.0243	3
2182	XLOC_037336	-	-	XLOC_037336	Chst15	TSS68811,TSS68812,TSS68813	chr7	130162450	133124354	2961904	4.97645	1.72014	17.6578	79.268	3
1137	XLOC_017149	-	-	XLOC_017149	Fem1c	TSS30936	chr18	46501745	46525971	24226	21.2109	15.4024	29.5292	44.2193	3
2231	XLOC_037911	-	-	XLOC_037911	Dda1	TSS69847,TSS69848	chr8	71469198	71486067	16869	6.00427	3.60081	10.6481	19.5149	3
1832	XLOC_029493	-	-	XLOC_029493	Zfp518b	TSS54484	chr5	38668483	38684826	16343	7.16313	4.67177	11.7456	19.0613	3
483	XLOC_007540	-	-	XLOC_007540	Cdc27	TSS14410,TSS14411,TSS14412	chr11	104502744	104550620	47876	30.2581	21.2858	45.6976	65.6805	3
141	XLOC_002953	-	-	XLOC_002953	Prrc2c	TSS5376,TSS5377,TSS5378,TSS5379,TSS5380,TSS5381,TSS5382,TSS5383	chr1	162670724	162740556	69832	181.333	140.268	258.168	342.17	3
1706	XLOC_027139	-	-	XLOC_027139	Txlna	TSS49709,TSS49710,TSS49711,TSS49712	chr4	129626077	129641065	14988	19.7578	13.2482	27.7604	38.5054	3
1428	XLOC_021813	-	-	XLOC_021813	Zfp217	TSS39983,TSS39984,TSS39985,TSS39986	chr2	170108642	170148103	39461	28.7186	20.6869	38.6552	50.6582	3
763	XLOC_012017	-	-	XLOC_012017	Fermt2	TSS21416,TSS21417,TSS21418,TSS21419	chr14	45458791	45530118	71327	29.8391	22.6059	39.7961	52.583	3
1975	XLOC_032868	-	-	XLOC_032868	Rnf181	TSS60731,TSS60732,TSS60733,TSS60734,TSS60735,TSS60736	chr6	72355446	72366956	11510	13.5779	8.82962	20.3662	30.3735	3
2467	XLOC_040832	-	-	XLOC_040832	Rasa2	TSS75128,TSS75129,TSS75130,TSS75131,TSS75132	chr9	96539299	96631617	92318	4.59488	2.86329	7.43189	11.4417	3
1431	XLOC_021917	-	-	XLOC_021917	Dido1	TSS40147,TSS40148,TSS40149,TSS40150	chr2	180657963	180709999	52036	17.9528	12.1469	28.3226	40.4311	3
1446	XLOC_022199	-	-	XLOC_022199	Jade1	TSS40693,TSS40694,TSS40695,TSS40696,TSS40697,TSS40698,TSS40699,TSS40700,TSS40701	chr3	41555730	41616864	61134	6.11939	4.02706	9.65522	13.7018	3
1449	XLOC_022244	-	-	XLOC_022244	Rab33b	TSS40763	chr3	51482330	51496232	13902	2.75193	1.07884	9.11349	18.7041	3
1423	XLOC_021758	-	-	XLOC_021758	Zfp334	TSS39849	chr2	165374263	165388259	13996	8.40969	6.19618	12.7174	16.2809	3
1084	XLOC_016602	-	-	XLOC_016602	Ammecr1l	TSS29939	chr18	31759823	31789045	29222	13.7277	9.43529	23.6344	31.9893	3
1033	XLOC_015865	-	-	XLOC_015865	Cramp1l	TSS28562	chr17	24961227	25015230	54003	14.7896	10.4901	23.9675	30.6679	3
1087	XLOC_016635	-	-	XLOC_016635	Ctnna1	TSS29982	chr18	35118887	35254773	135886	79.4721	57.5184	124.975	157.84	3
384	XLOC_005938	-	-	XLOC_005938	Lasp1	TSS11087,TSS11088,TSS11089,TSS11090,TSS11091,TSS11092,TSS11093,TSS11094,TSS11095,TSS11096,TSS11097,TSS11098,TSS11099,TSS11100	chr11	97798999	97838764	39765	17.4411	11.6706	29.6874	39.3902	3
1234	XLOC_018300	-	-	XLOC_018300	Hspa12a	TSS32967	chr19	58795750	58860984	65234	3.57804	1.54991	10.6483	19.2623	3
1394	XLOC_021292	-	-	XLOC_021292	Ehd4	TSS38923,TSS38924,TSS38925,TSS38926	chr2	120089174	120154606	65432	8.82618	4.22127	22.002	35.6221	3
2256	XLOC_038199	-	-	XLOC_038199	Zfhx3	TSS70382,TSS70383	chr8	108703099	108961630	258531	16.4965	8.81511	37.0929	55.4625	3
1098	XLOC_016780	-	-	XLOC_016780	Prrc1	TSS30270	chr18	57354732	57731065	376333	5.75812	3.76336	9.39468	12.5005	3
827	XLOC_013094	-	-	XLOC_013094	Nipbl	TSS23323	chr15	8291224	8444463	153239	38.362	28.8626	52.8028	63.9252	3
93	XLOC_002139	-	-	XLOC_002139	Als2,Mpp4	TSS3833,TSS3834,TSS3835,TSS3836,TSS3837,TSS3838,TSS3839,TSS3840,TSS3841,TSS3842	chr1	59100589	59237231	136642	9.66836	6.22059	15.7563	21.117	3
2174	XLOC_037193	-	-	XLOC_037193	Usp31	TSS68447,TSS68448	chr7	121642020	121708013	65993	17.9524	11.8015	28.3857	37.5925	3
2375	XLOC_039564	-	-	XLOC_039564	Vps13c	TSS72654	chr9	67840395	67995634	155239	7.25623	5.43848	13.1806	19.1734	3
1390	XLOC_021145	-	-	XLOC_021145	Qser1	TSS38707	chr2	104754794	104816696	61902	22.6916	18.4377	34.1055	43.8038	3
1783	XLOC_028537	-	-	XLOC_028537	Golga3	TSS52450,TSS52451	chr5	110176700	110226470	49770	10.1158	7.50609	18.5925	26.4742	3
783	XLOC_012384	-	-	XLOC_012384	Akap11	TSS22017	chr14	78492245	78536860	44615	18.5202	14.6029	28.1037	36.2009	3
1415	XLOC_021621	-	-	XLOC_021621	Ncoa6	TSS39567,TSS39568,TSS39569,TSS39570,TSS39571	chr2	155390655	155473894	83239	26.8209	20.5728	41.877	55.5675	3
1586	XLOC_024827	-	-	XLOC_024827	Tmem64	TSS45347	chr4	15265830	15286753	20923	11.9792	7.55062	26.3708	45.6406	3
128	XLOC_002735	-	-	XLOC_002735	Camsap2	TSS4962,TSS4963,TSS4964,TSS4965	chr1	136259406	136346104	86698	24.0582	18.2639	37.6077	48.1701	3
782	XLOC_012344	-	-	XLOC_012344	Fndc3a	TSS21965,TSS21966,TSS21967,TSS21968,TSS21969,TSS21970	chr14	72537945	72710003	172058	10.0631	6.9429	18.5061	26.4581	3
289	XLOC_004669	-	-	XLOC_004669	Nudt4	TSS8683	chr10	95547006	95564167	17161	18.2794	13.9687	30.592	40.5935	3
1827	XLOC_029427	-	-	XLOC_029427	Gm20671,Gm43695,Pisd,Prr14l	TSS54303,TSS54304,TSS54305,TSS54306,TSS54307,TSS54308,TSS54309,TSS54310,TSS54311,TSS54312,TSS54313,TSS54314	chr5	32736300	32854256	117956	34.6015	26.2492	61.5405	82.4371	3
665	XLOC_010410	-	-	XLOC_010410	Zcchc6	TSS18932	chr13	59769964	59823147	53183	11.7041	8.14768	23.6821	33.3146	3
1907	XLOC_030888	-	-	XLOC_030888	Cald1	TSS57279,TSS57280,TSS57281,TSS57282,TSS57283,TSS57284,TSS57285,TSS57286,TSS57287	chr6	34598499	34775473	176974	64.6049	45.4296	126.324	169.87	3
2337	XLOC_039025	-	-	XLOC_039025	Irf2bp2	TSS71740	chr8	126566969	126593986	27017	8.7742	6.01772	20.5893	29.113	3
867	XLOC_013556	-	-	XLOC_013556	Gxylt1	TSS24165	chr15	93239741	93275161	35420	15.4042	10.8937	33.5668	47.4873	3
2032	XLOC_034160	-	-	XLOC_034160	Zfp568	TSS63151,TSS63152,TSS63153	chr7	29983954	30028282	44328	41.1458	31.8014	62.7084	75.4697	3
690	XLOC_010679	-	-	XLOC_010679	Zswim6	TSS19389	chr13	107724617	107890064	165447	7.98813	5.99178	12.4658	15.165	3
879	XLOC_013631	-	-	XLOC_013631	Lima1	TSS24329,TSS24330,TSS24331	chr15	99734880	99875428	140548	4.65243	1.93997	17.7827	30.6136	3
2323	XLOC_038945	-	-	XLOC_038945	Atxn1l	TSS71620	chr8	109726450	109737739	11289	19.9602	15.268	30.2113	35.5677	3
624	XLOC_009664	-	-	XLOC_009664	Gm27301,Smad5	TSS17802,TSS17803,TSS17804	chr13	56703009	56742377	39368	12.3999	8.71759	20.8832	25.28	3
2365	XLOC_039460	-	-	XLOC_039460	Ptpn9	TSS72434	chr9	56994967	57071966	76999	11.4438	7.82932	22.2213	26.2019	3
1403	XLOC_021417	-	-	XLOC_021417	4930402H24Rik,A730017L22Rik,Gm14057	TSS39214,TSS39215,TSS39216,TSS39217,TSS39218,TSS39219,TSS39220,TSS39221,TSS39222,TSS39223,TSS39224,TSS39225,TSS39226	chr2	130706199	130906406	200207	10.4379	6.99086	19.8604	24.0838	3
509	XLOC_007885	-	-	XLOC_007885	Lamb1	TSS15157,TSS15158,TSS15159,TSS15160,TSS15161	chr12	31265233	31329644	64411	34.769	25.0652	60.2378	72.9462	3
2438	XLOC_040384	-	-	XLOC_040384	Tbcel	TSS74287,TSS74288,TSS74289,TSS74290,TSS74291	chr9	42412315	42507809	95494	5.17238	3.55642	9.92811	12.7336	3
1115	XLOC_016918	-	-	XLOC_016918	Zadh2	TSS30550	chr18	84088157	84097514	9357	2.73296	1.31865	10.4263	16.354	3
742	XLOC_011589	-	-	XLOC_011589	Cln5	TSS20759	chr14	103070215	103077579	7364	7.18632	5.24399	12.9512	15.5195	3
1839	XLOC_029781	-	-	XLOC_029781	Usp46	TSS54967,TSS54968,TSS54969,TSS54970,TSS54971	chr5	73998452	74068431	69979	4.60224	2.69945	12.9946	18.0838	3
1648	XLOC_025922	-	-	XLOC_025922	Fbxo42	TSS47468	chr4	141147912	141204062	56150	12.123	8.78057	22.9595	27.9695	3
639	XLOC_009935	-	-	XLOC_009935	Il6st	TSS18218,TSS18219,TSS18220,TSS18221,TSS18222	chr13	112464069	112510086	46017	35.9132	25.2793	76.1704	94.9775	3
2136	XLOC_036603	-	-	XLOC_036603	Klf13	TSS67405,TSS67406,TSS67407	chr7	63886350	63938915	52565	23.5727	17.0865	46.4372	56.9833	3
1088	XLOC_016649	-	-	XLOC_016649	Ankhd1,Eif4ebp3	TSS30013,TSS30014,TSS30015,TSS30016,TSS30017,TSS30018,TSS30019,TSS30020,TSS30021,TSS30022,TSS30023,TSS30024,TSS30025,TSS30026	chr18	36559986	36665917	105931	58.5539	45.6446	101.067	119.615	3
885	XLOC_013734	-	-	XLOC_013734	Ubn1	TSS24509	chr16	5050067	5086285	36218	11.3022	8.54984	29.7656	37.9975	3
2457	XLOC_040673	-	-	XLOC_040673	Mapk6	TSS74847,TSS74848,TSS74849,TSS74850,TSS74851	chr9	75369061	75410005	40944	30.8403	26.3957	52.976	60.4707	3
205	XLOC_003745	-	-	XLOC_003745	Midn	TSS6909,TSS6910,TSS6911,TSS6912,TSS6913	chr10	80148271	80158368	10097	23.5474	21.0422	34.266	37.4931	3
2134	XLOC_036283	-	-	XLOC_036283	Spty2d1	TSS67062	chr7	46990398	47008414	18016	5.33472	3.87113	15.1508	19.5486	3
191	XLOC_003566	-	-	XLOC_003566	Ranbp2	TSS6534	chr10	58446851	58494155	47304	43.7147	34.5972	88.368	106.065	3
2351	XLOC_039202	-	-	XLOC_039202	Snx19	TSS72009	chr9	30427328	30466726	39398	4.61486	3.64796	9.58652	11.7513	3
1198	XLOC_017793	-	-	XLOC_017793	Fam160b1	TSS32048	chr19	57361008	57389594	28586	5.39561	3.77958	14.5383	19.5055	3
910	XLOC_013961	-	-	XLOC_013961	Zfp148	TSS25006,TSS25007	chr16	33380774	33503903	123129	12.3624	9.81363	23.2332	29.5455	3
619	XLOC_009643	-	-	XLOC_009643	Nsd1	TSS17777	chr13	55209781	55318325	108544	74.8748	58.1323	144.019	185.625	3
1413	XLOC_021598	-	-	XLOC_021598	Plagl2	TSS39525,TSS39526	chr2	153227758	153241426	13668	8.77559	6.37279	20.0361	27.7005	3
2480	XLOC_041060	-	-	XLOC_041060	Gpd1l	TSS75701,TSS75702,TSS75703,TSS75704	chr9	114899340	114933987	34647	3.38949	2.36469	8.42836	12.129	3
356	XLOC_005633	-	-	XLOC_005633	Prpf8	TSS10433,TSS10434	chr11	75486815	75509449	22634	78.1385	67.0441	122.403	143.456	3
1408	XLOC_021483	-	-	XLOC_021483	Rrbp1	TSS39342,TSS39343,TSS39344,TSS39345,TSS39346,TSS39347,TSS39348	chr2	143947394	144011263	63869	133.789	109.714	237.314	291.338	3
190	XLOC_003565	-	-	XLOC_003565	Lims1	TSS6530,TSS6531,TSS6532,TSS6533	chr10	58323465	58424691	101226	12.0853	9.73593	22.0296	27.1922	3
972	XLOC_014790	-	-	XLOC_014790	Synj1	TSS26528,TSS26529,TSS26530,TSS26531,TSS26532	chr16	90936091	91044543	108452	6.03804	3.53325	25.6701	41.2287	3
1183	XLOC_017688	-	-	XLOC_017688	Gm340	TSS31851	chr19	41582369	41586536	4167	8.39972	6.19539	18.4187	23.9792	3
1826	XLOC_029338	-	-	XLOC_029338	Kmt2c	TSS54126,TSS54127,TSS54128,TSS54129,TSS54130	chr5	25271797	25498783	226986	20.5306	16.7426	39.638	49.7243	3
1641	XLOC_025860	-	-	XLOC_025860	Luzp1	TSS47325,TSS47326,TSS47327,TSS47328	chr4	136469760	136602723	132963	33.8076	28.9522	57.1754	67.0822	3
424	XLOC_006660	-	-	XLOC_006660	Maml1	TSS12632,TSS12633	chr11	50236468	50292311	55843	18.2402	14.8659	39.9767	51.6179	3
2553	XLOC_042993	-	-	XLOC_042993	Flna	TSS78577,TSS78578,TSS78579,TSS78580,TSS78581,TSS78582,TSS78583,TSS78584,TSS78585,TSS78586,TSS78587,TSS78588,TSS78589	chrX	74223460	74249820	26360	227.236	178.204	592.423	832.408	3
38	XLOC_000944	-	-	XLOC_000944	Clasp1	TSS1685,TSS1686,TSS1687,TSS1688,TSS1689,TSS1690,TSS1691,TSS1692,TSS1693,TSS1694,TSS1695,TSS1696,TSS1697,TSS1698,TSS1699,TSS1700,TSS1701,TSS1702	chr1	118389057	118612678	223621	34.4197	30.1969	56.2521	69.2367	3
1570	XLOC_024614	-	-	XLOC_024614	Rap1gds1	TSS44953,TSS44954,TSS44955	chr3	138925901	139075201	149300	18.5045	15.2668	38.545	51.934	3
1935	XLOC_031799	-	-	XLOC_031799	Cand2	TSS58889	chr6	115774537	115808747	34210	16.5342	13.9906	30.6421	38.9143	3
1417	XLOC_021666	-	-	XLOC_021666	Soga1	TSS39677,TSS39678,TSS39679	chr2	157015798	157079254	63456	27.0438	21.349	59.4327	81.6377	3
1371	XLOC_020727	-	-	XLOC_020727	Lrp2	TSS37969,TSS37970	chr2	69424339	69586065	161726	0.512127	0.247412	4.42994	11.9528	3
322	XLOC_005116	-	-	XLOC_005116	Fbxw11	TSS9424,TSS9425	chr11	32642723	32746816	104093	22.1131	16.6404	46.8988	65.993	3
2287	XLOC_038562	-	-	XLOC_038562	Stox2	TSS70963,TSS70964	chr8	47180047	47446362	266315	5.84684	4.04425	15.4316	23.5994	3
110	XLOC_002363	-	-	XLOC_002363	Trip12	TSS4253,TSS4254,TSS4255,TSS4256,TSS4257,TSS4258,TSS4259,TSS4260,TSS4261,TSS4262,TSS4263,TSS4264,TSS4265	chr1	84721188	84900487	179299	107.115	94.4223	190.361	251.197	3
1818	XLOC_029154	-	-	XLOC_029154	Ankib1,Gm43679	TSS53803,TSS53804,TSS53805,TSS53806,TSS53807,TSS53808,TSS53809	chr5	3689999	3802925	112926	8.79478	7.8524	15.251	19.9673	3
30	XLOC_000749	-	-	XLOC_000749	Sh3bp4	TSS1369	chr1	89070414	89155068	84654	5.58455	4.63442	13.5032	21.1853	3
2410	XLOC_040020	-	-	XLOC_040020	Epm2aip1	TSS73684,TSS73685	chr9	111271928	111279093	7165	19.1659	17.432	29.3769	37.0482	3
1313	XLOC_019784	-	-	XLOC_019784	Pygb	TSS35863,TSS35864,TSS35865,TSS35866,TSS35867	chr2	150786734	150831758	45024	4.73333	3.33378	16.1653	35.4155	3
971	XLOC_014785	-	-	XLOC_014785	Tiam1	TSS26505,TSS26506,TSS26507,TSS26508,TSS26509,TSS26510,TSS26511,TSS26512,TSS26513,TSS26514,TSS26515,TSS26516	chr16	89787110	89980080	192970	26.8361	21.4894	62.7175	102.286	3
2368	XLOC_039496	-	-	XLOC_039496	Myo9a	TSS72520,TSS72521,TSS72522,TSS72523,TSS72524,TSS72525	chr9	59750895	59928866	177971	27.2202	20.9977	69.5099	118.099	3
1426	XLOC_021795	-	-	XLOC_021795	Adnp,Dpm1,Gm20716	TSS39940,TSS39941,TSS39942,TSS39943,TSS39944,TSS39945,TSS39946,TSS39947,TSS39948,TSS39949,TSS39950	chr2	168180985	168230591	49606	46.9161	39.1991	85.8141	121.299	3
1653	XLOC_026055	-	-	XLOC_026055	Exosc10	TSS47650,TSS47651,TSS47652,TSS47653,TSS47654	chr4	148558428	148582401	23973	17.7051	15.9806	23.5509	27.6357	3
1535	XLOC_023948	-	-	XLOC_023948	Lmna	TSS43732,TSS43733,TSS43734,TSS43735,TSS43736	chr3	88480146	88509956	29810	3.24171	1.94307	10.7146	23.9104	3
2170	XLOC_037160	-	-	XLOC_037160	Smg1	TSS68397,TSS68398,TSS68399,TSS68400	chr7	118131307	118243637	112330	49.5008	41.8332	76.4777	103.638	3
2557	XLOC_043132	-	-	XLOC_043132	Zfx	TSS78772,TSS78773,TSS78774,TSS78775	chrX	94028853	94123702	94849	8.53704	6.94977	13.7319	19.5364	3
2126	XLOC_036072	-	-	XLOC_036072	Zfp507	TSS66699,TSS66700	chr7	35772342	35838074	65732	21.934	18.7763	32.7745	45.2212	3
1902	XLOC_030828	-	-	XLOC_030828	Flnc	TSS57150	chr6	29433255	29461883	28628	20.6747	16.537	36.0171	55.4857	3
1704	XLOC_027091	-	-	XLOC_027091	Ago1	TSS49605,TSS49606,TSS49607,TSS49608,TSS49609	chr4	126435011	126468583	33572	8.55951	6.7836	16.9244	27.5419	3
1091	XLOC_016693	-	-	XLOC_016693	Rnf14	TSS30132,TSS30133	chr18	38296634	38317847	21213	9.93305	8.41342	16.783	24.9821	3
589	XLOC_008864	-	-	XLOC_008864	Trip11	TSS16732,TSS16733,TSS16734,TSS16735	chr12	101834042	101915335	81293	7.52561	6.1572	14.8104	25.1843	3
709	XLOC_010940	-	-	XLOC_010940	Pbrm1	TSS19783,TSS19784,TSS19785,TSS19786	chr14	31019137	31128930	109793	42.6357	37.2296	67.2312	96.912	3
337	XLOC_005308	-	-	XLOC_005308	Rapgef6	TSS9779,TSS9780,TSS9781,TSS9782	chr11	54522846	54699285	176439	13.649	11.6302	22.0914	34.1145	3
7	XLOC_000115	-	-	XLOC_000115	Gm4849	TSS204	chr1	19330938	19333184	2246	3.12728	2.57734	5.99286	11.6359	3
1872	XLOC_030437	-	-	XLOC_030437	Hip1	TSS56330,TSS56331,TSS56332,TSS56333,TSS56334,TSS56335,TSS56336	chr5	135406530	135545120	138590	19.8857	17.3758	36.7545	66.2421	3
622	XLOC_009654	-	-	XLOC_009654	B230219D22Rik	TSS17792	chr13	55693123	55703499	10376	23.6295	21.0087	39.4695	64.0076	3
855	XLOC_013396	-	-	XLOC_013396	Myh9	TSS23844,TSS23845,TSS23846	chr15	77760586	77842175	81589	130.499	123.722	166.761	206.083	3
913	XLOC_013999	-	-	XLOC_013999	Golgb1	TSS25083,TSS25084,TSS25085,TSS25086	chr16	36875139	36933085	57946	28.9279	24.2327	59.0096	106.527	3
1799	XLOC_028795	-	-	XLOC_028795	Atp6v0a2	TSS53031,TSS53032,TSS53033,TSS53034,TSS53035,TSS53036,TSS53037	chr5	124628575	124725079	96504	8.86867	7.08282	24.5426	53.997	3
1673	XLOC_026441	-	-	XLOC_026441	Gne	TSS48376,TSS48377,TSS48378,TSS48379,TSS48380,TSS48381,TSS48382,TSS48383,TSS48384	chr4	44034074	44084177	50103	6.46816	5.71188	13.236	22.6742	3
1597	XLOC_025089	-	-	XLOC_025089	Invs	TSS45816,TSS45817	chr4	48279759	48473459	193700	2.73155	2.29257	6.08322	10.6975	3
672	XLOC_010504	-	-	XLOC_010504	Ice1	TSS19077	chr13	70588688	70637634	48946	21.9117	19.8334	49.4467	86.4087	3
284	XLOC_004639	-	-	XLOC_004639	Apaf1	TSS8597,TSS8598,TSS8599,TSS8600,TSS8601	chr10	90989310	91082770	93460	10.385	9.64333	31.6806	66.7341	3
492	XLOC_007667	-	-	XLOC_007667	Rnf157	TSS14721,TSS14722,TSS14723,TSS14724,TSS14725,TSS14726,TSS14727,TSS14728,TSS14729	chr11	116336352	116413032	76680	4.83466	4.44572	17.2309	44.7761	3
247	XLOC_004274	-	-	XLOC_004274	Dse	TSS7849	chr10	34151393	34207551	56158	7.31256	6.78715	14.9437	26.2757	3
88	XLOC_002025	-	-	XLOC_002025	Col5a2	TSS3591,TSS3592,TSS3593	chr1	45374320	45503282	128962	1.71564	0.992587	5.81077	18.1499	3
153	XLOC_003183	-	-	XLOC_003183	Wdr26	TSS5816,TSS5817,TSS5818,TSS5819,TSS5820,TSS5821,TSS5822	chr1	181173227	181211552	38325	51.8232	42.5632	76.8467	115.867	3
692	XLOC_010705	-	-	XLOC_010705	Snx18	TSS19422	chr13	113592179	113618564	26385	12.5341	9.49891	21.9453	40.6423	3
2108	XLOC_035667	-	-	XLOC_035667	Arhgap35	TSS65937	chr7	16493718	16632643	138925	34.3131	28.8098	49.3032	74.8277	3
2071	XLOC_035115	-	-	XLOC_035115	Tnrc6a	TSS64871,TSS64872,TSS64873,TSS64874,TSS64875,TSS64876,TSS64877,TSS64878,TSS64879	chr7	123123884	123195296	71412	50.5508	38.5312	85.3366	163.978	3
340	XLOC_005382	-	-	XLOC_005382	Mprip	TSS9883,TSS9884,TSS9885,TSS9886,TSS9887,TSS9888	chr11	59661304	59780860	119556	22.5488	16.5164	40.1767	85.8661	3
226	XLOC_003949	-	-	XLOC_003949	E2f7	TSS7320,TSS7321,TSS7322,TSS7323	chr10	110745438	110896550	151112	11.9947	9.42988	17.5895	29.8041	3
1481	XLOC_022866	-	-	XLOC_022866	Rhoc	TSS41905,TSS41906,TSS41907,TSS41908,TSS41909	chr3	104788374	104794459	6085	15.1397	9.45186	31.5968	87.5542	3
2374	XLOC_039547	-	-	XLOC_039547	Oaz2	TSS72614,TSS72615,TSS72616,TSS72617	chr9	65668000	65690300	22300	5.88967	4.70836	8.84434	16.7	3
245	XLOC_004239	-	-	XLOC_004239	L3mbtl3	TSS7800,TSS7801	chr10	26274467	26375185	100718	8.15004	6.76602	11.3354	19.3775	3
697	XLOC_010861	-	-	XLOC_010861	Nid2	TSS19629	chr14	19751256	19823823	72567	17.9532	14.2136	28.404	60.0201	3
937	XLOC_014269	-	-	XLOC_014269	Slx4	TSS25582,TSS25583,TSS25584,TSS25585,TSS25586,TSS25587,TSS25588	chr16	3979104	4003770	24666	11.117	9.49266	15.2824	26.2216	3
1668	XLOC_026361	-	-	XLOC_026361	Topors	TSS48210	chr4	40259600	40279421	19821	23.2607	20.865	29.1732	44.0279	3
748	XLOC_011636	-	-	XLOC_011636	Farp1	TSS20827,TSS20828,TSS20829,TSS20830	chr14	121035199	121283744	248545	17.173	14.5066	27.566	56.1466	3
894	XLOC_013822	-	-	XLOC_013822	Klhl22	TSS24690,TSS24691,TSS24692,TSS24693	chr16	17759617	17793382	33765	6.54885	5.32905	12.3042	30.5033	3
1379	XLOC_020846	-	-	XLOC_020846	Lrrc55	TSS38231	chr2	85160777	85196699	35922	0.711847	0.439675	2.88051	15.5753	3
1250	XLOC_018693	-	-	XLOC_018693	Col5a1	TSS33640,TSS33641	chr2	27882924	28039514	156590	6.37901	4.64728	17.7132	60.7246	3
920	XLOC_014079	-	-	XLOC_014079	Cblb	TSS25251	chr16	52031548	52208047	176499	10.8564	9.92831	15.5434	25.3983	3
1456	XLOC_022462	-	-	XLOC_022462	Ctso	TSS41106,TSS41107	chr3	81932600	81956725	24125	1.39853	1.13612	4.55369	19.0223	3
979	XLOC_014870	-	-	XLOC_014870	Rps6ka2	TSS26722	chr17	7170114	7303313	133199	5.49196	4.75242	11.9898	26.5086	3
2252	XLOC_038172	-	-	XLOC_038172	Pskh1	TSS70337	chr8	105900440	105931778	31338	10.3658	9.615	16.1772	26.1924	3
33	XLOC_000798	-	-	XLOC_000798	Rnpepl1	TSS1448,TSS1449,TSS1450,TSS1451,TSS1452,TSS1453,TSS1454,TSS1455	chr1	92910782	92924384	13602	11.242	10.9313	14.6866	19.5336	3
1251	XLOC_018701	-	-	XLOC_018701	Ralgds	TSS33654,TSS33655,TSS33656,TSS33657,TSS33658,TSS33659,TSS33660,TSS33661,TSS33662	chr2	28513124	28553081	39957	4.01386	5.54364	9.75017	16.2654	3
468	XLOC_007444	-	-	XLOC_007444	Jup	TSS14140,TSS14141,TSS14142,TSS14143,TSS14144,TSS14145	chr11	100368957	100397763	28806	7.47078	13.7132	35.735	78.492	3
1187	XLOC_017715	-	-	XLOC_017715	Mir5114,Scd2	TSS31899,TSS31900	chr19	44293675	44306864	13189	138.41	182.643	272.527	386.967	3
2009	XLOC_033404	-	-	XLOC_033404	Tspan9	TSS61786,TSS61787,TSS61788,TSS61789,TSS61790,TSS61791,TSS61792	chr6	127961395	128143594	182199	6.09994	12.248	43.7843	116.599	3
1602	XLOC_025156	-	-	XLOC_025156	Akap2,Pakap,Palm2	TSS45914,TSS45915,TSS45916,TSS45917,TSS45918,TSS45919,TSS45920,TSS45921,TSS45922,TSS45923,TSS45924	chr4	57434246	57896984	462738	19.4624	30.4291	71.3277	138.643	3
1335	XLOC_020137	-	-	XLOC_020137	Fam217b	TSS36579	chr2	178414523	178424428	9905	1.04708	1.73849	4.93943	10.9037	3
1855	XLOC_030079	-	-	XLOC_030079	Gak,Gm43365	TSS55483,TSS55484,TSS55485,TSS55486,TSS55487,TSS55488,TSS55489,TSS55490,TSS55491	chr5	108569410	108629755	60345	20.1741	25.9828	43.5777	62.1532	3
1191	XLOC_017745	-	-	XLOC_017745	Sufu	TSS31958,TSS31959,TSS31960,TSS31961	chr19	46396895	46488804	91909	10.2671	13.5949	23.7642	35.3745	3
389	XLOC_006102	-	-	XLOC_006102	Map3k3	TSS11473,TSS11474,TSS11475	chr11	106084612	106155446	70834	15.0601	21.3029	46.5645	66.558	3
1015	XLOC_015582	-	-	XLOC_015582	Ltbp1	TSS28109,TSS28110,TSS28111,TSS28112,TSS28113,TSS28114	chr17	75005567	75392512	386945	4.14813	5.93885	13.1306	19.9132	3
880	XLOC_013649	-	-	XLOC_013649	Fignl2	TSS24364	chr15	101050193	101054399	4206	18.8739	24.0147	40.7951	54.8119	3
178	XLOC_003428	-	-	XLOC_003428	Stx7	TSS6299	chr10	24149316	24188959	39643	2.99773	3.9907	8.72626	12.9565	3
1869	XLOC_030332	-	-	XLOC_030332	Scarb1	TSS56108,TSS56109,TSS56110,TSS56111,TSS56112,TSS56113,TSS56114,TSS56115,TSS56116	chr5	125277086	125341094	64008	12.731	15.0561	24.4238	31.1999	3
2509	XLOC_041892	-	-	XLOC_041892	Taf1	TSS76959,TSS76960,TSS76961	chrX	101532733	101601789	69056	15.6169	18.6572	32.6465	43.8048	3
1322	XLOC_019887	-	-	XLOC_019887	Cep250	TSS36054,TSS36055,TSS36056,TSS36057,TSS36058	chr2	155956457	156007977	51520	21.545	22.7085	26.4748	28.7978	3
143	XLOC_002980	-	-	XLOC_002980	Sft2d2	TSS5435,TSS5436	chr1	165174336	165194438	20102	4.15777	5.26682	10.0849	14.7593	3
1745	XLOC_027867	-	-	XLOC_027867	Add1,Mir7036b	TSS51239,TSS51240,TSS51241,TSS51242,TSS51243,TSS51244,TSS51245,TSS51246,TSS51247,TSS51248,TSS51249,TSS51250,TSS51251	chr5	34573663	34632308	58645	23.3636	30.3689	62.4237	95.7051	3
1582	XLOC_024793	-	-	XLOC_024793	Trp53inp1	TSS45298,TSS45299	chr4	11156430	11174379	17949	7.99266	10.4824	21.3145	32.5767	3
2456	XLOC_040630	-	-	XLOC_040630	Cgnl1	TSS74776,TSS74777,TSS74778,TSS74779	chr9	71626508	71771602	145094	34.0843	50.3116	136.383	252.547	3
1295	XLOC_019499	-	-	XLOC_019499	Chst14	TSS35246	chr2	118926495	118928585	2090	2.58312	3.58769	11.7461	17.7275	3
1757	XLOC_028093	-	-	XLOC_028093	Klhl5	TSS51663,TSS51664,TSS51665,TSS51666,TSS51667	chr5	65107538	65168188	60650	3.3409	4.30112	11.3824	15.9412	3
2212	XLOC_037705	-	-	XLOC_037705	Adgra2	TSS69472,TSS69473,TSS69474	chr8	27085582	27123436	37854	13.0628	18.0162	63.579	111.327	3
2425	XLOC_040156	-	-	XLOC_040156	Amotl1	TSS73929,TSS73930,TSS73931,TSS73932	chr9	14541965	14615483	73518	10.4931	12.4072	35.8416	54.7551	3
166	XLOC_003284	-	-	XLOC_003284	Rcor3	TSS6021,TSS6022,TSS6023,TSS6024,TSS6025,TSS6026	chr1	191997204	192151026	153822	2.93252	3.48248	9.6379	14.5635	3
1854	XLOC_030052	-	-	XLOC_030052	Gm43422,Tgfbr3	TSS55440,TSS55441,TSS55442,TSS55443	chr5	107106569	107289629	183060	3.14962	4.63533	32.1723	74.1489	3
2522	XLOC_042204	-	-	XLOC_042204	Col4a5	TSS77374,TSS77375,TSS77376	chrX	141475384	141689234	213850	1.4536	2.00311	9.83709	18.5913	3
171	XLOC_003321	-	-	XLOC_003321	Akap12	TSS6107	chr10	4266328	4359468	93140	43.5085	49.7345	104.344	138.221	3
1142	XLOC_017190	-	-	XLOC_017190	Ndst1	TSS31004	chr18	60685977	60713389	27412	15.3578	18.4011	51.9334	75.118	3
1286	XLOC_019314	-	-	XLOC_019314	Arhgap1	TSS34898,TSS34899,TSS34900,TSS34901,TSS34902,TSS34903,TSS34904,TSS34905	chr2	91649859	91672326	22467	13.5752	16.167	37.0637	50.1339	3
396	XLOC_006231	-	-	XLOC_006231	40057	TSS11763,TSS11764,TSS11765,TSS11766,TSS11767,TSS11768,TSS11769,TSS11770,TSS11771	chr11	117199660	117362325	162665	18.8344	22.2513	41.6374	71.0122	3
1650	XLOC_025954	-	-	XLOC_025954	Pramef8	TSS47518,TSS47519	chr4	143412425	143421091	8666	4.71753	5.42521	10.4348	17.3109	3
1279	XLOC_019132	-	-	XLOC_019132	Itga4	TSS34599,TSS34600,TSS34601,TSS34602	chr2	79255425	79461107	205682	0.696361	1.07084	5.44071	17.8445	3
726	XLOC_011392	-	-	XLOC_011392	Nynrin	TSS20420	chr14	55854035	55874735	20700	46.6045	56.2201	105.461	164.945	3
990	XLOC_015138	-	-	XLOC_015138	Kctd20	TSS27216,TSS27217,TSS27218,TSS27219	chr17	28951949	28969549	17600	11.9237	13.9922	22.4277	31.5418	3
626	XLOC_009757	-	-	XLOC_009757	Lpcat1	TSS17929,TSS17930,TSS17931,TSS17932	chr13	73467196	73516422	49226	12.2315	15.8152	33.717	60.3536	3
182	XLOC_003474	-	-	XLOC_003474	Lama4	TSS6368,TSS6369,TSS6370,TSS6371	chr10	38965514	39110188	144674	9.4736	11.4456	32.1481	60.8653	3
2080	XLOC_035206	-	-	XLOC_035206	Gm43580,Inpp5f	TSS65146,TSS65147,TSS65148,TSS65149,TSS65150,TSS65151,TSS65152	chr7	128611327	128696425	85098	9.12888	10.915	21.7536	33.2129	3
1674	XLOC_026451	-	-	XLOC_026451	Zbtb5	TSS48406,TSS48407	chr4	44991241	45015406	24165	4.63006	5.3387	11.2204	16.9499	3
1164	XLOC_017452	-	-	XLOC_017452	Ahnak	TSS31499	chr19	8989283	9076919	87636	24.6072	36.0556	241.195	660.6	3
2449	XLOC_040562	-	-	XLOC_040562	Coro2b	TSS74637,TSS74638,TSS74639,TSS74640,TSS74641,TSS74642	chr9	62419491	62537044	117553	3.38106	4.83705	24.8854	56.6847	3
704	XLOC_010895	-	-	XLOC_010895	Zmiz1	TSS19683,TSS19684,TSS19685,TSS19686,TSS19687,TSS19688	chr14	25455736	25666743	211007	21.9082	23.3852	38.7733	51.3962	3
1027	XLOC_015719	-	-	XLOC_015719	Igf2r	TSS28302,TSS28303,TSS28304,TSS28305	chr17	12682405	12868143	185738	27.4146	33.0576	137.642	286.316	3
268	XLOC_004467	-	-	XLOC_004467	Dip2a	TSS8200,TSS8201,TSS8202,TSS8203,TSS8204	chr10	76253852	76345291	91439	4.55153	5.23427	16.7042	27.5505	3
[truncated: 1,616 more rows]

## Sheet: GeneorderHCL_Fig2C
Original row	tracking_id	class_code	nearest_ref_id	gene_id	gene_short_name	tss_id	locus	start	end	length	WT_Flk_FPKM	L2KO_Flk_FPKM	WT_HE_FPKM	L2KO_HE_FPKM	cluster
[truncated: 138 more rows]

[truncated: 3 more sheets: GeneorderHCL_Fig3D, Genelist_Fig7A, GeneorderHCL_Fig7D]
