# Supplementary material for: LMO2 is required for TAL1 DNA binding activity and initiation of definitive haematopoiesis at the haemangioblast stage
Source: Nucleic Acids Res. 2017 Jun 30;45(17):9874–88. doi: 10.1093/nar/gkx573 (PMC5622341; doi:10.1093/nar/gkx573)
Supplement: Supplementary Data [file gkx573_supp.zip › Supplementary_Table_3_DHS_FlkWTvsLmo2KO.xlsx]

## Sheet: WT_DHS
chrom	start	end
chr3	53361409	53361409
chr1	88501349	88501349
chr17	54943566	54943566
chr1	35059501	35059501
chr10	23988045	23988045
chr10	43421258	43421258
chr19	55070912	55070912
chr14	16695753	16695753
chr4	58543818	58543818
chr11	19224805	19224805
chr17	12021467	12021467
chrX	150549743	150549743
chrX	9123795	9123795
chr16	94964582	94964582
chr14	79789690	79789690
chr17	78563528	78563528
chr6	116490309	116490309
chr1	125573000	125573000
chr10	8370388	8370388
chr12	39920862	39920862
chr6	52551103	52551103
chr12	17405620	17405620
chr11	22671715	22671715
chr17	63353516	63353516
chr11	112889503	112889503
chr4	136542401	136542401
chr1	187291696	187291696
chr17	63090567	63090567
chr17	49651597	49651597
chr16	95759249	95759249
chr13	16574240	16574240
chr3	75893182	75893182
chr19	58185293	58185293
chr6	142743344	142743344
chr1	34097128	34097128
chr2	118801187	118801187
chr2	167913486	167913486
chr4	131955548	131955548
chr1	182927506	182927506
chr10	110617163	110617163
chr13	95187799	95187799
chr10	68966769	68966769
chr1	156858540	156858540
chr5	44304369	44304369
chr19	3167911	3167911
chr19	14123827	14123827
chr15	25916396	25916396
chr6	145851008	145851008
chr8	22647982	22647982
chr8	19161047	19161047
chr12	88984180	88984180
chr4	46132570	46132570
chr1	192101062	192101062
chr10	7232834	7232834
chr11	43991564	43991564
chr13	93621637	93621637
chr2	72224349	72224349
chr7	65044370	65044370
chr5	122479352	122479352
chr7	73098425	73098425
chr13	34100892	34100892
chr15	96923354	96923354
chr13	33532993	33532993
chr1	81310297	81310297
chr4	98873148	98873148
chr14	40868408	40868408
chr10	20749742	20749742
chr1	105961626	105961626
chr15	58683779	58683779
chr18	6947336	6947336
chr15	34296233	34296233
chr6	64876829	64876829
chr10	86732905	86732905
chr5	54159615	54159615
chrX	10992637	10992637
chr12	77843253	77843253
chr13	28670505	28670505
chr18	4862510	4862510
chr19	6875254	6875254
chr2	160215059	160215059
chr4	105721935	105721935
chr7	102487526	102487526
chr12	97360880	97360880
chr2	70930111	70930111
chr10	42244641	42244641
chr13	48174953	48174953
chr7	36792134	36792134
chr11	64801138	64801138
chr4	63672142	63672142
chr15	62903169	62903169
chr5	3462310	3462310
chr13	23964451	23964451
chr10	118722912	118722912
chr7	83643717	83643717
chr2	11581610	11581610
chr6	97754860	97754860
chr12	83220630	83220630
chr5	107503850	107503850
chr5	130427076	130427076
chr10	44315553	44315553
chr17	67729043	67729043
chr2	49627886	49627886
chr5	107075396	107075396
chr11	68747312	68747312
chr2	70853642	70853642
chr6	37473416	37473416
chr8	68606956	68606956
chr1	30298527	30298527
chr5	32719170	32719170
chr14	70865743	70865743
chr3	104550743	104550743
chr9	122399776	122399776
chr1	133862335	133862335
chr16	78690983	78690983
chr7	74411646	74411646
chr10	7462216	7462216
chr7	92581316	92581316
chr6	29011780	29011780
chr5	100397897	100397897
chr19	26551658	26551658
chr2	170177762	170177762
chr13	25893315	25893315
chr10	86748094	86748094
chr11	87246969	87246969
chr17	48302813	48302813
chr10	78357804	78357804
chr7	70644210	70644210
chr2	161621439	161621439
chr1	132447588	132447588
chr5	148986185	148986185
chr5	144523427	144523427
chr1	191142039	191142039
chr16	18365869	18365869
chr3	103852056	103852056
chr2	161828655	161828655
chr5	149909310	149909310
chr14	24965216	24965216
chr11	42423483	42423483
chr7	131241505	131241505
chr5	26185512	26185512
chr6	124503301	124503301
chr11	109627117	109627117
chr1	38590626	38590626
chr5	112730772	112730772
chr1	159650547	159650547
chr11	72035134	72035134
chr18	42093419	42093419
chr6	51657041	51657041
chr6	144911593	144911593
chr9	31099162	31099162
chr17	11093069	11093069
chr2	20489259	20489259
chr14	26805017	26805017
chr9	42406776	42406776
chr13	92587600	92587600
chr15	93166752	93166752
chr5	106003090	106003090
chr19	15449307	15449307
chr10	45096132	45096132
chr5	134254853	134254853
chr19	15048540	15048540
chr16	63743661	63743661
chr17	44180383	44180383
chr9	55125969	55125969
chr3	153334691	153334691
chr9	15746410	15746410
chr18	63047938	63047938
chr1	176573967	176573967
chr1	5206983	5206983
chr1	118442115	118442115
chr13	42974221	42974221
chr9	41883633	41883633
chr11	5496603	5496603
chr15	27968391	27968391
chr5	119385617	119385617
chr5	106351495	106351495
chr5	106600339	106600339
chr6	86336114	86336114
chr10	86745167	86745167
chr13	42907285	42907285
chr3	58301496	58301496
chr13	72497781	72497781
chr17	36134337	36134337
chr14	48233240	48233240
chr5	107749623	107749623
chr17	72349098	72349098
chr18	45915899	45915899
chr19	41092846	41092846
chr6	34901350	34901350
chr10	120827560	120827560
chr17	33691968	33691968
chr4	151818563	151818563
chr12	83612042	83612042
chr4	3225627	3225627
chr19	22657900	22657900
chr17	67954198	67954198
chr4	99601733	99601733
chr9	49617823	49617823
chr1	151549354	151549354
chr7	89908146	89908146
chr8	118713418	118713418
chr12	80124558	80124558
chr4	56023313	56023313
chr2	10268095	10268095
chr1	166036364	166036364
chr1	114528795	114528795
chr3	129602668	129602668
chr5	66975735	66975735
chr12	84863431	84863431
chr10	42131564	42131564
chr6	49376177	49376177
chr3	65891049	65891049
chr7	84254508	84254508
chr16	9494836	9494836
chr6	135745487	135745487
chr5	134992853	134992853
chr1	162608271	162608271
chr10	119816520	119816520
chr14	105360734	105360734
chr7	82246174	82246174
chr4	128183201	128183201
chr11	109938465	109938465
chr14	78276621	78276621
chr10	89468695	89468695
chr11	95565641	95565641
chr1	39575663	39575663
chrX	169106494	169106494
chr14	68927939	68927939
chr10	84803592	84803592
chr3	53674423	53674423
chr4	59199653	59199653
chr5	57701200	57701200
chr9	32987608	32987608
chr15	98657176	98657176
chr6	87412094	87412094
chr2	3641312	3641312
chr2	25784458	25784458
chr7	75905350	75905350
chr10	78473352	78473352
chr14	33991761	33991761
chr15	8280115	8280115
chr4	57002645	57002645
chr7	136791946	136791946
chr17	27954646	27954646
chr1	13841974	13841974
chr7	130424990	130424990
chr1	165109045	165109045
chr8	22528782	22528782
chr8	109714611	109714611
chr16	25176958	25176958
chr5	76876408	76876408
chr13	14810350	14810350
chr1	99511720	99511720
chr2	92750406	92750406
chr6	49750226	49750226
chr5	129508401	129508401
chr2	71481962	71481962
chr4	59933433	59933433
chr2	105308666	105308666
chr15	47462526	47462526
chr2	178713883	178713883
chr14	115760391	115760391
chr1	63719882	63719882
chr13	39472844	39472844
chr5	44471998	44471998
chr5	101497479	101497479
chr17	36888976	36888976
chr2	33958128	33958128
chr6	118523141	118523141
chr15	51634883	51634883
chr10	8529382	8529382
chr6	35297133	35297133
chr3	131035003	131035003
chr9	78000130	78000130
chr1	12851027	12851027
chr18	42416838	42416838
chr14	31507400	31507400
chr18	11088325	11088325
chr5	131704999	131704999
chr5	98203167	98203167
chr5	146267962	146267962
chr10	75903638	75903638
chr3	19451255	19451255
chr10	45124996	45124996
chr9	105617458	105617458
chrX	99587450	99587450
chr9	100942239	100942239
chr18	61955677	61955677
chr12	99346442	99346442
chr18	34195230	34195230
chr4	3232219	3232219
chr10	67031725	67031725
chr7	138423021	138423021
chr6	33322981	33322981
chr10	19975194	19975194
chr10	118603132	118603132
chr1	157508042	157508042
chr5	101694130	101694130
chr13	31818520	31818520
chr1	181573170	181573170
chr10	90984701	90984701
chr10	21128458	21128458
chr1	78008933	78008933
chr16	46388712	46388712
chr1	156321924	156321924
chr9	31544281	31544281
chr4	93543921	93543921
chr4	49957010	49957010
chr10	116943204	116943204
chr10	117069991	117069991
chr13	97365046	97365046
chr17	15577571	15577571
chr5	96747725	96747725
chr7	115344315	115344315
chr11	85980859	85980859
chr7	115222176	115222176
chr7	119245012	119245012
chr12	25743044	25743044
chr4	100994845	100994845
chr19	25392670	25392670
chr11	21005158	21005158
chr16	90897283	90897283
chr13	96985902	96985902
chr5	31967805	31967805
chr8	90334985	90334985
chr16	34807355	34807355
chr19	25347731	25347731
chrX	49096446	49096446
chr1	62743165	62743165
chr16	62807802	62807802
chrX	152149454	152149454
chr3	118500430	118500430
chr10	14042791	14042791
chr3	34252454	34252454
chr4	45241570	45241570
chr1	82359073	82359073
chr8	13642811	13642811
chr1	75692921	75692921
chr8	32210015	32210015
chr19	23378714	23378714
chr4	32189365	32189365
chr1	100557186	100557186
chr8	59174776	59174776
chr18	42685866	42685866
chr15	86533538	86533538
chr19	37482023	37482023
chr2	164004636	164004636
chr19	28095949	28095949
chr10	13702233	13702233
chr5	128906075	128906075
chr18	36014134	36014134
chr19	47718391	47718391
chr5	148715408	148715408
chr9	53465046	53465046
chr18	5439838	5439838
chr7	96167285	96167285
chr13	32454448	32454448
chr4	16232651	16232651
chr6	49593691	49593691
chr14	20887016	20887016
chr18	50005148	50005148
chr17	69365225	69365225
chr2	77661387	77661387
chr16	43577677	43577677
chr2	118181587	118181587
chr7	136666859	136666859
chr7	49436239	49436239
chr11	20123222	20123222
chr6	85818581	85818581
chr10	116761726	116761726
chr12	79044849	79044849
chr16	5912173	5912173
chr12	71220190	71220190
chr6	94640513	94640513
chr2	115964493	115964493
chr11	63957493	63957493
chr1	84295808	84295808
chr5	100629851	100629851
chr10	126154189	126154189
chr10	91365427	91365427
chr18	52311602	52311602
chr13	95657233	95657233
chr19	58395409	58395409
chr19	44844780	44844780
chr11	22809936	22809936
chr9	84132112	84132112
chr8	75175122	75175122
chr10	119415336	119415336
chr14	124677570	124677570
chr1	157646995	157646995
chr13	102738707	102738707
chr2	133596839	133596839
chr2	179954949	179954949
chr9	35533305	35533305
chr16	13233924	13233924
chr18	53697534	53697534
chr13	41343300	41343300
chr14	121695105	121695105
chr7	130141733	130141733
chr13	93631184	93631184
chr14	78329942	78329942
chr6	37237922	37237922
chr8	24957307	24957307
chr11	37413092	37413092
chr15	4228172	4228172
chr14	54543844	54543844
chr2	30038326	30038326
chr7	136691708	136691708
chr9	106616200	106616200
chr9	64979388	64979388
chr6	97262434	97262434
chr1	89182745	89182745
chr11	113584098	113584098
chr18	5388755	5388755
chr5	36445232	36445232
chr2	122243732	122243732
chr17	15075620	15075620
chr1	128082902	128082902
chr12	74680599	74680599
chr2	115785478	115785478
chr1	19217559	19217559
chr9	102066892	102066892
chr17	5542678	5542678
chr16	7606877	7606877
chr16	33879755	33879755
chr6	36691812	36691812
chr13	54130280	54130280
chr15	61925755	61925755
chr8	117001536	117001536
chr1	86053270	86053270
chr13	24413455	24413455
chr5	34803787	34803787
chr10	121922974	121922974
chr1	186736242	186736242
chr5	67680715	67680715
chr5	100073440	100073440
chr1	85758538	85758538
chr11	60976860	60976860
chr11	93615075	93615075
chr1	57227526	57227526
chr16	87478718	87478718
chr3	103590279	103590279
chr6	137495432	137495432
chr6	141126051	141126051
chr7	117878653	117878653
chr9	60866120	60866120
chr11	88111792	88111792
chr12	83214961	83214961
chr2	26265027	26265027
chr1	85918592	85918592
chr6	55412658	55412658
chr15	101423291	101423291
chr10	90864016	90864016
chr13	113909830	113909830
chr13	12313970	12313970
chr11	44791997	44791997
chr18	66020064	66020064
chr2	125001418	125001418
chr15	87787277	87787277
chr5	98310220	98310220
chr1	138681348	138681348
chr7	121441171	121441171
chr7	142341609	142341609
chr7	138965392	138965392
chr17	84598095	84598095
chr17	94261533	94261533
chr4	131085726	131085726
chr9	28197819	28197819
chr3	89510088	89510088
chr9	85663294	85663294
chr13	91909940	91909940
chr1	39634631	39634631
chr1	181784485	181784485
chr13	64357743	64357743
chr12	85621942	85621942
chr13	103379636	103379636
chr9	72146034	72146034
chr13	44216785	44216785
chr7	111004292	111004292
chr9	113602445	113602445
chr15	93181458	93181458
chr12	55866993	55866993
chr6	6623886	6623886
chr8	5965899	5965899
chr6	72448313	72448313
chr12	17330009	17330009
chr5	44171939	44171939
chr4	56278476	56278476
chr7	110731763	110731763
chr4	152743458	152743458
chr1	156070268	156070268
chrX	12436307	12436307
chr11	81987463	81987463
chr12	77634415	77634415
chr3	34164576	34164576
chr4	89523775	89523775
chr11	61972073	61972073
chr16	48252971	48252971
chr2	24856612	24856612
chr17	14545946	14545946
chr10	67887903	67887903
chr6	48944120	48944120
chr13	97530799	97530799
chr15	27866299	27866299
chr3	59258240	59258240
chr6	142689879	142689879
chr4	11001268	11001268
chr7	84679419	84679419
chr1	121352868	121352868
chr10	102206887	102206887
chr15	37375586	37375586
chr15	10575256	10575256
chr5	128704315	128704315
chr14	64418121	64418121
chr14	32772902	32772902
chr4	9646304	9646304
chr1	154150141	154150141
chr6	48666902	48666902
chr9	48140443	48140443
chr1	177527659	177527659
chr14	71044553	71044553
chr1	121419289	121419289
chr2	168371507	168371507
chr10	73821897	73821897
chr7	101618004	101618004
chr7	30994836	30994836
chr9	47157360	47157360
chr17	47236272	47236272
chr3	79072746	79072746
chr9	60548414	60548414
chr14	121749197	121749197
chr8	24397400	24397400
chr2	119768083	119768083
chr1	33983286	33983286
chr14	48235822	48235822
chr9	104593491	104593491
chr16	10459490	10459490
chr2	163261684	163261684
chr12	52276530	52276530
chr5	116174960	116174960
chr5	128336607	128336607
chr10	115151814	115151814
chr1	35443070	35443070
chr6	116324624	116324624
chr5	52216852	52216852
chr3	142111744	142111744
chr12	27646618	27646618
chr3	107175727	107175727
chr10	39150247	39150247
chr3	116641990	116641990
chr15	59667681	59667681
chr13	72924671	72924671
chr14	14595046	14595046
chr2	32515108	32515108
chr4	123490670	123490670
chr12	16771480	16771480
chr1	136405619	136405619
chr12	26890051	26890051
chr4	65830724	65830724
chr13	9306695	9306695
chr18	53656710	53656710
chr5	103340755	103340755
chr3	29895820	29895820
chr6	140783817	140783817
chr15	93640335	93640335
chr16	28802062	28802062
chr1	15329516	15329516
chr11	100001828	100001828
chr2	93567872	93567872
chr17	71748883	71748883
chr12	108968092	108968092
chr19	55062421	55062421
chr11	20585154	20585154
chr6	52532365	52532365
chr12	5343565	5343565
chr11	61342488	61342488
chr18	14312876	14312876
chr14	8209099	8209099
chr1	139039745	139039745
chr2	26752039	26752039
chr1	177692693	177692693
chr7	67238027	67238027
chr1	82191750	82191750
chr1	156043195	156043195
chr13	111870058	111870058
chr6	5628441	5628441
chr14	68040938	68040938
chr5	117186160	117186160
chr11	93515700	93515700
chr6	146775118	146775118
chr5	123778506	123778506
chr13	42609138	42609138
chr14	20565896	20565896
chr2	122397820	122397820
chr16	24275227	24275227
chr5	120318994	120318994
chr15	93318993	93318993
chr6	34014882	34014882
chr8	118487743	118487743
chr2	128786669	128786669
chr14	75736943	75736943
chr13	57450531	57450531
chr15	39670626	39670626
chr4	87359614	87359614
chr17	84815305	84815305
chrX	41508360	41508360
chr5	25030545	25030545
chr1	158595506	158595506
chr4	132076893	132076893
chr13	51611361	51611361
chr1	97321442	97321442
chr9	100320779	100320779
chr9	65261810	65261810
chr11	5896892	5896892
chr14	122572079	122572079
chr19	40536664	40536664
chr8	23725510	23725510
chrX	95658495	95658495
chr2	140668503	140668503
chr12	13129932	13129932
chr4	69974419	69974419
chr16	4500839	4500839
chr14	55755306	55755306
chr2	126637249	126637249
chr11	98170716	98170716
chr2	142404752	142404752
chr5	66552015	66552015
chr3	105428463	105428463
chr5	65117782	65117782
chr5	44614581	44614581
chr3	129161768	129161768
chr9	88069309	88069309
chr15	66239413	66239413
chr15	55314351	55314351
chr7	101753397	101753397
chr5	140485468	140485468
chr6	53496424	53496424
chr12	29254613	29254613
chr15	25303552	25303552
chr5	127533624	127533624
chr8	16083027	16083027
chr9	53427821	53427821
chr2	163212462	163212462
chr11	67057810	67057810
chr18	83840934	83840934
chr17	31777326	31777326
chr4	89313663	89313663
chr8	91916634	91916634
chr5	86533675	86533675
chr2	161020904	161020904
chr2	174636675	174636675
chr2	135722808	135722808
chr9	102794440	102794440
chr4	4138976	4138976
chr5	67002911	67002911
chr16	93456761	93456761
chr5	35255473	35255473
chr12	25365270	25365270
chr5	53941804	53941804
chr8	107391261	107391261
chr1	189134493	189134493
chr1	89308924	89308924
chr8	78254642	78254642
chr10	89508879	89508879
chr6	146489065	146489065
chr17	5117601	5117601
chr17	29645739	29645739
chr18	10421519	10421519
chr5	14111263	14111263
chr1	61203298	61203298
chr13	30874661	30874661
chr16	46109772	46109772
chr17	49051485	49051485
chr1	135655982	135655982
chr17	11127421	11127421
chr4	125315938	125315938
chr6	116350225	116350225
chr13	89399159	89399159
chr19	35833202	35833202
chr16	35146388	35146388
chr16	39512987	39512987
chr5	67815925	67815925
chr2	163842470	163842470
chr5	104043892	104043892
chr7	110818478	110818478
chr8	22558617	22558617
chr13	84639394	84639394
chr12	55574026	55574026
chr10	18635694	18635694
chr10	92233473	92233473
chr13	99245081	99245081
chr10	12019622	12019622
chr7	43398225	43398225
chr8	23435834	23435834
chr10	59280876	59280876
chr18	66018915	66018915
chr4	96975156	96975156
chr6	94979048	94979048
chr19	25440009	25440009
chr6	30442459	30442459
chr4	44602409	44602409
chr14	120721325	120721325
chr14	118770349	118770349
chr18	56321756	56321756
chr14	34508321	34508321
chr5	25517696	25517696
chr18	75789550	75789550
chr12	107327859	107327859
chr2	114064002	114064002
chr9	109798975	109798975
chr4	82940509	82940509
chr1	132834030	132834030
chr2	35233598	35233598
chr17	64493085	64493085
chr9	101766437	101766437
chr1	171920165	171920165
chr16	5927146	5927146
chr3	94464211	94464211
chr11	59438056	59438056
chr2	52586543	52586543
chr1	6805933	6805933
chr15	83425462	83425462
chr3	154813150	154813150
chr7	139880879	139880879
chr1	55528952	55528952
chr12	17527363	17527363
chr6	54120091	54120091
chr19	5918000	5918000
chr6	136857673	136857673
chr2	124719231	124719231
chr2	16698642	16698642
chr13	30003406	30003406
chr1	189777287	189777287
chr14	74927042	74927042
chr5	112024222	112024222
chr7	100953801	100953801
chr1	134032386	134032386
chr17	62692368	62692368
chr5	143087531	143087531
chr1	186307861	186307861
chr5	123408396	123408396
chr6	100650237	100650237
chr5	114498730	114498730
chr17	30190419	30190419
chr10	40810766	40810766
chr6	40173865	40173865
chr1	182509247	182509247
chr3	101703955	101703955
chr14	8451146	8451146
chr9	27708271	27708271
chr14	9485791	9485791
chr18	63860217	63860217
chr9	119816160	119816160
chr11	21168919	21168919
chr15	34402942	34402942
chr16	24193364	24193364
chr7	34284842	34284842
chr6	12581484	12581484
chr4	63019032	63019032
chr1	153083580	153083580
chr2	75087215	75087215
chr6	99656174	99656174
chr13	52407259	52407259
chr17	87062922	87062922
chr8	72959616	72959616
chr3	153296921	153296921
chr16	44242827	44242827
chr9	96501047	96501047
chr12	12765762	12765762
chr4	47707634	47707634
chr2	25470168	25470168
chr15	93927065	93927065
chr2	164178574	164178574
chr2	157980083	157980083
chr17	35081039	35081039
chr10	111388717	111388717
chr4	103410463	103410463
chr13	48907394	48907394
chr14	46981226	46981226
chr19	56839569	56839569
chr2	117350334	117350334
chr5	64623925	64623925
chr6	129180547	129180547
chr8	22028695	22028695
chr9	31329712	31329712
chr9	80465585	80465585
chr9	43633808	43633808
chr5	147658016	147658016
chr6	23388320	23388320
chr1	138559853	138559853
chr2	31010277	31010277
chr7	100030133	100030133
chr6	82855650	82855650
chr12	111017179	111017179
chr11	11962152	11962152
chr7	49529645	49529645
chr7	79167359	79167359
chr10	95076133	95076133
chr17	4202495	4202495
chr1	135085051	135085051
chr2	148005384	148005384
chr18	73164070	73164070
chr1	38639412	38639412
chr14	100260757	100260757
chr17	80906344	80906344
chr7	55893302	55893302
chr7	99931703	99931703
chr19	28916053	28916053
chr9	57758761	57758761
chr4	41035152	41035152
chr4	95031294	95031294
chr12	3675315	3675315
chr18	70592160	70592160
chr14	11901298	11901298
chr13	51274813	51274813
chr6	8661037	8661037
chr7	47068082	47068082
chr7	109115187	109115187
chr4	44480807	44480807
chr5	146675387	146675387
chr13	69407015	69407015
chr10	71489974	71489974
chr1	38736592	38736592
chr5	101239642	101239642
chr14	20303343	20303343
chr15	38486432	38486432
chr5	104008025	104008025
chr12	25362893	25362893
chr2	132870215	132870215
chr5	67538215	67538215
chr4	153095648	153095648
chr2	103547336	103547336
chr3	105808736	105808736
chr18	83803654	83803654
chr11	23211410	23211410
chr15	79308246	79308246
chr9	120542311	120542311
chr5	119959351	119959351
chr15	88299308	88299308
chr10	23671693	23671693
chr3	73066312	73066312
chr12	81933642	81933642
chr13	57428926	57428926
chr17	47348863	47348863
chr4	105469574	105469574
chr11	103548292	103548292
chr10	72633234	72633234
chr10	98008561	98008561
chr12	114123709	114123709
chr13	12114810	12114810
chr13	39815855	39815855
chr15	86409010	86409010
chr6	29701206	29701206
chr11	81229514	81229514
chr2	69588237	69588237
chr13	95965446	95965446
chr5	44164826	44164826
chr7	125843431	125843431
chr1	160104956	160104956
chr15	94478968	94478968
chr4	152703359	152703359
chr12	29021374	29021374
chr5	135585588	135585588
chr1	192347650	192347650
chr10	50774065	50774065
chr2	160117907	160117907
chr4	101641577	101641577
chr1	82093695	82093695
chr11	8942144	8942144
chr15	41973493	41973493
chr13	81836511	81836511
chr1	9908710	9908710
chr13	31774915	31774915
chr11	44893095	44893095
chr10	21031250	21031250
chr15	31315847	31315847
chr4	120814438	120814438
chr7	116530543	116530543
chr9	102890313	102890313
chr3	9096821	9096821
chr6	116383711	116383711
chr5	41888228	41888228
chrX	52447660	52447660
chr4	35133514	35133514
chr9	48475065	48475065
chr3	28681742	28681742
chr11	108752545	108752545
chr18	20666503	20666503
chr6	114237902	114237902
chr11	3587601	3587601
chr9	29717933	29717933
chr16	93891977	93891977
chr8	56833304	56833304
chr5	72879922	72879922
chr1	126690710	126690710
chr12	46405784	46405784
chr5	138778955	138778955
chr9	83434659	83434659
chr18	46447828	46447828
chr7	114193134	114193134
chr7	16654676	16654676
chr19	3842512	3842512
chr11	70755843	70755843
chr11	76543497	76543497
chr1	153085309	153085309
chr16	22551465	22551465
chr8	77622808	77622808
chr1	190580622	190580622
chr17	51832987	51832987
chr15	31542804	31542804
chr3	19374431	19374431
chr5	37856492	37856492
chr7	127135812	127135812
chr1	180903149	180903149
chr16	22152130	22152130
chr13	63330704	63330704
chr14	85354839	85354839
chr16	29560681	29560681
chr12	27127266	27127266
chr7	99889767	99889767
chr9	37625829	37625829
chr3	83273827	83273827
chr5	150753648	150753648
chr4	41470708	41470708
chr12	83706854	83706854
chr8	86802268	86802268
chr5	35552480	35552480
chr15	102686020	102686020
chr17	90844008	90844008
chr15	12693050	12693050
chr13	56733767	56733767
chr11	60855881	60855881
chr5	23692150	23692150
chr11	104599332	104599332
chr10	29197334	29197334
chr12	100794865	100794865
chr13	46343381	46343381
chr4	134943968	134943968
chr17	67387013	67387013
chr11	52451168	52451168
chr12	82675491	82675491
chr6	126081280	126081280
chr11	113678813	113678813
chr6	115227693	115227693
chr6	33883938	33883938
chr10	18307445	18307445
chr7	123219671	123219671
chr11	114078450	114078450
chr4	56847622	56847622
chr17	48112887	48112887
chr17	83751098	83751098
chr5	21265223	21265223
chr8	124624506	124624506
chr13	42889956	42889956
chr13	94089468	94089468
chr19	45955028	45955028
chr12	17576242	17576242
chr3	129890436	129890436
chr10	29211630	29211630
chr11	82598208	82598208
chr6	32667588	32667588
chr15	32035099	32035099
chr9	107995735	107995735
chr19	43859240	43859240
chr3	86038848	86038848
chr9	102886696	102886696
chr4	128022770	128022770
chr14	29267738	29267738
chr9	77655119	77655119
chr12	76005146	76005146
chr14	85508701	85508701
chr7	67748991	67748991
chr18	38127614	38127614
chr16	45791512	45791512
chr17	44615731	44615731
chr11	107876250	107876250
chr14	51107786	51107786
chr16	34457876	34457876
chr8	9011252	9011252
chr7	49029455	49029455
chr15	96354974	96354974
chr6	91454820	91454820
chr1	60043067	60043067
chr1	177008999	177008999
chr12	4927919	4927919
chr12	71229151	71229151
chr13	82305285	82305285
chr19	53712729	53712729
chr2	101472953	101472953
chr3	51879390	51879390
chr4	106359080	106359080
chr6	112362787	112362787
chr7	56042559	56042559
chr9	113846844	113846844
chr9	122701987	122701987
chr1	58296496	58296496
chr19	28214313	28214313
chr2	52176602	52176602
chr1	167938203	167938203
chr3	32144981	32144981
chr13	110190039	110190039
chr7	137018779	137018779
chr11	54733806	54733806
chr2	60144008	60144008
chr12	77155863	77155863
chr2	157069455	157069455
chr13	45615635	45615635
chr7	97426825	97426825
chr14	64373661	64373661
chr5	112179951	112179951
chr12	16856175	16856175
chr3	39277225	39277225
chr9	77535259	77535259
chr15	96755737	96755737
chr15	86479024	86479024
chr7	84177373	84177373
chr11	84888254	84888254
chr7	97761973	97761973
chr3	34359738	34359738
chr13	60682348	60682348
chr13	39774234	39774234
chr1	151680565	151680565
chr7	112763825	112763825
chr6	134712582	134712582
chr12	40502303	40502303
chr10	123605844	123605844
chr3	146879148	146879148
chr11	54802496	54802496
chr16	4254074	4254074
chr3	67929982	67929982
chr14	62814782	62814782
chr15	68241769	68241769
chr15	56172315	56172315
chr12	79719265	79719265
chr5	24697236	24697236
chr14	76752178	76752178
chr9	31412441	31412441
chr11	33857919	33857919
chr13	63342978	63342978
chr1	120142817	120142817
chr12	104262980	104262980
chr13	30888698	30888698
chr8	87159045	87159045
chr9	98001844	98001844
chr10	21301603	21301603
chr18	80005339	80005339
chr3	33833634	33833634
chr2	156929629	156929629
chr12	40565534	40565534
chr1	172549679	172549679
chr16	58482886	58482886
chr11	44746963	44746963
chr11	90239322	90239322
chr7	78258374	78258374
chr3	34783534	34783534
chr8	114115697	114115697
chr1	136303305	136303305
chr13	73630513	73630513
chr13	95078541	95078541
chr2	158074734	158074734
chr14	118552203	118552203
chr7	126872437	126872437
chr11	77754962	77754962
chr2	68433029	68433029
chr1	189414339	189414339
chr1	79673410	79673410
chr18	68163315	68163315
chr1	78189233	78189233
chr15	7891646	7891646
chr2	121067290	121067290
chr16	78347719	78347719
chr2	34231693	34231693
chr19	37079366	37079366
chr7	126685080	126685080
chr2	26075062	26075062
chr11	41999663	41999663
chr17	8736493	8736493
chr8	111120562	111120562
chr8	31002479	31002479
chr10	86940661	86940661
chr12	83342375	83342375
chr19	29009184	29009184
chr4	34721544	34721544
chr8	4928242	4928242
chr9	123228883	123228883
chr10	83963662	83963662
chr15	30083536	30083536
chr6	120963112	120963112
chr10	128606676	128606676
chr13	104837832	104837832
chr1	152369398	152369398
chr13	112825808	112825808
chr7	98563503	98563503
chr3	95958845	95958845
chr4	155483353	155483353
chr11	54093160	54093160
chr1	156173786	156173786
chr1	165252230	165252230
chr14	15061662	15061662
chr19	25803487	25803487
chr4	88959799	88959799
chr8	47030515	47030515
chr1	164315477	164315477
chr8	115597518	115597518
chr1	83959935	83959935
chr2	168935416	168935416
chr2	25163680	25163680
chr5	129361727	129361727
chr11	88701292	88701292
chr17	21579800	21579800
chr2	103302819	103302819
chr17	47176630	47176630
chr7	99093332	99093332
chr7	132841440	132841440
chr15	64149597	64149597
chr5	125636658	125636658
chr16	35645426	35645426
chr7	25737881	25737881
chr11	22564510	22564510
chr4	154422774	154422774
chr6	143424496	143424496
chr1	87692555	87692555
chr2	157642978	157642978
chr15	31028748	31028748
chr19	46848423	46848423
chr14	36774609	36774609
chr7	46511179	46511179
chr14	79107238	79107238
chr4	48140713	48140713
chr2	181423526	181423526
chr8	30866249	30866249
chr7	112974846	112974846
chr8	8516572	8516572
chr9	56532171	56532171
chr16	38188542	38188542
chr18	42011075	42011075
chr19	53837118	53837118
chr16	9281132	9281132
chr6	88512533	88512533
chr13	60674356	60674356
chr9	99180597	99180597
chr13	101100889	101100889
chr15	67134940	67134940
chr16	94274055	94274055
chr17	30066456	30066456
chr17	35764117	35764117
chr2	93099839	93099839
chr2	166186532	166186532
chr3	26685592	26685592
chr3	32952575	32952575
chr3	123628999	123628999
chr8	27001494	27001494
chr9	37402842	37402842
chr14	11670935	11670935
chr2	27719810	27719810
chr17	46807935	46807935
chr15	97127652	97127652
chr1	74167106	74167106
chr14	66101503	66101503
chr7	82185032	82185032
chr18	75247002	75247002
chr9	121143820	121143820
chr9	115649113	115649113
chr17	46357450	46357450
chr12	106290245	106290245
chr7	101496637	101496637
chr19	9016152	9016152
chr4	41615778	41615778
chr11	103387949	103387949
chr6	38324279	38324279
chr6	137931538	137931538
chr5	146609842	146609842
chr6	84381822	84381822
chr16	41408968	41408968
chr1	67020985	67020985
chr5	48510485	48510485
chr18	8870671	8870671
chr8	126281855	126281855
chr5	52811365	52811365
chr9	111633200	111633200
chr8	10688134	10688134
chr5	139170317	139170317
chr1	42392238	42392238
chr2	93112677	93112677
chr10	84602394	84602394
chr1	40584328	40584328
chr12	16509579	16509579
chr2	70500851	70500851
chr10	21975560	21975560
chr6	32940381	32940381
chr6	113188292	113188292
chr7	29023502	29023502
chr17	62655874	62655874
chr7	100214970	100214970
chr17	30456875	30456875
chr1	92687155	92687155
chr12	29872596	29872596
chr17	70718551	70718551
chr18	30762978	30762978
chr1	73758864	73758864
chr13	92948972	92948972
chr3	114904906	114904906
chr17	10390344	10390344
chr3	52000180	52000180
chr19	60895533	60895533
chr14	100069606	100069606
chr14	123080343	123080343
chr2	125275772	125275772
chr9	42004043	42004043
chr9	7340604	7340604
chr13	36555305	36555305
chr16	10510849	10510849
chr12	10134161	10134161
chr12	116979090	116979090
chr10	84793638	84793638
chr10	128426975	128426975
chr16	93366470	93366470
chr4	21666169	21666169
chr8	46378121	46378121
chr12	83302679	83302679
chr7	133920929	133920929
chr14	79239678	79239678
chr18	38165319	38165319
chr6	108252823	108252823
chr12	100235636	100235636
chr18	83252537	83252537
chr7	115268040	115268040
chr1	39207127	39207127
chr7	133101326	133101326
chr4	40991764	40991764
chr6	120700456	120700456
chr14	64915987	64915987
chr17	13496039	13496039
chr16	32144877	32144877
chr7	130635951	130635951
chr13	114343214	114343214
chr6	127115127	127115127
chr2	36183653	36183653
chr4	65384308	65384308
chr10	66881073	66881073
chr15	86199183	86199183
chr11	36549988	36549988
chr15	84572071	84572071
chr11	117245232	117245232
chr8	117966981	117966981
chr5	138473787	138473787
chr9	70801899	70801899
chr13	59963479	59963479
chr11	19008798	19008798
chr18	14063864	14063864
chr13	100715605	100715605
chr5	75538631	75538631
chr7	35344985	35344985
chr11	44686007	44686007
chr13	103201532	103201532
chr10	56979808	56979808
chr3	52091627	52091627
chr16	39065840	39065840
chr1	186393209	186393209
chr12	3911389	3911389
chr15	86385691	86385691
chr18	63117721	63117721
chr9	27704171	27704171
chr13	72121194	72121194
chr17	43460721	43460721
chr17	15085351	15085351
chr16	87796969	87796969
chr17	81676466	81676466
chr9	107231719	107231719
chr8	61124313	61124313
chr10	18315289	18315289
chr15	77112155	77112155
chr18	74131781	74131781
chr9	32931351	32931351
chr1	16749876	16749876
chr13	100954661	100954661
chr14	20338138	20338138
chr16	12035878	12035878
chr18	11794629	11794629
chr9	72791884	72791884
chr12	86645067	86645067
chr1	54414028	54414028
chr15	25556007	25556007
chr19	14502403	14502403
chr5	52042696	52042696
chr18	56539243	56539243
chr3	85648157	85648157
chr15	5210086	5210086
chr3	143566027	143566027
chr6	99793371	99793371
chr4	131387218	131387218
chr1	34633009	34633009
chr1	134387937	134387937
chr15	101298750	101298750
chr4	126242086	126242086
chr7	49897680	49897680
chr2	169028099	169028099
chr1	183680070	183680070
chr13	14192126	14192126
chr5	96617092	96617092
chr9	121107364	121107364
chr5	106566118	106566118
chr1	128833364	128833364
chr4	144717794	144717794
chr17	63594366	63594366
chr6	39400551	39400551
chr1	51446219	51446219
chr1	182817691	182817691
chr16	26044086	26044086
chr5	75789803	75789803
chr5	136739360	136739360
chr8	76860008	76860008
chr6	146487126	146487126
chr17	87391331	87391331
chr10	121292024	121292024
chr16	48373780	48373780
chr15	89895360	89895360
chr8	110329352	110329352
chr13	69563437	69563437
chr9	90173075	90173075
chr6	33012036	33012036
chr16	49980351	49980351
chr3	20662074	20662074
chr2	127728833	127728833
chr16	87425215	87425215
chr4	109070638	109070638
chr7	117602972	117602972
chr9	56462811	56462811
chr5	131824826	131824826
chr6	126955934	126955934
chr1	193732452	193732452
chr17	25003297	25003297
chr18	76380278	76380278
chr12	82485503	82485503
chr2	50520391	50520391
chr5	147331728	147331728
chr6	28103146	28103146
chr1	61298867	61298867
chr4	133227885	133227885
chr17	13658074	13658074
chr4	152096169	152096169
chr7	131117535	131117535
chr9	69084893	69084893
chr17	45061193	45061193
chr10	30638711	30638711
chr2	77894663	77894663
chr1	154723686	154723686
chr13	109058262	109058262
chr5	98468564	98468564
chr16	21762121	21762121
chr9	31272408	31272408
chr9	58169677	58169677
chr9	56346406	56346406
chr6	10038993	10038993
chr11	121154302	121154302
chr14	12027456	12027456
chr4	109017588	109017588
chr2	22864849	22864849
chr9	101083781	101083781
chr9	114667821	114667821
chr4	101168350	101168350
chr5	102990519	102990519
chr13	19380161	19380161
chr17	44654841	44654841
chr10	37616436	37616436
chr1	179192031	179192031
chr3	51668795	51668795
chr8	84339479	84339479
chr15	62008528	62008528
chr5	24927770	24927770
chr10	125330625	125330625
chr12	3732732	3732732
chr4	119474653	119474653
chr5	90583920	90583920
chr3	30498608	30498608
chr13	31313978	31313978
chr19	24604235	24604235
chr7	126536676	126536676
chr7	73771486	73771486
chr9	33234029	33234029
chr2	113374145	113374145
chr7	128068667	128068667
chr5	138201913	138201913
chr3	154850478	154850478
chr12	54993597	54993597
chr16	93355018	93355018
chr7	142901427	142901427
chr1	136839486	136839486
chr4	32873012	32873012
chr1	172247895	172247895
chr10	123058361	123058361
chr13	107250226	107250226
chr2	180819522	180819522
chr10	21178997	21178997
chr18	45041564	45041564
chr11	61658685	61658685
chr5	113716802	113716802
chr19	59162731	59162731
chr19	29682900	29682900
chr2	148436334	148436334
chr16	22720478	22720478
chr14	70884312	70884312
chr8	14276300	14276300
chr14	99109225	99109225
chr15	27867344	27867344
chr1	98084788	98084788
chr16	5184319	5184319
chr7	127786163	127786163
chr12	102529114	102529114
chr14	11543176	11543176
chr18	32542561	32542561
chr13	56143252	56143252
chr12	29957157	29957157
chr6	88809722	88809722
chr7	113378136	113378136
chr18	36242371	36242371
chr5	41780692	41780692
chr5	100315944	100315944
chrX	129549973	129549973
chr4	153204824	153204824
chr19	42241144	42241144
chr8	12344908	12344908
chr7	112416364	112416364
chr5	37088515	37088515
chr4	54882165	54882165
chr6	87184595	87184595
chr4	118527138	118527138
chr13	57094628	57094628
chr13	95018169	95018169
chr18	37686055	37686055
chr9	55067515	55067515
chr5	75745578	75745578
chr13	94250943	94250943
chr15	55744434	55744434
chr11	75260401	75260401
chr1	127662877	127662877
chr4	43215798	43215798
chr6	31293175	31293175
chr9	97168047	97168047
chr12	106344302	106344302
chr2	28251594	28251594
chr18	22379803	22379803
chr3	107122504	107122504
chr4	91080983	91080983
chr4	102968059	102968059
chr6	72834068	72834068
chr10	44447137	44447137
chr15	36446554	36446554
chr10	128240316	128240316
chr1	89613869	89613869
chr14	121921074	121921074
chr5	53323333	53323333
chr10	75851447	75851447
chr11	97350320	97350320
chr6	127082762	127082762
chr16	73120841	73120841
chr8	30470274	30470274
chr6	37642265	37642265
chr1	12744891	12744891
chr1	17091943	17091943
chr12	69814560	69814560
chr11	77963126	77963126
chr18	34849447	34849447
chr8	22443303	22443303
chr17	15084493	15084493
chr1	78745471	78745471
chr8	34225339	34225339
chr4	104780706	104780706
chr4	111441860	111441860
chr5	127305923	127305923
chr1	73824962	73824962
chr13	113815849	113815849
chr5	148909129	148909129
chr5	64023137	64023137
chr6	124436714	124436714
chr8	123326053	123326053
chr1	136812400	136812400
chr11	79762267	79762267
chr4	144998406	144998406
chr13	94171680	94171680
chr5	145160977	145160977
chr6	95018107	95018107
chr1	93377380	93377380
chr2	103456833	103456833
chr8	124465776	124465776
chr6	134515618	134515618
chr1	172174083	172174083
chr2	5624526	5624526
chr6	99933126	99933126
chr7	68382334	68382334
chr11	100870947	100870947
chr17	25025624	25025624
chr14	73857261	73857261
chr9	108915392	108915392
chr8	92346998	92346998
chr2	125600272	125600272
chr16	96945616	96945616
chr4	133101981	133101981
chr13	37401921	37401921
chr10	84383456	84383456
chr14	74884456	74884456
chr5	92111254	92111254
chr18	15015167	15015167
chr4	132241539	132241539
chr1	90110867	90110867
chr1	157433448	157433448
chr2	158721201	158721201
chr11	22217102	22217102
chr9	103813988	103813988
chr17	47536145	47536145
chr19	16448173	16448173
chr8	106659666	106659666
chr17	88571046	88571046
chr4	149543330	149543330
chr4	31658936	31658936
chr6	93678398	93678398
chr10	44465844	44465844
chr17	87958514	87958514
chr8	92043103	92043103
chr9	102607531	102607531
chr13	3804213	3804213
chr4	102840242	102840242
chr2	146048605	146048605
chr2	118724255	118724255
chr11	100991327	100991327
chr14	27643623	27643623
chr4	116176771	116176771
chr1	91755253	91755253
chr17	12088386	12088386
chr5	111467872	111467872
chr11	113101646	113101646
chr3	27624326	27624326
chr5	28358422	28358422
chr2	4978293	4978293
chr1	136316392	136316392
chr7	16238161	16238161
chr14	23682996	23682996
chr3	149385509	149385509
chr13	111764062	111764062
chr16	33019203	33019203
chr4	149470901	149470901
chr9	32320411	32320411
chr9	113979529	113979529
chr5	74729940	74729940
chr13	48643132	48643132
chr13	13502481	13502481
chr6	126982014	126982014
chr2	162814416	162814416
chr1	179906263	179906263
chr1	183431144	183431144
chr10	63085466	63085466
chr1	139377138	139377138
chr1	87141922	87141922
chr11	8651882	8651882
chr2	162836576	162836576
chr3	116751704	116751704
chr8	92981914	92981914
chr7	139415999	139415999
chr14	121514635	121514635
chr5	38074004	38074004
chr2	59806259	59806259
chr10	77128167	77128167
chr12	105995304	105995304
chr15	39681036	39681036
chr17	83078665	83078665
chr18	55770154	55770154
chr17	50657508	50657508
chr11	71901045	71901045
chr15	81481270	81481270
chr17	37164918	37164918
chr1	153849715	153849715
chr10	30729666	30729666
chr8	72518638	72518638
chr2	72636093	72636093
chr1	192752927	192752927
chr18	78621207	78621207
chr11	86933031	86933031
chr11	106664838	106664838
chr17	27318115	27318115
chr13	58862241	58862241
chr15	96279752	96279752
chr5	3320399	3320399
chr7	131995339	131995339
chr9	68759563	68759563
chr8	92983946	92983946
chr15	93188291	93188291
chr2	32832945	32832945
chr9	95526186	95526186
chr14	8316575	8316575
chr1	192294051	192294051
chr2	118730831	118730831
chr9	59061936	59061936
chr4	126639139	126639139
chr14	30835742	30835742
chr10	44335912	44335912
chr17	30264971	30264971
chr11	118773479	118773479
chr15	59945431	59945431
chr9	45635169	45635169
chr1	114849888	114849888
chr10	69636113	69636113
chr16	43543666	43543666
chr1	84217988	84217988
chr12	69752151	69752151
chr6	134077962	134077962
chr18	75724551	75724551
chr3	35026159	35026159
chr6	143415521	143415521
chr2	6071501	6071501
chr19	6594447	6594447
chr16	21581950	21581950
chr4	75974906	75974906
chr6	4414355	4414355
chr13	54979426	54979426
chr1	93732123	93732123
chr5	147344231	147344231
chr8	13061704	13061704
chr6	94194420	94194420
chr10	62671887	62671887
chr9	87181033	87181033
chr2	126576158	126576158
chr17	15195253	15195253
chr6	82447402	82447402
chr10	80922213	80922213
chr19	47903576	47903576
chr1	35996003	35996003
chr4	46825284	46825284
chr18	66311361	66311361
chr12	5446185	5446185
chr11	109483878	109483878
chr5	114157392	114157392
chr10	8138538	8138538
chr3	121602140	121602140
chr1	193666113	193666113
chr11	6694228	6694228
chr3	122055419	122055419
chr13	29370993	29370993
chr12	26405271	26405271
chr9	41498007	41498007
chr1	154363921	154363921
chr2	17868337	17868337
chr7	46822767	46822767
chr9	62861196	62861196
chr2	50202579	50202579
chr18	75450028	75450028
chr11	88488739	88488739
chr7	137699988	137699988
chr8	45820710	45820710
chr16	97956866	97956866
chr9	45311199	45311199
chr5	101520976	101520976
chr9	40907697	40907697
chr14	66200267	66200267
chr8	86028807	86028807
chr11	58058601	58058601
chr5	66165590	66165590
chr10	122693389	122693389
chr2	69531865	69531865
chr17	12041299	12041299
chr6	28937816	28937816
chr2	4191123	4191123
chr15	85754987	85754987
chr10	67124962	67124962
chr2	77411973	77411973
chr7	36136821	36136821
chr10	60619296	60619296
chr2	33003863	33003863
chr14	63050955	63050955
chr8	121487010	121487010
chr7	76195038	76195038
chr14	37238883	37238883
chr1	93745780	93745780
chr1	126681911	126681911
chr1	134046114	134046114
chr1	152800088	152800088
chr1	170380726	170380726
chr10	43833079	43833079
chr11	34431575	34431575
chr12	81150022	81150022
chr12	113025195	113025195
chr13	29663690	29663690
chr13	35503765	35503765
chr13	58095380	58095380
chr14	46529231	46529231
chr14	70599887	70599887
chr17	9255777	9255777
chr18	46653964	46653964
chr2	69509252	69509252
chr2	146412785	146412785
chr2	166380987	166380987
chr4	35051737	35051737
chr4	40538029	40538029
chr4	135728107	135728107
chr4	153317203	153317203
chr5	21543666	21543666
chr5	64714894	64714894
chr5	106478393	106478393
chr5	123857752	123857752
chr6	50366940	50366940
chr6	92616392	92616392
chr7	3206596	3206596
chr7	4993579	4993579
chr7	73311152	73311152
chr8	107599126	107599126
chr9	71260584	71260584
chr9	111166819	111166819
chr7	111857141	111857141
chr10	9495570	9495570
chr4	149643614	149643614
chr2	174602461	174602461
chr12	99300200	99300200
chr2	73004543	73004543
chr7	128854790	128854790
chr7	28631042	28631042
chr9	37401909	37401909
chr17	66358092	66358092
chr5	73223316	73223316
chr1	167565266	167565266
chr4	81452331	81452331
chr15	103251836	103251836
chr19	36120054	36120054
chr1	106207884	106207884
chr17	31019750	31019750
chr6	34226240	34226240
chr5	139659512	139659512
chr17	28936828	28936828
chr17	84736980	84736980
chr3	98153667	98153667
chr2	72862743	72862743
chr2	40911156	40911156
chr10	108307938	108307938
chr10	116690649	116690649
chr11	24514072	24514072
chr4	111817128	111817128
chr6	113353373	113353373
chr4	32352987	32352987
chr1	39749894	39749894
chr4	21891521	21891521
chr4	40823470	40823470
chr12	51593088	51593088
chr1	170047398	170047398
chr1	92441852	92441852
chr10	121556381	121556381
chr4	33824217	33824217
chr2	159587498	159587498
chr4	111331280	111331280
chr7	76099299	76099299
chr12	102073452	102073452
chr14	31166553	31166553
chr15	58481943	58481943
chr4	145268727	145268727
chr14	69965648	69965648
chr9	96413149	96413149
chr6	12555254	12555254
chr10	74934040	74934040
chr3	93122940	93122940
chr4	117863014	117863014
chr12	12315103	12315103
chr7	127618223	127618223
chr6	24348432	24348432
chr10	19486012	19486012
chr14	119831547	119831547
chr16	49504732	49504732
chr3	51203706	51203706
chr6	84432613	84432613
chr7	82832578	82832578
chr18	25466908	25466908
chr6	129559490	129559490
chr8	120235122	120235122
chr3	9568435	9568435
chr11	78731045	78731045
chr10	119146552	119146552
chr18	12759969	12759969
chr9	47038765	47038765
chr2	118853438	118853438
chr16	24025636	24025636
chr6	89249641	89249641
chr4	114340011	114340011
chr5	116166622	116166622
chr5	108724172	108724172
chr6	98583112	98583112
chr6	70798229	70798229
chr11	102040384	102040384
chr12	86091410	86091410
chr13	8780657	8780657
chr14	76851504	76851504
chr10	20410389	20410389
chr11	8957209	8957209
chr1	152810115	152810115
chr3	49805876	49805876
chr5	110505686	110505686
chr11	61950826	61950826
chr18	43650418	43650418
chr3	89682627	89682627
chr12	17601338	17601338
chr14	57881965	57881965
chr3	99885590	99885590
chr1	131089164	131089164
chr19	27480955	27480955
chr16	12020593	12020593
chr5	112113576	112113576
chr12	108916113	108916113
chr19	40972412	40972412
chr9	64784994	64784994
chr19	31097625	31097625
chr12	80227993	80227993
chr17	53402986	53402986
chr2	34970561	34970561
chr7	110740419	110740419
chr9	13608942	13608942
chrX	99054698	99054698
chr6	118912495	118912495
chr6	34523780	34523780
chr10	77932181	77932181
chr1	132244921	132244921
chr18	73766816	73766816
chr2	101812161	101812161
chr2	60845681	60845681
chr7	28510997	28510997
chr16	22379322	22379322
chr1	134426484	134426484
chr18	63769517	63769517
chr1	161913794	161913794
chr10	84060886	84060886
chr11	71697207	71697207
chr6	51063884	51063884
chr6	99141412	99141412
chr15	60521953	60521953
chr4	41196004	41196004
chr6	118379659	118379659
chr1	160856114	160856114
chr13	104615208	104615208
chr8	93011623	93011623
chr2	163434142	163434142
chr9	49759661	49759661
chr18	77371949	77371949
chr10	39440797	39440797
chr11	54770062	54770062
chr11	117383080	117383080
chr12	106030490	106030490
chr18	53513151	53513151
chr2	75019657	75019657
chr11	115004400	115004400
chr9	70521937	70521937
chr12	102211030	102211030
chr7	96089843	96089843
chr16	97492331	97492331
chr5	130050622	130050622
chr6	146398885	146398885
chr10	40813140	40813140
chr13	45213677	45213677
chr8	14943752	14943752
chr1	74158528	74158528
chr11	34515573	34515573
chr9	21686082	21686082
chr13	28718539	28718539
chr8	11747577	11747577
chr8	64971448	64971448
chr9	71168707	71168707
chr9	56495133	56495133
chr18	78333943	78333943
chr9	83294656	83294656
chr4	134575652	134575652
chr12	99274751	99274751
chr4	65391092	65391092
chr8	85108320	85108320
chr9	118168832	118168832
chr2	91511686	91511686
chr5	121236354	121236354
chr7	141891889	141891889
chr12	56250442	56250442
chr3	84798018	84798018
chr9	116110222	116110222
chr14	28958792	28958792
chr12	32123240	32123240
chr13	41694643	41694643
chr11	95805819	95805819
chr12	99481607	99481607
chr17	67996211	67996211
chr11	88462989	88462989
chr10	3826260	3826260
chrX	99173467	99173467
chr11	103403986	103403986
chr12	50116051	50116051
chr16	55791612	55791612
chr2	59401944	59401944
chr6	36482004	36482004
chr11	112047512	112047512
chr2	172303937	172303937
chr10	105190031	105190031
chr12	105637058	105637058
chr17	5322038	5322038
chr6	136930797	136930797
chr18	69571248	69571248
chr1	127490247	127490247
chr12	99016279	99016279
chr9	57203140	57203140
chr12	84368481	84368481
chr6	5267942	5267942
chr3	136007988	136007988
chr17	32685542	32685542
chr11	20594727	20594727
chr8	30763606	30763606
chr11	4975034	4975034
chr16	8549685	8549685
chr2	173036836	173036836
chr15	9087003	9087003
chr3	135581994	135581994
chr11	69715206	69715206
chr12	9010537	9010537
chr17	84063848	84063848
chr15	103522521	103522521
chr17	15067817	15067817
chr1	24453328	24453328
chr11	8843556	8843556
chr9	102030534	102030534
chr2	144210364	144210364
chr3	79670829	79670829
chr16	38005712	38005712
chr5	45559686	45559686
chr8	12345909	12345909
chr19	58954392	58954392
chr3	53201798	53201798
chr9	43370258	43370258
chr9	57567105	57567105
chr8	32233494	32233494
chr7	133287003	133287003
chr4	136186687	136186687
chr5	30580907	30580907
chr11	79945787	79945787
chr4	84064820	84064820
chr8	91390649	91390649
chr1	86397993	86397993
chr2	133159590	133159590
chr11	61155920	61155920
chr11	83779026	83779026
chr12	82436315	82436315
chr19	48080039	48080039
chr1	75278401	75278401
chr1	36647818	36647818
chr17	78767695	78767695
chr15	59194810	59194810
chr5	99380340	99380340
chr4	144983850	144983850
chr7	130252356	130252356
chr12	17505993	17505993
chr9	115743027	115743027
chr10	13674499	13674499
chr5	88643039	88643039
chr13	42829085	42829085
chr12	100747354	100747354
chr13	60745758	60745758
chr7	80587492	80587492
chr2	179144634	179144634
chr8	24273584	24273584
chr2	58753001	58753001
chr8	95511198	95511198
chr16	34158745	34158745
chr2	145516139	145516139
chr12	17019567	17019567
chr5	99857401	99857401
chr8	107898483	107898483
chr4	19441826	19441826
chr11	34973609	34973609
chr11	77892095	77892095
chr11	85517716	85517716
chr5	37666204	37666204
chr8	12536521	12536521
chr11	35131912	35131912
chr10	21228744	21228744
chr1	42262788	42262788
chr11	43925818	43925818
chr19	32202890	32202890
chr14	48837684	48837684
chr6	39470294	39470294
chr12	40499139	40499139
chr6	94156244	94156244
chr6	30597399	30597399
chr6	121441256	121441256
chr5	28123221	28123221
chr9	31221234	31221234
chr4	126700385	126700385
chr3	41485160	41485160
chr8	41224009	41224009
chr10	123186733	123186733
chr12	51855717	51855717
chr12	113203670	113203670
chr8	92072143	92072143
chr4	131407733	131407733
chr2	76216362	76216362
chr4	29337548	29337548
chr16	11223483	11223483
chr2	6382246	6382246
chr8	98373221	98373221
chr1	134839634	134839634
chr17	45266962	45266962
chr14	45365220	45365220
chr8	83418138	83418138
chr4	58547881	58547881
[truncated: 4,921 more rows]

## Sheet: Lmo2KO_DHS
chrom	start	end
chr18	60501645	60501645
chr4	83525583	83525583
chr8	85405545	85405545
chr1	6214549	6214549
chr12	84218477	84218477
chr7	100916999	100916999
chr2	132021221	132021221
chr10	19850722	19850722
chr1	91801708	91801708
chr12	109883797	109883797
chr8	40424557	40424557
chr19	37561703	37561703
chr3	31056389	31056389
chr8	119258806	119258806
chr18	82577953	82577953
chr4	86670008	86670008
chr10	119460592	119460592
chr12	24651826	24651826
chr10	69904358	69904358
chr15	95528779	95528779
chr4	119359679	119359679
chr11	29637134	29637134
chr8	117539679	117539679
chr11	101467916	101467916
chr2	5845179	5845179
chr10	81535731	81535731
chr16	16983956	16983956
chr18	68474989	68474989
chr7	85840614	85840614
chr2	26067236	26067236
chr11	4630097	4630097
chr8	94703564	94703564
chr9	46735850	46735850
chr8	84130825	84130825
chr11	61147238	61147238
chr10	75586377	75586377
chr11	106338588	106338588
chr14	34363887	34363887
chr9	106140050	106140050
chr4	140039939	140039939
chr10	67574577	67574577
chr12	118849164	118849164
chr8	95565534	95565534
chr15	55557610	55557610
chr12	27410763	27410763
chr13	53765062	53765062
chr9	71030080	71030080
chr17	57275528	57275528
chr3	121539933	121539933
chr6	145544495	145544495
chr9	67140442	67140442
chr9	123244224	123244224
chr3	57736046	57736046
chr11	96024419	96024419
chr8	70797205	70797205
chr17	34299501	34299501
chr12	28617462	28617462
chr11	100147794	100147794
chr16	50753792	50753792
chr15	97122486	97122486
chr3	107965117	107965117
chr14	45690944	45690944
chr15	62098975	62098975
chr8	128061908	128061908
chr13	48968606	48968606
chr1	4770385	4770385
chr6	72076005	72076005
chr11	109650476	109650476
chr13	57040408	57040408
chr4	74252115	74252115
chr9	69290959	69290959
chr13	23684627	23684627
chr13	38151493	38151493
chr2	103625343	103625343
chr6	84772203	84772203
chr8	33853716	33853716
chr11	60127225	60127225
chr8	12915501	12915501
chr1	134012133	134012133
chr6	42376670	42376670
chr13	112440265	112440265
chr14	62948637	62948637
chr3	102204089	102204089
chr4	152313374	152313374
chr5	77095001	77095001
chr9	46257834	46257834
chr9	63933032	63933032
chr4	48051588	48051588
chr10	115587515	115587515
chr4	136749032	136749032
chr5	100040061	100040061
chr1	75393161	75393161
chr2	153015381	153015381
chr14	64568784	64568784
chr6	21851619	21851619
chr9	110839279	110839279
chr5	30073574	30073574
chr14	61647603	61647603
chr2	74746968	74746968
chr9	69350426	69350426
chr7	141447352	141447352
chr1	86557986	86557986
chr19	11966409	11966409
chr2	168169728	168169728
chr18	80115020	80115020
chr2	33438498	33438498
chr2	116075695	116075695
chr8	105268725	105268725
chr16	92341105	92341105
chr6	100869038	100869038
chr7	125886116	125886116
chr8	125910719	125910719
chr14	78536518	78536518
chr4	107084955	107084955
chr1	46066960	46066960
chr15	31168119	31168119
chr15	102785287	102785287
chr3	96931617	96931617
chr4	55170340	55170340
chrX	151169632	151169632
chr1	78488863	78488863
chr5	115235497	115235497
chr13	112088631	112088631
chr12	107700319	107700319
chr14	65070963	65070963
chr12	24931153	24931153
chr14	76152625	76152625
chr17	87055214	87055214
chr11	77783665	77783665
chr1	122357225	122357225
chr3	33142844	33142844
chr4	138739619	138739619
chrX	53162238	53162238
chr15	60846502	60846502
chr8	104250949	104250949
chr2	74673029	74673029
chr2	32089211	32089211
chr5	116518329	116518329
chr8	25555679	25555679
chr3	131106230	131106230
chr3	51416910	51416910
chr4	43425710	43425710
chr9	54501440	54501440
chr5	43782402	43782402
chr7	129697440	129697440
chr5	64326675	64326675
chr9	76567268	76567268
chr1	135331129	135331129
chr7	48749709	48749709
chrX	102071321	102071321
chr12	81780490	81780490
chr10	78371957	78371957
chr10	71284688	71284688
chr11	25064054	25064054
chr14	54876653	54876653
chr13	12106137	12106137
chr18	16038368	16038368
chrX	136235094	136235094
chr10	79908632	79908632
chrX	160502765	160502765
chr2	156722074	156722074
chr9	51765818	51765818
chr12	84114360	84114360
chr8	120633880	120633880
chr13	60470660	60470660
chr17	32167092	32167092
chr7	19283097	19283097
chr7	132344513	132344513
chr6	83775979	83775979
chr11	69088675	69088675
chr11	77937028	77937028
chr8	47306488	47306488
chr12	84408613	84408613
chr9	62122159	62122159
chr1	23792974	23792974
chr18	49326265	49326265
chr6	88113486	88113486
chr11	76504557	76504557
chr14	54449288	54449288
chr16	84774498	84774498
chr10	128474546	128474546
chr9	63132977	63132977
chr11	102061500	102061500
chr18	61614328	61614328
chr2	11520997	11520997
chr5	45639397	45639397
chrX	147553701	147553701
chr2	164007172	164007172
chr2	61062305	61062305
chr13	94306967	94306967
chr5	57760248	57760248
chr11	12811486	12811486
chr12	80111366	80111366
chr6	91001334	91001334
chr6	39403361	39403361
chr11	85843489	85843489
chr2	179792587	179792587
chr10	82127972	82127972
chr2	168591260	168591260
chr6	124863854	124863854
chr1	177448515	177448515
chr17	25868194	25868194
chr7	35080936	35080936
chr1	10232432	10232432
chr4	137277907	137277907
chr11	95210921	95210921
chr10	83070028	83070028
chr18	66500182	66500182
chr17	79615354	79615354
chr7	19876991	19876991
chr6	112176671	112176671
chr3	28262643	28262643
chr11	57801529	57801529
chr9	72925130	72925130
chrX	160766080	160766080
chr10	39732553	39732553
chr5	65415884	65415884
chr9	106368969	106368969
chr5	24453426	24453426
chr10	81192647	81192647
chr18	54982833	54982833
chr14	33036972	33036972
chr1	34523096	34523096
chr6	86028767	86028767
chr8	84980026	84980026
chr14	45657178	45657178
chr4	117182627	117182627
chr17	28144343	28144343
chr2	158561123	158561123
chr7	137319289	137319289
chr13	98504904	98504904
chr5	139351749	139351749
chr7	30219379	30219379
chr3	108536816	108536816
chr4	126148850	126148850
chr17	6768005	6768005
chr17	71001817	71001817
chr2	58566622	58566622
chr15	83640070	83640070
chr5	122285196	122285196
chr7	109592411	109592411
chr2	49723086	49723086
chr15	86034449	86034449
chr2	92600440	92600440
chr5	146839439	146839439
chr1	91881290	91881290
chr5	83351807	83351807
chr16	13141428	13141428
chr8	60806931	60806931
chr3	36449433	36449433
chr5	109690834	109690834
chr2	25372435	25372435
chr1	62591666	62591666
chr7	130960109	130960109
chr8	120425426	120425426
chr4	34771850	34771850
chr19	7606485	7606485
chr5	136819998	136819998
chr19	32389240	32389240
chr3	145292582	145292582
chr6	77245054	77245054
chr3	141549858	141549858
chr6	148598991	148598991
chr6	29388619	29388619
chr2	140079779	140079779
chr5	32422489	32422489
chr11	97661978	97661978
chr15	80318837	80318837
chr7	29469817	29469817
chr18	24870269	24870269
chr1	156467953	156467953
chr6	127142396	127142396
chr11	86395975	86395975
chr1	160878667	160878667
chr3	30650572	30650572
chr5	67161312	67161312
chr7	78577266	78577266
chr17	47703091	47703091
chr2	4082030	4082030
chr9	32032944	32032944
chr7	25306435	25306435
chr18	84849195	84849195
chr12	50648379	50648379
chrX	56402743	56402743
chr14	118437452	118437452
chr4	150137077	150137077
chr2	102944230	102944230
chr2	84886881	84886881
chr4	106794579	106794579
chr6	142571381	142571381
chr11	22972938	22972938
chr8	33653973	33653973
chr4	151450117	151450117
chr1	43445579	43445579
chr7	34812646	34812646
chr1	153480611	153480611
chr12	112942024	112942024
chr19	56997503	56997503
chr14	31933670	31933670
chr19	5517196	5517196
chr4	137288044	137288044
chr4	149069547	149069547
chr2	166154411	166154411
chr10	17575105	17575105
chr11	32883624	32883624
chr17	23683667	23683667
chr5	135681480	135681480
chr17	21733725	21733725
chr8	13214123	13214123
chr4	130174837	130174837
chr8	79057213	79057213
chrX	12373806	12373806
chr5	147761402	147761402
chr2	32154496	32154496
chr10	75791102	75791102
chr13	51171382	51171382
chr15	102355870	102355870
chr14	67344940	67344940
chr18	75018751	75018751
chr7	89957438	89957438
chr9	65545936	65545936
chr6	49395677	49395677
chr11	19851090	19851090
chr2	28446349	28446349
chr3	145633026	145633026
chr13	51846080	51846080
chr2	117249729	117249729
chr6	30390886	30390886
chr9	118839038	118839038
chr17	6808852	6808852
chr1	81593848	81593848
chr1	167688965	167688965
chr15	93596566	93596566
chr11	100672119	100672119
chr15	56047069	56047069
chr1	168417259	168417259
chr1	182763876	182763876
chr13	23464452	23464452
chr2	155962029	155962029
chr12	54161956	54161956
chr7	139950062	139950062
chr17	70751361	70751361
chr3	88536681	88536681
chr5	3647348	3647348
chr5	25010551	25010551
chr6	127394167	127394167
chr8	77534498	77534498
chr2	168553811	168553811
chr2	71530164	71530164
chr1	173367104	173367104
chr9	64125547	64125547
chr18	24776905	24776905
chr11	101658588	101658588
chr1	133059701	133059701
chr6	5725891	5725891
chr13	98365881	98365881
chr16	37868016	37868016
chrX	59135202	59135202
chr2	35697051	35697051
chr19	6661405	6661405
chr4	126600768	126600768
chr12	110115900	110115900
chr7	121939908	121939908
chr17	79713587	79713587
chr1	74024978	74024978
chr9	76584169	76584169
chr1	92178488	92178488
chr10	82985661	82985661
chr4	141559808	141559808
chr4	132303264	132303264
chr2	32192019	32192019
chr7	66427606	66427606
chr8	105750845	105750845
chr19	33589730	33589730
chr1	66862997	66862997
chr8	95816418	95816418
chr18	5816407	5816407
chr13	52981319	52981319
chr13	42168345	42168345
chr4	82934510	82934510
chr15	84720045	84720045
chr8	67974541	67974541
chr13	107022662	107022662
chr5	99906240	99906240
chr5	135724754	135724754
chr14	73486632	73486632
chr15	94681148	94681148
chr8	71668315	71668315
chrX	75674421	75674421
chr17	56251543	56251543
chr3	84846863	84846863
chr15	10714076	10714076
chr12	109501232	109501232
chr13	93677057	93677057
chr5	149338230	149338230
chr11	120721877	120721877
chr8	108715348	108715348
chr1	52745547	52745547
chr11	94916658	94916658
chr6	84008490	84008490
chr10	82986357	82986357
chr8	27161646	27161646
chr15	37120541	37120541
chr18	35874501	35874501
chr14	87297343	87297343
chr5	137357835	137357835
chr8	120217016	120217016
chr8	126538842	126538842
chr8	36549278	36549278
chr5	142881114	142881114
chr3	89320686	89320686
chr7	16476507	16476507
chr18	43393037	43393037
chr19	55098967	55098967
chr13	93546473	93546473
chr17	31897166	31897166
chr15	6565165	6565165
chr9	50698769	50698769
chr8	84147984	84147984
chr4	31938186	31938186
chr4	101574914	101574914
chr14	65907695	65907695
chr8	69584977	69584977
chrX	105120361	105120361
chr7	102223169	102223169
chr1	90289464	90289464
chr3	41195499	41195499
chr3	152165666	152165666
chr17	34941794	34941794
chr17	84258753	84258753
chr11	47988619	47988619
chr10	19849441	19849441
chr2	75269727	75269727
chr15	82046553	82046553
chr14	24003604	24003604
chr18	38440196	38440196
chr11	67652604	67652604
chr10	83137186	83137186
chr3	104790932	104790932
chr7	123457260	123457260
chr3	95722540	95722540
chr4	146056427	146056427
chr11	52231972	52231972
chr14	33362511	33362511
chr7	98104714	98104714
chr11	51289769	51289769
chr2	128125783	128125783
chr15	84680687	84680687
chr16	21239561	21239561
chr8	72365990	72365990
chr17	15381200	15381200
chr3	58672693	58672693
chr16	18392731	18392731
chr8	115187405	115187405
chr9	121129101	121129101
chr10	60106864	60106864
chr12	13026128	13026128
chr4	154024167	154024167
chr10	115315173	115315173
chr14	31401590	31401590
chr8	122848327	122848327
chr1	151177772	151177772
chr12	56493904	56493904
chr14	55618044	55618044
chr12	5166166	5166166
chr14	66223700	66223700
chr8	108699797	108699797
chr6	52253026	52253026
chr3	146852422	146852422
chr2	153291774	153291774
chr8	15109056	15109056
chr8	70829608	70829608
chr3	139075520	139075520
chr2	49744636	49744636
chr6	92015145	92015145
chrX	101260959	101260959
chr9	69302025	69302025
chr18	12862729	12862729
chr17	35135540	35135540
chr19	36179156	36179156
chr17	33818105	33818105
chr15	80452437	80452437
chr12	109530381	109530381
chr1	4412645	4412645
chr16	21210602	21210602
chr9	63188316	63188316
chr11	97029875	97029875
chr2	150999030	150999030
chr4	137796133	137796133
chr16	93931336	93931336
chr2	9825898	9825898
chr7	88130431	88130431
chr11	24164472	24164472
chr6	148993872	148993872
chr7	112807129	112807129
chr4	106805004	106805004
chr10	83170458	83170458
chr2	172977593	172977593
chr19	32372726	32372726
chr11	94386258	94386258
chr9	48656050	48656050
chr7	19156648	19156648
chrX	12917160	12917160
chr4	83284649	83284649
chr4	123572077	123572077
chr9	123479239	123479239
chr16	10665854	10665854
chr10	100589205	100589205
chr14	13960933	13960933
chr8	41016694	41016694
chr8	123361375	123361375
chr5	109557605	109557605
chr2	118963697	118963697
chr11	8582768	8582768
chr14	24794110	24794110
chr4	126286565	126286565
chr15	83025607	83025607
chr2	29788332	29788332
chr2	28031801	28031801
chr7	112259368	112259368
chr11	96369146	96369146
chr5	115363092	115363092
chr7	19271984	19271984
chr3	34728403	34728403
chr9	109009959	109009959
chr5	65747308	65747308
chr7	73740715	73740715
chr4	129987574	129987574
chr4	143258942	143258942
chr7	80167007	80167007
chr11	101057139	101057139
chr2	179799112	179799112
chr5	113959172	113959172
chr2	153651927	153651927
chr9	67315495	67315495
chr1	73948996	73948996
chr10	60934584	60934584
chr2	60124615	60124615
chr4	114876477	114876477
chr9	65524209	65524209
chr17	46461182	46461182
chr19	5810382	5810382
chr17	46298676	46298676
chr4	105095487	105095487
chr1	138848795	138848795
chr2	74687571	74687571
chr10	79794334	79794334
chr4	134252219	134252219
chr8	124948365	124948365
chr2	38710732	38710732
chr2	154436786	154436786
chr15	84593937	84593937
chr5	108066202	108066202
chr8	105964614	105964614
chr8	27228019	27228019
chr4	58206356	58206356
chr3	7612947	7612947
chr6	126003237	126003237
chr13	63980733	63980733
chr2	93538376	93538376
chr11	29548299	29548299
chr11	82831355	82831355
chr15	85904097	85904097
chr13	111510850	111510850
chr19	3369083	3369083
chr8	111550063	111550063
chr8	87656654	87656654
chr10	58652812	58652812
chr5	74818286	74818286
chr1	128552222	128552222
chr8	72833351	72833351
chr8	33869635	33869635
chr11	98747266	98747266
chr9	15279957	15279957
chr15	82212220	82212220
chr3	145157162	145157162
chr1	119265693	119265693
chr5	123296934	123296934
chr8	26747369	26747369
chr1	134399955	134399955
chr16	31570988	31570988
chr5	34637124	34637124
chr18	75322531	75322531
chr6	120987338	120987338
chr19	8976786	8976786
chr2	77280031	77280031
chr5	25705836	25705836
chr11	68212378	68212378
chr12	12904827	12904827
chr2	6162841	6162841
chr11	100611836	100611836
chr6	40325488	40325488
chr14	58627228	58627228
chr16	38653733	38653733
chr8	119755840	119755840
chr10	45051307	45051307
chr8	4413507	4413507
chr15	32266848	32266848
chr2	91932069	91932069
chr10	59215859	59215859
chr4	21879848	21879848
chr4	41762697	41762697
chr6	91140066	91140066
chr14	78612588	78612588
chr8	120930922	120930922
chr6	4505821	4505821
chr6	137440614	137440614
chr13	54837497	54837497
chr13	31625239	31625239
chr17	81670506	81670506
chr10	63785164	63785164
chr18	80220396	80220396
chr3	51646478	51646478
chr6	122393302	122393302
chr5	126623582	126623582
chr5	136170746	136170746
chr10	20492472	20492472
chr17	47502227	47502227
chr18	72351068	72351068
chr2	129413888	129413888
chr13	59682708	59682708
chr2	168306845	168306845
chr3	128735235	128735235
chr8	105143043	105143043
chr12	21112544	21112544
chr11	68884471	68884471
chr17	43569894	43569894
chr3	68511068	68511068
chr4	138563050	138563050
chr15	76667724	76667724
chr13	56807028	56807028
chr2	52424610	52424610
chr6	29534575	29534575
chr18	80160534	80160534
chr11	106160483	106160483
chr17	70852998	70852998
chr5	23783150	23783150
chr11	102644048	102644048
chr2	25396035	25396035
chr1	53823931	53823931
chr8	123717655	123717655
chr10	71347606	71347606
chr19	47919431	47919431
chr8	33600210	33600210
chr11	120661059	120661059
chr3	110251000	110251000
chr16	23270655	23270655
chr7	45059324	45059324
chr1	37720568	37720568
chr11	85474545	85474545
chr13	38065078	38065078
chrX	38493404	38493404
chr7	113250845	113250845
chr15	89067640	89067640
chr8	105164597	105164597
chr14	17660396	17660396
chr2	167595949	167595949
chr8	29066508	29066508
chr19	43441494	43441494
chr9	49341078	49341078
chr5	142075337	142075337
chr15	99113772	99113772
chr12	83771064	83771064
chr10	80940714	80940714
chr13	94885390	94885390
chr7	16309391	16309391
chrX	99853586	99853586
chr5	8798176	8798176
chr14	58075352	58075352
chr7	112939124	112939124
chr19	42053070	42053070
chr6	34884490	34884490
chr6	84311007	84311007
chr11	117156884	117156884
chr1	93727224	93727224
chr2	35658540	35658540
chr9	90163510	90163510
chr6	127561274	127561274
chr3	95296431	95296431
chr8	105336576	105336576
chr13	21925214	21925214
chr6	84084644	84084644
chr15	89379186	89379186
chr8	78098629	78098629
chr13	63912155	63912155
chr3	41450773	41450773
chr13	56134765	56134765
chr6	28833101	28833101
chr7	44246868	44246868
chr17	33358826	33358826
chr6	63257400	63257400
chr7	63345618	63345618
chr8	95320789	95320789
chr11	50733326	50733326
chr16	13159368	13159368
chr4	123665278	123665278
chr16	55783651	55783651
chr4	135570487	135570487
chr18	60859256	60859256
chr11	96850127	96850127
chr4	133888161	133888161
chr7	89517951	89517951
chr4	116053896	116053896
chr19	36834697	36834697
chr8	72257097	72257097
chr11	76363413	76363413
chr11	69709608	69709608
chr2	180225720	180225720
chr4	114678209	114678209
chr3	69598434	69598434
chr6	83290546	83290546
chr13	31559397	31559397
chr15	64160846	64160846
chr7	114072124	114072124
chr11	114853031	114853031
chr12	100073454	100073454
chr14	29696375	29696375
chr16	17558994	17558994
chr9	108404992	108404992
chr7	35252381	35252381
chr8	84654788	84654788
chr12	115621495	115621495
chr2	14074232	14074232
chr1	155217076	155217076
chr2	33641662	33641662
chr10	12922695	12922695
chr11	20916168	20916168
chr8	95332301	95332301
chr1	168342057	168342057
chr9	31280084	31280084
chr14	45318845	45318845
chr10	7702323	7702323
chr5	120679912	120679912
chr3	93014623	93014623
chr8	81342001	81342001
chr11	83448001	83448001
chr2	120767560	120767560
chr3	54633497	54633497
chr15	102239381	102239381
chr11	35665027	35665027
chr2	93906539	93906539
chr18	80369669	80369669
chr16	5168283	5168283
chr15	67201535	67201535
chr9	66256883	66256883
chr4	32303865	32303865
chr6	122764845	122764845
chr5	147725307	147725307
chrX	73967674	73967674
chr7	28919956	28919956
chr14	30716575	30716575
chr10	60305431	60305431
chr3	88717340	88717340
chr15	78916038	78916038
chr11	68330989	68330989
chr8	70131484	70131484
chr13	58128201	58128201
chr9	86464889	86464889
chr8	31213573	31213573
chr11	74638593	74638593
chr8	87200035	87200035
chr1	191454887	191454887
chr15	12749750	12749750
chr13	23746651	23746651
chr11	114040660	114040660
chr15	102762107	102762107
chr13	3918092	3918092
chr13	96983766	96983766
chr11	97799255	97799255
chr2	35884513	35884513
chr6	52245437	52245437
chr10	80509532	80509532
chr14	34585552	34585552
chr10	105841214	105841214
chr10	44409193	44409193
chr13	116259824	116259824
chr7	109865916	109865916
chr9	40782588	40782588
chr4	46990474	46990474
chr8	120902021	120902021
chr7	27804811	27804811
chr12	17690575	17690575
chr12	67220969	67220969
chr2	119816925	119816925
chr1	170709979	170709979
chrX	102250997	102250997
chr14	24005091	24005091
chr15	99224488	99224488
chr18	42395745	42395745
chrX	99498541	99498541
chr3	69861514	69861514
chr2	93886292	93886292
chr18	61489360	61489360
chr3	95865030	95865030
chr15	84900369	84900369
chr4	106317086	106317086
chr10	45122413	45122413
chr9	70503235	70503235
chr11	117611202	117611202
chr2	61401959	61401959
chr5	129942688	129942688
chr15	83056772	83056772
chr9	61677289	61677289
chr1	133351990	133351990
chr6	90782529	90782529
chr7	30908463	30908463
chr3	36222239	36222239
chr15	93635880	93635880
chr8	121652092	121652092
chr9	47091886	47091886
chr5	123350646	123350646
chr8	95310770	95310770
chr15	38731065	38731065
chr13	44272303	44272303
chr15	85231513	85231513
chr11	95137372	95137372
chr3	141468008	141468008
chr1	93445020	93445020
chr13	29992090	29992090
chr19	3943165	3943165
chr8	126221659	126221659
chr2	11789640	11789640
chr3	31085543	31085543
chr15	27702838	27702838
chr8	106168657	106168657
chr13	113617663	113617663
chr18	69794640	69794640
chr2	154390539	154390539
chr7	3611276	3611276
chr12	86836807	86836807
chr14	33476221	33476221
chr5	147293306	147293306
chr2	158683168	158683168
chr12	56696887	56696887
chr1	39895663	39895663
chr14	46390349	46390349
chr19	40706681	40706681
chr2	120977235	120977235
chr4	136148518	136148518
chr7	79848056	79848056
chr1	136730889	136730889
chr10	62522146	62522146
chr18	56676497	56676497
chr8	83348406	83348406
chr12	86309684	86309684
chr9	42195853	42195853
chr5	142701491	142701491
chr6	140424847	140424847
chr7	35120425	35120425
chr8	27261364	27261364
chr3	107101859	107101859
chr2	31950483	31950483
chr4	148429563	148429563
chr9	27956186	27956186
chr2	19344824	19344824
chr18	53393325	53393325
chr7	141279480	141279480
chr8	8870750	8870750
chr8	11692520	11692520
chr2	31239494	31239494
chr6	87740081	87740081
chr1	169916865	169916865
chr17	4730913	4730913
chr7	129819072	129819072
chr11	4441182	4441182
chr4	46343065	46343065
chr11	63791230	63791230
chr8	40963374	40963374
chr5	121811951	121811951
chr10	31313490	31313490
chr17	51879377	51879377
chr10	100015951	100015951
chr16	36828384	36828384
chr17	25221963	25221963
chr5	139546815	139546815
chr2	31821812	31821812
chr11	74619774	74619774
chr7	19695434	19695434
chr2	174674411	174674411
chr19	44720486	44720486
chr11	53637206	53637206
chr9	8035806	8035806
chr8	35588595	35588595
chr16	35156337	35156337
chr17	31855129	31855129
chr10	39534492	39534492
chr16	58523370	58523370
chr5	20672209	20672209
chr11	60698809	60698809
chr5	122987509	122987509
chr2	158668052	158668052
chr14	74947316	74947316
chr14	78724998	78724998
chr4	148114947	148114947
chr9	53667077	53667077
chr1	13052326	13052326
chr1	51597349	51597349
chr1	64446219	64446219
chr1	90975469	90975469
chr1	181912183	181912183
chr1	189343879	189343879
chr10	61935429	61935429
chr10	75436694	75436694
chr10	117862298	117862298
chr11	93996613	93996613
chr11	95600669	95600669
chr11	107817288	107817288
chr12	87300406	87300406
chr14	20836813	20836813
chr14	24244704	24244704
chr14	60985316	60985316
chr14	79397852	79397852
chr15	84856358	84856358
chr16	30039411	30039411
chr16	30179661	30179661
chr17	24696573	24696573
chr17	36927922	36927922
chr17	44735964	44735964
chr17	45837517	45837517
chr18	43541294	43541294
chr19	10041908	10041908
chr2	104471547	104471547
chr2	110179688	110179688
chr3	96597639	96597639
chr4	108339381	108339381
chr4	124467318	124467318
chr5	21786727	21786727
chr5	117790332	117790332
chr5	125157562	125157562
chr5	137610811	137610811
chr5	150851282	150851282
chr6	5496484	5496484
chr6	39528910	39528910
chr6	54867582	54867582
chr6	87160308	87160308
chr6	124885333	124885333
chr7	80882182	80882182
chr7	127092513	127092513
chr7	140845135	140845135
chr8	60632598	60632598
chr8	70820445	70820445
chr8	80661266	80661266
chr8	94857453	94857453
chr8	111080098	111080098
chr8	111787962	111787962
chr9	6168538	6168538
chr9	24877786	24877786
chr9	49426059	49426059
chr9	58280783	58280783
chr9	65593710	65593710
chr9	66856049	66856049
chr9	70141127	70141127
chr9	114576189	114576189
chr7	6777940	6777940
chr11	94653942	94653942
chr5	125141280	125141280
chr1	156719153	156719153
chr1	151167830	151167830
chr9	14751738	14751738
chr16	10785753	10785753
chr9	55101175	55101175
chr11	102893543	102893543
chr11	88119256	88119256
chr8	12395994	12395994
chr13	43146616	43146616
chr5	124478296	124478296
chr9	49962163	49962163
chr6	58907055	58907055
chr14	55106540	55106540
chr8	36533507	36533507
chrX	150459182	150459182
chr2	102185901	102185901
chr2	158028447	158028447
chr8	71654748	71654748
chr8	109075255	109075255
chr12	37109217	37109217
chr12	85462865	85462865
chr18	43438223	43438223
chr6	115768602	115768602
chr6	115986478	115986478
chr16	20621837	20621837
chr6	83102318	83102318
chr18	69382810	69382810
chr12	25092960	25092960
chr3	88484751	88484751
chr13	31618557	31618557
chr1	71583430	71583430
chr13	51824331	51824331
chr4	20041774	20041774
chr19	4746739	4746739
chr9	104409112	104409112
chr1	135775076	135775076
chr13	31321622	31321622
chr6	92755877	92755877
chr9	71676262	71676262
chr1	181010068	181010068
chr12	106224380	106224380
chr13	55211053	55211053
chr16	85901110	85901110
chr8	106510836	106510836
chr11	4355940	4355940
chr15	53166551	53166551
chr11	6256569	6256569
chr18	82839192	82839192
chr2	50066734	50066734
chr17	69439699	69439699
chrX	101850302	101850302
chr4	48045107	48045107
chr8	120294157	120294157
chr2	5736102	5736102
chr9	118705749	118705749
chr15	34453612	34453612
chr8	106683238	106683238
chr14	75835177	75835177
chr11	118133897	118133897
chr10	120433372	120433372
chr6	91713023	91713023
chr8	15074632	15074632
chr6	125161178	125161178
chr1	86189439	86189439
chr2	84865841	84865841
chr8	88049290	88049290
chr12	111668645	111668645
chr10	111880510	111880510
chr18	35664839	35664839
chr15	102430889	102430889
chr3	36311536	36311536
chr3	145468560	145468560
chr8	57321084	57321084
chr1	34127934	34127934
chr14	60626730	60626730
chr1	185262357	185262357
chr2	130267978	130267978
chr7	131544091	131544091
chr1	59603015	59603015
chr4	114693072	114693072
chr17	79020256	79020256
chr6	38815628	38815628
chr10	111390098	111390098
chr15	76807688	76807688
chr7	82408114	82408114
chr3	159840408	159840408
chr13	21710169	21710169
chr4	104657043	104657043
chr1	180888908	180888908
chr10	128345122	128345122
chr12	107151210	107151210
chr14	29090268	29090268
chr2	181159983	181159983
chr9	65294591	65294591
chr6	94284290	94284290
chr10	79874572	79874572
chr18	65023795	65023795
chr8	103873815	103873815
chr5	33193728	33193728
chr16	4658899	4658899
chr1	194939050	194939050
chr11	77687061	77687061
chr7	31208428	31208428
chr1	170214892	170214892
chr8	88019411	88019411
chr1	170431563	170431563
chr5	113307223	113307223
chr13	69718358	69718358
chr11	87426889	87426889
chr13	28950902	28950902
chr17	35532654	35532654
chr9	88481416	88481416
chr3	58164132	58164132
chr18	77065787	77065787
chr7	65861808	65861808
chr2	168515794	168515794
chr6	65042594	65042594
chr9	46507607	46507607
chr1	133422889	133422889
chr10	128039395	128039395
chr8	88578999	88578999
chr6	145341434	145341434
chr12	73789037	73789037
chr8	72277462	72277462
chr12	102705534	102705534
chr5	115313766	115313766
chr14	46096385	46096385
chr18	35257740	35257740
chr7	45589329	45589329
chr1	181211040	181211040
chr9	40616742	40616742
chr8	24566398	24566398
chr10	58812723	58812723
chr9	54764969	54764969
chr13	21940482	21940482
chr1	133941686	133941686
chr11	81771183	81771183
chr9	21766679	21766679
chr8	33993141	33993141
chr13	30985606	30985606
chr6	28760936	28760936
chr9	14732693	14732693
chr7	16880349	16880349
chr3	96847842	96847842
chr10	42592209	42592209
chr15	7289052	7289052
chr19	53859226	53859226
chr5	23502772	23502772
chr9	7903352	7903352
chr9	65650240	65650240
chr14	33320279	33320279
chr15	31584563	31584563
chr15	80351063	80351063
chr8	126699068	126699068
chr10	60219177	60219177
chr18	24691276	24691276
chr4	62691856	62691856
chr5	88675553	88675553
chr7	66388279	66388279
chr11	4314093	4314093
chr7	143469967	143469967
chr17	26368479	26368479
chrX	20618139	20618139
chr11	120581792	120581792
chr10	121310929	121310929
chr6	52259325	52259325
chr19	59400338	59400338
chr8	11393332	11393332
chr4	126533778	126533778
chr19	37698015	37698015
chr16	21282434	21282434
chr6	108468830	108468830
chr11	94937178	94937178
chr7	128310403	128310403
chr7	60004239	60004239
chr16	18214101	18214101
chr2	168955577	168955577
chr1	33994325	33994325
chr16	10455439	10455439
chr11	112920858	112920858
chr7	96357813	96357813
chr11	78183447	78183447
chr15	102911026	102911026
chr8	125261238	125261238
chr5	53999141	53999141
chr15	37114244	37114244
chr6	83427660	83427660
chr2	174858772	174858772
chr8	84723457	84723457
chr11	97416276	97416276
chr11	116130886	116130886
chr9	46736406	46736406
chr17	73853961	73853961
chr8	33601914	33601914
chr1	194354759	194354759
chr12	100840017	100840017
chr3	95675987	95675987
chr11	114837161	114837161
chr7	79729399	79729399
chr10	82808362	82808362
chr6	88106199	88106199
chr3	144067685	144067685
chr13	65259433	65259433
chr11	106723025	106723025
chr8	33930282	33930282
chr3	95523151	95523151
chr7	99406008	99406008
chr2	28132152	28132152
chr5	139978664	139978664
chr6	149093688	149093688
chr2	18608749	18608749
chr4	41078950	41078950
chr8	3106426	3106426
chr9	110745972	110745972
chr1	90917479	90917479
chr10	39613302	39613302
chr10	61715383	61715383
chr18	83059988	83059988
chr19	47169206	47169206
chr1	159661583	159661583
chr11	94265505	94265505
chr17	34099220	34099220
chr4	82659204	82659204
chr17	69006460	69006460
chr1	181393495	181393495
chr19	36800335	36800335
chr2	28937496	28937496
chr7	45216156	45216156
chr8	90909309	90909309
chr11	99244005	99244005
chr4	108460771	108460771
chr7	67733630	67733630
chr5	134085506	134085506
chr12	98575339	98575339
chr19	44511581	44511581
chr7	122498511	122498511
chr7	121706563	121706563
chr6	144250971	144250971
chr11	72980428	72980428
chr6	91901540	91901540
chr1	71598518	71598518
chr13	53576340	53576340
chr1	93754098	93754098
chr7	44624001	44624001
chr10	60346940	60346940
chr3	54797347	54797347
chr6	91153916	91153916
chr1	136696163	136696163
chr1	71488881	71488881
chr5	117357799	117357799
chr17	28195442	28195442
chr8	10666122	10666122
chr2	146686582	146686582
chr6	122777254	122777254
chr10	62887315	62887315
chr12	25240260	25240260
chr15	56426151	56426151
chr4	107307155	107307155
chr4	16065184	16065184
chr1	88504792	88504792
chr7	102479484	102479484
chr12	69866394	69866394
chr9	102211430	102211430
chr8	22706618	22706618
chr2	85124033	85124033
chrX	72274534	72274534
chr11	4760674	4760674
chr6	128300820	128300820
chr10	76468994	76468994
chr16	39984851	39984851
chr3	130691492	130691492
chr8	11405924	11405924
chr7	122970579	122970579
chr9	13852663	13852663
chr2	29443690	29443690
chr4	120204700	120204700
chr1	184882902	184882902
chr2	173290078	173290078
chr13	30802193	30802193
chr7	128348763	128348763
chr17	29237749	29237749
chr11	73234316	73234316
chr14	64867741	64867741
chr12	102597654	102597654
chr4	106939280	106939280
chr9	72812846	72812846
chr10	80095728	80095728
chr8	64206305	64206305
chr15	38254220	38254220
chr5	128797334	128797334
chr7	70325509	70325509
chr4	41226103	41226103
chr14	121059336	121059336
chr4	42872870	42872870
chr9	107724024	107724024
chr4	129251542	129251542
chr10	78459107	78459107
chr9	107258835	107258835
chr2	31470337	31470337
chr1	128323431	128323431
chr1	131126423	131126423
chr14	70780967	70780967
chr7	143460862	143460862
chr12	84891456	84891456
chr9	71753390	71753390
chr19	41841394	41841394
chr1	92130530	92130530
chr5	24425710	24425710
chr18	74946714	74946714
chr14	98626652	98626652
chr9	66295684	66295684
chr2	117120645	117120645
chr14	79913180	79913180
chr11	115448022	115448022
chr7	78827200	78827200
chr8	126527469	126527469
chr1	191470151	191470151
chr7	144988832	144988832
chr16	45843722	45843722
chr9	44417892	44417892
chr10	52234248	52234248
chr7	96143489	96143489
chr5	136861305	136861305
chr4	133086073	133086073
chr8	70452855	70452855
chr1	24196374	24196374
chr8	84021378	84021378
chr8	120101398	120101398
chr5	43233874	43233874
chr10	4565259	4565259
chr7	118365347	118365347
chr7	142564289	142564289
chr2	9881166	9881166
chr16	78576442	78576442
chr9	15306194	15306194
chr1	13427059	13427059
chr10	86685479	86685479
chr10	127643119	127643119
chr4	19570148	19570148
chr11	105341422	105341422
chr16	95685822	95685822
chr8	119927737	119927737
chr8	120505285	120505285
chr1	39900270	39900270
chr11	99132319	99132319
chr15	102016259	102016259
chr17	80621266	80621266
chr4	131853661	131853661
chr7	16728618	16728618
chr14	28412759	28412759
chr8	120202310	120202310
chr7	87584454	87584454
chr5	64739744	64739744
chr11	99082442	99082442
chr1	74803208	74803208
chr2	92459390	92459390
chr9	124439843	124439843
chr2	31914889	31914889
chr16	4084335	4084335
chr17	66755404	66755404
chr8	116863495	116863495
chr9	94537252	94537252
chr8	128362804	128362804
chr8	25994061	25994061
chr9	55231780	55231780
chr13	9277719	9277719
chr11	119024025	119024025
chr11	95982678	95982678
chr1	133965358	133965358
chr12	70633379	70633379
chr16	92632273	92632273
chr10	127598643	127598643
chr11	34473058	34473058
chr3	152829887	152829887
chr6	31217827	31217827
chr12	31634835	31634835
chr2	181134866	181134866
chr1	16130214	16130214
chr13	94358972	94358972
chr15	74474796	74474796
chr2	121664542	121664542
chr6	142507396	142507396
chr14	25708694	25708694
chr12	31906149	31906149
chr3	128827216	128827216
chr11	52360703	52360703
chr10	120476796	120476796
chr11	120705210	120705210
chr2	32715217	32715217
chr2	156278885	156278885
chr18	82871248	82871248
chr17	47141081	47141081
chr18	56287963	56287963
chr7	113608036	113608036
chr9	51008865	51008865
chr9	58313084	58313084
chr15	78963073	78963073
chr13	23621272	23621272
chr1	75446005	75446005
chr1	62780281	62780281
chr19	4625823	4625823
chr11	78664154	78664154
chr3	66985919	66985919
chr13	9765168	9765168
chr3	121844836	121844836
chr8	95378145	95378145
chr7	28170140	28170140
chr14	24829162	24829162
chr13	9763963	9763963
chr6	99266356	99266356
chr10	119454534	119454534
chr11	104685850	104685850
chr10	44527262	44527262
chr2	30214921	30214921
chr1	135911033	135911033
chr5	37009766	37009766
chr1	133434639	133434639
chr8	48492677	48492677
chr4	34429089	34429089
chr8	54077025	54077025
chr14	50891511	50891511
chr1	135019054	135019054
chr1	150476583	150476583
chr11	80355167	80355167
chr2	33094036	33094036
chr2	164874322	164874322
chr8	125716467	125716467
chr10	127326640	127326640
chr6	87779196	87779196
chr17	26508184	26508184
chr9	65424401	65424401
chr11	67455792	67455792
chr13	31760476	31760476
chr4	132894472	132894472
chr15	51039253	51039253
chr3	104644107	104644107
chrX	106015909	106015909
chr8	11419726	11419726
chr18	38281555	38281555
chr17	35254358	35254358
chr7	49246237	49246237
chr1	93272565	93272565
chr7	100285366	100285366
chr8	124052291	124052291
chr17	30559684	30559684
chr2	28975098	28975098
chr16	97659244	97659244
chr8	11438026	11438026
chr7	96210678	96210678
chr12	25240871	25240871
chr6	134117779	134117779
chr4	141204859	141204859
chr8	120072017	120072017
chr1	172203807	172203807
chr18	80712763	80712763
chr6	52797512	52797512
chr1	190475033	190475033
chr10	53580899	53580899
chr6	30174435	30174435
chr11	104133085	104133085
chr16	45408790	45408790
chr3	88622210	88622210
chr15	43170614	43170614
chr8	85840925	85840925
chr19	9922376	9922376
chr1	57406762	57406762
chr1	190048625	190048625
chr5	137032881	137032881
chr8	68881551	68881551
chr11	4680352	4680352
chr3	88716830	88716830
chr13	67729139	67729139
chr3	120542263	120542263
chr5	123683872	123683872
chr7	99813785	99813785
chr9	94680927	94680927
chrX	52632125	52632125
chr19	27146013	27146013
chr1	92132542	92132542
chr10	72632495	72632495
chr15	98609517	98609517
chr7	27605745	27605745
chr4	123819445	123819445
chr8	93014482	93014482
chr5	114380684	114380684
chr15	54070180	54070180
chr6	107644161	107644161
chr8	11645855	11645855
chr1	87036721	87036721
chr13	21716340	21716340
chr13	59988518	59988518
chr11	44924485	44924485
chr5	30526395	30526395
chr19	24271883	24271883
chr16	30769394	30769394
chr2	151632626	151632626
chr12	101082743	101082743
chrX	167382635	167382635
chr16	36473790	36473790
chr8	88495645	88495645
chr17	8614739	8614739
chr6	116056805	116056805
chr5	110363469	110363469
chr3	90612963	90612963
chr15	25694199	25694199
chr14	32022953	32022953
chr10	99107668	99107668
chr7	27243399	27243399
chr8	113634976	113634976
chr4	105157350	105157350
chr5	126651583	126651583
chrX	48594574	48594574
chr1	180777752	180777752
chr10	75061718	75061718
chr2	165900640	165900640
chr8	47061290	47061290
chr14	50062334	50062334
chr1	69369392	69369392
chr2	92988416	92988416
chr8	78306794	78306794
chr4	155563793	155563793
chr10	121455298	121455298
chr11	102107198	102107198
chr11	118754638	118754638
chrX	12069402	12069402
chr1	191880405	191880405
chr8	115562553	115562553
chr8	57710846	57710846
chr8	123515002	123515002
chr3	122619600	122619600
chr14	34240521	34240521
chr11	54100874	54100874
chr16	31314584	31314584
chr10	61418391	61418391
chr15	76661357	76661357
chr1	128639835	128639835
chr19	42147938	42147938
chr13	34210076	34210076
chr6	72200960	72200960
chr5	122422438	122422438
chr13	48659988	48659988
chr5	137129232	137129232
chr15	62092948	62092948
chr15	99044958	99044958
chr17	70748471	70748471
chr10	84533418	84533418
chr15	98772743	98772743
chr16	17209083	17209083
chr12	72655530	72655530
chr4	132345197	132345197
chr3	129199868	129199868
chr14	47129336	47129336
chr6	100576467	100576467
chr5	115565073	115565073
chr11	33112615	33112615
chr1	186706004	186706004
chr12	77955643	77955643
chr6	125364360	125364360
chr18	80047209	80047209
chr15	86001210	86001210
chr5	138915066	138915066
chr11	55497864	55497864
chr12	69556332	69556332
chr13	11464591	11464591
chr6	17938632	17938632
chr15	53267068	53267068
chr9	56553049	56553049
chr2	30687421	30687421
chr10	76039340	76039340
chrX	99232520	99232520
chr8	11165808	11165808
chr7	25636547	25636547
chr9	77544510	77544510
chr4	119044521	119044521
chr4	130318746	130318746
chr19	36897091	36897091
chr1	40057712	40057712
chr11	100364340	100364340
chr15	97055400	97055400
chr6	88874393	88874393
chr7	80605550	80605550
chr13	89741305	89741305
chr12	5374169	5374169
chr7	29247482	29247482
chr13	60670798	60670798
chr7	130824009	130824009
chr9	67236380	67236380
chr6	131353786	131353786
chr13	116294036	116294036
chr17	80009030	80009030
chr11	53398361	53398361
chr11	26210117	26210117
chr11	50291527	50291527
chr3	105040181	105040181
chr8	90960545	90960545
chr11	116012722	116012722
chr17	13659438	13659438
chr7	27384895	27384895
chr12	69843947	69843947
chr2	143813516	143813516
chr10	127340772	127340772
chr4	129877354	129877354
chr5	64579956	64579956
chr15	99421105	99421105
chr10	87094431	87094431
chr19	14424845	14424845
chr17	24478845	24478845
chr2	152741744	152741744
chr14	51388462	51388462
chr18	70551600	70551600
chr12	80230256	80230256
chr7	143052860	143052860
chr12	56541168	56541168
chr14	67178611	67178611
chr15	10668701	10668701
chr8	70488633	70488633
chr9	41173954	41173954
chr2	84798573	84798573
chr8	122517774	122517774
chr11	3387235	3387235
chr11	85266334	85266334
chr15	74517280	74517280
chr12	85472329	85472329
chrX	139871513	139871513
chr11	75937753	75937753
chr5	64588093	64588093
chr6	119635758	119635758
chr3	103102618	103102618
chr5	134374309	134374309
chr8	70477628	70477628
chr7	117660658	117660658
chr3	154330383	154330383
chr14	47649682	47649682
chr12	111563320	111563320
chr18	78295998	78295998
chr6	145713474	145713474
chr3	121953831	121953831
chr5	33639019	33639019
chr4	57300832	57300832
chr8	71693805	71693805
chr2	105153294	105153294
chr12	117751773	117751773
chr13	21780509	21780509
chr14	24828046	24828046
chr5	127235502	127235502
chr14	34502089	34502089
chr8	47412791	47412791
chr15	102377388	102377388
chr14	27039546	27039546
chr14	101269245	101269245
chr4	119239326	119239326
chr9	62324770	62324770
chr11	72411232	72411232
chr14	66868004	66868004
chr3	102167953	102167953
chr5	112583185	112583185
chrX	12341521	12341521
chr14	122465210	122465210
chr14	104760230	104760230
chr1	91001272	91001272
chr2	143837566	143837566
chr2	153052709	153052709
chr6	108310168	108310168
chr1	74856052	74856052
chr12	83412249	83412249
chr2	137872797	137872797
chr11	49103283	49103283
chr10	85035527	85035527
chr19	12501119	12501119
chr6	56361962	56361962
chr13	73937864	73937864
chr18	80192924	80192924
chr17	28141900	28141900
chr4	57567827	57567827
chrX	159627772	159627772
chr5	148331389	148331389
chr11	113618683	113618683
chr4	145555327	145555327
chr11	30024471	30024471
chr4	45107796	45107796
chr15	85352544	85352544
chr11	83920294	83920294
chr12	31533702	31533702
chr14	74900811	74900811
chr4	83315802	83315802
chr4	130047923	130047923
chr10	111473794	111473794
chr1	171102321	171102321
chr5	90215851	90215851
chr6	72215796	72215796
chr9	48127100	48127100
chr8	128481115	128481115
chr2	32742047	32742047
chr7	140822003	140822003
chr11	98975284	98975284
chr7	80361052	80361052
chr2	161063251	161063251
chr4	106643980	106643980
chr12	34200137	34200137
chr2	38925721	38925721
chr3	143104844	143104844
chr4	87648440	87648440
chr2	74700519	74700519
chr2	64098822	64098822
chr10	29532971	29532971
chr11	107417281	107417281
chr12	31302383	31302383
chr13	55510826	55510826
chr2	134598199	134598199
chr5	32111839	32111839
chr9	53747915	53747915
chr5	105684185	105684185
chr1	92437842	92437842
chr14	48709688	48709688
chr10	80578597	80578597
chrX	150588407	150588407
chr8	18804939	18804939
chr2	156809840	156809840
chr15	102177851	102177851
chr7	107619260	107619260
chr5	32611668	32611668
chr11	69040262	69040262
chr1	34006013	34006013
chr1	118768254	118768254
chr7	19950762	19950762
chr2	119477152	119477152
chr13	51806529	51806529
chr5	121666469	121666469
chr11	4594262	4594262
chr7	34196609	34196609
chr17	14475473	14475473
chr2	157007022	157007022
chr8	12756606	12756606
chr11	3842061	3842061
chrX	166773748	166773748
chr15	61805577	61805577
chr5	116460940	116460940
chr14	70068159	70068159
chr9	108431758	108431758
chr11	113201735	113201735
chr6	91683795	91683795
chr12	31316162	31316162
chr9	71165138	71165138
chr1	72244411	72244411
chr12	101976100	101976100
chr9	101716429	101716429
chr15	40656003	40656003
chr2	70278607	70278607
chr9	115349353	115349353
chr11	102531582	102531582
chr19	16872761	16872761
chr12	110277505	110277505
chr18	69592605	69592605
chr4	126309679	126309679
chr6	41604577	41604577
chr2	158306368	158306368
chr10	118869442	118869442
chr3	154192819	154192819
chr1	34106990	34106990
chr9	61909575	61909575
chr2	27167395	27167395
chr4	128933229	128933229
chr8	61928197	61928197
chr6	128227899	128227899
chr5	125284088	125284088
chr5	137779530	137779530
chr2	127301809	127301809
chr17	12328006	12328006
chr3	131085324	131085324
chr8	11312790	11312790
chr8	23344484	23344484
chr4	142151625	142151625
chr10	39580766	39580766
chr10	84388434	84388434
chr15	78842840	78842840
chr2	119325273	119325273
chr12	113681765	113681765
chr12	3868877	3868877
chr5	92353879	92353879
chr16	77020331	77020331
chr19	5108214	5108214
chr3	146253890	146253890
chr17	13743952	13743952
chr4	155042594	155042594
chrX	101285702	101285702
chr9	44096799	44096799
chr9	121002104	121002104
chr4	130792057	130792057
chr16	30388027	30388027
chr5	101931685	101931685
chr6	126163391	126163391
chr4	134773064	134773064
chr8	120833280	120833280
chr9	90270526	90270526
chr4	21678377	21678377
chr18	75343187	75343187
chrX	15322644	15322644
chr5	139717544	139717544
chr2	130433264	130433264
chr14	51387860	51387860
chr18	69614084	69614084
chrX	153832215	153832215
chr13	107799425	107799425
chr3	146345378	146345378
chr11	3834172	3834172
chr11	84068102	84068102
chr13	40757244	40757244
chr1	130524939	130524939
chr4	155377135	155377135
chr2	153713172	153713172
chr18	46198425	46198425
chr13	44635854	44635854
chr7	19360150	19360150
chr9	14559682	14559682
chr13	92907899	92907899
chr9	121521707	121521707
chr15	80075493	80075493
chr8	47713627	47713627
chr5	139493838	139493838
chr4	117814541	117814541
chr4	138142203	138142203
chr9	56551976	56551976
chr7	140969264	140969264
chr12	82425111	82425111
chr5	122952282	122952282
chr11	6475108	6475108
chr2	157941269	157941269
chr15	89454130	89454130
chr1	189579423	189579423
chr5	149590274	149590274
chr8	33709153	33709153
chr9	102632134	102632134
chr17	29464187	29464187
chr17	12669396	12669396
chr13	97439751	97439751
chr2	13010265	13010265
chr15	37134456	37134456
chr4	132974188	132974188
chr7	24461503	24461503
chr10	122047107	122047107
chr7	67054431	67054431
chr9	56949867	56949867
chr10	17805111	17805111
chr14	47189184	47189184
chr15	84592279	84592279
chr9	63943058	63943058
chr17	5623454	5623454
chr1	120469079	120469079
chr11	118910010	118910010
chr15	11905354	11905354
chr2	93647025	93647025
chr5	137489542	137489542
chr7	137038837	137038837
chr13	51950543	51950543
chr10	128595724	128595724
chr18	36160022	36160022
chr3	107233547	107233547
chr16	97313374	97313374
chr17	32418752	32418752
chr8	57467186	57467186
chrX	12150665	12150665
chr4	145214668	145214668
chr2	106810492	106810492
chr13	56295861	56295861
chr2	166756790	166756790
chr7	133186377	133186377
chr15	96937960	96937960
chr4	107801999	107801999
chr7	25688251	25688251
chr9	44327019	44327019
chr15	102234071	102234071
chr3	66982584	66982584
chr11	63090265	63090265
chr14	33809094	33809094
chr17	7760221	7760221
chr3	96499813	96499813
chr7	112351666	112351666
chr1	168331647	168331647
chr14	27114639	27114639
chr8	14453410	14453410
chr11	114912980	114912980
chr11	19019706	19019706
chr8	111769871	111769871
chr14	7791716	7791716
chr1	78248256	78248256
chr4	124456142	124456142
chr1	132168273	132168273
chr16	32261094	32261094
chr3	93520352	93520352
chr9	69759338	69759338
chr7	144788835	144788835
chr17	29263929	29263929
chr10	59747560	59747560
chr11	3588058	3588058
chr19	60945894	60945894
chr4	118297470	118297470
chr9	110726001	110726001
chr9	96889649	96889649
chr4	127330672	127330672
chr12	3572140	3572140
chr8	90828802	90828802
chr17	30027794	30027794
chr4	155234032	155234032
chr19	46641496	46641496
chr9	85948849	85948849
chr1	55171929	55171929
chr17	4784470	4784470
chr8	106377171	106377171
chr2	90917344	90917344
chr11	33701469	33701469
chr16	95820305	95820305
chr17	28087763	28087763
chr8	119384753	119384753
chr4	117284001	117284001
chr15	7119196	7119196
chr8	46311353	46311353
chr13	52929412	52929412
chr12	75818961	75818961
chr18	82751484	82751484
chr3	104376692	104376692
chr19	10492816	10492816
chr3	105592466	105592466
chr16	94125419	94125419
chr14	87567947	87567947
chr6	52522981	52522981
chr15	62147488	62147488
chr10	61452234	61452234
chr1	39614917	39614917
chr11	117278204	117278204
chr8	109760812	109760812
chr12	71640497	71640497
chr13	75943403	75943403
chr2	30796596	30796596
chr8	70601465	70601465
chr11	60977316	60977316
chr10	95613885	95613885
chr4	141374137	141374137
chr4	109476172	109476172
chr6	92036559	92036559
chr9	14662358	14662358
chr11	95622617	95622617
chr16	90138202	90138202
chr15	99840184	99840184
chr8	26384492	26384492
chr9	102506352	102506352
chr6	125067854	125067854
chr10	120997032	120997032
chr4	123564560	123564560
chr11	96285523	96285523
chr12	117518621	117518621
chr2	32621326	32621326
chr3	105905080	105905080
chr2	93304147	93304147
chr7	99261973	99261973
chr8	121116843	121116843
chr11	79704240	79704240
chr18	65795139	65795139
chr5	131637128	131637128
chr16	16146691	16146691
chr9	45138646	45138646
chr2	4542058	4542058
chr7	66996070	66996070
chr2	147365721	147365721
chr1	139158198	139158198
chr2	70456410	70456410
chr3	39780120	39780120
chr10	81402001	81402001
chr11	79739287	79739287
chr6	100483875	100483875
chr10	90970044	90970044
chr10	60277718	60277718
chr8	105810428	105810428
chr11	99126811	99126811
chr8	91650452	91650452
chr8	111403486	111403486
chr9	60787892	60787892
chr8	80738472	80738472
chr15	9072161	9072161
chr1	126993347	126993347
chr14	67211907	67211907
chr5	73647456	73647456
chr7	43283251	43283251
chr15	63727028	63727028
chrX	23364859	23364859
chr13	55494604	55494604
chr16	50432433	50432433
chr14	57089270	57089270
chr7	65527064	65527064
chr13	51424939	51424939
chr3	34816065	34816065
chr10	18047932	18047932
chr2	49677187	49677187
chr5	53213926	53213926
chr5	117864963	117864963
chr9	58487793	58487793
chr1	136765882	136765882
chr5	134350894	134350894
chr6	35289884	35289884
chr10	70452904	70452904
chr11	5058522	5058522
chr2	30595332	30595332
chr15	81695058	81695058
chr4	132955484	132955484
chr8	78625242	78625242
chr15	6972527	6972527
chr17	26203670	26203670
chr4	69824842	69824842
chr18	37674342	37674342
chr2	90581084	90581084
chr1	161962638	161962638
chr3	86135646	86135646
chr12	13150887	13150887
chr16	32458083	32458083
chr5	107986664	107986664
chr11	96158932	96158932
chr17	28941058	28941058
chr11	101885356	101885356
chr14	28506695	28506695
chr5	110869463	110869463
chr10	24173496	24173496
chr17	75119629	75119629
chr3	121396047	121396047
chr7	126272894	126272894
chr6	48742721	48742721
chr11	79533527	79533527
chr7	124681448	124681448
chr1	73055536	73055536
chr11	96294852	96294852
chr10	99841619	99841619
chr17	50530239	50530239
chr15	84232424	84232424
chr8	11173939	11173939
chr4	132955929	132955929
chr2	52885279	52885279
chr8	123454117	123454117
chr8	105605038	105605038
chr7	137301603	137301603
chr10	79780540	79780540
chr5	111128207	111128207
chr1	134987815	134987815
chr5	38513083	38513083
chr11	113749100	113749100
chr2	167335283	167335283
[truncated: 3,947 more rows]

## Sheet: WT&Lmo2KO_DHS
chrom	start	end
chr12	108942060	108942060
chr16	94835920	94835920
chr17	12370485	12370485
chr13	97365869	97365869
chr16	50185195	50185195
chr1	156168862	156168862
chr12	66290664	66290664
chr14	46679169	46679169
chr15	79828546	79828546
chr16	96882659	96882659
chr5	45278832	45278832
chr6	24603858	24603858
chr8	61386916	61386916
chr9	37408055	37408055
chr16	91995671	91995671
chr4	95924983	95924983
chr11	90390982	90390982
chr2	171995087	171995087
chr8	104655228	104655228
chr10	18353588	18353588
chr15	85661006	85661006
chr2	125135962	125135962
chr19	4417446	4417446
chr4	40110172	40110172
chr11	86836599	86836599
chr2	50971415	50971415
chr2	118940060	118940060
chr6	60828993	60828993
chr2	145161292	145161292
chr2	103282660	103282660
chr8	79804150	79804150
chr2	75810180	75810180
chrX	162727550	162727550
chr15	73716511	73716511
chr8	12646653	12646653
chr19	4185450	4185450
chr14	63606985	63606985
chr6	32525785	32525785
chr7	131520150	131520150
chr8	21928580	21928580
chr18	60972284	60972284
chr1	194223177	194223177
chr15	64180573	64180573
chr8	64336715	64336715
chr4	101496844	101496844
chr2	72631149	72631149
chr3	89048263	89048263
chr9	123504549	123504549
chr4	125771670	125771670
chr7	67854304	67854304
chr2	38213314	38213314
chr9	58096760	58096760
chrX	61146760	61146760
chr16	94093304	94093304
chr7	35026221	35026221
chr2	107290505	107290505
chr13	53775830	53775830
chr6	121087715	121087715
chr4	104746685	104746685
chr11	118659509	118659509
chr17	73639933	73639933
chr15	78369006	78369006
chr2	27405718	27405718
chr18	67270120	67270120
chr17	43326880	43326880
chr13	79941754	79941754
chr18	24362505	24362505
chr7	39456002	39456002
chr2	164953433	164953433
chr7	114104169	114104169
chr8	34117686	34117686
chr4	106232832	106232832
chr7	126963645	126963645
chr10	77435049	77435049
chr6	58770973	58770973
chr9	121839477	121839477
chr1	86389478	86389478
chr2	30084816	30084816
chr4	63182296	63182296
chr6	55274141	55274141
chr3	105899963	105899963
chr8	88604279	88604279
chr11	62613852	62613852
chr11	73001211	73001211
chr5	124463656	124463656
chr3	109970360	109970360
chr8	121934848	121934848
chr1	14304725	14304725
chr1	189716587	189716587
chr10	117018163	117018163
chr4	8713360	8713360
chr19	40489307	40489307
chr2	118920807	118920807
chr17	33804765	33804765
chr2	119486645	119486645
chr4	141964749	141964749
chr6	87722835	87722835
chr17	68837126	68837126
chr6	125473570	125473570
chr3	96971231	96971231
chr13	60761388	60761388
chr2	67481175	67481175
chr4	62780579	62780579
chr4	138700243	138700243
chr6	55551114	55551114
chr4	142880498	142880498
chr9	26520202	26520202
chr7	16141015	16141015
chr19	55271667	55271667
chr12	86061118	86061118
chrX	58014439	58014439
chr15	92525001	92525001
chr9	122310699	122310699
chr8	77186062	77186062
chr13	24576654	24576654
chr2	74790264	74790264
chr7	4532597	4532597
chr4	141275096	141275096
chr10	116292214	116292214
chr18	60664109	60664109
chr13	104286971	104286971
chr6	82714420	82714420
chr9	57633838	57633838
chr9	62783385	62783385
chr1	75925955	75925955
chr11	51874605	51874605
chr4	133116920	133116920
chr16	45090151	45090151
chr12	98714940	98714940
chr4	32982864	32982864
chr3	52975338	52975338
chr10	115184991	115184991
chr7	82816189	82816189
chr3	5218409	5218409
chr17	26327301	26327301
chr5	34582101	34582101
chr1	61309816	61309816
chr17	78435051	78435051
chr5	25109881	25109881
chr4	65238689	65238689
chr18	36487584	36487584
chr19	29948309	29948309
chr4	148985491	148985491
chr8	15311183	15311183
chr11	84519863	84519863
chr6	127006986	127006986
chr10	5310151	5310151
chr13	113092755	113092755
chr5	149176067	149176067
chr8	35359709	35359709
chr6	100335988	100335988
chr12	85492319	85492319
chr13	80389260	80389260
chr1	128654703	128654703
chr5	77089506	77089506
chr10	95605152	95605152
chr16	37685203	37685203
chr5	88661313	88661313
chr16	30178725	30178725
chr4	152290522	152290522
chr12	106081104	106081104
chr17	31232366	31232366
chr17	28380515	28380515
chr6	47228837	47228837
chr11	82845872	82845872
chr17	49942890	49942890
chr3	136325897	136325897
chr17	30848689	30848689
chr2	170206547	170206547
chr2	31442583	31442583
chr16	29845398	29845398
chr4	106576621	106576621
chr6	56017451	56017451
chr10	88222719	88222719
chr12	82616818	82616818
chr16	10399344	10399344
chr17	35919139	35919139
chr1	156229669	156229669
chr11	76136205	76136205
chr4	138426895	138426895
chr8	26088742	26088742
chr7	46837432	46837432
chr7	65421628	65421628
chr5	139669579	139669579
chr13	63701014	63701014
chr7	30798708	30798708
chr10	99287020	99287020
chr3	141931546	141931546
chr5	53048140	53048140
chr7	30777263	30777263
chr8	105544761	105544761
chr10	88886083	88886083
chr12	118017523	118017523
chr15	80732814	80732814
chr7	137603216	137603216
chr15	73791980	73791980
chr17	29889579	29889579
chr7	141579096	141579096
chr8	10761044	10761044
chr11	84067141	84067141
chr12	112653352	112653352
chr2	129119047	129119047
chr15	101588439	101588439
chr5	107092345	107092345
chr15	33907298	33907298
chr15	75646428	75646428
chr5	28469942	28469942
chr1	92272059	92272059
chr13	54608854	54608854
chr18	37217459	37217459
chr18	61845351	61845351
chr2	94246947	94246947
chr12	117301236	117301236
chr9	77699828	77699828
chr6	86607629	86607629
chr7	49121477	49121477
chr7	46240919	46240919
chr10	75589941	75589941
chr11	55131253	55131253
chr16	84879380	84879380
chr4	151283364	151283364
chr8	72435082	72435082
chr9	80273603	80273603
chr9	105951633	105951633
chr6	72663317	72663317
chr1	172557879	172557879
chr2	31011097	31011097
chr7	141176376	141176376
chr15	99352364	99352364
chr4	48581381	48581381
chr1	184777361	184777361
chr11	45906359	45906359
chr16	30443672	30443672
chr2	59648646	59648646
chr4	31613751	31613751
chr5	143758319	143758319
chr5	24827147	24827147
chr9	108460478	108460478
chrX	10117504	10117504
chr2	25049522	25049522
chr8	70956779	70956779
chr5	96793407	96793407
chr13	40569646	40569646
chr4	46073925	46073925
chr5	119438574	119438574
chr13	115102006	115102006
chr12	105556571	105556571
chr5	144313625	144313625
chr1	156666743	156666743
chr11	6366184	6366184
chr13	95765227	95765227
chr18	56458955	56458955
chr5	35901523	35901523
chr17	13732852	13732852
chr12	98574743	98574743
chr12	106115235	106115235
chr10	75397146	75397146
chr11	119725320	119725320
chr9	41935751	41935751
chrX	139217139	139217139
chr1	130787207	130787207
chr10	51677882	51677882
chr3	158561277	158561277
chr4	135474258	135474258
chr7	115128041	115128041
chr4	127193635	127193635
chr6	98609243	98609243
chr10	85221091	85221091
chr4	57040600	57040600
chr4	125371175	125371175
chr12	50649371	50649371
chr9	75037644	75037644
chr12	70869220	70869220
chr12	72854600	72854600
chr10	14018279	14018279
chr17	25480945	25480945
chr7	118766364	118766364
chr14	55963442	55963442
chr5	72876280	72876280
chr9	50647097	50647097
chr17	56333092	56333092
chr14	9132813	9132813
chr2	77342093	77342093
chr6	146127576	146127576
chr8	55754396	55754396
chr9	22712921	22712921
chr9	60780249	60780249
chr10	20845994	20845994
chr17	67291141	67291141
chr15	59557710	59557710
chr5	36054755	36054755
chr6	87487845	87487845
chr7	111135314	111135314
chr1	171575763	171575763
chr11	85676751	85676751
chr5	24013936	24013936
chr6	31210169	31210169
chr2	30846885	30846885
chr3	51901394	51901394
chr11	69828867	69828867
chr16	10905950	10905950
chr12	86220780	86220780
chr15	12247059	12247059
chr18	49559561	49559561
chr4	128248890	128248890
chr16	35480043	35480043
chr5	151063035	151063035
chr8	121365152	121365152
chr7	83794919	83794919
chr12	4266846	4266846
chr15	74968394	74968394
chr8	91988054	91988054
chrX	56660920	56660920
chr19	41738540	41738540
chr18	67768571	67768571
chr4	40677330	40677330
chr13	34132383	34132383
chr11	104655760	104655760
chr15	32666485	32666485
chr2	60730197	60730197
chr5	117264896	117264896
chr5	118550456	118550456
chr9	66205888	66205888
chr13	56315434	56315434
chr14	65177256	65177256
chr15	66878030	66878030
chr10	41684926	41684926
chr8	48449570	48449570
chr12	103532272	103532272
chr18	79007578	79007578
chr14	122197736	122197736
chr1	165503882	165503882
chr10	28185604	28185604
chr11	58075403	58075403
chr17	9895429	9895429
chr18	35083609	35083609
chr2	106082191	106082191
chr3	95645612	95645612
chr7	142493818	142493818
chr11	87986576	87986576
chr1	132318289	132318289
chr13	99580074	99580074
chr14	67281965	67281965
chr6	136594218	136594218
chr8	120462398	120462398
chr1	57377569	57377569
chr11	116354732	116354732
chr13	57142628	57142628
chr11	121110226	121110226
chr5	52080820	52080820
chr17	82857701	82857701
chr11	55162869	55162869
chr11	32256750	32256750
chr3	9343830	9343830
chr2	161139403	161139403
chr4	100842803	100842803
chr11	121608359	121608359
chr4	123589184	123589184
chr9	31543557	31543557
chr3	131505067	131505067
chr1	190220135	190220135
chr2	166108527	166108527
chr11	32464616	32464616
chr6	146993083	146993083
chr9	57986667	57986667
chr1	64289376	64289376
chr18	37880339	37880339
chr6	83260678	83260678
chr19	10979960	10979960
chr7	80580719	80580719
chr3	27488000	27488000
chr7	24856814	24856814
chr9	69092302	69092302
chr14	54445786	54445786
chr6	119404500	119404500
chr9	77939265	77939265
chr2	59853665	59853665
chr7	46254198	46254198
chr2	178634342	178634342
chr8	8609349	8609349
chr13	98678890	98678890
chr3	82145381	82145381
chr7	64185453	64185453
chr7	68021974	68021974
chr12	108504263	108504263
chr13	83523847	83523847
chr19	31257370	31257370
chr14	48151790	48151790
chr19	8625675	8625675
chr2	65173582	65173582
chr4	99459641	99459641
chr11	87492395	87492395
chr17	14353559	14353559
chr19	29254002	29254002
chr6	122259349	122259349
chr17	84175232	84175232
chr6	51876321	51876321
chr5	126787982	126787982
chr14	54417913	54417913
chr13	67792053	67792053
chr1	166360367	166360367
chr3	65871408	65871408
chr14	66494839	66494839
chr4	46833342	46833342
chr13	51348498	51348498
chr17	50224104	50224104
chr11	71541806	71541806
chr8	89194283	89194283
chr11	16260829	16260829
chr4	137438885	137438885
chr9	65776515	65776515
chr6	118674956	118674956
chr9	64688217	64688217
chr9	105521275	105521275
chr6	91528399	91528399
chr2	25305155	25305155
chr5	100218666	100218666
chr18	24865062	24865062
chr14	60756429	60756429
chr12	109575834	109575834
chr2	45001756	45001756
chr3	32983846	32983846
chr15	82293550	82293550
chr3	108361135	108361135
chr7	139309240	139309240
chr1	118612104	118612104
chr1	134151870	134151870
chr10	53463189	53463189
chr10	108568373	108568373
chr12	25147419	25147419
chr12	108028092	108028092
chr12	112844017	112844017
chr13	43768591	43768591
chr13	46058568	46058568
chr13	58274642	58274642
chr15	60016454	60016454
chr17	69266107	69266107
chr18	68117879	68117879
chr18	73696947	73696947
chr2	103752553	103752553
chr2	118208880	118208880
chr2	171864761	171864761
chr4	137366004	137366004
chr6	114818693	114818693
chr7	81138157	81138157
chr7	82787434	82787434
chr7	145179768	145179768
chr8	48196114	48196114
chr8	90326138	90326138
chr8	92474965	92474965
chr9	24291543	24291543
chr9	61666298	61666298
chr4	123957388	123957388
chr11	99047303	99047303
chr13	97939072	97939072
chr16	13986872	13986872
chr2	58567296	58567296
chr2	155696486	155696486
chr3	65936513	65936513
chr5	140743835	140743835
chr9	64605904	64605904
chr17	8951764	8951764
chr3	82817877	82817877
chr11	34072388	34072388
chr5	138715844	138715844
chr8	114937172	114937172
chr13	23158039	23158039
chr10	61023673	61023673
chr4	139858859	139858859
chr11	20923232	20923232
chr10	81484180	81484180
chr6	55376373	55376373
chr15	72547689	72547689
chr3	85602133	85602133
chr12	52623910	52623910
chr3	87974520	87974520
chr1	77102779	77102779
chr16	8862444	8862444
chr8	103750472	103750472
chr12	4523456	4523456
chr1	172108077	172108077
chr2	76983818	76983818
chr5	135616262	135616262
chr7	28357148	28357148
chr5	135669924	135669924
chr5	134704322	134704322
chr1	71531799	71531799
chr16	50799608	50799608
chr11	33662143	33662143
chr10	94100569	94100569
chr3	104992913	104992913
chr12	4572082	4572082
chr11	8821666	8821666
chr11	68544967	68544967
chr2	173812016	173812016
chr6	38022287	38022287
chr15	99266425	99266425
chr8	31031933	31031933
chr15	38364397	38364397
chr6	121053844	121053844
chr8	107324345	107324345
chr11	83541131	83541131
chr12	6588516	6588516
chr15	68194707	68194707
chr8	20965223	20965223
chr6	107529724	107529724
chr9	10645606	10645606
chr1	23935377	23935377
chrX	11415854	11415854
chr6	91916535	91916535
chr15	77933948	77933948
chr6	49775199	49775199
chr3	144257346	144257346
chr8	112129011	112129011
chr4	106700250	106700250
chr5	43235074	43235074
chr4	119247536	119247536
chr1	80218514	80218514
chr11	107018813	107018813
chr3	84435845	84435845
chr3	88366172	88366172
chr4	46007204	46007204
chr5	74076969	74076969
chr5	135911016	135911016
chr7	120098034	120098034
chr17	15467929	15467929
chr6	143020845	143020845
chr2	103038370	103038370
chr8	35837501	35837501
chr6	72677615	72677615
chr9	122747179	122747179
chr5	98189964	98189964
chr8	117725169	117725169
chr12	102524992	102524992
chr15	68898352	68898352
chr19	6633705	6633705
chr9	113656097	113656097
chr1	159135522	159135522
chr1	177373632	177373632
chr15	7079900	7079900
chr17	30962182	30962182
chr5	140517506	140517506
chr2	32606946	32606946
chr1	37327498	37327498
chr15	38245033	38245033
chr11	88187778	88187778
chr15	59392127	59392127
chr6	116009689	116009689
chr18	60891656	60891656
chr1	127531335	127531335
chr6	116493966	116493966
chr14	67676920	67676920
chr2	165276177	165276177
chr2	153603969	153603969
chr5	123980179	123980179
chr8	84934969	84934969
chr11	72361915	72361915
chr2	33982149	33982149
chr11	88241137	88241137
chr19	7144073	7144073
chr19	55556325	55556325
chr2	6086224	6086224
chr1	179847877	179847877
chr1	57209450	57209450
chr11	35283329	35283329
chr19	53649487	53649487
chr19	59418234	59418234
chr1	92647956	92647956
chr10	45236390	45236390
chr2	167578586	167578586
chr8	83068763	83068763
chr10	121305696	121305696
chr15	72476896	72476896
chr5	98924368	98924368
chr15	54799436	54799436
chr2	116998997	116998997
chr1	19236778	19236778
chr3	68709367	68709367
chr2	36230646	36230646
chr9	97366093	97366093
chr18	15063607	15063607
chr10	7102634	7102634
chr14	65091487	65091487
chr16	89920405	89920405
chr2	181072432	181072432
chr9	61530541	61530541
chr4	114484111	114484111
chr2	31962131	31962131
chr15	79380648	79380648
chr1	37628800	37628800
chr14	23751394	23751394
chr8	64337546	64337546
chr6	4505282	4505282
chr7	137221886	137221886
chr12	54595683	54595683
chr13	52223204	52223204
chr15	38079017	38079017
chr1	9768872	9768872
chr11	104082844	104082844
chr12	72941734	72941734
chr2	144010330	144010330
chr9	57655962	57655962
chr11	115859817	115859817
chr4	124850722	124850722
chr7	80141018	80141018
chr3	17319427	17319427
chr1	21090229	21090229
chr1	36251641	36251641
chr7	138209960	138209960
chr6	120274995	120274995
chr8	65895797	65895797
chr10	39485051	39485051
chr19	46444348	46444348
chr4	22109680	22109680
chr5	76160320	76160320
chr4	59438354	59438354
chr12	29925320	29925320
chr14	98590001	98590001
chr15	62223465	62223465
chr16	91825965	91825965
chr4	152784971	152784971
chr8	111755393	111755393
chr2	52857783	52857783
chr5	98284118	98284118
chr6	124847456	124847456
chr1	170613302	170613302
chr3	153904756	153904756
chr4	129035380	129035380
chr7	127104775	127104775
chr14	14728544	14728544
chr5	142769021	142769021
chr15	81926320	81926320
chr3	109286786	109286786
chr1	184995850	184995850
chr4	117101377	117101377
chr8	77544667	77544667
chr9	27256562	27256562
chr1	186250550	186250550
chr6	5589844	5589844
chr7	132213661	132213661
chr6	131388551	131388551
chr13	63415961	63415961
chr17	34392411	34392411
chr9	96241720	96241720
chr4	116854498	116854498
chr4	134976544	134976544
chr10	18831985	18831985
chr15	84842130	84842130
chr14	55796006	55796006
chr11	24278899	24278899
chr11	82406405	82406405
chr15	103502959	103502959
chr2	69851621	69851621
chr2	157259897	157259897
chr4	43936135	43936135
chr14	121355999	121355999
chr12	52671670	52671670
chr2	11767226	11767226
chr3	90621670	90621670
chr4	63508414	63508414
chr8	12056298	12056298
chr8	41827873	41827873
chr7	12999370	12999370
chr5	64352161	64352161
chr2	93471288	93471288
chr14	46061108	46061108
chr17	45415063	45415063
chrX	99205096	99205096
chr1	34801707	34801707
chr5	39426216	39426216
chr7	141376948	141376948
chr4	6990356	6990356
chr1	42229926	42229926
chr12	76086958	76086958
chr4	88867543	88867543
chr1	176997899	176997899
chr5	106463885	106463885
chr1	161687740	161687740
chr2	157031004	157031004
chr4	4138129	4138129
chr4	10031917	10031917
chr13	97113880	97113880
chr14	47125362	47125362
chr18	60911718	60911718
chr5	149336064	149336064
chr7	129307279	129307279
chr9	121985287	121985287
chr3	89534926	89534926
chr7	127882424	127882424
chr17	10079993	10079993
chr9	90237896	90237896
chr7	112759520	112759520
chr14	79143593	79143593
chr2	25236845	25236845
chr11	54833983	54833983
chr15	66297773	66297773
chr7	111179694	111179694
chr18	73533475	73533475
chr10	109011032	109011032
chr1	85793384	85793384
chr7	98323716	98323716
chr15	65786973	65786973
chr10	81031146	81031146
chr19	12475603	12475603
chr5	92239890	92239890
chr1	130300217	130300217
chr1	193007961	193007961
chr5	116492179	116492179
chr7	27308966	27308966
chr8	56623574	56623574
chr9	106643350	106643350
chr15	59614457	59614457
chr13	103710477	103710477
chr16	18969982	18969982
chr17	32416057	32416057
chr14	105147068	105147068
chr16	22190362	22190362
chr19	23961710	23961710
chr3	152754437	152754437
chr9	47572088	47572088
chr5	44717809	44717809
chr13	45546136	45546136
chr4	132934859	132934859
chr1	183123166	183123166
chr17	49400325	49400325
chr4	152088723	152088723
chr5	36597844	36597844
chr1	57429094	57429094
chr15	57796592	57796592
chr2	163061650	163061650
chr11	102993130	102993130
chr15	25445485	25445485
chr10	76392782	76392782
chr10	121575990	121575990
chr11	54694467	54694467
chr11	61301205	61301205
chr13	93728231	93728231
chr13	95807329	95807329
chr15	97361192	97361192
chr18	43279809	43279809
chr4	10912810	10912810
chr4	46906418	46906418
chr6	146751905	146751905
chr11	12532443	12532443
chr5	115276184	115276184
chr10	95322505	95322505
chr7	30422375	30422375
chr6	91199355	91199355
chr1	5170364	5170364
chr17	67614052	67614052
chr6	91286822	91286822
chr6	51524014	51524014
chr13	31912111	31912111
chr14	56704841	56704841
chr12	17266589	17266589
chr5	53995587	53995587
chr3	87948096	87948096
chr3	62368090	62368090
chr4	45741550	45741550
chr11	104198070	104198070
chr4	134799502	134799502
chr5	24505759	24505759
chr7	112473033	112473033
chr1	133210632	133210632
chr1	91600866	91600866
chr6	71723585	71723585
chr17	28621892	28621892
chr12	71301737	71301737
chr10	70156593	70156593
chr4	130547101	130547101
chrX	20829144	20829144
chr5	125014692	125014692
chr10	83637488	83637488
chr9	107417389	107417389
chr10	127135284	127135284
chr13	60688098	60688098
chr14	31561070	31561070
chr2	145778444	145778444
chr6	48665624	48665624
chr6	84051242	84051242
chr15	97970382	97970382
chr16	94657793	94657793
chr11	80892141	80892141
chr7	122494338	122494338
chr9	122120269	122120269
chr2	166377394	166377394
chr4	46356930	46356930
chr10	94865327	94865327
chr11	54028194	54028194
chr17	29385302	29385302
chr17	53596587	53596587
chr7	46667453	46667453
chr8	126961787	126961787
chr7	78872686	78872686
chr13	113618687	113618687
chr9	61069642	61069642
chr10	118994297	118994297
chr16	33879224	33879224
chr3	147182109	147182109
chr12	105564042	105564042
chr11	53789487	53789487
chr12	17079806	17079806
chr14	75871351	75871351
chr17	85888836	85888836
chr18	5427872	5427872
chr19	56919784	56919784
chr4	64058355	64058355
chr6	118777656	118777656
chr8	127894593	127894593
chr11	121544215	121544215
chr9	57393313	57393313
chr5	110879852	110879852
chr6	94760897	94760897
chr7	128860343	128860343
chr14	11905665	11905665
chr4	109280168	109280168
chr10	71428461	71428461
chr8	16314671	16314671
chr13	92757976	92757976
chr11	33078670	33078670
chr2	125976146	125976146
chr1	138831474	138831474
chr11	107904261	107904261
chr17	80577437	80577437
chr9	30450134	30450134
chr17	25327618	25327618
chr6	33126796	33126796
chr1	59459007	59459007
chr13	43094526	43094526
chr1	71681500	71681500
chr11	89107621	89107621
chr14	52316557	52316557
chr1	133245983	133245983
chr8	125316199	125316199
chr1	135970740	135970740
chr16	4667368	4667368
chr12	31087398	31087398
chr17	28556795	28556795
chr2	27466520	27466520
chr9	54806136	54806136
chr15	78205482	78205482
chr11	48790266	48790266
chr13	21159648	21159648
chr1	143703123	143703123
chr11	74610952	74610952
chr6	85369669	85369669
chr8	8525333	8525333
chr15	9071116	9071116
chr13	8827204	8827204
chr4	142005548	142005548
chr8	124494501	124494501
chr2	33173228	33173228
chr13	101694239	101694239
chr17	80801697	80801697
chr9	112208007	112208007
chr11	80508927	80508927
chr6	51657680	51657680
chr17	57167160	57167160
chr13	109896439	109896439
chr4	8085145	8085145
chr7	142334446	142334446
chr11	79922336	79922336
chr11	84364206	84364206
chr5	135363729	135363729
chr19	37703741	37703741
chr6	53337467	53337467
chr5	67016664	67016664
chr18	33864380	33864380
chr10	60697162	60697162
chr13	54282859	54282859
chr12	76072190	76072190
chr7	28866089	28866089
chr13	56753858	56753858
chr11	120608748	120608748
chr8	128212471	128212471
chr3	84220943	84220943
chr11	67922935	67922935
chr9	68486774	68486774
chr9	102573655	102573655
chr4	45833657	45833657
chr5	112228524	112228524
chr17	30497734	30497734
chr7	109087125	109087125
chr17	8468955	8468955
chr5	120136381	120136381
chr17	35634288	35634288
chr9	63851289	63851289
chr2	166169077	166169077
chr19	57560869	57560869
chr1	127810402	127810402
chr1	170843221	170843221
chr1	175672114	175672114
chr10	85598687	85598687
chr11	120624996	120624996
chr12	86923935	86923935
chr13	111801952	111801952
chr15	5158889	5158889
chr15	84080277	84080277
chr16	4469925	4469925
chr2	37925418	37925418
chr2	168928254	168928254
chr7	141950656	141950656
chr7	145163185	145163185
chr8	57772922	57772922
chr3	40745291	40745291
chr11	114444394	114444394
chr17	34619301	34619301
chr13	68605795	68605795
chr16	85801454	85801454
chrX	85574438	85574438
chr10	128637202	128637202
chr2	161467271	161467271
chr4	137393890	137393890
chr4	150025691	150025691
chr11	5115129	5115129
chr5	37240694	37240694
chr13	45235487	45235487
chr6	86822607	86822607
chr12	5136510	5136510
chr12	41631635	41631635
chr5	96980455	96980455
chr6	72277721	72277721
chr2	113829091	113829091
chr15	99173417	99173417
chr10	111346671	111346671
chr15	18818688	18818688
chr1	158040452	158040452
chr3	107740759	107740759
chr15	37100484	37100484
chr16	29276486	29276486
chr12	109394004	109394004
chr16	37916338	37916338
chr5	90640770	90640770
chr17	49846279	49846279
chr12	102476325	102476325
chr17	62685312	62685312
chr4	148046696	148046696
chr4	11954997	11954997
chr11	118834225	118834225
chr5	124338869	124338869
chr1	170329228	170329228
chr2	180235321	180235321
chr11	88512754	88512754
chr15	81448483	81448483
chr3	114032017	114032017
chr9	65243299	65243299
chr7	145045484	145045484
chr17	5896278	5896278
chr17	13760261	13760261
chr5	120269483	120269483
chr10	21055525	21055525
chr11	114217672	114217672
chr6	49716771	49716771
chr14	25718767	25718767
chr3	101376983	101376983
chr11	75432769	75432769
chr6	51751770	51751770
chr3	51199363	51199363
chr2	105134476	105134476
chr10	60194020	60194020
chr9	107923211	107923211
chr10	75883311	75883311
chr5	131600555	131600555
chr3	96820654	96820654
chr15	89146754	89146754
chr17	31705389	31705389
chr3	9715848	9715848
chr4	140004068	140004068
chr2	32990566	32990566
chr18	23989602	23989602
chr8	87361161	87361161
chr10	75007699	75007699
chr11	114374598	114374598
chr8	25909207	25909207
chr10	37232275	37232275
chr15	73447184	73447184
chr2	33203489	33203489
chr8	72246794	72246794
chr1	172300459	172300459
chr14	52298652	52298652
chr17	33696170	33696170
chr3	101129203	101129203
chr9	45502660	45502660
chr15	78670595	78670595
chr17	48967740	48967740
chr18	5123555	5123555
chr19	23893345	23893345
chr11	5105691	5105691
chr11	121306721	121306721
chr16	33751878	33751878
chr2	170863029	170863029
chr18	69423819	69423819
chr12	33966609	33966609
chr4	97745984	97745984
chr1	119065436	119065436
chr5	77122355	77122355
chr1	91398869	91398869
chr12	82215059	82215059
chr11	115578006	115578006
chr2	170401666	170401666
chr1	82787674	82787674
chr10	19657717	19657717
chr6	86098548	86098548
chr2	34913717	34913717
chr4	107526484	107526484
chr7	30494248	30494248
chrX	99409015	99409015
chr7	96652210	96652210
chr11	43385356	43385356
chr2	104494616	104494616
chr17	28132169	28132169
chr2	75991127	75991127
chr5	132212715	132212715
chr5	150118595	150118595
chr1	58712718	58712718
chr5	141839230	141839230
chr7	145249055	145249055
chr1	119484683	119484683
chr2	168570885	168570885
chr15	9455421	9455421
chr4	131341820	131341820
chr17	29988315	29988315
chr9	71443993	71443993
chr6	134189911	134189911
chr13	108096616	108096616
chr16	22187914	22187914
chr9	50554860	50554860
chr11	90727613	90727613
chr16	33452686	33452686
chr4	49567804	49567804
chr7	111249845	111249845
chr3	86688022	86688022
chr11	19731068	19731068
chr7	51068563	51068563
chr13	75798032	75798032
chr1	190669449	190669449
chr16	29935977	29935977
chr4	144906823	144906823
chr19	6322410	6322410
chr13	9563127	9563127
chr13	59856507	59856507
chr16	55807889	55807889
chr19	40345860	40345860
chr4	137771489	137771489
chr5	124943717	124943717
chr15	84891811	84891811
chr4	103119756	103119756
chr8	95311638	95311638
chr14	24191228	24191228
chr11	120666787	120666787
chr5	142936522	142936522
chr19	10842113	10842113
chr3	132506326	132506326
chr1	7105291	7105291
chr9	107374795	107374795
chr10	83326608	83326608
chr18	54992816	54992816
chr12	18135797	18135797
chr17	31856008	31856008
chr6	137829024	137829024
chr13	88821583	88821583
chr3	96181203	96181203
chr6	127019601	127019601
chr6	126921757	126921757
chr11	35119602	35119602
chr14	24182338	24182338
chr17	9968209	9968209
chr11	96438946	96438946
chr11	110380030	110380030
chr12	112543836	112543836
chr3	97946647	97946647
chr4	141857587	141857587
chr13	35915355	35915355
chr9	107576864	107576864
chr9	119149808	119149808
chr19	25636055	25636055
chr2	153036793	153036793
chr15	57639256	57639256
chr19	52991685	52991685
chr4	43605316	43605316
chr7	96153160	96153160
chr1	165702870	165702870
chr9	58305844	58305844
chr9	55083365	55083365
chr14	47473118	47473118
chr8	32293263	32293263
chr1	17097857	17097857
chr17	70683999	70683999
chr2	164979946	164979946
chr16	37879377	37879377
chr1	40085848	40085848
chr15	100795187	100795187
chr17	78984580	78984580
chr9	64533684	64533684
chr5	65745647	65745647
chr1	166154342	166154342
chr11	85473776	85473776
chr2	118776245	118776245
chr1	60823120	60823120
chr15	102150722	102150722
chr9	28084410	28084410
chr8	123202535	123202535
chr11	103832203	103832203
chr15	99780927	99780927
chr8	35816096	35816096
chr14	121961310	121961310
chr10	59708462	59708462
chr13	107620301	107620301
chr14	8054497	8054497
chr2	174781627	174781627
chr9	29531354	29531354
chr9	32146576	32146576
chr18	47569646	47569646
chr11	49961576	49961576
chr14	122272239	122272239
chr9	60279895	60279895
chr19	6519693	6519693
chr6	17307810	17307810
chr7	98843882	98843882
chr12	24487169	24487169
chr2	135224717	135224717
chr4	119076457	119076457
chr11	102130014	102130014
chr8	9233509	9233509
chr8	34753094	34753094
chr14	78775947	78775947
chr17	80240779	80240779
chr2	172629597	172629597
chr13	37837731	37837731
chr13	37971169	37971169
chr19	41045547	41045547
chr19	47578716	47578716
chr6	146804028	146804028
chr7	145222390	145222390
chr3	100686171	100686171
chr6	146966433	146966433
chr16	23437535	23437535
chr4	143349609	143349609
chr10	115246237	115246237
chr8	95600068	95600068
chr9	47156610	47156610
chr9	61689710	61689710
chr3	108363827	108363827
chr1	161196254	161196254
chr2	162491614	162491614
chr9	86451899	86451899
chr6	90538143	90538143
chr6	100976053	100976053
chr1	180349959	180349959
chr11	82618661	82618661
chr1	160793054	160793054
chr14	70783587	70783587
chr4	82394451	82394451
chr11	83914812	83914812
chr4	131675988	131675988
chr1	33908034	33908034
chr17	5471522	5471522
chr17	28375739	28375739
chr19	37509920	37509920
chr5	38516467	38516467
chr7	109139594	109139594
chr17	45886661	45886661
chr12	86592828	86592828
chr18	70652348	70652348
chr1	74846556	74846556
chr4	98654752	98654752
chr14	86307931	86307931
chr17	48859148	48859148
chr16	4068811	4068811
chr3	153691801	153691801
chr13	111829704	111829704
chr11	77019866	77019866
chr10	96751726	96751726
chr17	6742536	6742536
chr1	9798520	9798520
chr11	104278426	104278426
chr12	109399044	109399044
chr6	37407066	37407066
chr8	122296327	122296327
chr11	71751255	71751255
chrX	71214913	71214913
chr1	132559215	132559215
chr18	74190663	74190663
chr11	22599136	22599136
chr13	43481438	43481438
chr19	45311092	45311092
chr13	97477605	97477605
chr5	31326335	31326335
chr6	52584493	52584493
chr6	93167465	93167465
chr10	108331770	108331770
chr12	70598650	70598650
chr4	123552910	123552910
chr3	52199534	52199534
chr14	118108574	118108574
chr4	83307094	83307094
chr10	93484688	93484688
chr19	56221091	56221091
chr7	64546098	64546098
chr10	76835730	76835730
chr2	181492011	181492011
chr12	33395057	33395057
chr17	8525025	8525025
chr5	124890975	124890975
chr5	44476436	44476436
chr6	29388189	29388189
chr2	91485921	91485921
chr2	151961590	151961590
chr8	10866084	10866084
chr7	98550578	98550578
chr7	131697149	131697149
chr12	107281107	107281107
chr5	52908557	52908557
chr6	35254814	35254814
chr3	103690668	103690668
chr5	65298779	65298779
chr17	5038550	5038550
chr2	163599459	163599459
chr6	56126843	56126843
chr6	143117217	143117217
chr15	57693226	57693226
chr5	27350439	27350439
chr5	107844657	107844657
chr6	146825184	146825184
chr9	91355890	91355890
chr7	139894897	139894897
chr11	45008295	45008295
chr12	112785966	112785966
chr11	119251223	119251223
chr13	21935533	21935533
chr13	56594259	56594259
chr15	77343668	77343668
chr5	137263569	137263569
chr17	34109315	34109315
chr8	22377107	22377107
chr12	70272271	70272271
chr13	94955760	94955760
chr3	145998764	145998764
chr14	48897366	48897366
chr7	114415313	114415313
chr11	117786538	117786538
chr16	95659202	95659202
chr6	134173701	134173701
chr13	116303268	116303268
chr14	18327057	18327057
chr10	85013644	85013644
chr8	91644691	91644691
chr11	53780578	53780578
chr13	69534730	69534730
chr1	181247803	181247803
chr13	58325849	58325849
chr16	21845948	21845948
chr11	22512389	22512389
chr19	53564352	53564352
chr8	69701959	69701959
chr8	109617431	109617431
chr5	125104069	125104069
chr16	8497538	8497538
chr1	51636189	51636189
chr7	65370545	65370545
chr9	42808485	42808485
chr11	11821802	11821802
chr12	33176107	33176107
chr5	111349089	111349089
chr6	125061699	125061699
chr10	22854531	22854531
chr10	76203903	76203903
chr10	117106430	117106430
chr13	96030144	96030144
chr13	103819584	103819584
chr8	105138573	105138573
chr1	130474517	130474517
chr17	50210021	50210021
chrX	38189776	38189776
chr10	68098076	68098076
chr16	32571462	32571462
chr17	47743446	47743446
chr2	143867449	143867449
chr2	119108745	119108745
chr2	180890514	180890514
chr19	43940314	43940314
chr7	125899209	125899209
chr14	65615165	65615165
chr17	79481224	79481224
chr11	95166031	95166031
chr14	29268620	29268620
chr2	143937489	143937489
chr11	5164503	5164503
chr2	104205016	104205016
chr2	113595791	113595791
chr2	160724771	160724771
chr7	76008298	76008298
chr12	30865782	30865782
chr12	112051995	112051995
chr14	22204110	22204110
chr9	39603608	39603608
chr5	66996284	66996284
chr1	154820274	154820274
chr7	82225704	82225704
chr2	152554207	152554207
chr9	77544973	77544973
chr2	11336502	11336502
chr10	70097069	70097069
chr5	113453607	113453607
chr3	73708297	73708297
chr6	55881121	55881121
chr17	85645905	85645905
chr6	58831924	58831924
chr14	24629902	24629902
chr18	81537693	81537693
chr2	154625003	154625003
chr2	165563524	165563524
chr3	26660246	26660246
chr3	135731487	135731487
chr4	53771528	53771528
chr4	59036824	59036824
chr4	96786824	96786824
chr5	31116524	31116524
chr7	73293600	73293600
chr5	106925841	106925841
chr17	34287877	34287877
chr8	69813937	69813937
chr4	118295840	118295840
chr1	92195974	92195974
chr19	3768911	3768911
chr7	66845882	66845882
chr5	111239436	111239436
chr1	167054217	167054217
chr4	143325735	143325735
chr5	103808127	103808127
chr14	63586572	63586572
chr7	140974811	140974811
chr6	48627065	48627065
chr5	104076566	104076566
chr10	116364930	116364930
chr13	29361879	29361879
chr3	143570355	143570355
chr1	178645230	178645230
chr10	19708482	19708482
chr10	122804094	122804094
chr16	94660454	94660454
chr3	104448092	104448092
chr15	80289638	80289638
chr3	95687766	95687766
chr19	8578679	8578679
chr7	98160659	98160659
chr7	70214505	70214505
chr1	170478257	170478257
chr5	37028273	37028273
chr2	71264820	71264820
chr6	52838812	52838812
chr7	30411049	30411049
chr12	26415346	26415346
chr1	183239987	183239987
chr3	80802980	80802980
chr4	110088048	110088048
chr9	20991213	20991213
chr3	107436435	107436435
chr5	140536789	140536789
chr4	6513189	6513189
chr15	42674986	42674986
chr7	84328947	84328947
chr4	130884315	130884315
chr2	66087530	66087530
chr11	118603314	118603314
chr5	111678449	111678449
chr19	45096853	45096853
chr11	80547974	80547974
chr16	33792952	33792952
chr11	116418456	116418456
chrX	159627106	159627106
chr7	38141922	38141922
chr15	77029683	77029683
chr19	55827824	55827824
chr2	105681682	105681682
chr3	84350479	84350479
chr1	178961839	178961839
chr4	154026119	154026119
chr15	79455607	79455607
chr4	88937941	88937941
chr9	62838660	62838660
chr1	88924383	88924383
chr3	26697579	26697579
chr16	5132585	5132585
chr17	67179137	67179137
chrX	113298140	113298140
chr8	104248570	104248570
chr17	63839825	63839825
chr2	27182173	27182173
chr10	31062975	31062975
chr5	121517973	121517973
chr9	115163235	115163235
chr9	112833841	112833841
chr8	78954008	78954008
chr10	118160063	118160063
chr3	105586124	105586124
chr10	93636128	93636128
chr17	67791327	67791327
chr19	44790898	44790898
chr4	136828830	136828830
chr4	129577148	129577148
chr16	33714462	33714462
chr3	94371882	94371882
chr6	83038798	83038798
chr5	143568057	143568057
chr3	31149894	31149894
chr11	81785451	81785451
chr4	47444493	47444493
chr10	30655875	30655875
chr6	148971631	148971631
chr7	71193291	71193291
chr12	31523513	31523513
chr14	123660289	123660289
chr15	37215964	37215964
chr16	20830131	20830131
chr5	134651124	134651124
chr7	24817695	24817695
chr7	84073983	84073983
chr7	145029355	145029355
chr10	81128783	81128783
chr16	17949783	17949783
chr18	54945886	54945886
chr11	52080219	52080219
chr10	3941410	3941410
chr6	32710391	32710391
chr11	107413350	107413350
chr1	119349018	119349018
chr13	101546016	101546016
chr16	35261374	35261374
chr3	65872288	65872288
chr4	123153156	123153156
chr2	91470414	91470414
chr16	97418114	97418114
chr2	24891012	24891012
chr2	155949551	155949551
chr3	8761872	8761872
chr2	93361617	93361617
chr9	47708506	47708506
chr9	66200555	66200555
chr7	80682798	80682798
chr1	69377346	69377346
chr10	83888624	83888624
chr12	117816253	117816253
chr15	86814004	86814004
chr13	94979324	94979324
chr18	35887797	35887797
chr3	137991366	137991366
chr4	140699787	140699787
chr1	89992424	89992424
chr9	21888406	21888406
chr6	52261275	52261275
chr12	82470789	82470789
chr4	107811902	107811902
chr4	118226132	118226132
chr3	104811935	104811935
chr18	77185445	77185445
chr13	54153922	54153922
chr15	38045848	38045848
chr19	38316795	38316795
chr9	108275463	108275463
chr6	88976689	88976689
chr4	57308727	57308727
chr3	58122902	58122902
chr2	5437841	5437841
chr1	109983273	109983273
chr14	118227092	118227092
chr10	81550413	81550413
chr2	18635217	18635217
chr5	113263493	113263493
chr7	100504195	100504195
chr8	48736424	48736424
chr16	92686023	92686023
chr8	25430710	25430710
chr7	141949643	141949643
chr1	179567728	179567728
chr8	126989038	126989038
chr5	65157057	65157057
chr7	100924781	100924781
chr10	60364257	60364257
chr5	138138248	138138248
chr8	111630564	111630564
chr11	96093545	96093545
chr8	78177706	78177706
chr13	12057512	12057512
chr14	80215997	80215997
chr7	118104189	118104189
chr7	16012805	16012805
chr1	177082215	177082215
chr13	51136530	51136530
chr15	82417687	82417687
chr17	84371964	84371964
chr2	157480450	157480450
chr3	19240033	19240033
chr8	70012480	70012480
chr8	110290853	110290853
chr7	123983898	123983898
chr7	140676307	140676307
chr18	37883616	37883616
chr11	29770920	29770920
chr2	132945424	132945424
chr9	32011105	32011105
chr2	163101737	163101737
chr2	144308903	144308903
chr9	65094432	65094432
chr8	119904605	119904605
chr8	10962184	10962184
chr9	122722422	122722422
chr9	96944664	96944664
chr15	69292744	69292744
chr19	48320009	48320009
chr3	143157320	143157320
chr4	53594363	53594363
chr6	127613546	127613546
chr19	10392168	10392168
chr10	23081470	23081470
chr18	78007194	78007194
chr3	102742873	102742873
chr9	20712746	20712746
chr6	29694125	29694125
chr8	121116084	121116084
chr8	34782004	34782004
chr3	104541536	104541536
chr2	33719810	33719810
chr1	21206398	21206398
chr11	30158229	30158229
chr2	24367710	24367710
chr17	22739815	22739815
chr11	51411020	51411020
chr4	69642083	69642083
chr15	81047712	81047712
chr6	6879055	6879055
chr10	77111442	77111442
chr2	142903064	142903064
chr7	19212560	19212560
chr1	192784572	192784572
chr11	76456444	76456444
chr11	87662651	87662651
chr3	116836203	116836203
chr3	52257990	52257990
chr7	4510081	4510081
chr9	43959835	43959835
chr18	32552905	32552905
chr8	57879605	57879605
chr11	73222955	73222955
chr7	139978755	139978755
chr4	130307986	130307986
chr9	56192278	56192278
chr13	35947542	35947542
chr15	31449942	31449942
chr16	95674702	95674702
chr17	45165259	45165259
chr3	83110531	83110531
chr4	106529987	106529987
chr9	99299605	99299605
chr9	32607378	32607378
chr4	136172095	136172095
chr5	66699788	66699788
chr1	78140628	78140628
chr15	62114428	62114428
chr18	24201747	24201747
chr2	156462361	156462361
chr9	102216875	102216875
chr14	57910704	57910704
chr4	99661200	99661200
chr15	86931029	86931029
chr5	77092581	77092581
chr2	68345413	68345413
chr11	98762830	98762830
chr2	131492574	131492574
chrX	75875202	75875202
chr19	7748081	7748081
chr2	22622120	22622120
chr17	35485926	35485926
chr8	24266295	24266295
chr5	148819637	148819637
chr8	128588724	128588724
chr4	35100050	35100050
chr15	93512413	93512413
chr9	66158074	66158074
chr14	69136048	69136048
chr13	40461828	40461828
chr11	78422247	78422247
chr5	67223648	67223648
chrX	70365098	70365098
chr2	69823324	69823324
chr7	49250199	49250199
chr3	154252481	154252481
chr9	119580876	119580876
chr1	181273068	181273068
chr17	88535546	88535546
chr19	22916010	22916010
chr5	110447904	110447904
chr6	31218552	31218552
chr12	8320274	8320274
chr12	77131491	77131491
chr2	160941501	160941501
chr5	63886796	63886796
chr8	75137852	75137852
chr1	166843810	166843810
chr2	117218088	117218088
chr4	44065849	44065849
chr8	47733147	47733147
chr13	64129209	64129209
chr14	55027513	55027513
chr3	101295594	101295594
chr13	30085188	30085188
chr2	166198199	166198199
chr2	154648259	154648259
chr11	56750849	56750849
chr12	76548021	76548021
chr9	13649016	13649016
chr17	46153601	46153601
chr19	47019526	47019526
chr19	5751123	5751123
chr15	72106217	72106217
chr10	62327716	62327716
chr9	111285684	111285684
chr18	38111828	38111828
chr5	123338518	123338518
chr11	97489761	97489761
chr14	46610502	46610502
chr3	89123208	89123208
chr12	84175769	84175769
chr12	108794239	108794239
chr2	103893950	103893950
chr10	85002052	85002052
chr8	90927681	90927681
chr2	151921792	151921792
chr7	4842715	4842715
chr1	154281608	154281608
chr2	156447500	156447500
chr15	98390030	98390030
chr5	107915496	107915496
chr9	56260484	56260484
chr2	72117847	72117847
chrX	53643798	53643798
chr2	59843340	59843340
chr9	58411730	58411730
chr7	79710901	79710901
chr5	34502994	34502994
chr4	107128515	107128515
chr16	50182939	50182939
chr5	88688985	88688985
chr10	60943248	60943248
chr6	126498065	126498065
chr10	99204198	99204198
chr9	110934304	110934304
chr11	49825080	49825080
chr10	93124444	93124444
chr15	80799899	80799899
chr18	86394946	86394946
chr9	42828012	42828012
chr17	88505454	88505454
chr5	113173506	113173506
chr7	127111704	127111704
chr1	55405835	55405835
chr5	139380703	139380703
chr1	171507178	171507178
chr10	59934390	59934390
chr13	37325686	37325686
chr2	129696330	129696330
chr6	112728919	112728919
chr3	30647866	30647866
chr9	20898669	20898669
chr4	155320762	155320762
chr7	63802930	63802930
chr2	152069323	152069323
chr17	86732256	86732256
chr1	191344072	191344072
chr9	119571613	119571613
chr18	62937069	62937069
chr8	113950836	113950836
chr5	117313619	117313619
chr7	46544441	46544441
chr12	4720583	4720583
chr19	28721977	28721977
chr5	64610741	64610741
chr16	92644877	92644877
chr3	86950855	86950855
chr5	52368716	52368716
chr3	34773928	34773928
chr3	96814455	96814455
chr4	155780921	155780921
chr6	30336910	30336910
chr19	41912548	41912548
chr2	157458693	157458693
chr5	17574740	17574740
chr15	84557801	84557801
chr5	123599552	123599552
chr12	71296545	71296545
chr11	100271133	100271133
chr13	92219430	92219430
chr5	36595308	36595308
chr14	54239241	54239241
chr4	118543921	118543921
chr7	68830031	68830031
chr11	70935402	70935402
chr14	47921932	47921932
chr5	143669589	143669589
chr8	124949753	124949753
chr7	24364966	24364966
chr5	100674092	100674092
chr5	110627253	110627253
chrX	103026412	103026412
chr14	121852151	121852151
chr18	11211200	11211200
chr7	118304996	118304996
chr9	22050735	22050735
chr1	133188173	133188173
chr2	169405500	169405500
chr15	33687879	33687879
chr5	24246679	24246679
chr8	122835213	122835213
chr15	99890564	99890564
chr6	146357935	146357935
chr7	27838562	27838562
chr17	14165625	14165625
chr6	47931188	47931188
chr17	26080737	26080737
chr14	76935576	76935576
chr19	37579840	37579840
chr3	51341620	51341620
chr3	101292915	101292915
chr17	50316299	50316299
chr17	27256866	27256866
chr1	38218283	38218283
chr2	73264034	73264034
chr6	73153866	73153866
chr7	70789046	70789046
chr10	67285471	67285471
chr10	81648936	81648936
chr19	24166684	24166684
chr1	181062118	181062118
chr14	48422174	48422174
chr19	18835161	18835161
chr12	46635650	46635650
chrY	1286632	1286632
chr6	7277624	7277624
chr5	34549501	34549501
chr11	4998465	4998465
chr1	178929712	178929712
chr13	23518182	23518182
chr13	71507676	71507676
chr14	67317338	67317338
chr6	18225410	18225410
chr13	56758672	56758672
chr7	64058141	64058141
chr1	121180504	121180504
chr15	34844711	34844711
chr15	67129049	67129049
chr2	125724684	125724684
chr3	65889051	65889051
chr4	87912316	87912316
chr5	119875605	119875605
chr5	138209765	138209765
chr7	112140923	112140923
chr11	69012466	69012466
chr7	30493759	30493759
chr17	27717190	27717190
chr16	93137555	93137555
chr2	170223084	170223084
chr3	85774100	85774100
chr2	102544407	102544407
chr7	45909455	45909455
chr16	19983065	19983065
chr9	49115164	49115164
chr18	82917691	82917691
chr19	12488243	12488243
chr18	37518473	37518473
chr2	127553063	127553063
chr5	26282497	26282497
chr8	92216421	92216421
chr3	82818658	82818658
chr11	53500767	53500767
chr17	83896902	83896902
chr1	120758858	120758858
chr13	73405924	73405924
chr15	76654060	76654060
chr6	92908706	92908706
chr1	191312692	191312692
chr10	111562788	111562788
chr12	108087677	108087677
chr8	23596452	23596452
chr1	78395930	78395930
chr10	67309599	67309599
chr2	21261816	21261816
chr5	76216712	76216712
chr5	117136111	117136111
chr7	83740090	83740090
chr18	60963499	60963499
chr14	25832401	25832401
chr15	101327450	101327450
chr3	138118960	138118960
chr6	29334231	29334231
chr6	84133330	84133330
chr2	37767448	37767448
chr15	100936283	100936283
chr19	45098115	45098115
chr17	32548323	32548323
chr19	31972218	31972218
chr4	46787594	46787594
chr7	80010915	80010915
chr1	89756704	89756704
chr2	30891481	30891481
chr3	108166588	108166588
chr7	125723377	125723377
chr8	36347158	36347158
chr8	108911753	108911753
chr6	72690854	72690854
chr2	49811594	49811594
chr10	38965605	38965605
chr13	64467403	64467403
chr1	176167921	176167921
chr14	75197860	75197860
chr15	53224400	53224400
chr2	131171364	131171364
chr18	47703898	47703898
chr9	108190043	108190043
chr11	22800216	22800216
chr12	8326995	8326995
chr11	81707208	81707208
chr13	45636520	45636520
chr19	36828477	36828477
chr11	76274000	76274000
chr12	78100042	78100042
chr14	25749611	25749611
chr2	38424544	38424544
chr5	120928146	120928146
chr17	32492543	32492543
chr9	64085252	64085252
chr6	147264454	147264454
chr2	29666850	29666850
chr2	26566406	26566406
chr1	187281633	187281633
chr2	13410022	13410022
chr4	136649083	136649083
chr2	9936153	9936153
chr15	28020671	28020671
chr8	122603964	122603964
chr7	102422438	102422438
chr2	30524841	30524841
chr10	8715922	8715922
chr4	133217771	133217771
chr14	25497861	25497861
chr17	28287160	28287160
chr1	86008038	86008038
chr16	46503310	46503310
chr5	24530230	24530230
chr3	89667271	89667271
chr15	97748444	97748444
chr1	186676959	186676959
chr16	18211994	18211994
chr18	55159071	55159071
chr9	41766728	41766728
chr8	124295156	124295156
chr7	40747233	40747233
chr4	120866488	120866488
chr2	174132227	174132227
chr11	4048501	4048501
chr13	47105791	47105791
chr6	114398326	114398326
chr6	100833583	100833583
chr16	92358972	92358972
chr5	113292365	113292365
chr7	19748143	19748143
chr9	102493187	102493187
chr2	10300936	10300936
chr7	112810921	112810921
chr9	31011798	31011798
chr11	72550407	72550407
chr19	9047638	9047638
chr10	120565093	120565093
chr16	91547340	91547340
chr7	24564828	24564828
chr16	66586046	66586046
chr17	88442007	88442007
chr18	37690746	37690746
chrX	103622505	103622505
chr5	114100241	114100241
chr13	56770094	56770094
chr10	24826238	24826238
chr17	6128122	6128122
chr6	84674281	84674281
chr10	122047937	122047937
chr7	122930786	122930786
chr17	75465386	75465386
chr5	124148346	124148346
chr2	180417895	180417895
chr9	42530107	42530107
chr7	99583759	99583759
chr9	120905912	120905912
chr13	59515253	59515253
chr7	112491888	112491888
chr11	90687696	90687696
chr5	76013080	76013080
chr12	73399564	73399564
chr19	7234987	7234987
chr5	35592555	35592555
chr5	105495338	105495338
chr2	35539746	35539746
chr15	89089021	89089021
chr5	76161010	76161010
chr7	73398542	73398542
chr14	71299865	71299865
chr7	73648224	73648224
chr8	83203090	83203090
chr14	121951615	121951615
chr17	47368900	47368900
chr9	57307699	57307699
chr17	80728715	80728715
chr18	46574537	46574537
chr7	143907599	143907599
chr8	119831745	119831745
chr11	5130384	5130384
chr2	156324379	156324379
chr10	116288365	116288365
chr1	83407042	83407042
chr18	39110721	39110721
chr8	106291487	106291487
chr8	120371969	120371969
chr14	61599541	61599541
chr1	167782334	167782334
chr5	115524167	115524167
chr2	39226365	39226365
chr1	191964485	191964485
chr1	91856921	91856921
chr13	54331988	54331988
chr7	29503768	29503768
chr5	144040876	144040876
chr2	127889596	127889596
chr7	80833157	80833157
chr13	112755190	112755190
chr12	76196961	76196961
chr18	64351774	64351774
chr19	58911574	58911574
chr7	28840697	28840697
chr7	145308516	145308516
chr5	108448840	108448840
chr13	57529691	57529691
chr6	94647732	94647732
chr14	23835926	23835926
chr16	33725399	33725399
chr17	46484186	46484186
chr18	9994381	9994381
chr2	153696135	153696135
chr2	167004698	167004698
chr3	30722328	30722328
chr3	86803055	86803055
chr4	117528198	117528198
chr5	105576061	105576061
chr5	137878034	137878034
chr6	73315296	73315296
chr7	83867456	83867456
chr8	13932254	13932254
chr9	83727678	83727678
chr13	95890331	95890331
chr15	84707360	84707360
chr8	36155508	36155508
chr11	70639086	70639086
chr10	78780587	78780587
chr9	121819584	121819584
chr6	92787518	92787518
chr7	127815243	127815243
chr1	133736421	133736421
chr11	101126082	101126082
chr5	121042567	121042567
chr6	127855874	127855874
chr6	145125893	145125893
chr12	103193262	103193262
chr13	58663373	58663373
chr6	127625205	127625205
chr7	83929457	83929457
chr5	73265696	73265696
chr1	74616642	74616642
chr1	23256909	23256909
chr1	175598539	175598539
chr5	119657056	119657056
chr7	4546720	4546720
chr1	37380210	37380210
chr15	66500902	66500902
chr13	29307472	29307472
chr1	135389494	135389494
chr1	135106139	135106139
chr14	79562999	79562999
chr12	76558468	76558468
chr12	77668009	77668009
chr13	114298019	114298019
chr17	83113847	83113847
chr3	101925792	101925792
chr6	71203761	71203761
chr6	86801637	86801637
chr17	47059983	47059983
chr17	69156689	69156689
chr12	31978154	31978154
chr14	75976304	75976304
chr5	138187143	138187143
chr8	90892724	90892724
chr1	36499623	36499623
chr2	119986561	119986561
[truncated: 33,044 more rows]
