# Supplementary material for: LMO2 is required for TAL1 DNA binding activity and initiation of definitive haematopoiesis at the haemangioblast stage
Source: Nucleic Acids Res. 2017 Jun 30;45(17):9874–88. doi: 10.1093/nar/gkx573 (PMC5622341; doi:10.1093/nar/gkx573)
Supplement: Supplementary Data [file gkx573_supp.zip › Supplementary_Table_4_ChIPSeq_to_nearest_gene.xlsx]

## Sheet: aTAL1ChIP_in_WT
Chrom	Start	End	Peak	RPK	Chromosom	Start	Start+100bp	gene_name	gene_id	position	L2KO_Flk_FPKM	L2KO_HE_FPKM	T1KO_FPKM	WT_Flk_FPKM	WT_HE_FPKM
chr1	75446050	75446853	MACS_peak_74	259.38	chr1	75450435	75450535	Gm37264	XLOC_002297	chr1:75450435-75474343	0.124686	0.273442	0	0.131334	0
chr1	153542699	153543376	MACS_peak_179	258.32	chr1	153503014	153503114	Npl	XLOC_002859	chr1:153503014-153550045	0.437068	0.370387	1.41599	4.06891	4.54219
chr1	38499412	38499901	MACS_peak_25	258.32	chr1	38722619	38722719	Gm38135	XLOC_000259	chr1:38722619-38723121	0	0	0	0	0
chr1	184645180	184645898	MACS_peak_251	253.31	chr1	184610279	184610379	Rpl21-ps1	XLOC_001574	chr1:184610279-184629473	0	0	0	0	0
chr1	131126150	131126635	MACS_peak_136	247.29	chr1	131127454	131127554	Dyrk3	XLOC_002663	chr1:131127454-131138340	1.18654	0	1.45011	1.43502	0.763414
chr1	75463662	75464599	MACS_peak_76	235.86	chr1	75474568	75474668	Chpf,Obsl1	XLOC_002298	chr1:75474568-75506452	18.2278	27.5427	16.1185	16.8994	41.3717
chr1	184717117	184717594	MACS_peak_252	210.65	chr1	184712496	184712596	4930488B22Rik	XLOC_001576	chr1:184712496-184718989	0	0	0	0	0
chr1	190168868	190169264	MACS_peak_263	189.47	chr1	190118034	190118134	Gm28172	XLOC_001617	chr1:190118034-190217276	0	0	0	0	0
chr1	70902228	70902855	MACS_peak_61	187.13	chr1	71027497	71027597	Gm16236	XLOC_002241	chr1:71027497-71103146	2.46833	0.401531	3.10226	0.636871	0
chr1	44409872	44410935	MACS_peak_37	186.7	chr1	44392808	44392908	Gm28893	XLOC_000317	chr1:44392808-44394447	0	0	0	0	0
chr1	161894518	161894941	MACS_peak_203	181.77	chr1	161890457	161890557	Gm31925	XLOC_001303	chr1:161890457-161903173	0	0	0	0.153519	0
chr1	170845489	170846303	MACS_peak_217	178.36	chr1	170868644	170868744	Dusp12	XLOC_003043	chr1:170868644-170885881	2.07043	2.29698	5.40932	4.51096	5.47247
chr1	87961101	87962165	MACS_peak_90	173.96	chr1	88015923	88016023	Gm25198	XLOC_000726	chr1:88015923-88016033	0	0	0	0	0
chr1	134425927	134426763	MACS_peak_158	173.07	chr1	134435627	134435727	Platr1	XLOC_001087	chr1:134435627-134439597	0.0195863	0	0.133228	0	0
chr1	135204436	135205421	MACS_peak_159	171.9	chr1	135231994	135232094	Gm4204	XLOC_001102	chr1:135231994-135233225	211.235	120.552	182.061	231.992	195.801
chr1	168287971	168288910	MACS_peak_214	168.14	chr1	168490642	168490742	Mir6348	XLOC_001373	chr1:168490642-168490762	0	0	0	0	0
chr1	36919681	36920841	MACS_peak_18	164.46	chr1	36957929	36958029	Rpl12-ps1	XLOC_001959	chr1:36957929-36958427	0	0	0	0	0
chr1	64040883	64041418	MACS_peak_57	158.85	chr1	64029446	64029546	Mir6899	XLOC_002186	chr1:64029446-64122282	0	0	0	0	0
chr1	131638105	131638544	MACS_peak_137	158.43	chr1	131632508	131632608	Gm8532	XLOC_002672	chr1:131632508-131632969	6.83209	0	0	2.44416	0
chr1	38447514	38448114	MACS_peak_23	149.46	chr1	38177325	38177425	Aff3	XLOC_001976	chr1:38177325-38664955	7.8925	29.4425	6.47247	15.5763	27.8213
chr1	134092633	134093088	MACS_peak_154	148.54	chr1	134096404	134096504	Gm38140	XLOC_002700	chr1:134096404-134099159	0	0.0421941	0	0	0
chr1	130300130	130300459	MACS_peak_133	145.16	chr1	130269949	130270049	Gm16081	XLOC_002645	chr1:130269949-130281258	0	0	0	0	0
chr1	127662551	127663079	MACS_peak_130	139.6	chr1	127729412	127729512	2900009J06Rik	XLOC_002627	chr1:127729412-127774092	0.484675	0	1.06368	0	0
chr1	176573642	176574277	MACS_peak_230	138.35	chr1	176641896	176641996	Gm17966	XLOC_003134	chr1:176641896-176642558	0	0	0	0	0
chr1	176137681	176138204	MACS_peak_229	136.6	chr1	176276212	176276312	Gm38101	XLOC_001480	chr1:176276212-176279769	0	0	0	0.0222128	0
chr1	165356321	165356816	MACS_peak_208	135.1	chr1	165328697	165328797	Gm38368	XLOC_001343	chr1:165328697-165460475	0	0	0	0	0
chr1	134073113	134073541	MACS_peak_151	133.44	chr1	134075169	134075269	Btg2	XLOC_002699	chr1:134075169-134079120	2.48812	12.9439	5.34693	8.47339	5.04345
chr1	75136519	75137276	MACS_peak_71	133.29	chr1	75134553	75134653	Cnppd1	XLOC_002287	chr1:75134553-75142711	8.87471	14.0883	4.55822	8.3959	7.01825
chr1	154485410	154485863	MACS_peak_183	132.18	chr1	154390730	154390830	Cacna1e	XLOC_002874	chr1:154390730-154884501	0.564802	0.0926549	0.19227	0.502499	0
chr1	134152594	134153426	MACS_peak_155	132.1	chr1	134182175	134182275	Chil1	XLOC_001081	chr1:134182175-134190181	0.0611402	0	0	0.194228	0
chr1	180850661	180851094	MACS_peak_239	129.76	chr1	180851126	180851226	Gm20305	XLOC_003177	chr1:180851126-180868113	0	0	0	0	0
chr1	165818048	165818860	MACS_peak_210	127.96	chr1	165781074	165781174	Gm17976	XLOC_001354	chr1:165781074-166002678	0	0	0	0	0
chr1	80218246	80218668	MACS_peak_81	127.73	chr1	80225043	80225143	2310015K22Rik	XLOC_000627	chr1:80225043-80228792	0	0	0	0	0
chr1	152050011	152050722	MACS_peak_175	126.64	chr1	152128584	152128684	Gm8964	XLOC_001210	chr1:152128584-152129389	0	0	0	0	0
chr1	134083238	134083638	MACS_peak_153	126.12	chr1	134075169	134075269	Btg2	XLOC_002699	chr1:134075169-134079120	2.48812	12.9439	5.34693	8.47339	5.04345
chr1	38478002	38478849	MACS_peak_24	125.99	chr1	38722619	38722719	Gm38135	XLOC_000259	chr1:38722619-38723121	0	0	0	0	0
chr1	179854212	179854795	MACS_peak_238	123.78	chr1	179924951	179925051	Gm37070	XLOC_003164	chr1:179924951-179925411	0	0	0	0	0
chr1	155039162	155039668	MACS_peak_187	122.89	chr1	155063446	155063546	Gm9530	XLOC_002876	chr1:155063446-155083266	0.0445692	0	0.320981	0.111147	0
chr1	91019371	91019712	MACS_peak_96	122.81	chr1	90998736	90998836	Lrrfip1	XLOC_000767	chr1:90998736-91128944	12.6469	30.1265	9.61649	12.8275	22.8191
chr1	98309903	98310435	MACS_peak_108	121.09	chr1	98267150	98267250	Gm29462	XLOC_000848	chr1:98267150-98267438	6.46324	15.4774	2.37953	5.10016	5.88639
chr1	173329202	173329872	MACS_peak_222	118.25	chr1	173331885	173331985	Ackr1,Cadm3	XLOC_003102	chr1:173331885-173466040	3.13302	0.123498	1.93209	3.2585	5.3095
chr1	82815679	82816276	MACS_peak_83	116.3	chr1	82819834	82819934	Gm28942	XLOC_000642	chr1:82819834-82820377	0	0	0	0	0
chr1	180902821	180903272	MACS_peak_241	115.9	chr1	180904292	180904392	Pycr2	XLOC_001530	chr1:180904292-180908088	2.22953	0	1.26203	3.76768	0
chr1	191132976	191133373	MACS_peak_266	112.17	chr1	191132656	191132756	Gm38161	XLOC_001627	chr1:191132656-191134014	0	0	0	0	0
chr1	123406579	123406823	MACS_peak_124	111.85	chr1	123321470	123321570	Gm37478	XLOC_002602	chr1:123321470-124045559	0	0	0	0	0
chr1	149482834	149483059	MACS_peak_172	111.85	chr1	149413259	149413359	Gm37096	XLOC_002817	chr1:149413259-149449951	0	0	0	0	0
chr1	133311909	133312397	MACS_peak_148	110.56	chr1	133309799	133309899	Gm28040,Golt1a,Kiss1	XLOC_001068	chr1:133309799-133329901	0	0	0	0	0
chr1	172364782	172365340	MACS_peak_221	110.21	chr1	172376545	172376645	Pigm	XLOC_001429	chr1:172376545-172384099	11.48	29.2464	15.1925	16.3461	33.062
chr1	105800547	105801088	MACS_peak_113	110.16	chr1	105780717	105780817	Tnfrsf11a	XLOC_000888	chr1:105780717-105847981	0.0216067	0	0.0622931	0.33243	0.726771
chr1	75771065	75771618	MACS_peak_77	110.01	chr1	75636389	75636489	Gm5257	XLOC_000606	chr1:75636389-75637179	0	0	0	0	0
chr1	136588730	136589305	MACS_peak_165	109.68	chr1	136576937	136577037	Gm33994	XLOC_002737	chr1:136576937-136579477	0	0	0	0	0
chr1	159635284	159635733	MACS_peak_201	106.88	chr1	159523768	159523868	Tnr	XLOC_001274	chr1:159523768-159931729	0	0.0250845	0	0.010573	0
chr1	72036649	72036961	MACS_peak_65	105.65	chr1	72087856	72087956	Gm8885	XLOC_000542	chr1:72087856-72088454	6.52428	1.87975	10.0441	5.16476	3.65292
chr1	128128276	128128980	MACS_peak_132	104.84	chr1	128103300	128103400	R3hdm1	XLOC_001005	chr1:128103300-128237736	28.327	36.2377	33.2414	29.0553	24.5847
chr1	181334228	181335669	MACS_peak_243	104.08	chr1	181352627	181352727	Gm16539	XLOC_003186	chr1:181352627-181460641	0	0	0	0	0
chr1	79687277	79687647	MACS_peak_79	102.81	chr1	79702261	79702361	Wdfy1	XLOC_002321	chr1:79702261-79781445	7.5689	10.8766	11.0347	10.2546	11.6087
chr1	185454452	185454975	MACS_peak_254	100.46	chr1	185447115	185447215	Slc30a10	XLOC_001588	chr1:185447115-185468762	0.125552	0	0.121576	0.332167	0
chr1	133073184	133073558	MACS_peak_146	100.18	chr1	133045666	133045766	Gm28609	XLOC_002687	chr1:133045666-133108687	0	0	0	0	0
chr1	174171388	174171940	MACS_peak_226	99.39	chr1	174172775	174172875	Spta1	XLOC_001464	chr1:174172775-174248450	0	0	0	0.0087536	0.140191
chr1	138960207	138960443	MACS_peak_170	98.76	chr1	138963434	138963534	Gm16304	XLOC_002770	chr1:138963434-139178960	0	0	0	0	0
chr1	80030298	80030527	MACS_peak_80	98.76	chr1	80098621	80098721	Gm28058	XLOC_000624	chr1:80098621-80098885	0	0	0	0	0
chr1	37470956	37471170	MACS_peak_21	98.34	chr1	37439339	37439439	Mgat4a	XLOC_001965	chr1:37439339-37541016	3.19945	0.201841	0.811081	1.67262	0
chr1	56508843	56509094	MACS_peak_43	98.34	chr1	56531823	56531923	Gm28240	XLOC_000394	chr1:56531823-56533876	0	0	0	0	0
chr1	188387823	188388226	MACS_peak_260	98.2	chr1	188262022	188262122	Ush2a	XLOC_001608	chr1:188262022-188965041	0	0	0.0658891	0.030267	0
chr1	178228880	178229350	MACS_peak_233	97.11	chr1	178266203	178266303	Gm8023	XLOC_001500	chr1:178266203-178267106	0	0.581781	0.454426	0	0
chr1	173333272	173333947	MACS_peak_223	96.52	chr1	173331885	173331985	Aim2	XLOC_001446	chr1:173331885-173466040	0.178515	1.09076	0.194478	0.837784	3.37891
chr1	38766950	38767868	MACS_peak_26	96.34	chr1	38793644	38793744	Lonrf2	XLOC_001977	chr1:38793644-38836711	0.105428	0.483401	0	0.142319	0
chr1	62181632	62181982	MACS_peak_50	95.79	chr1	62656694	62656794	Gm11600	XLOC_002168	chr1:62656694-62657788	0	0	0	0	0
chr1	130740940	130741801	MACS_peak_135	95.39	chr1	130731975	130732075	Gm28857	XLOC_002654	chr1:130731975-130744622	0	0	0	0	0
chr1	176675062	176675670	MACS_peak_231	95.24	chr1	176700616	176700716	Gm26104	XLOC_001481	chr1:176700616-176700724	0	0	0	0	0
chr1	44584862	44585259	MACS_peak_38	94.77	chr1	44551510	44551610	Gm38110	XLOC_000321	chr1:44551510-44796838	0	0	0	0	0
chr1	181839831	181840178	MACS_peak_245	93.63	chr1	181851573	181851673	Gm5533	XLOC_003191	chr1:181851573-181853189	0	0	0	0	0
chr1	75336490	75336795	MACS_peak_72	93.46	chr1	75360328	75360428	Gm15179	XLOC_002295	chr1:75360328-75375012	0.897039	0	0	0	0
chr1	132095430	132096008	MACS_peak_139	93.08	chr1	132100638	132100738	Gm26034	XLOC_001049	chr1:132100638-132100754	0	0	0	0	0
chr1	193028882	193029118	MACS_peak_272	92.05	chr1	193040972	193041072	Gm31406	XLOC_003291	chr1:193040972-193042405	0	0	0	0	0
chr1	151177158	151177480	MACS_peak_174	91.2	chr1	151138033	151138133	C730036E19Rik	XLOC_001201	chr1:151138033-151142345	0.0543894	0	0	0	0
chr1	137430737	137430983	MACS_peak_167	88.75	chr1	137367150	137367250	Gm23534	XLOC_002747	chr1:137367150-137367247	0	0	0	0	0
chr1	157055353	157055722	MACS_peak_195	88.75	chr1	157099138	157099238	Tex35	XLOC_002901	chr1:157099138-157108680	0.165388	0	0	0.808249	2.4844
chr1	124558195	124558579	MACS_peak_125	87.73	chr1	124505756	124505856	Gm28299	XLOC_002613	chr1:124505756-124846039	0	0	0	0	0
chr1	126719733	126720343	MACS_peak_129	87.49	chr1	126872202	126872302	4930599A14Rik	XLOC_002623	chr1:126872202-126876615	0	0	0	0	0
chr1	159250461	159250683	MACS_peak_199	86.49	chr1	159232319	159232419	Gm37088	XLOC_002916	chr1:159232319-159347640	0	0	0	0	0
chr1	180872619	180872838	MACS_peak_240	86.49	chr1	180874877	180874977	Gm18036	XLOC_001528	chr1:180874877-180875326	0	0	0	0	0
chr1	192796472	192796860	MACS_peak_270	84.79	chr1	192820673	192820773	Gm38360	XLOC_003286	chr1:192820673-192821127	0	0	0	0	0
chr1	171441373	171441866	MACS_peak_218	84.77	chr1	171437534	171437634	F11r	XLOC_001406	chr1:171437534-171464603	9.18626	4.74225	7.85009	7.63891	23.8395
chr1	153821477	153821881	MACS_peak_180	84.52	chr1	153849541	153849641	Gm38352	XLOC_002866	chr1:153849541-153909723	0	0.943325	0	0.205925	0
chr1	170064292	170064611	MACS_peak_216	84.52	chr1	170141937	170142037	Uap1	XLOC_003035	chr1:170141937-170174957	9.42113	4.20571	9.19532	12.435	13.8795
chr1	58215402	58215789	MACS_peak_45	84.52	chr1	58210396	58210496	Gm15759	XLOC_002125	chr1:58210396-58380259	0	0	0	0	0
chr1	179422910	179423126	MACS_peak_236	81.7	chr1	179520377	179520477	Gm5561	XLOC_003161	chr1:179520377-179520857	0	0	0	0	0
chr1	179682015	179682267	MACS_peak_237	81.7	chr1	179695296	179695396	Ahctf1,Gm1305	XLOC_003163	chr1:179695296-179804676	39.7381	120.989	62.315	68.9378	98.5005
chr1	84614835	84615098	MACS_peak_84	81.7	chr1	84721188	84721288	Gm37738	XLOC_002365	chr1:84721188-84900487	1.8771	2.42584	1.58258	2.58487	1.19107
chr1	132374211	132374573	MACS_peak_144	80.69	chr1	132356314	132356414	Tmcc2	XLOC_002679	chr1:132356314-132391281	1.79617	5.92666	2.37231	2.82187	4.12563
chr1	136014945	136015287	MACS_peak_163	80.69	chr1	136008149	136008249	Tmem9	XLOC_001112	chr1:136008149-136035342	11.6018	8.3781	11.9463	13.2139	6.72408
chr1	82648032	82648519	MACS_peak_82	79.56	chr1	82586920	82587020	Col4a3	XLOC_000638	chr1:82586920-82752394	0	1.30993	0	0.00868485	0.0503325
chr1	156985732	156986017	MACS_peak_194	79.53	chr1	156972759	156972859	Gm10531	XLOC_001257	chr1:156972759-157054034	0	0	0	0	0
chr1	60073991	60074297	MACS_peak_47	79.53	chr1	60069784	60069884	Carf	XLOC_000439	chr1:60069784-60153953	2.9527	4.85213	2.279	5.69428	6.26246
chr1	125711498	125712465	MACS_peak_127	78.84	chr1	125676994	125677094	Lypd1	XLOC_002618	chr1:125676994-125913101	0.200084	0	0.224938	0.256585	0
chr1	176900933	176901225	MACS_peak_232	78.61	chr1	176814659	176814759	Sdccag8	XLOC_001484	chr1:176814659-177258203	1.55734	6.77934	0.71004	1.78914	1.06622
chr1	185515560	185515823	MACS_peak_256	78.61	chr1	185487293	185487393	5033404E19Rik	XLOC_001589	chr1:185487293-185498159	0.0895344	0	0.235023	0.0896128	0
chr1	73072340	73073026	MACS_peak_67	78.38	chr1	72984843	72984943	Tnp1	XLOC_002258	chr1:72984843-73025507	0	0	0	0	0
chr1	76676758	76677235	MACS_peak_78	77.87	chr1	76890471	76890571	Gm816	XLOC_002302	chr1:76890471-77027792	0	0	0	0	0
chr1	21088887	21089447	MACS_peak_9	77.71	chr1	21080113	21080213	Gm28287	XLOC_000125	chr1:21080113-21081748	0	0	0	0	0
chr1	39754235	39754883	MACS_peak_30	77.57	chr1	39804147	39804247	Gm3646	XLOC_001991	chr1:39804147-39805332	0	0	0	0	0
chr1	43728218	43728755	MACS_peak_36	77.49	chr1	43730601	43730701	Gm29155	XLOC_002011	chr1:43730601-43743895	0	0	0	0	0
chr1	93624241	93624992	MACS_peak_103	77.38	chr1	93685659	93685759	Bok	XLOC_000816	chr1:93685659-93695764	1.03309	0	0	0.550546	1.38389
chr1	71138976	71139370	MACS_peak_62	77.19	chr1	71155245	71155345	Gm8870	XLOC_002242	chr1:71155245-71156020	0	0	0	0	0
chr1	85992002	85992392	MACS_peak_86	77.19	chr1	85972364	85972464	Gm28100	XLOC_002382	chr1:85972364-85986917	0	0	0	0	0
chr1	94035050	94035625	MACS_peak_107	75.53	chr1	94038304	94038404	Pdcd1	XLOC_002473	chr1:94038304-94052553	0.127447	0	0	0.0740309	0
chr1	63453194	63454031	MACS_peak_56	75.18	chr1	63445890	63445990	Gm22281	XLOC_002180	chr1:63445890-63596276	0	0	0	0	0
chr1	93046065	93046741	MACS_peak_102	75.08	chr1	93015463	93015563	Kif1a	XLOC_002462	chr1:93015463-93101951	7.28994	18.1234	6.49341	6.12359	0.638965
chr1	182817212	182817931	MACS_peak_249	74.98	chr1	182763859	182763959	Susd4	XLOC_001556	chr1:182763859-182896591	0.219089	1.25088	0.40125	0.14569	0
chr1	132200576	132200907	MACS_peak_141	74.63	chr1	132191430	132191530	Lemd1	XLOC_001052	chr1:132191430-132259227	1.28564	12.2957	0.950832	1.10536	0.37013
chr1	153967912	153968157	MACS_peak_181	74.63	chr1	153939225	153939325	Gm29290	XLOC_001229	chr1:153939225-153941290	0	0	0	0	0
chr1	155052357	155052656	MACS_peak_188	74.63	chr1	155063446	155063546	Gm9530	XLOC_002876	chr1:155063446-155083266	0.0445692	0	0.320981	0.111147	0
chr1	157695305	157695648	MACS_peak_196	74.63	chr1	157621963	157622063	Gm38213	XLOC_002909	chr1:157621963-157622136	0	0	0	0	0
chr1	158501015	158501389	MACS_peak_198	74.63	chr1	158362272	158362372	Gm37367	XLOC_001267	chr1:158362272-158691781	0	0	0	0	0
chr1	187842035	187842274	MACS_peak_259	74.63	chr1	187608790	187608890	Gm38315	XLOC_001606	chr1:187608790-188214885	0	0	0	0	0
chr1	191994522	191995018	MACS_peak_269	74.03	chr1	191992860	191992960	Gm32460	XLOC_001641	chr1:191992860-191993092	0	1.3221	2.83951	0	0
chr1	165322877	165323542	MACS_peak_207	73.97	chr1	165328697	165328797	Gm37864	XLOC_002984	chr1:165328697-165460475	1.40727	0.198803	0.599375	1.04278	0.991763
chr1	192994228	192994546	MACS_peak_271	73.97	chr1	193040972	193041072	Gm31406	XLOC_003291	chr1:193040972-193042405	0	0	0	0	0
chr1	153139663	153139999	MACS_peak_177	73.63	chr1	153122755	153122855	Lamc2	XLOC_002854	chr1:153122755-153186447	0.0614194	0.422611	0.229915	0.240895	2.68409
chr1	91861474	91862001	MACS_peak_99	73.54	chr1	91916259	91916359	Gm37600	XLOC_000782	chr1:91916259-91919551	0	0	0	0	0
chr1	189756437	189757075	MACS_peak_261	73.3	chr1	189728267	189728367	Ptpn14	XLOC_001614	chr1:189728267-189876695	7.14124	24.6896	10.8809	9.69218	29.9616
chr1	93731916	93732336	MACS_peak_105	72.67	chr1	93701934	93702034	Gm10550	XLOC_000817	chr1:93701934-93790610	0	0	0	0	0
chr1	106936054	106936323	MACS_peak_114	72.59	chr1	106934448	106934548	Serpinb12	XLOC_000897	chr1:106934448-106957080	0	0	0	0	0
chr1	174971249	174971523	MACS_peak_227	72.59	chr1	175059086	175059186	5730408A14Rik	XLOC_003123	chr1:175059086-175492500	0	0	0	0.0391881	0
chr1	182523666	182524093	MACS_peak_247	72.22	chr1	182546249	182546349	Gm8197	XLOC_001552	chr1:182546249-182555480	0	0	0	0	0
chr1	45761378	45761818	MACS_peak_39	72.06	chr1	45768336	45768436	Gm8307	XLOC_000327	chr1:45768336-45769486	0	0	0	0	0
chr1	155097544	155097866	MACS_peak_189	71	chr1	155096360	155096460	Ier5	XLOC_002877	chr1:155096360-155099636	4.11494	3.4781	7.46565	6.96271	4.96182
chr1	154189492	154189731	MACS_peak_182	70.35	chr1	154201186	154201286	Zfp648	XLOC_001230	chr1:154201186-154205689	0	0	0	0	0
chr1	153309487	153309881	MACS_peak_178	70.17	chr1	153218921	153219021	Gm8818	XLOC_001217	chr1:153218921-153332786	0	0	0.623696	0.160493	0.32994
chr1	191089347	191089685	MACS_peak_265	70.17	chr1	191097846	191097946	Batf3	XLOC_001626	chr1:191097846-191108945	0	0	0	0.670325	0
chr1	191896834	191897829	MACS_peak_268	69.33	chr1	191886129	191886229	Slc30a1	XLOC_001639	chr1:191886129-191913247	1.79651	9.78861	2.59117	3.17721	21.962
chr1	135714302	135714730	MACS_peak_160	68.47	chr1	135720060	135720160	Csrp1	XLOC_001106	chr1:135720060-135752232	7.00358	21.605	9.00266	2.28401	22.3022
chr1	133077886	133078397	MACS_peak_147	68.26	chr1	133045666	133045766	Gm28609	XLOC_002687	chr1:133045666-133108687	0	0	0	0	0
chr1	92441354	92442054	MACS_peak_100	67.81	chr1	92439009	92439109	Ndufa10	XLOC_002446	chr1:92439009-92473860	19.1915	39.3899	25.2639	20.3918	25.6861
chr1	121067522	121067784	MACS_peak_123	67.55	chr1	121087404	121087504	Celrr	XLOC_000972	chr1:121087404-121178441	0	0	0	0.329007	0
chr1	132249321	132249604	MACS_peak_142	67.55	chr1	132274715	132274815	Gm29630	XLOC_002678	chr1:132274715-132280411	0	0	0	0	0
chr1	161268975	161269297	MACS_peak_202	67.55	chr1	161297817	161297917	Gm19057	XLOC_002941	chr1:161297817-161299014	0	0	0	0	0
chr1	171865454	171865802	MACS_peak_220	67.55	chr1	171839696	171839796	Cd84	XLOC_001417	chr1:171839696-171890718	0	0	0	0	0
chr1	174159154	174159494	MACS_peak_225	67.55	chr1	174158721	174158821	Olfr420	XLOC_001462	chr1:174158721-174159767	0	0	0	0	0
chr1	56877862	56878148	MACS_peak_44	67.55	chr1	56793980	56794080	Satb2	XLOC_002112	chr1:56793980-57050084	2.50931	1.04088	3.17455	3.60732	1.91865
chr1	74295224	74296054	MACS_peak_69	67.53	chr1	74284929	74285029	Pnkd	XLOC_000567	chr1:74284929-74353694	2.55635	4.26366	2.91127	1.43778	2.56443
chr1	157740361	157741090	MACS_peak_197	67.31	chr1	157621963	157622063	Gm38213	XLOC_002909	chr1:157621963-157622136	0	0	0	0	0
chr1	12530678	12531062	MACS_peak_2	67.01	chr1	12565576	12565676	Gm2383	XLOC_000067	chr1:12565576-12566383	0	0	0	0	0
chr1	62382768	62383084	MACS_peak_51	67.01	chr1	62656694	62656794	Gm11600	XLOC_002168	chr1:62656694-62657788	0	0	0	0	0
chr1	118830798	118831139	MACS_peak_119	66.55	chr1	118834131	118834231	Gli2	XLOC_002572	chr1:118834131-119053619	4.21274	26.659	6.66544	3.61187	0.948788
chr1	126649825	126650160	MACS_peak_128	66.55	chr1	126872202	126872302	4930599A14Rik	XLOC_002623	chr1:126872202-126876615	0	0	0	0	0
chr1	133964788	133965077	MACS_peak_150	66.55	chr1	133962161	133962261	Gm1627	XLOC_001077	chr1:133962161-133971938	0	0	0	0	0
chr1	183299139	183299532	MACS_peak_250	66.55	chr1	183276351	183276451	Brox	XLOC_003207	chr1:183276351-183325476	2.47919	6.31593	1.92478	2.99929	7.33658
chr1	190174363	190174890	MACS_peak_264	66.39	chr1	190118034	190118134	Gm28172	XLOC_001617	chr1:190118034-190217276	0	0	0	0	0
chr1	171853617	171854030	MACS_peak_219	66.29	chr1	171839696	171839796	Cd84	XLOC_001417	chr1:171839696-171890718	0	0	0	0	0
chr1	138298243	138298659	MACS_peak_169	66.03	chr1	138273737	138273837	Atp6v1g3	XLOC_001144	chr1:138273737-138289462	0	0	0	0	0
chr1	167270963	167272028	MACS_peak_211	65.98	chr1	167290124	167290224	Mir6347	XLOC_001366	chr1:167290124-167290225	0	0	0	0	0
chr1	90289429	90289931	MACS_peak_94	65.75	chr1	90280457	90280557	Gm28723	XLOC_000760	chr1:90280457-90283912	0.561195	0	0.21784	0.498925	0
chr1	118899476	118899802	MACS_peak_120	65.68	chr1	118834131	118834231	Mir6346	XLOC_000947	chr1:118834131-119053619	0	0	0	0	0
chr1	36582092	36582433	MACS_peak_17	65.68	chr1	36548638	36548738	Gm6428	XLOC_000234	chr1:36548638-36683183	0	0	0	0	0
chr1	41278928	41279232	MACS_peak_34	65.68	chr1	41167586	41167686	4930448I06Rik	XLOC_002000	chr1:41167586-41181252	0	0	0	0	0
chr1	42952622	42952962	MACS_peak_35	65.68	chr1	43036844	43036944	Gm24001	XLOC_000297	chr1:43036844-43036929	0	0	0	0	0
chr1	61820278	61820603	MACS_peak_49	65.68	chr1	61638823	61638923	Gm38075	XLOC_000470	chr1:61638823-62642284	0.193119	0	0	0.397163	0.700458
chr1	37054624	37055107	MACS_peak_19	64.91	chr1	37026595	37026695	Gm37020	XLOC_001960	chr1:37026595-37187613	0	0	0	0	0
chr1	90246703	90247219	MACS_peak_93	64.5	chr1	90255275	90255375	Gm28721	XLOC_002426	chr1:90255275-90260120	0	0	0	0	0
chr1	127756506	127757126	MACS_peak_131	64.29	chr1	127774163	127774263	Ccnt2	XLOC_001001	chr1:127774163-127808061	19.3381	20.9114	21.3816	23.9107	15.7591
chr1	91398194	91398459	MACS_peak_98	64.12	chr1	91404878	91404978	1700020N18Rik	XLOC_002437	chr1:91404878-91406029	0	0	0	0	0
chr1	156070889	156071381	MACS_peak_191	63.79	chr1	156075965	156076065	Fam163a	XLOC_002888	chr1:156075965-156205026	0.153487	0.429468	2.16836	0.205956	2.6785
chr1	64098710	64099318	MACS_peak_58	63.74	chr1	64150200	64150300	Gm13750	XLOC_000495	chr1:64150200-64150665	0	0	0	0	0
chr1	132367761	132368246	MACS_peak_143	63.58	chr1	132356314	132356414	Tmcc2	XLOC_002679	chr1:132356314-132391281	1.79617	5.92666	2.37231	2.82187	4.12563
chr1	135800089	135800977	MACS_peak_161	63.53	chr1	135818597	135818697	Lad1	XLOC_001109	chr1:135818597-135833342	3.44983	2.01202	5.02132	1.47716	0.530458
chr1	14304328	14304887	MACS_peak_5	63.44	chr1	14168953	14169053	Eya1	XLOC_001771	chr1:14168953-14310235	1.45505	1.00246	0.973141	4.21171	3.36062
chr1	181323158	181323539	MACS_peak_242	63.23	chr1	181352627	181352727	Gm16539	XLOC_003186	chr1:181352627-181460641	0	0	0	0	0
chr1	30818138	30818457	MACS_peak_13	63.23	chr1	30802338	30802438	Gm37906	XLOC_001888	chr1:30802338-30873921	0.55028	0.266797	1.20595	0.681881	2.20646
chr1	39438582	39438953	MACS_peak_28	63.23	chr1	39367841	39367941	Gm37265	XLOC_001984	chr1:39367841-39478755	0	0	0	0	0
chr1	62739645	62739930	MACS_peak_52	63.23	chr1	62703284	62703384	Gm37121	XLOC_000474	chr1:62703284-62818695	0.541538	1.71093	1.70565	2.42464	3.1751
chr1	90588006	90588295	MACS_peak_95	63.23	chr1	90602980	90603080	Cops8	XLOC_000763	chr1:90602980-90613341	13.988	11.7936	12.9092	24.0426	24.5983
chr1	93687481	93687796	MACS_peak_104	63.23	chr1	93685659	93685759	Bok	XLOC_000816	chr1:93685659-93695764	1.03309	0	0	0.550546	1.38389
chr1	156745081	156745463	MACS_peak_193	63.14	chr1	156793511	156793611	Gm15428	XLOC_001254	chr1:156793511-156793844	21.2662	20.702	25.3842	20.173	45.1687
chr1	71769535	71769913	MACS_peak_64	63.14	chr1	71714047	71714147	Gm5256	XLOC_002247	chr1:71714047-71714924	0.834802	0	2.23579	1.82064	1.85604
chr1	134381812	134382470	MACS_peak_157	62.3	chr1	134385939	134386039	4933406M09Rik	XLOC_001084	chr1:134385939-134390981	0	0	0	0	0
chr1	62908272	62908740	MACS_peak_53	61.83	chr1	62958417	62958517	Ndufs1	XLOC_002172	chr1:62958417-63180486	21.5612	45.6454	37.5307	31.4412	24.6547
chr1	185451551	185451855	MACS_peak_253	61.56	chr1	185447115	185447215	Slc30a10	XLOC_001588	chr1:185447115-185468762	0.125552	0	0.121576	0.332167	0
chr1	88594519	88595197	MACS_peak_91	60.96	chr1	88551516	88551616	Gm19589	XLOC_000742	chr1:88551516-88562167	0	0	0	0	0
chr1	179055795	179056135	MACS_peak_234	60.45	chr1	178951959	178952059	Smyd3	XLOC_003160	chr1:178951959-179518041	6.75103	2.9025	9.37832	11.9628	1.09368
chr1	195176363	195176727	MACS_peak_274	60.45	chr1	195136810	195136910	Cr2	XLOC_003308	chr1:195136810-195176716	0.14363	0	0	0.313319	0
chr1	37122375	37122708	MACS_peak_20	60.45	chr1	37214433	37214533	Cnga3	XLOC_000243	chr1:37214433-37263384	0	0	0.613473	0	0
chr1	37744752	37745045	MACS_peak_22	60.45	chr1	37754775	37754875	Tsga10	XLOC_001969	chr1:37754775-37871388	1.9974	3.1839	2.80092	1.23155	1.5181
chr1	63362056	63362374	MACS_peak_55	60.45	chr1	63364719	63364819	Gm11605	XLOC_002179	chr1:63364719-63365365	4.45878	4.52838	4.83023	4.26547	2.04549
chr1	133694821	133695235	MACS_peak_149	60.17	chr1	133699456	133699556	Gm37368	XLOC_002695	chr1:133699456-133801041	0	0	0	0.0228258	0
chr1	87699898	87700233	MACS_peak_88	60.06	chr1	87755869	87755969	Scarna6	XLOC_000721	chr1:87755869-87792428	1.86788	0	2.7622	1.73816	0
chr1	156222649	156223017	MACS_peak_192	59.45	chr1	156227092	156227192	Gm38113	XLOC_002889	chr1:156227092-156227293	0	0	0	0	0
chr1	15757036	15757410	MACS_peak_6	59.45	chr1	15757831	15757931	Gm25168	XLOC_000084	chr1:15757831-15757963	0	0	0	0	0
chr1	165217049	165217396	MACS_peak_206	59.45	chr1	165212285	165212385	Tiprl	XLOC_002981	chr1:165212285-165236996	12.0592	8.76367	7.23079	11.1137	15.6723
chr1	75389990	75390368	MACS_peak_73	59.45	chr1	75375296	75375396	Gm15178	XLOC_002296	chr1:75375296-75432320	0	0	0	0	0
chr1	117150821	117151353	MACS_peak_117	59.15	chr1	117392256	117392356	Gm17777	XLOC_002564	chr1:117392256-117393532	0	0	0	0	0
chr1	100803054	100803458	MACS_peak_112	58.96	chr1	100861792	100861892	Gm25537	XLOC_000862	chr1:100861792-100861901	0	0	0	0	0
chr1	119577015	119577450	MACS_peak_122	58.76	chr1	119545036	119545136	Epb41l5	XLOC_002579	chr1:119545036-119649000	12.6364	29.6692	9.90863	15.3107	22.1823
chr1	69496045	69496529	MACS_peak_60	58.73	chr1	69490356	69490456	Gm29113	XLOC_002231	chr1:69490356-69493788	0.0677089	0	0	0.188303	0
chr1	36091184	36091608	MACS_peak_16	58.38	chr1	36068399	36068499	Gm37335	XLOC_001941	chr1:36068399-36106446	0	0	2.76565	0	0
chr1	154896244	154896988	MACS_peak_184	58.17	chr1	155011331	155011431	Gm29282	XLOC_002875	chr1:155011331-155057179	0	0	0	0	0
chr1	132126051	132126702	MACS_peak_140	57.57	chr1	132112236	132112336	Gm29629	XLOC_001051	chr1:132112236-132142800	0	0	0	0	0
chr1	181372231	181372621	MACS_peak_244	57.24	chr1	181352627	181352727	2900069G24Rik	XLOC_001542	chr1:181352627-181460641	0.0955286	0	0	0.0544031	0
chr1	191855390	191855679	MACS_peak_267	57.24	chr1	191886129	191886229	1700034H15Rik	XLOC_003280	chr1:191886129-191913247	0.0274859	0	0.0237553	0.0780217	0.669859
chr1	118595325	118595892	MACS_peak_118	57.13	chr1	118627944	118628044	Gm28882	XLOC_002571	chr1:118627944-118685168	0	0	0	0	0
chr1	138195162	138195634	MACS_peak_168	56.45	chr1	138190193	138190293	Gm28556	XLOC_002755	chr1:138190193-138192127	0	0	0	0	0
chr1	39205746	39206009	MACS_peak_27	56.1	chr1	39193730	39193830	Npas2	XLOC_000266	chr1:39193730-39363236	0.171459	0.517768	0	0	0
chr1	72986726	72987059	MACS_peak_66	56.1	chr1	72984843	72984943	Tnp1	XLOC_002258	chr1:72984843-73025507	0	0	0	0	0
chr1	93741996	93742402	MACS_peak_106	56.1	chr1	93701934	93702034	Gm10550	XLOC_000817	chr1:93701934-93790610	0	0	0	0	0
chr1	130683888	130684286	MACS_peak_134	56.07	chr1	130670208	130670308	Yod1	XLOC_001025	chr1:130670208-130729253	1.12482	3.747	2.07929	1.44037	3.69321
chr1	13280887	13281215	MACS_peak_3	56.07	chr1	13376069	13376169	Gm29570	XLOC_000074	chr1:13376069-13388413	0	0	0	0	0
chr1	162527642	162527972	MACS_peak_205	56.07	chr1	162532126	162532226	Mettl13	XLOC_002950	chr1:162532126-162548551	5.87077	5.08262	9.96573	9.16113	7.13376
chr1	16991365	16991663	MACS_peak_7	56.07	chr1	16898184	16898284	4921511E07Rik	XLOC_000098	chr1:16898184-17097889	0	0	0	0	0
chr1	187050530	187050867	MACS_peak_258	56.07	chr1	187044647	187044747	Spata17	XLOC_003238	chr1:187044647-187215465	0.212259	0.48632	2.1669	0.425819	0.30638
chr1	189841106	189841431	MACS_peak_262	56.07	chr1	189879934	189880034	Gm38245	XLOC_003257	chr1:189879934-189922363	0.314062	0	0.193263	0.765482	0.951746
chr1	63225933	63226251	MACS_peak_54	56.07	chr1	63248020	63248120	1700039I01Rik	XLOC_002174	chr1:63248020-63248499	0	0	0	0	0
chr1	74857297	74857611	MACS_peak_70	56.07	chr1	74850894	74850994	Gm16582	XLOC_000584	chr1:74850894-74879953	0	0	0	0	0
chr1	87902134	87902447	MACS_peak_89	56.07	chr1	87853286	87853386	4833421G17Rik	XLOC_000724	chr1:87853286-88008551	0.550818	0	0.681456	1.86088	0
chr1	54690347	54690832	MACS_peak_42	55.68	chr1	54645339	54645439	Ankrd44	XLOC_002097	chr1:54645339-54926387	5.9992	15.6677	2.88901	2.14553	24.6119
chr1	119004059	119004475	MACS_peak_121	55.64	chr1	119058468	119058568	Gm26831	XLOC_000948	chr1:119058468-119059848	0	0	0	0	0
chr1	35690389	35690988	MACS_peak_15	55.39	chr1	35625605	35625705	Gm37068	XLOC_001937	chr1:35625605-35651297	0	0	0	0	0
chr1	90242433	90242998	MACS_peak_92	55.34	chr1	90255275	90255375	Gm28721	XLOC_002426	chr1:90255275-90260120	0	0	0	0	0
chr1	132893934	132894406	MACS_peak_145	54.98	chr1	132880272	132880372	Lrrn2	XLOC_001063	chr1:132880272-132940005	0.890257	3.52935	1.96834	0.547759	3.2155
chr1	125023592	125024019	MACS_peak_126	54.93	chr1	125190281	125190381	1700121L03Rik	XLOC_002615	chr1:125190281-125197455	0	0	0	0	0
chr1	135941400	135942239	MACS_peak_162	54.84	chr1	135953577	135953677	Igfn1	XLOC_002728	chr1:135953577-136006342	0.910973	0	0	0.491363	0
chr1	33521997	33522703	MACS_peak_14	54.26	chr1	33453809	33453909	Gm29228	XLOC_000195	chr1:33453809-33669795	0	0	0	0	0
chr1	75450044	75451322	MACS_peak_75	54.21	chr1	75435929	75436029	Gmppa	XLOC_000597	chr1:75435929-75443179	13.2032	18.1358	13.2343	13.2669	10.9304
chr1	73199805	73200481	MACS_peak_68	54.2	chr1	73206889	73206989	Gm38106	XLOC_002259	chr1:73206889-73209423	0	0	0	0	0
chr1	86209474	86209769	MACS_peak_87	54.13	chr1	86302831	86302931	Gm28626	XLOC_002386	chr1:86302831-86307305	0	0	0	0	0
chr1	182687014	182687455	MACS_peak_248	54.02	chr1	182687729	182687829	Gm37218	XLOC_001555	chr1:182687729-182688228	0	0	0	0	0
chr1	152952885	152953336	MACS_peak_176	53.93	chr1	152954992	152955092	Gm28960	XLOC_002853	chr1:152954992-153119261	0	0	0	0	0
chr1	155475858	155476393	MACS_peak_190	53.8	chr1	155520172	155520272	Gm5532	XLOC_002881	chr1:155520172-155527143	0	0	0	0	0
chr1	13573909	13574547	MACS_peak_4	53.41	chr1	13564697	13564797	Tram1	XLOC_001764	chr1:13564697-13589910	22.9952	37.7559	34.7885	24.7509	68.147
chr1	185472003	185472694	MACS_peak_255	53.37	chr1	185487293	185487393	5033404E19Rik	XLOC_001589	chr1:185487293-185498159	0.0895344	0	0.235023	0.0896128	0
chr1	92732665	92733224	MACS_peak_101	53.37	chr1	92714233	92714333	Gm29483	XLOC_002454	chr1:92714233-92717202	0	0	0	0	0
chr1	131834038	131834407	MACS_peak_138	53.33	chr1	131827492	131827592	Slc41a1	XLOC_001042	chr1:131827492-131848865	6.92187	9.6765	6.11872	7.44924	7.74848
chr1	137323549	137323935	MACS_peak_166	53.33	chr1	137325433	137325533	1700006P03Rik	XLOC_002746	chr1:137325433-137325842	0	0	0	0	0
chr1	143073504	143073885	MACS_peak_171	53.33	chr1	143093346	143093446	Gm5835	XLOC_002785	chr1:143093346-143094616	131.9	23.7765	87.2561	163.3	61.6119
chr1	167811201	167811571	MACS_peak_213	53.33	chr1	167689236	167689336	Lmx1a	XLOC_001371	chr1:167689236-167848741	0	0	0	0	0
chr1	168841492	168841856	MACS_peak_215	53.33	chr1	168675271	168675371	1700063I16Rik	XLOC_003023	chr1:168675271-168675882	0	0	0	0	0
chr1	173431155	173431543	MACS_peak_224	53.33	chr1	173468508	173468608	Gm4955	XLOC_003103	chr1:173468508-173474052	0	0	0	0	0
chr1	185752916	185753284	MACS_peak_257	53.33	chr1	185744802	185744902	Gm38093	XLOC_001590	chr1:185744802-185757772	0	0	0	0	0
chr1	24564098	24564485	MACS_peak_12	53.33	chr1	24594086	24594186	Tubb4b-ps2	XLOC_001840	chr1:24594086-24595423	0.105307	0	0	0.270923	0
chr1	52505654	52506040	MACS_peak_40	53.33	chr1	52503233	52503333	Gm5976	XLOC_002075	chr1:52503233-52504229	0	0	0	0	0
chr1	69456620	69457015	MACS_peak_59	53.33	chr1	69441055	69441155	Gm28497	XLOC_000532	chr1:69441055-69444084	0	0	0	0	0
chr1	155030876	155031549	MACS_peak_186	53.2	chr1	155011331	155011431	Gm29282	XLOC_002875	chr1:155011331-155057179	0	0	0	0	0
chr1	23282364	23282927	MACS_peak_10	53.14	chr1	23291536	23291636	Gm27028	XLOC_000144	chr1:23291536-23291935	0	0	0	1.3372	0
chr1	194614115	194614748	MACS_peak_273	52.95	chr1	194618217	194618317	2900035J10Rik	XLOC_001664	chr1:194618217-194816869	1.37795	0	0	2.55453	0
chr1	136102941	136103423	MACS_peak_164	52.83	chr1	136126177	136126277	Gm15850	XLOC_002730	chr1:136126177-136131183	1.5698	0	0	0.525435	0
chr1	99573521	99573940	MACS_peak_110	52.79	chr1	99638395	99638495	Gm18248	XLOC_002497	chr1:99638395-99640241	0	0	0	0	0
chr1	182255621	182256162	MACS_peak_246	52.61	chr1	182275771	182275871	Degs1	XLOC_003199	chr1:182275771-182282804	22.9079	31.6141	26.6361	18.8123	35.8194
chr1	11295956	11296254	MACS_peak_1	52.32	chr1	11363925	11364025	Gm37410	XLOC_001749	chr1:11363925-11366964	0	0	0	0	0
chr1	134298654	134298972	MACS_peak_156	52.32	chr1	134296782	134296882	Ppfia4	XLOC_002703	chr1:134296782-134332928	3.21585	1.13082	2.97362	3.29088	0.159822
chr1	151144372	151144691	MACS_peak_173	52.32	chr1	151138033	151138133	C730036E19Rik	XLOC_001201	chr1:151138033-151142345	0.0543894	0	0	0	0
chr1	159425939	159426280	MACS_peak_200	52.32	chr1	159428959	159429059	Gm37757	XLOC_001273	chr1:159428959-159429169	0	0	0	0	0
chr1	179280520	179280885	MACS_peak_235	52.32	chr1	179520377	179520477	Gm5561	XLOC_003161	chr1:179520377-179520857	0	0	0	0	0
chr1	23898971	23899549	MACS_peak_11	52.32	chr1	23995938	23996038	Sdhaf4	XLOC_001836	chr1:23995938-24005894	3.69708	11.6287	8.37424	3.11596	0.320951
chr1	39907028	39907333	MACS_peak_32	52.32	chr1	39900912	39901012	Map4k4	XLOC_000272	chr1:39900912-40026310	83.3881	89.8537	84.8808	103.705	72.9667
chr1	41222063	41222395	MACS_peak_33	52.32	chr1	41167586	41167686	4930448I06Rik	XLOC_002000	chr1:41167586-41181252	0	0	0	0	0
chr1	59632266	59632658	MACS_peak_46	52.32	chr1	59673240	59673340	Gm29596	XLOC_000430	chr1:59673240-59673625	0	0	0	0	0
chr1	98751531	98751894	MACS_peak_109	52.32	chr1	98764840	98764940	Gm29460	XLOC_000853	chr1:98764840-98765554	0	0	0	0	0
chr1	91247414	91247695	MACS_peak_97	52.29	chr1	91250303	91250403	Ube2f	XLOC_000770	chr1:91250303-91290337	5.3177	4.8873	11.9842	9.55232	12.0714
chr1	39868265	39868693	MACS_peak_31	52.27	chr1	39839174	39839274	1700066B17Rik	XLOC_001992	chr1:39839174-39847334	0	0	0	0	0
chr1	162034937	162035369	MACS_peak_204	52.05	chr1	161942085	161942185	Gm10176	XLOC_001308	chr1:161942085-162479943	0	0	0	0	0
chr1	165768854	165769328	MACS_peak_209	52	chr1	165763745	165763845	Creg1	XLOC_001352	chr1:165763745-165775308	1.89571	9.44053	1.65725	3.62645	22.5569
chr1	85741186	85741620	MACS_peak_85	51.93	chr1	85717082	85717182	9930111H07Rik	XLOC_000675	chr1:85717082-85784694	0	0	0	0	0
chr1	52525731	52526150	MACS_peak_41	51.72	chr1	52522901	52523001	Gm553	XLOC_000363	chr1:52522901-52582679	0	0	0	0	0
chr1	175766515	175766962	MACS_peak_228	51.69	chr1	175698592	175698692	Wdr64	XLOC_001474	chr1:175698592-175815734	0	0	0.0475867	0	0
chr1	113243777	113244308	MACS_peak_116	51.3	chr1	113289339	113289439	Gm28189	XLOC_000919	chr1:113289339-113290365	0	0	0	0	0
chr1	71449646	71450127	MACS_peak_63	51.09	chr1	71493736	71493836	Gm6947	XLOC_002244	chr1:71493736-71493814	0	0	0	0	0
chr1	100208481	100209055	MACS_peak_111	50.96	chr1	100597074	100597174	Gm18700	XLOC_000859	chr1:100597074-100597627	0	0	0	0	0
chr1	154932464	154932919	MACS_peak_185	50.78	chr1	155011331	155011431	Gm29282	XLOC_002875	chr1:155011331-155057179	0	0	0	0	0
chr1	18192643	18193100	MACS_peak_8	50.67	chr1	18210052	18210152	Defb44-ps	XLOC_001801	chr1:18210052-18223564	0	0	0	0	0
chr1	134077428	134077749	MACS_peak_152	50.63	chr1	134075169	134075269	Btg2	XLOC_002699	chr1:134075169-134079120	2.48812	12.9439	5.34693	8.47339	5.04345
chr1	60859264	60859580	MACS_peak_48	50.63	chr1	60880337	60880437	Gm38137	XLOC_000453	chr1:60880337-60881738	0	0	0	0	0
chr1	39734337	39734774	MACS_peak_29	50.55	chr1	39665300	39665400	Rfx8	XLOC_001990	chr1:39665300-39720997	0.069841	0.14587	0.137491	0.514668	0.309014
chr1	110216053	110216517	MACS_peak_115	50.3	chr1	110410742	110410842	Gm18552	XLOC_002545	chr1:110410742-110411280	0	0	0	0	0
chr1	167715569	167716033	MACS_peak_212	50.3	chr1	167689236	167689336	Lmx1a	XLOC_001371	chr1:167689236-167848741	0	0	0	0	0
chr10	111595335	111596092	MACS_peak_449	406.48	chr10	111586718	111586818	4933440J02Rik	XLOC_004724	chr10:111586718-111594273	0	0	0	0	0
chr10	21228193	21228949	MACS_peak_296	381.37	chr10	21289218	21289318	Gm2467	XLOC_003392	chr10:21289218-21290228	0	0	0	0	0
chr10	83644733	83645151	MACS_peak_409	351.06	chr10	83600032	83600132	Appl2	XLOC_004598	chr10:83600032-83648738	13.6384	6.19673	12.366	16.268	7.19191
chr10	81106174	81106870	MACS_peak_401	323.55	chr10	81105914	81106014	Map2k2	XLOC_003778	chr10:81105914-81124697	10.7008	20.1351	10.3234	10.5191	6.62459
chr10	22854315	22854894	MACS_peak_302	323.25	chr10	22817278	22817378	Tcf21	XLOC_004216	chr10:22817278-22820128	0	0	0	0	0
chr10	111919411	111919932	MACS_peak_453	312.88	chr10	111972663	111972763	Glipr1	XLOC_004725	chr10:111972663-112002631	1.67799	0	0.131331	0.109784	0
chr10	119086172	119087402	MACS_peak_469	264.57	chr10	119092904	119093004	1700064J06Rik	XLOC_003995	chr10:119092904-119103107	0	0	0	0	0
chr10	87760384	87760843	MACS_peak_421	252.97	chr10	87826376	87826476	Igf1os	XLOC_004620	chr10:87826376-87937042	0	0	0	0	0
chr10	118064727	118065652	MACS_peak_465	252.92	chr10	118004937	118005037	Gm37852	XLOC_003989	chr10:118004937-118005287	0	0	0	0	0
chr10	40451736	40452182	MACS_peak_327	240.26	chr10	40348507	40348607	Cdk19	XLOC_003484	chr10:40348507-40483818	4.91995	7.37626	7.50072	6.65103	6.85583
chr10	84260501	84261073	MACS_peak_414	224.85	chr10	84370904	84371004	Nuak1	XLOC_004599	chr10:84370904-84440597	5.87197	24.9795	3.22826	5.10404	10.9598
chr10	121568897	121569393	MACS_peak_476	192.44	chr10	121587379	121587479	Gm24330	XLOC_004785	chr10:121587379-121626316	0	0	0	0	0
chr10	84387331	84387754	MACS_peak_415	181.77	chr10	84370904	84371004	Nuak1	XLOC_004599	chr10:84370904-84440597	5.87197	24.9795	3.22826	5.10404	10.9598
chr10	117928995	117929400	MACS_peak_464	175.55	chr10	118004937	118005037	Gm37852	XLOC_003989	chr10:118004937-118005287	0	0	0	0	0
chr10	94931822	94932320	MACS_peak_430	166.8	chr10	94948589	94948689	Gm25266	XLOC_003883	chr10:94948589-94948893	0	0	0	0	0
chr10	66896729	66897278	MACS_peak_358	163.66	chr10	66912488	66912588	1110002J07Rik	XLOC_004424	chr10:66912488-66920258	0.315147	0	0.796534	0.664033	0.308173
chr10	95011942	95012603	MACS_peak_431	160.75	chr10	94948589	94948689	Gm25266	XLOC_003883	chr10:94948589-94948893	0	0	0	0	0
chr10	115586081	115587191	MACS_peak_454	153.17	chr10	115450310	115450410	A930009A15Rik	XLOC_003973	chr10:115450310-115587780	0	0	0	0	0
chr10	79946820	79947342	MACS_peak_392	152.89	chr10	79960151	79960251	Wdr18	XLOC_003736	chr10:79960151-79969246	5.65127	5.03661	4.69115	5.89346	4.46054
chr10	77531259	77531730	MACS_peak_381	152.04	chr10	77530251	77530351	Itgb2	XLOC_003682	chr10:77530251-77565708	0	0	0	0	0
chr10	21054357	21055112	MACS_peak_294	143.84	chr10	21124935	21125035	Myb	XLOC_004201	chr10:21124935-21160905	0.276613	0.329369	0.0506	1.52127	1.31553
chr10	42244384	42244734	MACS_peak_333	140.68	chr10	42181840	42181940	Foxo3	XLOC_004313	chr10:42181840-42276755	25.5963	40.8489	51.5027	29.4006	22.4866
chr10	29693331	29693921	MACS_peak_315	139.37	chr10	29698745	29698845	Gm10275	XLOC_004251	chr10:29698745-29699380	239.763	101.187	234.448	230.067	164.241
chr10	84444367	84444807	MACS_peak_416	138.15	chr10	84488292	84488392	4930463O16Rik	XLOC_003819	chr10:84488292-84497435	0	0	0	0	0
chr10	80304466	80304885	MACS_peak_395	135.14	chr10	80295976	80296076	2310011J03Rik	XLOC_004533	chr10:80295976-80320537	0.85939	2.17578	1.92371	1.72582	0.897695
chr10	18307220	18307878	MACS_peak_287	134.43	chr10	18235052	18235152	Gm10827	XLOC_003376	chr10:18235052-18238060	0.518252	0	0.0813057	0.392583	0.143445
chr10	93441539	93441964	MACS_peak_426	131.1	chr10	93433106	93433206	Mir7688	XLOC_003866	chr10:93433106-93433162	0	0	0	0	0
chr10	16600899	16601262	MACS_peak_282	130.83	chr10	16951293	16951393	Gm20125	XLOC_004184	chr10:16951293-17095782	0	0	0	0	0
chr10	108596078	108596509	MACS_peak_442	129.33	chr10	108497649	108497749	Syt1	XLOC_004712	chr10:108497649-109010982	0.0351263	0	0.0423604	0.0822853	0
chr10	79057341	79057807	MACS_peak_388	123.5	chr10	79064373	79064473	2610008E11Rik	XLOC_004510	chr10:79064373-79097600	8.1833	29.6813	6.42364	8.56602	11.8096
chr10	68345513	68345823	MACS_peak_361	121.33	chr10	68430952	68431052	1700040L02Rik	XLOC_004432	chr10:68430952-68541896	0	0	0	0	0
chr10	79705900	79706734	MACS_peak_390	121.26	chr10	79704490	79704590	Bsg	XLOC_003721	chr10:79704490-79711969	50.4082	20.2383	64.7011	49.3276	17.8329
chr10	29398295	29398873	MACS_peak_312	120.6	chr10	29395035	29395135	Gm24286	XLOC_003451	chr10:29395035-29395163	0	0	0	0	0
chr10	46785743	46786266	MACS_peak_339	118.55	chr10	46838345	46838445	Gm25650	XLOC_004337	chr10:46838345-46838507	0	0	0	0	0
chr10	75055892	75056529	MACS_peak_367	118.24	chr10	75060895	75060995	Bcr	XLOC_003654	chr10:75060895-75184923	4.14273	16.6466	3.94027	5.59922	16.4726
chr10	21936472	21937377	MACS_peak_299	117.17	chr10	21882183	21882283	Sgk1	XLOC_003399	chr10:21882183-21999903	18.5837	10.3323	22.07	15.17	77.9504
chr10	62345119	62345574	MACS_peak_354	116.98	chr10	62383136	62383236	Hkdc1	XLOC_004398	chr10:62383136-62422491	0	0	0.227516	0.0649344	0
chr10	115722356	115723226	MACS_peak_456	115.02	chr10	115817283	115817383	Tspan8	XLOC_003974	chr10:115817283-115849893	1.78089	0	0	0.627676	3.68504
chr10	17718685	17719428	MACS_peak_285	114.43	chr10	17723227	17723327	Cited2	XLOC_003371	chr10:17723227-17725673	9.4965	20.1673	15.4469	15.4023	8.77975
chr10	66864482	66864807	MACS_peak_357	114.36	chr10	66912488	66912588	1110002J07Rik	XLOC_004424	chr10:66912488-66920258	0.315147	0	0.796534	0.664033	0.308173
chr10	94616824	94617076	MACS_peak_429	111.4	chr10	94673492	94673592	Cep83os	XLOC_004663	chr10:94673492-94688613	0.265223	0.248722	0.210188	0.740145	1.15069
chr10	77215585	77216234	MACS_peak_377	109.67	chr10	77257775	77257875	Gm10941	XLOC_004477	chr10:77257775-77259223	0	0	0	0	0
chr10	29146697	29147062	MACS_peak_311	107.4	chr10	29143281	29143381	Soga3	XLOC_003447	chr10:29143281-29199630	0.484655	0.69368	1.89798	1.18756	0.264813
chr10	60327101	60327337	MACS_peak_346	107.4	chr10	60302747	60302847	4632428N05Rik	XLOC_003585	chr10:60302747-60696490	1.69205	1.06362	1.60295	0.38731	0
chr10	75515561	75516473	MACS_peak_371	106.14	chr10	75550124	75550224	Lrrc75b	XLOC_004450	chr10:75550124-75560330	0.0136963	1.92903	0.342148	0.0290886	0
chr10	119176607	119176814	MACS_peak_470	105.94	chr10	119199254	119199354	Cand1	XLOC_004767	chr10:119199254-119240055	39.7043	90.1091	52.9703	47.3251	67.965
chr10	53503437	53503777	MACS_peak_342	105.65	chr10	53474963	53475063	Gm5423	XLOC_003550	chr10:53474963-53475467	0	0	0	0	0
chr10	122008827	122009201	MACS_peak_477	102.81	chr10	122078113	122078213	Tmem5	XLOC_004787	chr10:122078113-122097371	10.1925	11.2552	9.03327	7.11674	10.7649
chr10	37232091	37232502	MACS_peak_319	101.65	chr10	37139401	37139501	5930403N24Rik	XLOC_003469	chr10:37139401-37151315	0.010355	0	0	0.0763134	0
chr10	40688711	40689295	MACS_peak_328	101.38	chr10	40683281	40683381	Mettl24	XLOC_003487	chr10:40683281-40811083	0	0	0	0.212436	0
chr10	116364431	116365429	MACS_peak_457	99.06	chr10	116417860	116417960	Kcnmb4	XLOC_004739	chr10:116417860-116475319	3.38869	0.46501	2.51831	3.29056	1.11085
chr10	80697499	80698289	MACS_peak_400	98.85	chr10	80702692	80702792	Izumo4	XLOC_003767	chr10:80702692-80705382	0.31952	0	0	0.576554	0
chr10	23757676	23757909	MACS_peak_303	98.76	chr10	23785210	23785310	Gm23130	XLOC_004222	chr10:23785210-23787195	0	0	0	0	0
chr10	79712502	79712920	MACS_peak_391	98.36	chr10	79716633	79716733	Hcn2	XLOC_003722	chr10:79716633-79736108	0.351913	0	1.22219	0.156626	0
chr10	62342622	62343000	MACS_peak_353	98.33	chr10	62383136	62383236	Hkdc1	XLOC_004398	chr10:62383136-62422491	0	0	0.227516	0.0649344	0
chr10	108937234	108937654	MACS_peak_443	96.86	chr10	109089997	109090097	Gm22097	XLOC_004713	chr10:109089997-109090275	0	0	0	0	0
chr10	19818418	19819176	MACS_peak_290	95.39	chr10	19847916	19848016	Slc35d3	XLOC_004195	chr10:19847916-19851459	1.1849	0	0.393017	2.61231	0
chr10	80453630	80454286	MACS_peak_397	94.18	chr10	80476351	80476451	Gm25044	XLOC_003759	chr10:80476351-80476455	0	0	0	0	0
chr10	120775283	120775780	MACS_peak_473	93.85	chr10	120781095	120781195	Gm15961	XLOC_004778	chr10:120781095-120899101	0	0	0	0	0
chr10	22609422	22609685	MACS_peak_300	93.46	chr10	22645010	22645110	Mir7663	XLOC_004215	chr10:22645010-22731938	0	0	0	0	0
chr10	68939208	68939440	MACS_peak_362	92.05	chr10	69132881	69132981	Gm24172	XLOC_003633	chr10:69132881-69132998	0	0	0	0	0
chr10	11037719	11037937	MACS_peak_279	91.97	chr10	11149426	11149526	Gm16577	XLOC_004161	chr10:11149426-11217595	0	0	0	0	0
chr10	21026609	21027209	MACS_peak_293	91.97	chr10	20952546	20952646	Ahi1	XLOC_003390	chr10:20952546-21080428	2.20751	2.528	2.97606	1.90379	3.83145
chr10	21632749	21632959	MACS_peak_297	91.97	chr10	21593144	21593244	1700020N01Rik	XLOC_003396	chr10:21593144-21622376	0	0	0	0	0
chr10	76145870	76146082	MACS_peak_373	91.97	chr10	76147450	76147550	Slc5a4a	XLOC_003669	chr10:76147450-76189265	0	0	0	0	0
chr10	105500478	105500933	MACS_peak_439	89.39	chr10	105763188	105763288	n-R5s80	XLOC_004701	chr10:105763188-105847833	0	0	0	0	0
chr10	109912724	109913446	MACS_peak_445	89.24	chr10	109682659	109682759	Nav3	XLOC_004716	chr10:109682659-110456204	0.011412	1.6446	0.137579	0.12072	3.94123
chr10	17600819	17601356	MACS_peak_284	89.23	chr10	17723227	17723327	Cited2	XLOC_003371	chr10:17723227-17725673	9.4965	20.1673	15.4469	15.4023	8.77975
chr10	20969443	20969816	MACS_peak_292	88.75	chr10	20952546	20952646	Ahi1	XLOC_003390	chr10:20952546-21080428	2.20751	2.528	2.97606	1.90379	3.83145
chr10	37738745	37739422	MACS_peak_320	88.31	chr10	37931679	37931779	Gm24710	XLOC_003471	chr10:37931679-37931780	0	0	0	0	0
chr10	108255739	108256387	MACS_peak_441	87.29	chr10	108332188	108332288	Gm23105	XLOC_003947	chr10:108332188-108414391	0	0	42.1559	10.9238	0
chr10	77484074	77484733	MACS_peak_378	86.72	chr10	77486655	77486755	Fam207a	XLOC_004479	chr10:77486655-77516430	3.43933	6.01639	3.97475	2.68712	1.89568
chr10	96603997	96604214	MACS_peak_434	86.49	chr10	96617000	96617100	Btg1	XLOC_003894	chr10:96617000-96622813	2.8501	7.34188	1.88652	3.40114	14.4026
chr10	38383024	38383887	MACS_peak_321	86.32	chr10	38213358	38213458	Gm24297	XLOC_003473	chr10:38213358-38213426	0	0	0	0	0
chr10	95909273	95909760	MACS_peak_433	85.43	chr10	95898602	95898702	Gm24433	XLOC_003889	chr10:95898602-95898735	0	0	0	0	0
chr10	118581035	118581331	MACS_peak_467	85.24	chr10	118441046	118441146	Ifng	XLOC_003992	chr10:118441046-118445892	0	0	0	0	0
chr10	124460643	124460872	MACS_peak_480	85.24	chr10	124455058	124455158	Gm23777	XLOC_004020	chr10:124455058-124455317	0	0	0	0	0
chr10	117097271	117097705	MACS_peak_459	84.98	chr10	117070128	117070228	Frs2	XLOC_004747	chr10:117070128-117148474	17.467	34.2273	24.7464	14.7233	11.7457
chr10	83846305	83846828	MACS_peak_411	84.85	chr10	83722864	83722964	1500009L16Rik	XLOC_003817	chr10:83722864-83762761	0.0685208	7.51865	0.725386	0.878543	0
chr10	111680917	111681282	MACS_peak_451	84.52	chr10	111586718	111586818	4933440J02Rik	XLOC_004724	chr10:111586718-111594273	0	0	0	0	0
chr10	34469040	34469406	MACS_peak_318	84.52	chr10	34483399	34483499	Frk	XLOC_003464	chr10:34483399-34611226	0.0222452	0.549083	0	0.125232	0.745597
chr10	117451964	117452674	MACS_peak_461	81.79	chr10	117429617	117429717	Gm9002	XLOC_003986	chr10:117429617-117430116	0	0	0	0	0
chr10	24201952	24202354	MACS_peak_304	81.7	chr10	24223516	24223616	Moxd1	XLOC_003429	chr10:24223516-24302790	0.375737	0	1.2905	0.0482822	0
chr10	77203965	77204177	MACS_peak_376	81.7	chr10	77257775	77257875	Gm10941	XLOC_004477	chr10:77257775-77259223	0	0	0	0	0
chr10	77939631	77940030	MACS_peak_383	81.7	chr10	77907721	77907821	Gm22394,Gm22871,Trpm2	XLOC_004490	chr10:77907721-77970563	0.127397	0	0	0	0
chr10	66907933	66908268	MACS_peak_359	80.93	chr10	66912488	66912588	1110002J07Rik	XLOC_004424	chr10:66912488-66920258	0.315147	0	0.796534	0.664033	0.308173
chr10	21196635	21197042	MACS_peak_295	80.69	chr10	21124935	21125035	Gm26577	XLOC_003391	chr10:21124935-21160905	0.0629628	0	0.143962	0.147193	0
chr10	60471925	60472294	MACS_peak_348	80.69	chr10	60302747	60302847	4632428N05Rik	XLOC_003585	chr10:60302747-60696490	1.69205	1.06362	1.60295	0.38731	0
chr10	21839250	21839672	MACS_peak_298	80.53	chr10	21830498	21830598	Platr6	XLOC_004202	chr10:21830498-21844851	0	0	0	0	0
chr10	105890801	105891105	MACS_peak_440	79.53	chr10	105929611	105929711	Gm24237	XLOC_004702	chr10:105929611-105929743	0	0	0	0	0
chr10	61151741	61152070	MACS_peak_349	79.53	chr10	61171953	61172053	Tbata	XLOC_003592	chr10:61171953-61188841	0	0	0	0	0
chr10	76067738	76068065	MACS_peak_372	79.53	chr10	76057493	76057593	Gm16222	XLOC_003668	chr10:76057493-76110961	0	0	0.715099	0	0
chr10	60347948	60348287	MACS_peak_347	79.17	chr10	60302747	60302847	4632428N05Rik	XLOC_003585	chr10:60302747-60696490	1.69205	1.06362	1.60295	0.38731	0
chr10	26771993	26772269	MACS_peak_308	78.61	chr10	26753420	26753520	Arhgap18	XLOC_003440	chr10:26753420-26918648	1.84226	4.23333	1.00772	1.55572	15.6667
chr10	40131652	40132128	MACS_peak_325	77.94	chr10	40219582	40219682	Gm37786	XLOC_004295	chr10:40219582-40222807	0.112478	0	0	0.0393953	0
chr10	43676214	43676718	MACS_peak_335	77.62	chr10	43593426	43593526	F930017D23Rik	XLOC_003516	chr10:43593426-43630916	0	0	0	0	0
chr10	41996146	41996555	MACS_peak_332	77.44	chr10	42054112	42054212	Gm9855	XLOC_004312	chr10:42054112-42055306	6.18701	2.76944	7.16122	9.10346	3.99033
chr10	59265141	59265470	MACS_peak_343	77.44	chr10	59221952	59222052	Sowahc	XLOC_003572	chr10:59221952-59226434	1.86179	5.23636	2.85368	3.00384	1.16152
chr10	82666481	82666817	MACS_peak_407	77.44	chr10	82696159	82696259	Hcfc2	XLOC_003810	chr10:82696159-82742428	1.71095	6.28692	2.21389	1.93512	4.35524
chr10	25111965	25112650	MACS_peak_307	76.48	chr10	25169089	25169189	Gm26167	XLOC_004236	chr10:25169089-25307870	0	0	4.56556	0	0
chr10	79698212	79698429	MACS_peak_389	75.49	chr10	79703483	79703583	Gm25794	XLOC_004518	chr10:79703483-79703590	0	0	0	0	0
chr10	80475464	80475890	MACS_peak_398	74.69	chr10	80476351	80476451	Gm25044	XLOC_003759	chr10:80476351-80476455	0	0	0	0	0
chr10	110521367	110521615	MACS_peak_447	74.63	chr10	110745438	110745538	Gm22186	XLOC_004719	chr10:110745438-110896550	0	0	0	0	0
chr10	81506191	81506420	MACS_peak_404	74.63	chr10	81502305	81502405	Gna15	XLOC_004579	chr10:81502305-81524225	0	2.30724	0.891542	0	0
chr10	121492645	121493161	MACS_peak_475	74.46	chr10	121546454	121546554	Tbk1	XLOC_004783	chr10:121546454-121586794	4.71658	4.22233	1.77841	6.09605	7.32267
chr10	59287300	59288034	MACS_peak_344	73.9	chr10	59323295	59323395	P4ha1	XLOC_003573	chr10:59323295-59373304	20.8975	18.1152	18.3421	18.6873	13.1101
chr10	70400326	70400542	MACS_peak_364	73.63	chr10	70440667	70440767	Phyhipl	XLOC_004438	chr10:70440667-70655965	0.384005	0	0.206278	0.386231	0
chr10	77799345	77799769	MACS_peak_382	73.5	chr10	77798386	77798486	Gm19668	XLOC_004486	chr10:77798386-77799133	0	0	0	0	0
chr10	75344575	75345159	MACS_peak_369	73.32	chr10	75351110	75351210	Gucd1	XLOC_004449	chr10:75351110-75537373	4.42085	6.51878	6.28822	3.87583	5.81754
chr10	94086174	94086491	MACS_peak_427	72.59	chr10	94036000	94036100	Fgd6	XLOC_003877	chr10:94036000-94145339	2.35858	7.95216	4.70509	6.04814	15.2542
chr10	120540367	120540620	MACS_peak_471	70.35	chr10	120605536	120605636	Gm24298	XLOC_004003	chr10:120605536-120605596	0	0	0	0	0
chr10	121472417	121472671	MACS_peak_474	70.35	chr10	121410349	121410449	Rassf3	XLOC_004782	chr10:121410349-121476250	2.80569	30.6948	5.41138	4.34005	22.0116
chr10	82579890	82580292	MACS_peak_406	70.35	chr10	82585405	82585505	Ap3m1-ps	XLOC_003808	chr10:82585405-82587534	2.30321	5.24731	4.24397	2.02885	8.33075
chr10	81382086	81382577	MACS_peak_403	70.22	chr10	81384427	81384527	Mir6913	XLOC_003792	chr10:81384427-81391560	0	0	0	0	0
chr10	105222887	105223287	MACS_peak_438	70.17	chr10	105187662	105187762	Gm15666	XLOC_004699	chr10:105187662-105583874	0	0	0	0	0
chr10	117732189	117732582	MACS_peak_463	70.17	chr10	117733678	117733778	Slc35e3	XLOC_004756	chr10:117733678-117746358	3.40095	4.40573	2.86676	3.39926	3.85501
chr10	61928691	61929347	MACS_peak_351	69.43	chr10	61838235	61838335	Col13a1	XLOC_004393	chr10:61838235-61979108	4.20199	0.548032	2.54623	10.0132	0
chr10	87037028	87037512	MACS_peak_420	68.61	chr10	87058044	87058144	1700113H08Rik	XLOC_003843	chr10:87058044-87230589	0	0	0	0	0
chr10	111669620	111670022	MACS_peak_450	67.57	chr10	111586718	111586818	4933440J02Rik	XLOC_004724	chr10:111586718-111594273	0	0	0	0	0
chr10	29542762	29543097	MACS_peak_313	67.55	chr10	29453108	29453208	Rspo3	XLOC_004250	chr10:29453108-29535867	15.2271	14.6916	7.91838	20.525	13.2019
chr10	89594289	89594692	MACS_peak_423	67.01	chr10	89574019	89574119	Slc17a8	XLOC_004635	chr10:89574019-89621253	0	0	0	0	0
chr10	95722164	95722514	MACS_peak_432	67.01	chr10	95746076	95746176	4732465J04Rik	XLOC_003888	chr10:95746076-95797236	0	0	0	0	0
chr10	118159540	118160217	MACS_peak_466	66.9	chr10	118141786	118141886	Mdm1	XLOC_003990	chr10:118141786-118168997	4.09478	2.60103	3.98205	9.18135	9.2904
chr10	69904350	69904718	MACS_peak_363	66.55	chr10	70097120	70097220	Ccdc6	XLOC_003636	chr10:70097120-70193200	17.9556	20.5011	23.9233	19.0982	15.434
chr10	76326410	76326708	MACS_peak_374	66.55	chr10	76351253	76351353	Pcnt	XLOC_004468	chr10:76351253-76442912	17.2366	27.8569	16.2235	21.9635	29.7205
chr10	81137201	81137479	MACS_peak_402	66.55	chr10	81135219	81135319	Zbtb7a	XLOC_003779	chr10:81135219-81152995	1.99376	3.49009	2.72118	2.75271	3.10357
chr10	117579931	117580386	MACS_peak_462	66.07	chr10	117594352	117594452	Kifc5c-ps	XLOC_003987	chr10:117594352-117595882	0	0	0.0460915	0	0
chr10	93276409	93276834	MACS_peak_425	65.6	chr10	93247413	93247513	Elk3	XLOC_004651	chr10:93247413-93311135	5.48749	38.4378	2.74316	4.35066	52.3597
chr10	83875511	83876155	MACS_peak_412	64.98	chr10	83722864	83722964	1500009L16Rik	XLOC_003817	chr10:83722864-83762761	0.0685208	7.51865	0.725386	0.878543	0
chr10	87858514	87859241	MACS_peak_422	64.35	chr10	87826376	87826476	Igf1	XLOC_003846	chr10:87826376-87937042	0.0169935	1.04835	0	0.705833	51.7764
chr10	94565638	94566123	MACS_peak_428	63.86	chr10	94673492	94673592	Cep83os	XLOC_004663	chr10:94673492-94688613	0.265223	0.248722	0.210188	0.740145	1.15069
chr10	43121071	43121532	MACS_peak_334	63.75	chr10	43174703	43174803	9030612E09Rik	XLOC_003510	chr10:43174703-43176562	0	0	0	0	0
chr10	60078457	60078903	MACS_peak_345	63.72	chr10	60106218	60106318	mmu-mir-6906	XLOC_003583	chr10:60106218-60135198	0	0	0	0	0
chr10	77159579	77160025	MACS_peak_375	63.54	chr10	77257775	77257875	Gm10941	XLOC_004477	chr10:77257775-77259223	0	0	0	0	0
chr10	79983533	79984022	MACS_peak_393	63.31	chr10	79985505	79985605	Gm26243	XLOC_003738	chr10:79985505-79985612	0	0	0	0	0
chr10	40709803	40710126	MACS_peak_329	63.23	chr10	40683281	40683381	Mettl24	XLOC_003487	chr10:40683281-40811083	0	0	0	0.212436	0
chr10	75004089	75004417	MACS_peak_366	63.23	chr10	75037057	75037157	Rab36	XLOC_003653	chr10:75037057-75054748	2.54506	0.743412	1.38539	2.08578	0.544716
chr10	75396860	75397395	MACS_peak_370	63.15	chr10	75351110	75351210	Gm25545	XLOC_003658	chr10:75351110-75537373	0	0	0	0	0
chr10	44555342	44555680	MACS_peak_336	63.14	chr10	44597239	44597339	Gm22087	XLOC_004329	chr10:44597239-44597327	0	0	0	0	0
chr10	118602964	118603268	MACS_peak_468	62.94	chr10	118441046	118441146	Ifng	XLOC_003992	chr10:118441046-118445892	0	0	0	0	0
chr10	17589918	17590608	MACS_peak_283	62.08	chr10	17723227	17723327	Cited2	XLOC_003371	chr10:17723227-17725673	9.4965	20.1673	15.4469	15.4023	8.77975
chr10	24802756	24803483	MACS_peak_306	61.16	chr10	24773813	24773913	Enpp3	XLOC_004232	chr10:24773813-24836195	0	0.127368	0.313861	0.143943	1.29154
chr10	31068344	31069231	MACS_peak_317	60.62	chr10	31163525	31163625	Gm23790	XLOC_004259	chr10:31163525-31163632	0	0	0	0	0
chr10	40777227	40777564	MACS_peak_330	60.45	chr10	40831625	40831725	Gm22948	XLOC_004301	chr10:40831625-40883143	0	0	0	0	0
chr10	99855805	99856138	MACS_peak_436	60.45	chr10	99757704	99757804	Csl	XLOC_004680	chr10:99757704-99759658	0.889629	0.881018	0.151979	0.1626	1.84105
chr10	80553444	80554009	MACS_peak_399	60.44	chr10	80540921	80541021	Rexo1	XLOC_004541	chr10:80540921-80561560	17.7106	33.444	25.3166	21.5821	24.0495
chr10	75103386	75104604	MACS_peak_368	60.11	chr10	75060895	75060995	Bcr	XLOC_003654	chr10:75060895-75184923	4.14273	16.6466	3.94027	5.59922	16.4726
chr10	128268967	128269582	MACS_peak_483	59.92	chr10	128267996	128268096	Apof	XLOC_004063	chr10:128267996-128270151	0	0	0	0	0
chr10	28640481	28641006	MACS_peak_310	59.58	chr10	28668359	28668459	4930519F09Rik	XLOC_004245	chr10:28668359-28923507	0	0	0.158222	0.337075	0.638759
chr10	109627744	109628282	MACS_peak_444	59.57	chr10	109682659	109682759	Gm36935	XLOC_004717	chr10:109682659-110456204	0	0	0	0	0
chr10	61365833	61366256	MACS_peak_350	59.56	chr10	61319656	61319756	Pald1	XLOC_004388	chr10:61319656-61383523	5.81321	12.4019	2.73736	4.06022	6.70855
chr10	109926301	109926563	MACS_peak_446	59.45	chr10	109682659	109682759	Nav3	XLOC_004716	chr10:109682659-110456204	0.011412	1.6446	0.137579	0.12072	3.94123
chr10	111013243	111013513	MACS_peak_448	59.45	chr10	110941781	110941881	Zdhhc17	XLOC_004721	chr10:110941781-111010066	6.98499	5.46342	8.36415	5.42302	9.69614
chr10	41940104	41940429	MACS_peak_331	59.45	chr10	41914989	41915089	Armc2	XLOC_004311	chr10:41914989-42018442	0.198404	0	0.144327	0.425267	0.100147
chr10	86990712	86990990	MACS_peak_419	59.45	chr10	87058044	87058144	1700113H08Rik	XLOC_003843	chr10:87058044-87230589	0	0	0	0	0
chr10	9509806	9510137	MACS_peak_278	59.45	chr10	9532530	9532630	Gm9930	XLOC_004154	chr10:9532530-9535681	0.0337064	0.091571	0.443373	0.185991	0
chr10	81519574	81520136	MACS_peak_405	59.08	chr10	81528723	81528823	Gna11	XLOC_004580	chr10:81528723-81545190	7.77063	13.8204	8.59896	7.17472	7.72606
chr10	78366966	78367472	MACS_peak_385	58.12	chr10	78370012	78370112	Gm22514	XLOC_004498	chr10:78370012-78370320	0	0	0	0	0
chr10	122522700	122523182	MACS_peak_478	58.05	chr10	122448498	122448598	Avpr1a	XLOC_004015	chr10:122448498-122453453	0	0	0	0	0
chr10	82769035	82769847	MACS_peak_408	57.44	chr10	82748700	82748800	Nfyb	XLOC_004593	chr10:82748700-82764144	14.1607	1.78352	7.76331	18.8193	6.32159
chr10	80332085	80332693	MACS_peak_396	57.19	chr10	80329952	80330052	Reep6	XLOC_003755	chr10:80329952-80336441	2.28982	0	1.61889	1.10586	0
chr10	22645060	22645521	MACS_peak_301	57.12	chr10	22817278	22817378	Tcf21	XLOC_004216	chr10:22817278-22820128	0	0	0	0	0
chr10	8801640	8802270	MACS_peak_277	56.86	chr10	8722218	8722318	Gm26674	XLOC_003343	chr10:8722218-8886880	0	0	0	0	0
chr10	53435327	53436003	MACS_peak_341	56.74	chr10	53474963	53475063	Gm5423	XLOC_003550	chr10:53474963-53475467	0	0	0	0	0
chr10	19815387	19815765	MACS_peak_289	56.64	chr10	19847916	19848016	Slc35d3	XLOC_004195	chr10:19847916-19851459	1.1849	0	0.393017	2.61231	0
chr10	50283194	50283668	MACS_peak_340	56.33	chr10	50592668	50592768	Ascc3	XLOC_003534	chr10:50592668-50851202	8.63472	29.1063	14.2637	9.74995	23.7047
chr10	127705752	127706192	MACS_peak_482	56.25	chr10	127705169	127705269	Myo1a	XLOC_004043	chr10:127705169-127720887	0.642376	0.0358287	0.666875	0.584387	0.0551515
chr10	102490385	102490765	MACS_peak_437	56.1	chr10	102481759	102481859	Nts	XLOC_004688	chr10:102481759-102490418	0	0	0	0	0
chr10	86161585	86162352	MACS_peak_418	56.1	chr10	86055124	86055224	Syn3	XLOC_004613	chr10:86055124-86498896	0.108616	0	0.401171	0.504887	0
chr10	116412737	116413100	MACS_peak_458	56.07	chr10	116417860	116417960	Kcnmb4	XLOC_004739	chr10:116417860-116475319	3.38869	0.46501	2.51831	3.29056	1.11085
chr10	30511790	30512156	MACS_peak_316	56.07	chr10	30493941	30494041	Gm22623	XLOC_003452	chr10:30493941-30494048	0	0	0	0	0
chr10	3852548	3852928	MACS_peak_275	56.07	chr10	3740363	3740463	Plekhg1	XLOC_003316	chr10:3740363-3967303	2.94086	19.8558	3.76509	4.87954	39.0102
chr10	72676643	72677007	MACS_peak_365	56.07	chr10	72654844	72654944	Zwint	XLOC_003648	chr10:72654844-72674964	27.8639	67.039	36.3301	35.6885	44.2789
chr10	78273039	78273334	MACS_peak_384	56.07	chr10	78269177	78269277	Agpat3	XLOC_004496	chr10:78269177-78352489	8.73333	10.8447	5.64994	6.6277	6.45072
chr10	96787571	96787904	MACS_peak_435	56.07	chr10	96855581	96855681	Gm24587	XLOC_004673	chr10:96855581-96855670	0	0	0	0	0
chr10	117106248	117106734	MACS_peak_460	55.62	chr10	117070128	117070228	Frs2	XLOC_004747	chr10:117070128-117148474	17.467	34.2273	24.7464	14.7233	11.7457
chr10	83782539	83783031	MACS_peak_410	55.28	chr10	83722864	83722964	1500009L16Rik	XLOC_003817	chr10:83722864-83762761	0.0685208	7.51865	0.725386	0.878543	0
chr10	39558370	39558838	MACS_peak_324	55.25	chr10	39732117	39732217	Gm26824	XLOC_004289	chr10:39732117-39875211	0	0	0	0	0
chr10	122807049	122807504	MACS_peak_479	55.23	chr10	122678761	122678861	Mir8104,Ppm1h	XLOC_004017	chr10:122678761-122945795	3.26253	0.874604	3.91276	2.32123	2.39408
chr10	67586561	67587061	MACS_peak_360	54.82	chr10	67572041	67572141	Gm10797	XLOC_003630	chr10:67572041-67574263	0.0582906	0	0	0.0808506	0
chr10	18649825	18650270	MACS_peak_288	53.77	chr10	18588010	18588110	Arfgef3	XLOC_004191	chr10:18588010-18743758	0	0.081427	0.0965852	0.133921	0.309057
chr10	111834163	111834611	MACS_peak_452	53.58	chr10	111810779	111810879	Gm37189	XLOC_003958	chr10:111810779-111811077	0	0	0	0	0
chr10	77526626	77526876	MACS_peak_380	53.45	chr10	77530251	77530351	Itgb2	XLOC_003682	chr10:77530251-77565708	0	0	0	0	0
chr10	14407379	14407742	MACS_peak_281	53.33	chr10	14402584	14402684	Gm10335	XLOC_003366	chr10:14402584-14545036	0.38343	0	0.170579	0.353305	0
chr10	44636865	44637244	MACS_peak_337	53.33	chr10	44668383	44668483	Gm27977	XLOC_003523	chr10:44668383-44668494	0	0	0	0	0
chr10	62067246	62067622	MACS_peak_352	53.33	chr10	62071014	62071114	Gm5424	XLOC_003603	chr10:62071014-62072609	1.26813	2.80429	3.71619	2.08814	0.412361
chr10	65981536	65981930	MACS_peak_356	53.33	chr10	66120604	66120704	Gm22829	XLOC_004423	chr10:66120604-66254223	0	0	0	0	0
chr10	78858183	78858636	MACS_peak_387	53.27	chr10	78846950	78847050	Olfr1356	XLOC_004509	chr10:78846950-78852166	0	0	0	0	0
chr10	83946839	83947181	MACS_peak_413	53.1	chr10	84061757	84061857	Gm37908	XLOC_003818	chr10:84061757-84062227	0	0	0	0	0
chr10	38880662	38881201	MACS_peak_322	52.72	chr10	38820540	38820640	Rfpl4b	XLOC_004281	chr10:38820540-38821779	0	0	0	0	0
chr10	115595773	115596153	MACS_peak_455	52.32	chr10	115450310	115450410	A930009A15Rik	XLOC_003973	chr10:115450310-115587780	0	0	0	0	0
chr10	20001913	20002311	MACS_peak_291	52.32	chr10	19934471	19934571	Map3k5	XLOC_003385	chr10:19934471-20142753	8.00715	2.66564	5.5876	4.90141	0.280126
chr10	39327174	39327578	MACS_peak_323	52.32	chr10	39368854	39368954	E130307A14Rik	XLOC_004287	chr10:39368854-39732007	5.65153	3.1668	8.18244	7.76334	3.43912
chr10	78574903	78575295	MACS_peak_386	52.32	chr10	78574499	78574599	Ilvbl	XLOC_003704	chr10:78574499-78584498	1.14248	1.26716	1.10749	0.727113	1.57058
chr10	24758482	24758888	MACS_peak_305	52.29	chr10	24773813	24773913	Enpp3	XLOC_004232	chr10:24773813-24836195	0	0.127368	0.313861	0.143943	1.29154
chr10	18256975	18257386	MACS_peak_286	52.25	chr10	18235052	18235152	Gm10827	XLOC_003376	chr10:18235052-18238060	0.518252	0	0.0813057	0.392583	0.143445
chr10	28160426	28160857	MACS_peak_309	52.1	chr10	28074819	28074919	Ptprk	XLOC_003444	chr10:28074819-28597397	10.1598	1.55423	11.9322	10.2973	0.512497
chr10	45977162	45977595	MACS_peak_338	51.99	chr10	45816746	45816846	Gm27410	XLOC_004335	chr10:45816746-45816861	0	0	0	0	0
chr10	92075343	92075867	MACS_peak_424	51.52	chr10	92071036	92071136	Mir1251	XLOC_004646	chr10:92071036-92165170	0	0	0	0	0
chr10	62683212	62683758	MACS_peak_355	51.5	chr10	62659042	62659142	mmu-mir-7215	XLOC_003609	chr10:62659042-62726128	0	0	0	0	0
chr10	29684234	29684723	MACS_peak_314	51.13	chr10	29698745	29698845	Gm10275	XLOC_004251	chr10:29698745-29699380	239.763	101.187	234.448	230.067	164.241
chr10	40393411	40393983	MACS_peak_326	51.06	chr10	40348507	40348607	Cdk19	XLOC_003484	chr10:40348507-40483818	4.91995	7.37626	7.50072	6.65103	6.85583
chr10	5593399	5594136	MACS_peak_276	50.97	chr10	5639217	5639317	Vip	XLOC_003331	chr10:5639217-5647614	0	0	0	0	0
chr10	125855416	125855903	MACS_peak_481	50.71	chr10	125966218	125966318	Lrig3	XLOC_004021	chr10:125966218-126015359	3.07311	1.71766	1.84383	3.92928	0.91541
chr10	84542817	84543318	MACS_peak_417	50.46	chr10	84547416	84547516	Platr7	XLOC_004601	chr10:84547416-84553338	0	0	0	0	0
chr10	120685971	120686518	MACS_peak_472	50.37	chr10	120663251	120663351	Gm38289	XLOC_004776	chr10:120663251-120667017	0	0	0	0	0
chr10	77510490	77511041	MACS_peak_379	50.25	chr10	77530251	77530351	Itgb2	XLOC_003682	chr10:77530251-77565708	0	0	0	0	0
chr10	80124013	80124706	MACS_peak_394	50.03	chr10	80115802	80115902	Stk11	XLOC_003743	chr10:80115802-80145818	21.5063	38.4399	16.1911	23.2905	13.8216
chr10	14048302	14048717	MACS_peak_280	50.02	chr10	13966074	13966174	Gm26835	XLOC_004177	chr10:13966074-14154446	0	0	0	0	0
chr11	117336163	117336624	MACS_peak_749	486.69	chr11	117414388	117414488	Gm11729	XLOC_006232	chr11:117414388-117415368	0	0	0	0	0
chr11	81535230	81536065	MACS_peak_637	395.31	chr11	81985405	81985505	Gm11419	XLOC_005727	chr11:81985405-81988769	0	0	0	0	0
chr11	77876180	77876681	MACS_peak_618	366.52	chr11	77880614	77880714	Pipox	XLOC_007094	chr11:77880614-77894096	0	0	0	0.219445	0
chr11	101485324	101486117	MACS_peak_697	357.58	chr11	101488763	101488863	Brca1	XLOC_007479	chr11:101488763-101551955	12.277	23.3132	21.5006	15.4199	25.9608
chr11	101259790	101260478	MACS_peak_696	306.8	chr11	101260566	101260666	Gm11615	XLOC_007469	chr11:101260566-101277409	0	0	0	0	0
chr11	50224710	50225163	MACS_peak_549	306.04	chr11	50236468	50236568	Maml1	XLOC_006660	chr11:50236468-50292311	14.8659	51.6179	20.3659	18.2402	39.9767
chr11	114779796	114780504	MACS_peak_735	300.25	chr11	114791216	114791316	Btbd17	XLOC_007619	chr11:114791216-114795945	0	0	0	0.106682	0
chr11	69158428	69159340	MACS_peak_597	285.69	chr11	69156988	69157088	Alox12b	XLOC_005501	chr11:69156988-69169792	6.23581	0	0	19.6263	5.5319
chr11	72415081	72415617	MACS_peak_607	273.81	chr11	72435525	72435625	Ggt6	XLOC_005572	chr11:72435525-72438400	0	0	0	0	0
chr11	96509448	96510120	MACS_peak_676	266.78	chr11	96464592	96464692	Skap1	XLOC_005909	chr11:96464592-96759130	0.945119	5.21759	0	3.80564	1.30243
chr11	96947936	96948412	MACS_peak_677	261.62	chr11	96907425	96907525	Prr15l	XLOC_005916	chr11:96907425-96982959	0.0486792	0	0	0	0
chr11	78832618	78833371	MACS_peak_623	259.68	chr11	78826583	78826683	Lyrm9	XLOC_005699	chr11:78826583-78846870	0.609085	1.14954	0.281644	0.525376	0.536393
chr11	101189609	101190514	MACS_peak_695	244.82	chr11	101191114	101191214	Ezh1	XLOC_007468	chr11:101191114-101226463	7.38462	16.005	7.563	9.56884	15.0192
chr11	79837031	79837935	MACS_peak_629	244.62	chr11	79781978	79782078	9130204K15Rik	XLOC_007133	chr11:79781978-79872394	0.101351	0	0	0	0
chr11	102469628	102470421	MACS_peak_705	244.53	chr11	102475914	102476014	Gm25337	XLOC_007507	chr11:102475914-102556392	0	0	0	0	0
chr11	62929738	62930288	MACS_peak_585	244.22	chr11	62919078	62919178	Tvp23bos	XLOC_006866	chr11:62919078-62921592	0	0	0.209406	0.116941	0
chr11	100891153	100892011	MACS_peak_692	240.25	chr11	100859350	100859450	Stat3	XLOC_007461	chr11:100859350-100939540	9.38101	9.8811	13.1857	9.4046	26.6275
chr11	44746704	44747473	MACS_peak_537	239.9	chr11	44617316	44617416	AL603913.1,Ebf1	XLOC_005175	chr11:44617316-45008091	2.20252	3.04924	0.419595	4.15055	3.75168
chr11	83286518	83287029	MACS_peak_641	239.69	chr11	83291698	83291798	Snord7	XLOC_005751	chr11:83291698-83294632	0	0	0	0	0
chr11	49949765	49950268	MACS_peak_546	227.64	chr11	49901834	49901934	Rasgef1c	XLOC_005235	chr11:49901834-49980994	0	0	0	0	0
chr11	4543198	4543718	MACS_peak_489	222.33	chr11	4480867	4480967	Mtmr3	XLOC_006339	chr11:4480867-4594863	10.1446	30.5413	12.3615	9.36572	16.468
chr11	86742600	86743078	MACS_peak_653	195.13	chr11	86768845	86768945	Dhx40	XLOC_007209	chr11:86768845-86807746	4.00281	9.76804	10.509	6.34012	7.87423
chr11	78069579	78070422	MACS_peak_620	189.17	chr11	78073004	78073104	Mir144	XLOC_005677	chr11:78073004-78073070	0	0	0	0	0
chr11	120218884	120219287	MACS_peak_759	185.1	chr11	120215081	120215181	Gm11770	XLOC_007723	chr11:120215081-120216993	0	0	0	0.559868	0
chr11	20230949	20231560	MACS_peak_508	177.52	chr11	20227036	20227136	Cep68	XLOC_006454	chr11:20227036-20249429	10.2902	22.1788	16.0767	11.725	27.3081
chr11	50964884	50965368	MACS_peak_551	176.37	chr11	50969019	50969119	Olfr1378	XLOC_005250	chr11:50969019-50969967	0	0	0	0	0
chr11	30165671	30166731	MACS_peak_519	170.49	chr11	30099394	30099494	Gm29237	XLOC_005093	chr11:30099394-30280491	0	0	0	0	0
chr11	75270296	75270792	MACS_peak_614	167.34	chr11	75298165	75298265	AL603834.1,Rpa1	XLOC_007066	chr11:75298165-75348324	20.2574	15.2653	18.9452	22.0459	24.1857
chr11	97424338	97424743	MACS_peak_681	153.98	chr11	97415532	97415632	Arhgap23	XLOC_005928	chr11:97415532-97502402	6.04298	44.0772	7.70575	10.0964	44.2499
chr11	115305927	115306722	MACS_peak_738	152.18	chr11	115307162	115307262	Ush1g	XLOC_007634	chr11:115307162-115332303	0	0	0	0	0
chr11	116549281	116549974	MACS_peak_742	151.09	chr11	116537739	116537839	Ube2o	XLOC_007671	chr11:116537739-116581447	9.93099	16.8511	13.5977	13.0245	9.62694
chr11	79054686	79055120	MACS_peak_625	149.87	chr11	79013439	79013539	Ksr1	XLOC_007121	chr11:79013439-79146407	5.76562	12.3408	5.03444	4.64008	14.7853
chr11	9112972	9113702	MACS_peak_496	147.68	chr11	9118102	9118202	Upp1	XLOC_004971	chr11:9118102-9136170	13.4173	0	32.5725	30.0334	2.28527
chr11	52820297	52820706	MACS_peak_560	147.01	chr11	52764633	52764733	Gm11186	XLOC_006698	chr11:52764633-53188538	0	0	0	0	0
chr11	5239543	5240183	MACS_peak_491	145.69	chr11	5276323	5276423	Znrf3	XLOC_006349	chr11:5276323-5444847	13.5074	6.06375	28.0449	15.4823	4.93549
chr11	102363533	102364006	MACS_peak_702	144.26	chr11	102375548	102375648	Bloodlinc	XLOC_007499	chr11:102375548-102377020	0	0	0	0	0
chr11	115831482	115832089	MACS_peak_740	144.02	chr11	115824048	115824148	Llgl2	XLOC_006201	chr11:115824048-115855780	7.35916	25.7004	3.82737	4.25184	2.65828
chr11	50239912	50240681	MACS_peak_550	138.38	chr11	50236468	50236568	Gm26542	XLOC_005242	chr11:50236468-50292311	0	0	0.57224	0.189694	0
chr11	49981593	49982033	MACS_peak_547	138.15	chr11	50025345	50025445	Mir340	XLOC_005237	chr11:50025345-50104758	0	0	0	0	0
chr11	51544350	51544971	MACS_peak_555	137.33	chr11	51584756	51584856	Hnrnpab	XLOC_006680	chr11:51584756-51606847	127.269	92.1892	122.633	234.396	128.831
chr11	72955321	72955901	MACS_peak_609	135.53	chr11	72953106	72953206	AL663082.1	XLOC_005580	chr11:72953106-72953196	0	0	0	0	0
chr11	102375139	102375655	MACS_peak_703	135.51	chr11	102393402	102393502	Rundc3a	XLOC_006049	chr11:102393402-102402555	0.91747	0	0	0.298879	0
chr11	44204367	44204808	MACS_peak_536	134.29	chr11	44265562	44265662	Gm12154	XLOC_006606	chr11:44265562-44267209	0	0	0	0	0
chr11	97246665	97247227	MACS_peak_680	134.25	chr11	97205841	97205941	Npepps	XLOC_007329	chr11:97205841-97282897	42.2069	50.4214	36.0358	25.4368	19.9605
chr11	12205473	12206154	MACS_peak_502	133.06	chr11	12236607	12236707	Cobl	XLOC_006416	chr11:12236607-12464960	0.377094	0.397287	0.583337	0.219082	0
chr11	66912705	66913299	MACS_peak_593	131.12	chr11	66905720	66905820	Gm12298	XLOC_006891	chr11:66905720-66947086	0	0	0	0	0
chr11	29815262	29815640	MACS_peak_516	129.8	chr11	29692946	29693046	Gm12094	XLOC_005090	chr11:29692946-30026033	0	0	0	0	0
chr11	37412825	37413280	MACS_peak_532	128.34	chr11	37658988	37659088	Gm12128	XLOC_005145	chr11:37658988-37673166	0	0	0	0	0
chr11	70737685	70738378	MACS_peak_602	127.37	chr11	70748704	70748804	Gm12320	XLOC_006978	chr11:70748704-70755151	0	0	0	0	0
chr11	107762152	107762367	MACS_peak_721	125.74	chr11	107732356	107732456	Cacng4	XLOC_007581	chr11:107732356-107795982	1.78002	0	0.425178	0.426609	0
chr11	113785387	113786547	MACS_peak_729	124.82	chr11	113776373	113776473	Sdk2	XLOC_007615	chr11:113776373-114067046	5.82572	7.5915	6.73371	3.24511	0.0541674
chr11	114244502	114244982	MACS_peak_732	124.17	chr11	114251842	114251942	Gm11691	XLOC_006167	chr11:114251842-114253127	0	0	0	0	0
chr11	42765207	42765685	MACS_peak_533	122.7	chr11	42897494	42897594	Gm25543	XLOC_005160	chr11:42897494-42897806	0	0	0	0	0
chr11	57866501	57866962	MACS_peak_576	116.75	chr11	57880895	57880995	Gm12244	XLOC_005334	chr11:57880895-57881186	0	0	0	0	0
chr11	53308363	53308973	MACS_peak_562	116.45	chr11	53324678	53324778	Zcchc10	XLOC_005282	chr11:53324678-53333301	4.20058	0.332566	2.93844	4.82199	2.56709
chr11	95834489	95835471	MACS_peak_669	114.92	chr11	95858161	95858261	Gm11527	XLOC_007298	chr11:95858161-95861044	0	0	0	0.58267	0
chr11	105365916	105366441	MACS_peak_712	114.68	chr11	105360797	105360897	Gm11638	XLOC_006090	chr11:105360797-105456735	0	0	0	0	0
chr11	53528289	53528772	MACS_peak_567	114.23	chr11	53519256	53519356	2008-09-01	XLOC_005290	chr11:53519256-53549565	25.3911	29.974	20.3081	53.8741	31.2378
chr11	30161056	30161533	MACS_peak_518	114.14	chr11	30099394	30099494	Gm29237	XLOC_005093	chr11:30099394-30280491	0	0	0	0	0
chr11	53461495	53462312	MACS_peak_564	113.42	chr11	53457204	53457304	Gm12212	XLOC_006704	chr11:53457204-53467766	0	0	0	0	0
chr11	34064008	34064414	MACS_peak_530	112.17	chr11	34141826	34141926	Gm12121	XLOC_005129	chr11:34141826-34143421	0	0	0	0	0
chr11	68704255	68704478	MACS_peak_594	111.4	chr11	68691558	68691658	Myh10	XLOC_005484	chr11:68691558-68816632	105.849	416.3	124.982	159.729	140.084
chr11	51485953	51486378	MACS_peak_554	110.52	chr11	51584756	51584856	Hnrnpab	XLOC_006680	chr11:51584756-51606847	127.269	92.1892	122.633	234.396	128.831
chr11	53522789	53523545	MACS_peak_566	110.43	chr11	53519256	53519356	2008-09-01	XLOC_005290	chr11:53519256-53549565	25.3911	29.974	20.3081	53.8741	31.2378
chr11	78065645	78066346	MACS_peak_619	108.98	chr11	78073004	78073104	Mir144	XLOC_005677	chr11:78073004-78073070	0	0	0	0	0
chr11	101063710	101064214	MACS_peak_694	108.95	chr11	101070011	101070111	Naglu	XLOC_006006	chr11:101070011-101077672	0.676514	2.19885	3.22597	1.00717	2.84772
chr11	121529490	121530171	MACS_peak_763	108.05	chr11	121451948	121452048	B3gntl1	XLOC_007770	chr11:121451948-121673153	2.66641	0.492533	2.30521	2.97607	0.381319
chr11	33881457	33881669	MACS_peak_528	105.94	chr11	33629338	33629438	Gm12120	XLOC_005126	chr11:33629338-34098554	0	0	0	0	0
chr11	84944933	84945525	MACS_peak_648	105.92	chr11	84957785	84957885	Car4	XLOC_005778	chr11:84957785-84966044	30.9797	15.0527	10.9335	27.9216	8.33723
chr11	114541056	114541385	MACS_peak_734	105.59	chr11	114664607	114664707	Gm11689	XLOC_006169	chr11:114664607-114664909	0	0	0	0	0
chr11	101968755	101969163	MACS_peak_698	105.19	chr11	101971142	101971242	Dusp3	XLOC_007485	chr11:101971142-101992264	5.67113	18.5915	1.96263	4.25689	23.7563
chr11	69724392	69725239	MACS_peak_598	104.44	chr11	69729994	69730094	Gm12307	XLOC_006937	chr11:69729994-69730584	0	0	0.361346	0	0
chr11	52837844	52838557	MACS_peak_561	103.81	chr11	52764633	52764733	Gm11186	XLOC_006698	chr11:52764633-53188538	0	0	0	0	0
chr11	71782586	71783079	MACS_peak_605	103.71	chr11	71749919	71750019	Wscd1	XLOC_005561	chr11:71749919-71789647	0	0	0	0.222099	0.138723
chr11	113680942	113681686	MACS_peak_728	102.45	chr11	113684411	113684511	D11Wsu47e	XLOC_006163	chr11:113684411-113694647	6.50071	9.13874	5.24826	7.90458	1.2862
chr11	120299428	120299963	MACS_peak_760	101.44	chr11	120345689	120345789	Actg1,Gm23419,Mir6935	XLOC_007726	chr11:120345689-120348542	89.5987	174.789	91.7904	77.3696	161.584
chr11	84823498	84824131	MACS_peak_647	99.85	chr11	84820855	84820955	Dhrs11	XLOC_007186	chr11:84820855-84828994	0.553938	0.602386	0.872238	1.63322	2.63435
chr11	62660609	62661274	MACS_peak_584	99.35	chr11	62648663	62648763	Mmgt2	XLOC_005436	chr11:62648663-62666354	3.89988	1.76761	11.5006	3.00403	6.93241
chr11	91996855	91997356	MACS_peak_660	98.6	chr11	92024344	92024444	Gm22702	XLOC_007258	chr11:92024344-92024413	0	0	0	0	0
chr11	79307132	79307350	MACS_peak_628	98.34	chr11	79296178	79296278	Gm9964	XLOC_007123	chr11:79296178-79296906	0	0	0	0	0
chr11	95104236	95105046	MACS_peak_666	97.95	chr11	95120118	95120218	Dlx3	XLOC_005869	chr11:95120118-95125296	1.26848	0.229669	3.27913	0.448629	0
chr11	99036189	99036694	MACS_peak_687	96.46	chr11	99041243	99041343	Igfbp4	XLOC_005971	chr11:99041243-99054392	45.9189	58.835	39.1229	46.463	63.6867
chr11	71634331	71634856	MACS_peak_603	96.14	chr11	71647075	71647175	Gm12324	XLOC_006995	chr11:71647075-71658477	0	0	0	0	0
chr11	61115846	61116181	MACS_peak_581	95.79	chr11	61126754	61126854	Gm12269	XLOC_006837	chr11:61126754-61149372	0	0	0	0	0
chr11	96410409	96411108	MACS_peak_674	95.66	chr11	96392111	96392211	Gm11531	XLOC_005908	chr11:96392111-96392666	0	0	0	0	0
chr11	97428197	97428871	MACS_peak_682	95.21	chr11	97415532	97415632	Arhgap23	XLOC_005928	chr11:97415532-97502402	6.04298	44.0772	7.70575	10.0964	44.2499
chr11	78771911	78772355	MACS_peak_622	94.48	chr11	78754425	78754525	Gm23840	XLOC_007119	chr11:78754425-78754522	0	0	0	0	0
chr11	111843755	111844059	MACS_peak_726	93.46	chr11	111796346	111796446	Gm11674	XLOC_007605	chr11:111796346-111800876	0	0	0	0	0
chr11	116782625	116783195	MACS_peak_746	93.46	chr11	116765024	116765124	St6galnac1	XLOC_007676	chr11:116765024-116775507	0	0	0	0	0
chr11	22809789	22810481	MACS_peak_512	93.28	chr11	22758598	22758698	B3gnt2,Commd1,Gm12057,Gm28048	XLOC_006484	chr11:22758598-22982382	14.5298	6.12916	22.8263	14.5423	13.1038
chr11	60485924	60486751	MACS_peak_579	91.99	chr11	60469338	60469438	Myo15	XLOC_005397	chr11:60469338-60528369	0.312651	0	0.418491	0.751639	0.0267441
chr11	20346710	20346923	MACS_peak_509	91.97	chr11	20335011	20335111	Gm12033	XLOC_006457	chr11:20335011-20336013	0.208386	0	0.146844	0.149179	0.159643
chr11	44788130	44788431	MACS_peak_538	91.97	chr11	44617316	44617416	AL603913.1,Ebf1	XLOC_005175	chr11:44617316-45008091	2.20252	3.04924	0.419595	4.15055	3.75168
chr11	99368657	99368869	MACS_peak_689	91.97	chr11	99364871	99364971	Krt28	XLOC_007378	chr11:99364871-99374903	0	0	0	0	0
chr11	97103115	97103549	MACS_peak_678	91.71	chr11	97098070	97098170	Tbx21	XLOC_007324	chr11:97098070-97115331	0	0	0	0	0
chr11	120500248	120500658	MACS_peak_761	91.7	chr11	120489405	120489505	Slc25a10	XLOC_006279	chr11:120489405-120499187	2.7708	1.76673	3.28491	3.57142	1.53781
chr11	53619489	53619859	MACS_peak_568	91.7	chr11	53631323	53631423	Il13	XLOC_006709	chr11:53631323-53634702	0	0	0	0	0
chr11	89017493	89017889	MACS_peak_658	91.58	chr11	89035178	89035278	Dgke	XLOC_007239	chr11:89035178-89069098	0.964881	2.94252	2.7455	1.79256	1.82208
chr11	94199725	94200500	MACS_peak_661	90.23	chr11	94211453	94211553	Tob1	XLOC_005853	chr11:94211453-94215495	1.44344	5.49635	0.886051	1.50535	1.34339
chr11	70221682	70222161	MACS_peak_601	89.98	chr11	70224127	70224227	Bcl6b	XLOC_006958	chr11:70224127-70229798	0.272275	6.3809	0.952199	1.21733	24.6439
chr11	74621857	74622289	MACS_peak_612	88.51	chr11	74619604	74619704	E130309D14Rik	XLOC_005617	chr11:74619604-74641516	0.998733	0.345891	0.479878	0.616622	0
chr11	11811765	11812242	MACS_peak_500	88.48	chr11	11814100	11814200	Ddc	XLOC_006411	chr11:11814100-11898144	0.268419	2.71705	0.776539	0.119483	0.225412
chr11	90727381	90727795	MACS_peak_659	88.21	chr11	90782412	90782512	Gm22762	XLOC_007254	chr11:90782412-90782549	0	0	0	0	0
chr11	94385963	94386386	MACS_peak_663	87.04	chr11	94408390	94408490	Cacna1g	XLOC_007268	chr11:94408390-94474198	4.43404	0.0812112	4.27335	4.4676	0
chr11	65716316	65716747	MACS_peak_592	86.02	chr11	65688242	65688342	Mir744	XLOC_006888	chr11:65688242-65788297	0	0	0	0	0
chr11	78487278	78487582	MACS_peak_621	85.24	chr11	78499090	78499190	Vtn	XLOC_005693	chr11:78499090-78502324	0	0	0	0	0
chr11	99810245	99810477	MACS_peak_690	85.24	chr11	99809077	99809177	Krtap4-13	XLOC_007414	chr11:99809077-99809892	0	0	0	0	0
chr11	84569340	84569812	MACS_peak_644	84.83	chr11	84525659	84525759	Lhx1os	XLOC_005774	chr11:84525659-84535831	1.61702	0	0	1.2616	0
chr11	82846141	82846582	MACS_peak_638	84.82	chr11	82876433	82876533	Rad51d	XLOC_007154	chr11:82876433-82890614	1.42956	1.15226	1.71802	1.87486	1.42239
chr11	53835458	53835820	MACS_peak_570	84.79	chr11	53864541	53864641	Slc22a5	XLOC_006715	chr11:53864541-53891660	0.680453	0.913717	2.31805	2.65872	3.83326
chr11	95258526	95258907	MACS_peak_667	84.79	chr11	95261528	95261628	Tac4	XLOC_005872	chr11:95261528-95269265	0	0	0	0	0
chr11	108263796	108264241	MACS_peak_723	83.83	chr11	108423272	108423372	Gm11667	XLOC_006134	chr11:108423272-108423758	0	0	0	0	0
chr11	32566106	32566726	MACS_peak_525	82.88	chr11	32533304	32533404	Stk10	XLOC_005115	chr11:32533304-32624587	3.35096	3.65797	3.47454	2.60881	2.62247
chr11	97445931	97446553	MACS_peak_683	82.1	chr11	97415532	97415632	Arhgap23	XLOC_005928	chr11:97415532-97502402	6.04298	44.0772	7.70575	10.0964	44.2499
chr11	53483163	53483596	MACS_peak_565	81.93	chr11	53476572	53476672	Gm9945	XLOC_005288	chr11:53476572-53481097	0	0	0	0.567663	0
chr11	103814924	103815239	MACS_peak_709	81.7	chr11	103821781	103821881	Gm8738	XLOC_007536	chr11:103821781-103954056	1.91787	0	0	0	0
chr11	80197204	80197564	MACS_peak_631	81.7	chr11	80209018	80209118	Rhot1	XLOC_005715	chr11:80209018-80267907	10.5292	4.54301	12.8036	11.2557	11.9914
chr11	96396994	96397743	MACS_peak_673	81.36	chr11	96392111	96392211	Gm11531	XLOC_005908	chr11:96392111-96392666	0	0	0	0	0
chr11	57654838	57655284	MACS_peak_575	80.21	chr11	57623697	57623797	4933426K07Rik	XLOC_006747	chr11:57623697-57787514	0	0	0	0	0
chr11	32264763	32265826	MACS_peak_524	79.6	chr11	32276399	32276499	Hba-x	XLOC_005108	chr11:32276399-32278116	0	0	0	0	0
chr11	63116760	63117045	MACS_peak_586	79.53	chr11	63128981	63129081	Pmp22	XLOC_005446	chr11:63128981-63159547	47.9727	71.6798	77.6093	31.0263	21.2817
chr11	10972325	10972610	MACS_peak_497	78.61	chr11	11114222	11114322	Gm23065	XLOC_004975	chr11:11114222-11268931	0	0	0	0	0
chr11	97556626	97557365	MACS_peak_684	78.17	chr11	97598510	97598610	2410003L11Rik	XLOC_005930	chr11:97598510-97622893	5.36226	7.45514	8.36775	4.35406	5.30597
chr11	79214138	79214363	MACS_peak_627	77.44	chr11	79212795	79212895	Gm11200	XLOC_005702	chr11:79212795-79213243	0	0	0	0	0
chr11	84701164	84702253	MACS_peak_645	77.26	chr11	84716975	84717075	1700109G15Rik	XLOC_007183	chr11:84716975-84720432	0	0	0	0	0
chr11	83448609	83448975	MACS_peak_642	77.19	chr11	83437676	83437776	Mmp28	XLOC_007168	chr11:83437676-83463071	0.303471	0.736589	0.522826	0.171983	1.10655
chr11	84742539	84742986	MACS_peak_646	76.87	chr11	84763854	84763954	Gm11431	XLOC_007184	chr11:84763854-84777829	0	0	0	0	0
chr11	120132544	120132774	MACS_peak_757	74.63	chr11	120103959	120104059	Slc38a10	XLOC_007721	chr11:120103959-120152341	27.5563	40.462	32.5685	26.7423	34.7507
chr11	4082175	4082506	MACS_peak_487	74.63	chr11	4091479	4091579	Mtfp1	XLOC_006332	chr11:4091479-4095445	1.73034	0.219434	0.245314	0.815526	0.51564
chr11	71858820	71859062	MACS_peak_606	74.63	chr11	71848075	71848175	Gm22927	XLOC_006998	chr11:71848075-71848206	0	0	0	0	0
chr11	80990729	80990985	MACS_peak_633	74.63	chr11	80880168	80880268	Gm11416	XLOC_005722	chr11:80880168-81968457	0	0	0	0	0
chr11	22913684	22914124	MACS_peak_513	74.61	chr11	22990518	22990618	Cct4	XLOC_005042	chr11:22990518-23003780	72.0796	33.0688	87.7647	68.0553	62.3861
chr11	85643859	85644462	MACS_peak_650	74.02	chr11	85832550	85832650	Tbx2	XLOC_005787	chr11:85832550-85841948	8.14459	1.86548	4.22377	2.82681	0.0456565
chr11	74546773	74547519	MACS_peak_611	73.98	chr11	74618259	74618359	Gm22993	XLOC_007053	chr11:74618259-74618513	0	0	0	0	0
chr11	108839053	108839433	MACS_peak_725	73.63	chr11	108920348	108920448	Gm11670	XLOC_007586	chr11:108920348-108950783	0	0	0	0	0
chr11	5940940	5941284	MACS_peak_493	73.63	chr11	5955692	5955792	Ykt6	XLOC_004954	chr11:5955692-5967780	9.01061	21.8841	10.7038	11.4507	16.0682
chr11	88145633	88146061	MACS_peak_656	73.06	chr11	88098057	88098157	Cuedc1	XLOC_005826	chr11:88098057-88194140	9.60344	8.11774	10.9646	9.24768	3.57149
chr11	97138280	97138736	MACS_peak_679	72.83	chr11	97136170	97136270	Tbkbp1	XLOC_007326	chr11:97136170-97151495	6.3689	6.10937	4.21326	6.65212	10.8446
chr11	102723588	102723854	MACS_peak_707	72.59	chr11	102731300	102731400	Gm11637	XLOC_007513	chr11:102731300-102732063	0	0	0	0	0
chr11	103159239	103159500	MACS_peak_708	72.59	chr11	103171106	103171206	Gm20511	XLOC_007523	chr11:103171106-103198901	0	0	0	0	0
chr11	119663921	119664200	MACS_peak_755	72.59	chr11	119602904	119603004	Rptoros	XLOC_007715	chr11:119602904-119899576	0	0	0	0	0
chr11	71735706	71735970	MACS_peak_604	72.59	chr11	71739396	71739496	Gm12326	XLOC_006997	chr11:71739396-71740466	0	0	0	0	0
chr11	80148381	80148623	MACS_peak_630	72.16	chr11	80154104	80154204	Adap2os	XLOC_007139	chr11:80154104-80178958	0	0	0	0	0
chr11	81317078	81317707	MACS_peak_636	71.37	chr11	80880168	80880268	Gm11416	XLOC_005722	chr11:80880168-81968457	0	0	0	0	0
chr11	106515035	106515385	MACS_peak_717	70.35	chr11	106502146	106502246	Tex2	XLOC_007564	chr11:106502146-106613423	2.46528	3.85848	2.53477	2.43093	6.68318
chr11	55722406	55722693	MACS_peak_574	70.35	chr11	55772087	55772187	Nmur2	XLOC_006742	chr11:55772087-56070848	0	0	0	0	0
chr11	94327575	94327966	MACS_peak_662	70.35	chr11	94328000	94328100	Ankrd40	XLOC_005855	chr11:94328000-94341841	14.5506	16.7108	12.9522	13.6826	15.7957
chr11	94886774	94887068	MACS_peak_664	70.35	chr11	94861017	94861117	A430060F13Rik	XLOC_007283	chr11:94861017-94861759	0	0	0	0	0
chr11	32636175	32636504	MACS_peak_526	70.17	chr11	32642723	32642823	AL669951.1	XLOC_005118	chr11:32642723-32746816	0	0	0	0	0
chr11	3887294	3887628	MACS_peak_485	70.17	chr11	3886087	3886187	4921536K21Rik	XLOC_006328	chr11:3886087-3895098	0.136992	0	0.284247	0.706361	0
chr11	96124613	96125012	MACS_peak_670	70.17	chr11	96133785	96133885	Ttll6	XLOC_005892	chr11:96133785-96165451	0	0	0	0	0
chr11	65295569	65296359	MACS_peak_590	69.43	chr11	65277653	65277753	Gm12295	XLOC_006886	chr11:65277653-65365798	0	0	0	0	0
chr11	117539200	117539794	MACS_peak_751	69.31	chr11	117523602	117523702	Gm11734	XLOC_006235	chr11:117523602-117532205	0	0	0	0	0
chr11	120158800	120159441	MACS_peak_758	68.74	chr11	120185399	120185499	2810410L24Rik	XLOC_007722	chr11:120185399-120189852	0.703487	1.07317	0	0.0777905	0
chr11	116075570	116075873	MACS_peak_741	68.24	chr11	116078572	116078672	Wbp2	XLOC_007656	chr11:116078572-116086995	7.12105	10.212	6.49285	6.6409	9.51594
chr11	33910971	33911633	MACS_peak_529	67.85	chr11	34141826	34141926	Gm12121	XLOC_005129	chr11:34141826-34143421	0	0	0	0	0
chr11	113987653	113988068	MACS_peak_730	67.72	chr11	114091405	114091505	1700025D23Rik	XLOC_006165	chr11:114091405-114095336	0	0	0	0	0
chr11	79069806	79070244	MACS_peak_626	67.56	chr11	79013439	79013539	Ksr1	XLOC_007121	chr11:79013439-79146407	5.76562	12.3408	5.03444	4.64008	14.7853
chr11	106985331	106985612	MACS_peak_719	67.55	chr11	106988628	106988728	Kpna2	XLOC_007572	chr11:106988628-106999541	1.91149	0	2.12421	1.63668	3.85902
chr11	19505650	19505977	MACS_peak_507	67.55	chr11	19626760	19626860	Gm12027	XLOC_006448	chr11:19626760-19628061	0	0	0	0	0
chr11	22053198	22053541	MACS_peak_511	67.55	chr11	22005827	22005927	Ehbp1	XLOC_006479	chr11:22005827-22342292	5.88311	10.1436	5.65921	7.5487	6.64567
chr11	43433543	43433878	MACS_peak_534	67.55	chr11	43420249	43420349	Pttg1	XLOC_006599	chr11:43420249-43426251	14.8966	9.20625	19.3752	19.5022	16.9236
chr11	47777165	47777550	MACS_peak_543	67.55	chr11	48289983	48290083	Gm12178	XLOC_006634	chr11:48289983-48290313	5.09167	4.09763	0.937946	2.13676	27.7536
chr11	48134151	48134462	MACS_peak_544	67.55	chr11	48289983	48290083	Gm12178	XLOC_006634	chr11:48289983-48290313	5.09167	4.09763	0.937946	2.13676	27.7536
chr11	49613475	49614086	MACS_peak_545	67.21	chr11	49609262	49609362	Flt4	XLOC_005227	chr11:49609262-49652739	3.80695	17.084	3.94239	7.71668	28.6862
chr11	79030682	79030992	MACS_peak_624	67.01	chr11	79013439	79013539	Ksr1	XLOC_007121	chr11:79013439-79146407	5.76562	12.3408	5.03444	4.64008	14.7853
chr11	64930868	64931508	MACS_peak_589	66.9	chr11	64979037	64979137	1700086D15Rik	XLOC_006883	chr11:64979037-65162961	0	0	0.289267	0.239092	0
chr11	102177728	102177966	MACS_peak_701	66.55	chr11	102189619	102189719	G6pc3	XLOC_006045	chr11:102189619-102194081	9.47548	1.19474	11.0383	4.61691	9.86387
chr11	52342015	52342258	MACS_peak_559	66.55	chr11	52360859	52360959	Vdac1	XLOC_005277	chr11:52360859-52389397	61.0606	73.0754	61.1111	53.3912	80.0625
chr11	5542190	5542527	MACS_peak_492	66.55	chr11	5528886	5528986	Ccdc117	XLOC_006351	chr11:5528886-5542187	8.96064	5.64001	5.30621	8.29605	5.68753
chr11	68864738	68865072	MACS_peak_595	66.55	chr11	68888552	68888652	Rnf222	XLOC_005485	chr11:68888552-68895777	0	0	0	0	0
chr11	82952327	82952683	MACS_peak_640	66.55	chr11	82971091	82971191	Gm11424	XLOC_005742	chr11:82971091-82971920	0	0.303686	0	0	0
chr11	11729262	11729969	MACS_peak_498	66.02	chr11	11787430	11787530	Fignl1	XLOC_006410	chr11:11787430-11808962	14.3978	27.8618	24.4432	13.0423	16.8682
chr11	62464713	62465119	MACS_peak_582	65.35	chr11	62522740	62522840	Gm12949	XLOC_005427	chr11:62522740-62523542	0	0	0	0	0
chr11	31355915	31356249	MACS_peak_521	65.31	chr11	31357306	31357406	Stc2	XLOC_006546	chr11:31357306-31370074	5.02024	0.27835	2.80014	4.92018	0.589337
chr11	69072996	69073903	MACS_peak_596	65.16	chr11	69074489	69074589	Gm12306	XLOC_005495	chr11:69074489-69074660	0	0	0	0	0
chr11	99126615	99127465	MACS_peak_688	64.86	chr11	99144195	99144295	Ccr7	XLOC_007370	chr11:99144195-99155077	0.567818	0	1.03189	0.486975	0.247499
chr11	82847633	82848031	MACS_peak_639	64.1	chr11	82876433	82876533	Rad51d	XLOC_007154	chr11:82876433-82890614	1.42956	1.15226	1.71802	1.87486	1.42239
chr11	106382385	106382911	MACS_peak_713	63.8	chr11	106377655	106377755	Icam2	XLOC_007562	chr11:106377655-106388075	0	1.50103	0	0.331234	7.39708
chr11	46275429	46276094	MACS_peak_542	63.63	chr11	46325149	46325249	Itk	XLOC_006624	chr11:46325149-46389515	0	0	0.195606	0	0
chr11	115063355	115063700	MACS_peak_737	63.23	chr11	115051916	115052016	Cd300e	XLOC_007628	chr11:115051916-115062177	0.0891757	0	0	0	0
chr11	11735255	11735566	MACS_peak_499	63.23	chr11	11787430	11787530	Fignl1	XLOC_006410	chr11:11787430-11808962	14.3978	27.8618	24.4432	13.0423	16.8682
chr11	53785126	53785457	MACS_peak_569	63.23	chr11	53783417	53783517	Gm12216	XLOC_006714	chr11:53783417-53859256	0	0	0	0	0
chr11	54231934	54232276	MACS_peak_572	63.23	chr11	54247270	54247370	Csf2	XLOC_006723	chr11:54247270-54254495	0	0	0	0	0
chr11	58805650	58805939	MACS_peak_577	63.23	chr11	58816927	58817027	Olfr313	XLOC_005359	chr11:58816927-58818001	0	0	0	0	0
chr11	70206930	70207211	MACS_peak_600	63.23	chr11	70212751	70212851	Slc16a11	XLOC_005535	chr11:70212751-70216417	0	0	0	0	0
chr11	11868155	11868547	MACS_peak_501	63.14	chr11	11913620	11913720	Gm25058	XLOC_006412	chr11:11913620-11913748	0	0	0	0	0
chr11	29791002	29791411	MACS_peak_515	63.14	chr11	29692946	29693046	Gm12094	XLOC_005090	chr11:29692946-30026033	0	0	0	0	0
chr11	4967560	4967914	MACS_peak_490	63.14	chr11	4986823	4986923	AL645522.1	XLOC_004942	chr11:4986823-5042791	0	0	0	0	0
chr11	85888689	85889229	MACS_peak_651	62.78	chr11	85886421	85886521	Tbx4	XLOC_005788	chr11:85886421-85916097	0.212258	1.03661	0.881482	0	0.176379
chr11	32195992	32196742	MACS_peak_523	62.76	chr11	32187540	32187640	Il9r	XLOC_006550	chr11:32187540-32200279	0.0608593	0	0.262766	0.225757	0.257214
chr11	102088185	102088969	MACS_peak_700	62.49	chr11	102099929	102100029	Ppy	XLOC_007489	chr11:102099929-102101319	0	0	0	0	0
chr11	116979947	116980934	MACS_peak_747	62.44	chr11	117035077	117035177	Gm11728	XLOC_007680	chr11:117035077-117040193	0	0	0	0	0
chr11	87422786	87423256	MACS_peak_655	61.67	chr11	87405064	87405164	Rnu3b1	XLOC_005805	chr11:87405064-87555823	0	0	0	0	0
chr11	60774904	60775276	MACS_peak_580	61.44	chr11	60777523	60777623	Shmt1	XLOC_006832	chr11:60777523-60811718	19.5288	18.5564	17.8203	15.8383	10.9468
chr11	51822618	51823252	MACS_peak_557	60.58	chr11	51813454	51813554	Jade2	XLOC_006686	chr11:51813454-51857653	4.11766	5.32899	3.56084	5.77764	6.96034
chr11	117342459	117342755	MACS_peak_750	60.45	chr11	117414388	117414488	Gm11729	XLOC_006232	chr11:117414388-117415368	0	0	0	0	0
chr11	16364737	16365050	MACS_peak_503	60.45	chr11	16439253	16439353	Gm12012	XLOC_004998	chr11:16439253-16440319	0	0	0	0	0
chr11	4530303	4530617	MACS_peak_488	60.45	chr11	4480867	4480967	Mtmr3	XLOC_006339	chr11:4480867-4594863	10.1446	30.5413	12.3615	9.36572	16.468
chr11	8431036	8431440	MACS_peak_495	60.45	chr11	8431651	8431751	Tns3	XLOC_006395	chr11:8431651-8664535	7.18471	42.7826	12.5964	6.10735	13.4811
chr11	33461085	33461574	MACS_peak_527	60.27	chr11	33550780	33550880	Gabrp	XLOC_006567	chr11:33550780-33578959	0	0	0	0	0
chr11	105126054	105126296	MACS_peak_711	60.06	chr11	105126424	105126524	Mettl2	XLOC_006085	chr11:105126424-105140394	11.5428	10.3849	11.483	17.176	13.5524
chr11	116635422	116635914	MACS_peak_743	60.06	chr11	116645594	116645694	Cygb	XLOC_007673	chr11:116645594-116668389	0.303775	3.92775	0.464268	0.0850653	0
chr11	18957173	18957464	MACS_peak_506	60.06	chr11	18879816	18879916	Gm16141	XLOC_005012	chr11:18879816-19018985	0	0	0	0	0
chr11	95012151	95012800	MACS_peak_665	59.84	chr11	95009878	95009978	Samd14	XLOC_005867	chr11:95009878-95026087	1.53497	4.58505	1.28504	0.955484	0.633194
chr11	119056163	119056424	MACS_peak_753	59.45	chr11	119036304	119036404	Cbx8	XLOC_007704	chr11:119036304-119040969	0.0457201	0.53069	0.560498	0.0180586	0.154738
chr11	119190528	119190804	MACS_peak_754	59.45	chr11	119228571	119228671	Ccdc40	XLOC_006256	chr11:119228571-119265236	1.73033	1.54549	8.17595	1.29849	0.784551
chr11	119816745	119817119	MACS_peak_756	59.45	chr11	119913440	119913540	Chmp6	XLOC_006266	chr11:119913440-119919548	5.26086	1.82153	9.71614	9.71806	6.9437
chr11	31170037	31170430	MACS_peak_520	59.45	chr11	31177817	31177917	Gm17332	XLOC_006545	chr11:31177817-31184374	0	0	0	0	0
chr11	54314776	54315164	MACS_peak_573	59.45	chr11	54303797	54303897	Gm12224	XLOC_006725	chr11:54303797-54364756	0	0	0	0	0
chr11	97820952	97821232	MACS_peak_685	59.45	chr11	97840779	97840879	B230217C12Rik	XLOC_005939	chr11:97840779-97844099	1.96753	2.06314	0.151637	0.791302	1.46952
chr11	87191128	87191596	MACS_peak_654	58.98	chr11	87226905	87227005	Gm22883	XLOC_007218	chr11:87226905-87359023	0	0	0	0	0
chr11	50134051	50134485	MACS_peak_548	58.83	chr11	50131395	50131495	Tbc1d9b	XLOC_005238	chr11:50131395-50172785	12.8495	25.0926	19.2984	10.7691	20.8662
chr11	117292328	117292772	MACS_peak_748	58.75	chr11	117199660	117199760	Gm16045	XLOC_007682	chr11:117199660-117362325	0.0650487	0	0	0	0
chr11	65649905	65650493	MACS_peak_591	58.67	chr11	65626393	65626493	Gm26128	XLOC_005455	chr11:65626393-65626503	0	0	0	0	0
chr11	63367594	63368034	MACS_peak_588	58.44	chr11	63413168	63413268	B130011K05Rik	XLOC_005448	chr11:63413168-63417888	0	0	0	0	0
chr11	51472967	51473492	MACS_peak_553	57.77	chr11	51584756	51584856	Hnrnpab	XLOC_006680	chr11:51584756-51606847	127.269	92.1892	122.633	234.396	128.831
chr11	117797479	117797889	MACS_peak_752	57.24	chr11	117809667	117809767	Tk1	XLOC_007687	chr11:117809667-117839908	8.04239	14.9809	12.638	12.4362	13.703
chr11	106503074	106503765	MACS_peak_716	56.46	chr11	106502146	106502246	Tex2	XLOC_007564	chr11:106502146-106613423	2.46528	3.85848	2.53477	2.43093	6.68318
chr11	20631332	20631785	MACS_peak_510	56.28	chr11	20685083	20685183	Aftph	XLOC_006459	chr11:20685083-20741589	16.1403	13.9976	12.0926	18.3632	22.1007
chr11	102433011	102433337	MACS_peak_704	56.1	chr11	102430314	102430414	Grn	XLOC_006050	chr11:102430314-102447682	15.9416	10.7262	10.1294	11.6924	12.1127
chr11	114005501	114005785	MACS_peak_731	56.1	chr11	114091405	114091505	1700025D23Rik	XLOC_006165	chr11:114091405-114095336	0	0	0	0	0
chr11	59910595	59910973	MACS_peak_578	56.1	chr11	59921498	59921598	1810063I02Rik	XLOC_005387	chr11:59921498-59921889	0	0	0	0	0
chr11	75214099	75214371	MACS_peak_613	56.1	chr11	75193782	75193882	Rtn4rl1	XLOC_005629	chr11:75193782-75267769	0.179168	0.362651	0.789997	0.421554	0.262873
chr11	86102269	86102548	MACS_peak_652	56.1	chr11	86058137	86058237	Atp5l-ps2	XLOC_005790	chr11:86058137-86201193	0	0	0	0	0
chr11	106481727	106482053	MACS_peak_715	56.07	chr11	106500992	106501092	Snord104	XLOC_006109	chr11:106500992-106501062	0	0	0	0	0
chr11	121342153	121342459	MACS_peak_762	56.07	chr11	121356124	121356224	Mir7236	XLOC_007767	chr11:121356124-121388251	0	0	0	0	0
chr11	17930252	17930636	MACS_peak_505	56.07	chr11	17938755	17938855	Etaa1	XLOC_006432	chr11:17938755-17953875	8.41452	11.1816	9.45105	10.6022	9.11555
chr11	3551453	3551778	MACS_peak_484	56.07	chr11	3517522	3517622	Smtn	XLOC_006321	chr11:3517522-3540612	5.12897	17.7406	2.71764	7.77551	21.0333
chr11	36000544	36000848	MACS_peak_531	56.07	chr11	35996053	35996153	Gm12125	XLOC_005141	chr11:35996053-35996789	0	0	0	0	0
chr11	51316000	51316328	MACS_peak_552	56.07	chr11	51289919	51290019	Col23a1	XLOC_005263	chr11:51289919-51583918	10.1258	9.99694	7.11728	11.372	2.27298
chr11	81159056	81159459	MACS_peak_635	56.07	chr11	80880168	80880268	Gm11416	XLOC_005722	chr11:80880168-81968457	0	0	0	0	0
chr11	100072153	100072668	MACS_peak_691	55.95	chr11	100092192	100092292	Krt35	XLOC_007428	chr11:100092192-100096241	0	0	0	0	0
chr11	52304926	52305618	MACS_peak_558	55.92	chr11	52360859	52360959	Vdac1	XLOC_005277	chr11:52360859-52389397	61.0606	73.0754	61.1111	53.3912	80.0625
chr11	98580117	98580908	MACS_peak_686	55.65	chr11	98581255	98581355	Ormdl3	XLOC_007360	chr11:98581255-98587368	3.38913	0.654378	1.6708	2.45196	0.0893045
chr11	62466481	62466786	MACS_peak_583	54.96	chr11	62522740	62522840	Gm12949	XLOC_005427	chr11:62522740-62523542	0	0	0	0	0
chr11	54026477	54027157	MACS_peak_571	54.95	chr11	54054927	54055027	Pdlim4	XLOC_006721	chr11:54054927-54069014	5.18459	2.29146	3.81947	5.84013	0
chr11	96151074	96151371	MACS_peak_671	54.67	chr11	96133785	96133885	Ttll6	XLOC_005892	chr11:96133785-96165451	0	0	0	0	0
chr11	95805623	95806133	MACS_peak_668	54.27	chr11	95858161	95858261	Gm11527	XLOC_007298	chr11:95858161-95861044	0	0	0	0.58267	0
chr11	53335628	53336116	MACS_peak_563	53.93	chr11	53345289	53345389	Gm11188	XLOC_006700	chr11:53345289-53345677	0	0	0	0	0
chr11	73120765	73121314	MACS_peak_610	53.93	chr11	73090582	73090682	Itgae	XLOC_005585	chr11:73090582-73147446	0	0	0.0224228	0.0260693	0
chr11	100991141	100991584	MACS_peak_693	53.66	chr11	101009451	101009551	Mir6928	XLOC_006005	chr11:101009451-101063719	0	0	0	0	0
chr11	46169806	46170363	MACS_peak_541	53.48	chr11	46148154	46148254	Nipal4	XLOC_006621	chr11:46148154-46166508	0	0.124355	0.184143	0.0852258	0
chr11	46077525	46078067	MACS_peak_540	53.44	chr11	46055991	46056091	Adam19	XLOC_005184	chr11:46055991-46147343	19.4608	34.0104	25.9809	33.2308	34.0645
chr11	108080994	108081382	MACS_peak_722	53.33	chr11	107933386	107933486	Gm11656	XLOC_006133	chr11:107933386-108414396	0	0	0	0	0
chr11	26327837	26328199	MACS_peak_514	53.33	chr11	26337539	26337639	Gm22868	XLOC_006510	chr11:26337539-26337703	0	0	0	0	0
chr11	51766150	51766518	MACS_peak_556	53.33	chr11	51763686	51763786	Sar1b	XLOC_005267	chr11:51763686-51791925	5.7088	2.98427	7.54729	6.90884	3.84685
chr11	84500307	84500692	MACS_peak_643	53.33	chr11	84518283	84518383	Lhx1	XLOC_007182	chr11:84518283-84525535	25.7001	0.0453342	25.817	67.4032	0.0586283
chr11	96427972	96428380	MACS_peak_675	53.33	chr11	96448322	96448422	Gm11529	XLOC_007311	chr11:96448322-96464547	0	0	0	0.343744	0
chr11	88455449	88455845	MACS_peak_657	53.1	chr11	88339381	88339481	Gm11510	XLOC_007233	chr11:88339381-88718513	1.15238	0	7.23606	6.17608	0
chr11	75535122	75535798	MACS_peak_615	53.02	chr11	75531693	75531793	Mir3971	XLOC_005637	chr11:75531693-75577575	0	0	0	0	0
chr11	108319160	108319675	MACS_peak_724	52.77	chr11	108423272	108423372	Gm11667	XLOC_006134	chr11:108423272-108423758	0	0	0	0	0
chr11	114795716	114796178	MACS_peak_736	52.72	chr11	114798923	114799023	Gpr142	XLOC_006174	chr11:114798923-114806745	0	0	0	0	0
chr11	102690208	102690761	MACS_peak_706	52.66	chr11	102684685	102684785	Ccdc43	XLOC_007512	chr11:102684685-102697782	10.1872	9.80807	8.28615	14.4339	7.89642
chr11	7298606	7299032	MACS_peak_494	52.39	chr11	7270350	7270450	Gm11986	XLOC_006389	chr11:7270350-7290374	0	0	0	0	0
chr11	102018365	102018774	MACS_peak_699	52.32	chr11	102030267	102030367	E130111B04Rik	XLOC_007487	chr11:102030267-102035084	0	0	0	0	0
chr11	106910229	106910554	MACS_peak_718	52.32	chr11	106972057	106972157	Gm11707	XLOC_007571	chr11:106972057-106973090	0	0	0	0	0
chr11	113055972	113056343	MACS_peak_727	52.32	chr11	113043894	113043994	2610035D17Rik	XLOC_007609	chr11:113043894-113201838	0.0446021	0	0	0.428001	0
chr11	31831561	31831865	MACS_peak_522	52.32	chr11	31832659	31832759	Gm12107	XLOC_005101	chr11:31832659-31838214	0	0	0	0	0
chr11	76294891	76295232	MACS_peak_616	52.32	chr11	76257197	76257297	Nxn	XLOC_007077	chr11:76257197-76399140	7.34765	9.85196	8.56698	5.51602	2.97162
chr11	81037890	81038230	MACS_peak_634	52.32	chr11	80880168	80880268	Gm11416	XLOC_005722	chr11:80880168-81968457	0	0	0	0	0
chr11	96280579	96281194	MACS_peak_672	52.29	chr11	96281904	96282004	Hoxb8	XLOC_005899	chr11:96281904-96285315	0	5.92157	0.781705	0.11784	0.163741
chr11	116774756	116775229	MACS_peak_745	52.06	chr11	116765024	116765124	St6galnac1	XLOC_007676	chr11:116765024-116775507	0	0	0	0	0
chr11	116665311	116665734	MACS_peak_744	51.45	chr11	116671659	116671759	St6galnac2	XLOC_007674	chr11:116671659-116694868	0.26589	0	2.58391	0.775743	0
chr11	104661179	104661742	MACS_peak_710	51.36	chr11	104679104	104679204	Gm11662	XLOC_007544	chr11:104679104-104680655	0	0	0	0	0
chr11	69835654	69836101	MACS_peak_599	51.21	chr11	69838513	69838613	Tmem256	XLOC_005518	chr11:69838513-69839618	16.1162	6.68387	18.4607	6.27935	14.8522
chr11	3931995	3932424	MACS_peak_486	51.06	chr11	3937540	3937640	4930556J24Rik	XLOC_006331	chr11:3937540-3980004	0	0	0	0	0
chr11	17052704	17053134	MACS_peak_504	50.99	chr11	17095489	17095589	Gm12013	XLOC_006428	chr11:17095489-17095644	0	0	14.3252	8.40965	0
chr11	45906179	45906790	MACS_peak_539	50.59	chr11	45928268	45928368	Lsm11	XLOC_006617	chr11:45928268-45944935	2.02526	3.38259	2.5735	1.76669	2.24089
chr11	80508580	80509093	MACS_peak_632	50.51	chr11	80482125	80482225	C030013C21Rik	XLOC_007142	chr11:80482125-80780025	0	0	0	0.136976	0
chr11	106417893	106418298	MACS_peak_714	50.39	chr11	106394649	106394749	Ern1	XLOC_007563	chr11:106394649-106487852	3.69579	1.73112	6.37048	3.29336	5.12369
chr11	76327576	76327923	MACS_peak_617	50.39	chr11	76257197	76257297	Nxn	XLOC_007077	chr11:76257197-76399140	7.34765	9.85196	8.56698	5.51602	2.97162
chr11	107632958	107633663	MACS_peak_720	50.3	chr11	107703217	107703317	Cacng1	XLOC_007580	chr11:107703217-107716522	0	0	0	0	0
chr11	63130519	63130983	MACS_peak_587	50.3	chr11	63128981	63129081	Pmp22	XLOC_005446	chr11:63128981-63159547	47.9727	71.6798	77.6093	31.0263	21.2817
chr11	115520221	115520873	MACS_peak_739	50.29	chr11	115523101	115523201	Sumo2	XLOC_007642	chr11:115523101-115536276	0.990967	0	2.44209	2.89367	1.97297
chr11	114522466	114523059	MACS_peak_733	50.27	chr11	114413400	114413500	4932435O22Rik	XLOC_007618	chr11:114413400-114448860	0	0	0	0	0
chr11	85170180	85170685	MACS_peak_649	50.24	chr11	85163076	85163176	Gm23506	XLOC_005779	chr11:85163076-85163183	0	0	0	0	0
chr11	43607873	43608316	MACS_peak_535	50.17	chr11	43615116	43615216	Gm12149	XLOC_006603	chr11:43615116-43616329	0	0	0	0	0
chr11	29824525	29824818	MACS_peak_517	50.08	chr11	29692946	29693046	Gm12094	XLOC_005090	chr11:29692946-30026033	0	0	0	0	0
chr11	72688805	72689427	MACS_peak_608	50.04	chr11	72690005	72690105	Ankfy1	XLOC_005576	chr11:72690005-72772146	19.8311	39.8082	24.0933	21.8532	35.6631
chr12	105737969	105738750	MACS_peak_912	391.13	chr12	105705981	105706081	Ak7	XLOC_008257	chr12:105705981-105782447	0.0190008	0	0	0.0746523	0
chr12	83072765	83073737	MACS_peak_858	367.8	chr12	83213744	83213844	Dpf3	XLOC_008765	chr12:83213744-83487716	4.849	2.88036	2.89789	8.41887	0.224629
chr12	75854939	75855485	MACS_peak_839	343.94	chr12	75818133	75818233	Mir5101,Syne2	XLOC_008052	chr12:75818133-76110926	9.70267	80.6185	15.4602	18.3317	129.876
chr12	111944771	111945682	MACS_peak_933	334.36	chr12	111961375	111961475	2010107E04Rik	XLOC_008966	chr12:111961375-111966977	17.6079	1.84459	28.2022	13.3651	15.2376
chr12	84203732	84204524	MACS_peak_864	303.58	chr12	84258331	84258431	Gm5436	XLOC_008775	chr12:84258331-84258973	4.16743	5.24106	9.49347	5.69728	14.0593
chr12	3109791	3110272	MACS_peak_764	290.47	chr12	3082666	3082766	Gm9075	XLOC_007776	chr12:3082666-3087041	0	0	0	0	0
chr12	111434755	111435483	MACS_peak_929	241.16	chr12	111442468	111442568	Tnfaip2	XLOC_008368	chr12:111442468-111455018	1.28231	30.0126	1.02045	5.8688	57.2796
chr12	105034297	105034808	MACS_peak_909	206.76	chr12	105032688	105032788	Glrx5	XLOC_008245	chr12:105032688-105040910	12.2276	0.460582	13.1929	21.1657	11.8833
chr12	112588135	112588718	MACS_peak_934	194.62	chr12	112588783	112588883	Inf2	XLOC_008382	chr12:112588783-112615556	5.32434	9.69523	5.04706	4.12092	12.4682
chr12	100212394	100212794	MACS_peak_892	193.56	chr12	100199434	100199534	Calm1	XLOC_008201	chr12:100199434-100209814	19.3988	104.173	45.7789	26.6245	94.3447
chr12	46405485	46406102	MACS_peak_806	189.17	chr12	46694516	46694616	Nova1	XLOC_008588	chr12:46694516-46818775	1.17474	0.391346	0.768382	2.35388	0.17294
chr12	88983996	88984889	MACS_peak_881	184.02	chr12	88722875	88722975	Gm37980	XLOC_008823	chr12:88722875-90334935	0	0	0	0	0
chr12	44197873	44198257	MACS_peak_805	182.52	chr12	44205896	44205996	Dnajb9	XLOC_008585	chr12:44205896-44210068	1.50258	1.58028	2.9022	2.07706	6.96331
chr12	76576004	76576717	MACS_peak_841	180.1	chr12	76580487	76580587	Sptb	XLOC_008719	chr12:76580487-76710547	0.489408	0.708781	0.587751	0.788427	1.56679
chr12	24744266	24745034	MACS_peak_782	176.17	chr12	24779017	24779117	Gm26211	XLOC_007865	chr12:24779017-24779146	0	0	0	0	0
chr12	102154704	102155262	MACS_peak_896	171.31	chr12	102127805	102127905	Gm16339	XLOC_008866	chr12:102127805-102267091	0	0	0	0	0
chr12	107159469	107160541	MACS_peak_917	169.29	chr12	107147163	107147263	Gm16084	XLOC_008921	chr12:107147163-107160207	0	0	0	0	0
chr12	117450032	117450556	MACS_peak_938	160.42	chr12	117516478	117516578	Gm24741	XLOC_008432	chr12:117516478-117756978	0	0	0	0	0
chr12	103393351	103393938	MACS_peak_902	156.48	chr12	103388681	103388781	Otub2	XLOC_008226	chr12:103388681-103406350	1.32816	0.674203	1.64886	1.56031	0
chr12	32143090	32143609	MACS_peak_798	154.18	chr12	32173472	32173572	Pik3cg	XLOC_008554	chr12:32173472-32208659	0	0.0229961	0	0	0.0651048
chr12	117989147	117989622	MACS_peak_942	152.79	chr12	117804288	117804388	Cdca7l	XLOC_008433	chr12:117804288-118199043	10.844	5.5798	12.0406	15.169	6.53225
chr12	33314140	33314554	MACS_peak_800	149.58	chr12	33394853	33394953	Efcab10	XLOC_007898	chr12:33394853-33401269	0	0	0	0	0
chr12	95641477	95641851	MACS_peak_886	140.06	chr12	95619817	95619917	Gm22246	XLOC_008185	chr12:95619817-95619924	0	0	0	0	0
chr12	69783623	69784021	MACS_peak_829	137.6	chr12	69746847	69746947	4931403G20Rik	XLOC_008017	chr12:69746847-69987002	0	0	0	0	0
chr12	105025597	105026038	MACS_peak_908	137.47	chr12	105031074	105031174	Scarna13	XLOC_008911	chr12:105031074-105031349	98.0567	83.5815	56.2846	52.8561	72.8656
chr12	4501872	4502307	MACS_peak_766	136.18	chr12	4592825	4592925	Gm3625	XLOC_008448	chr12:4592825-4592927	0	0	0	0	0
chr12	109971419	109971975	MACS_peak_926	135.17	chr12	109729763	109729863	Mir541	XLOC_008351	chr12:109729763-109749460	0	0	0	0	0
chr12	17505975	17506436	MACS_peak_778	127.93	chr12	17544872	17544972	Gm22748	XLOC_007840	chr12:17544872-17551502	34.0046	0	50.347	0	0
chr12	79661265	79661837	MACS_peak_848	127.08	chr12	79963567	79963667	Gm28056	XLOC_008076	chr12:79963567-79963872	0	0	0	0	0
chr12	104837842	104838543	MACS_peak_906	126.66	chr12	104865329	104865429	4930408O17Rik	XLOC_008244	chr12:104865329-104871524	0	0	0	0	0
chr12	17601251	17601603	MACS_peak_779	123.84	chr12	17644899	17644999	Gm25925	XLOC_008493	chr12:17644899-17645205	0	0	0	0	0
chr12	68236963	68237358	MACS_peak_824	123.84	chr12	68600969	68601069	n-R5s61	XLOC_008007	chr12:68600969-68601087	0	0	0	0	0
chr12	31086801	31087632	MACS_peak_792	123.07	chr12	31073967	31074067	Fam110c	XLOC_007883	chr12:31073967-31079937	0.0818179	0	0.0916699	0.867105	0
chr12	27126753	27127472	MACS_peak_784	118.37	chr12	27140795	27140895	Gm9866	XLOC_008527	chr12:27140795-27160633	0	0	0	0	0
chr12	52692272	52692765	MACS_peak_813	115.88	chr12	52699382	52699482	n-R5s58	XLOC_008604	chr12:52699382-53151015	0	0	0	0	0
chr12	109437570	109437934	MACS_peak_923	115.7	chr12	109452822	109452922	Dlk1	XLOC_008282	chr12:109452822-109463336	6.05753	21.698	18.5732	2.48773	8.24946
chr12	105759909	105760791	MACS_peak_913	115.1	chr12	105784693	105784793	Papola	XLOC_008258	chr12:105784693-105838944	65.0562	73.3872	85.3736	90.4779	105.333
chr12	54162429	54163170	MACS_peak_815	112.14	chr12	54178980	54179080	Egln3	XLOC_008606	chr12:54178980-54203860	17.164	10.6148	36.971	19.2981	12.9709
chr12	108237587	108238020	MACS_peak_921	112.04	chr12	108206344	108206444	Ccdc85c	XLOC_008927	chr12:108206344-108275417	2.30266	5.02189	3.22936	4.02752	3.80238
chr12	69757638	69758146	MACS_peak_828	111.32	chr12	69746847	69746947	4931403G20Rik	XLOC_008017	chr12:69746847-69987002	0	0	0	0	0
chr12	46609845	46610222	MACS_peak_808	108.8	chr12	46694516	46694616	Nova1	XLOC_008588	chr12:46694516-46818775	1.17474	0.391346	0.768382	2.35388	0.17294
chr12	71052591	71053036	MACS_peak_832	107.76	chr12	71015989	71016089	Arid4a	XLOC_008028	chr12:71015989-71098592	7.94857	6.61416	7.04308	9.02361	8.00012
chr12	76375435	76375856	MACS_peak_840	107.22	chr12	76370265	76370365	Zbtb1	XLOC_008055	chr12:76370265-76396950	1.54085	5.89627	2.68858	2.30011	4.60933
chr12	60406393	60406602	MACS_peak_820	105.59	chr12	60735497	60735597	Gm23059	XLOC_007988	chr12:60735497-60735604	0	0	0	0	0
chr12	112969587	112970104	MACS_peak_935	104.97	chr12	112959861	112959961	9230104M06Rik	XLOC_008391	chr12:112959861-113001926	0.124404	0	0	0	0
chr12	52276264	52276720	MACS_peak_812	103.85	chr12	52097736	52097836	Nubpl	XLOC_007947	chr12:52097736-52312744	1.0599	1.77062	2.92596	2.65156	0.525389
chr12	11126394	11126704	MACS_peak_771	100.43	chr12	11090201	11090301	Kcns3	XLOC_008468	chr12:11090201-11150842	0.582983	0	0.963844	0.946379	0
chr12	77663793	77664513	MACS_peak_845	99.05	chr12	77814679	77814779	Gm24070	XLOC_008724	chr12:77814679-77814809	0	0	0	0	0
chr12	26472915	26473581	MACS_peak_783	98.36	chr12	26469203	26469303	Cmpk2	XLOC_007869	chr12:26469203-26479835	0.120036	0.0366345	0	0.114001	2.06134
chr12	77756022	77756395	MACS_peak_846	94.84	chr12	77814679	77814779	Gm24070	XLOC_008724	chr12:77814679-77814809	0	0	0	0	0
chr12	53884821	53885631	MACS_peak_814	94.53	chr12	54178980	54179080	Egln3	XLOC_008606	chr12:54178980-54203860	17.164	10.6148	36.971	19.2981	12.9709
chr12	82225723	82226249	MACS_peak_857	93.22	chr12	82170015	82170115	Sipa1l1	XLOC_008097	chr12:82170015-82451782	14.4082	20.226	11.6202	15.4423	8.4226
chr12	33812053	33812547	MACS_peak_802	93.1	chr12	33928424	33928524	Ferd3l	XLOC_007900	chr12:33928424-33929310	0	0	0	0.0748342	0
chr12	82072862	82073319	MACS_peak_856	92.98	chr12	82150467	82150567	n-R5s62	XLOC_008096	chr12:82150467-82150563	0	0	0	0	0
chr12	32789552	32789802	MACS_peak_799	92.05	chr12	32820334	32820434	Gdap10	XLOC_007893	chr12:32820334-32853369	2.60906	0.130189	3.81666	3.06362	1.52819
chr12	102426323	102426733	MACS_peak_898	91.58	chr12	102394083	102394183	Lgmn	XLOC_008868	chr12:102394083-102439813	7.05336	2.11015	5.6706	6.32597	14.9659
chr12	30970481	30971123	MACS_peak_790	91.57	chr12	30911667	30911767	Sh3yl1	XLOC_007881	chr12:30911667-30960162	0.839612	0	0.414979	1.15533	0.128454
chr12	111443454	111444163	MACS_peak_930	91.5	chr12	111442468	111442568	Tnfaip2	XLOC_008368	chr12:111442468-111455018	1.28231	30.0126	1.02045	5.8688	57.2796
chr12	109500331	109501106	MACS_peak_924	91.36	chr12	109532441	109532541	Gm27528	XLOC_008283	chr12:109532441-109532646	0	0	0	0	0
chr12	51829911	51830230	MACS_peak_811	91.2	chr12	51875872	51875972	Heatr5a	XLOC_008599	chr12:51875872-51971321	11.229	26.5916	16.604	11.3625	25.5604
chr12	58367805	58368222	MACS_peak_819	90.76	chr12	58264719	58264819	Clec14a	XLOC_008640	chr12:58264719-58269258	0	0.316004	0	0.0596258	8.93972
chr12	80778245	80778646	MACS_peak_853	88.74	chr12	80790531	80790631	Susd6	XLOC_008083	chr12:80790531-80880832	5.7323	10.1424	10.126	9.39918	11.9034
chr12	99331583	99332221	MACS_peak_890	88.23	chr12	99194979	99195079	3300002A11Rik	XLOC_008195	chr12:99194979-99450111	0	0	0	0	0
chr12	111908465	111908790	MACS_peak_932	87.89	chr12	111961375	111961475	2010107E04Rik	XLOC_008966	chr12:111961375-111966977	17.6079	1.84459	28.2022	13.3651	15.2376
chr12	107549400	107550184	MACS_peak_919	87.3	chr12	107488631	107488731	3110018I06Rik	XLOC_008269	chr12:107488631-107489636	0	0	0	0	0
chr12	57831325	57831539	MACS_peak_818	86.49	chr12	57564112	57564212	4921518K17Rik	XLOC_008638	chr12:57564112-57737928	0	0	0	0	0
chr12	8950981	8951192	MACS_peak_770	86.49	chr12	8947928	8948028	Matn3	XLOC_007806	chr12:8947928-8972028	0.0713504	0.272802	0	0.0344487	0
chr12	105556399	105556910	MACS_peak_911	86.11	chr12	105563171	105563271	Bdkrb2	XLOC_008253	chr12:105563171-105593071	0.262143	0	0	0.123713	0
chr12	16185507	16185810	MACS_peak_776	85.24	chr12	16535668	16535768	Lpin1	XLOC_008486	chr12:16535668-16589770	3.04253	4.51241	4.36755	3.70091	5.03244
chr12	80385323	80385735	MACS_peak_852	84.3	chr12	80335846	80335946	Scarna3b	XLOC_008739	chr12:80335846-80436601	0	0	0	0	0
chr12	31073940	31075393	MACS_peak_791	84.12	chr12	31057074	31057174	Gm25408	XLOC_007882	chr12:31057074-31057207	0	0	0	0	0
chr12	111461534	111461890	MACS_peak_931	80.69	chr12	111442468	111442568	Tnfaip2	XLOC_008368	chr12:111442468-111455018	1.28231	30.0126	1.02045	5.8688	57.2796
chr12	72576276	72576633	MACS_peak_833	80.69	chr12	72536356	72536456	Pcnxl4	XLOC_008036	chr12:72536356-72580213	13.2783	6.23354	9.91459	15.0422	5.73016
chr12	84709785	84710198	MACS_peak_866	80.37	chr12	84677277	84677377	Syndig1l	XLOC_008780	chr12:84677277-84698807	2.02137	0	2.72578	2.33737	0
chr12	24645791	24646367	MACS_peak_781	79.66	chr12	24651370	24651470	Klf11	XLOC_007863	chr12:24651370-24662774	5.48984	5.81642	15.1253	5.90119	3.1819
chr12	107095940	107096297	MACS_peak_916	79.53	chr12	107079359	107079459	Gm16086	XLOC_008920	chr12:107079359-107099673	0	0	0	0	0
chr12	86395128	86395735	MACS_peak_872	79.1	chr12	86361116	86361216	Esrrb	XLOC_008140	chr12:86361116-86521628	0.676727	0.256742	0.0243878	0.668913	0
chr12	11324459	11324669	MACS_peak_772	78.61	chr12	11325246	11325346	Vsnl1	XLOC_008472	chr12:11325246-11436649	0.0103287	0	0.02859	0.0129528	0
chr12	70517161	70517425	MACS_peak_831	78.61	chr12	70453094	70453194	Tmx1	XLOC_008022	chr12:70453094-70468040	11.7782	21.216	17.0245	13.4682	21.1773
chr12	69618609	69619041	MACS_peak_827	78.47	chr12	69583761	69583861	Gm24449	XLOC_008674	chr12:69583761-69681852	0	0	0	0	0
chr12	99274593	99274988	MACS_peak_889	78.44	chr12	99194979	99195079	3300002A11Rik	XLOC_008195	chr12:99194979-99450111	0	0	0	0	0
chr12	31533524	31533970	MACS_peak_795	78.3	chr12	31519826	31519926	Slc26a4	XLOC_008548	chr12:31519826-31559969	0.131981	0	0	0	0
chr12	102714588	102714997	MACS_peak_901	77.89	chr12	102784655	102784755	Btbd7	XLOC_008872	chr12:102784655-102878406	15.1925	24.3987	17.766	14.5168	22.9553
chr12	3888003	3888300	MACS_peak_765	77.89	chr12	3954950	3955050	Pomc	XLOC_007783	chr12:3954950-3960618	0	0	0	0	0
chr12	110660628	110660835	MACS_peak_928	77.44	chr12	110667688	110667788	1700001K19Rik	XLOC_008949	chr12:110667688-110682619	0	0	0	0	0
chr12	79732708	79733195	MACS_peak_849	76.97	chr12	79963567	79963667	Gm28056	XLOC_008076	chr12:79963567-79963872	0	0	0	0	0
chr12	86439173	86439604	MACS_peak_873	75.56	chr12	86361116	86361216	Esrrb	XLOC_008140	chr12:86361116-86521628	0.676727	0.256742	0.0243878	0.668913	0
chr12	113097691	113097939	MACS_peak_936	74.63	chr12	113098277	113098377	Mta1	XLOC_008394	chr12:113098277-113137206	26.3423	20.1542	16.3192	27.2806	16.2932
chr12	83308991	83309371	MACS_peak_862	73.97	chr12	83213744	83213844	Dpf3	XLOC_008765	chr12:83213744-83487716	4.849	2.88036	2.89789	8.41887	0.224629
chr12	32110955	32111329	MACS_peak_796	73.63	chr12	32173472	32173572	Pik3cg	XLOC_008554	chr12:32173472-32208659	0	0.0229961	0	0	0.0651048
chr12	33334948	33335301	MACS_peak_801	72.4	chr12	33394853	33394953	Efcab10	XLOC_007898	chr12:33394853-33401269	0	0	0	0	0
chr12	32122667	32123305	MACS_peak_797	72.36	chr12	32173472	32173572	Pik3cg	XLOC_008554	chr12:32173472-32208659	0	0.0229961	0	0	0.0651048
chr12	46419530	46419964	MACS_peak_807	71.36	chr12	46694516	46694616	Nova1	XLOC_008588	chr12:46694516-46818775	1.17474	0.391346	0.768382	2.35388	0.17294
chr12	4679605	4680317	MACS_peak_767	70.6	chr12	4746215	4746315	Fam228b	XLOC_008451	chr12:4746215-4769267	0.193946	0	0.429415	0.561541	0.429186
chr12	29258517	29258984	MACS_peak_789	68.46	chr12	29035179	29035279	Gm23342	XLOC_008536	chr12:29035179-29035294	0	0	0	0	0
chr12	102258111	102258921	MACS_peak_897	68.21	chr12	102283047	102283147	Rin3	XLOC_008215	chr12:102283047-102390855	1.71784	10.3597	3.82098	1.19914	17.8157
chr12	100336179	100336517	MACS_peak_893	67.55	chr12	100300770	100300870	Ttc7b	XLOC_008853	chr12:100300770-100520822	4.53886	10.1585	7.9325	7.62297	20.2748
chr12	104062762	104063133	MACS_peak_903	67.55	chr12	104080648	104080748	Serpina4-ps1	XLOC_008230	chr12:104080648-104086724	0	0	0	0	0
chr12	105959430	105959699	MACS_peak_914	67.55	chr12	106010262	106010362	Vrk1	XLOC_008259	chr12:106010262-106077410	9.43897	5.93239	10.9602	10.8007	6.32246
chr12	98844824	98845137	MACS_peak_888	67.55	chr12	98920573	98920673	Ttc8	XLOC_008191	chr12:98920573-98983238	4.34897	1.89612	3.34412	4.41131	1.45032
chr12	117947022	117947689	MACS_peak_941	67.53	chr12	117804288	117804388	Cdca7l	XLOC_008433	chr12:117804288-118199043	10.844	5.5798	12.0406	15.169	6.53225
chr12	117504358	117504872	MACS_peak_940	67.45	chr12	117516478	117516578	Gm24741	XLOC_008432	chr12:117516478-117756978	0	0	0	0	0
chr12	12509238	12509625	MACS_peak_773	66.55	chr12	12594822	12594922	Gm37414	XLOC_007821	chr12:12594822-12595352	0	0	0	0	0
chr12	67325419	67325825	MACS_peak_823	66.55	chr12	67489112	67489212	n-R5s60	XLOC_008660	chr12:67489112-67489231	0	0	0	0	0
chr12	86347855	86348143	MACS_peak_871	66.55	chr12	86361116	86361216	Esrrb	XLOC_008140	chr12:86361116-86521628	0.676727	0.256742	0.0243878	0.668913	0
chr12	81294212	81294941	MACS_peak_855	65.85	chr12	81358859	81358959	Gm17191	XLOC_008753	chr12:81358859-81557458	0	0	0	1.54529	0
chr12	93949382	93949710	MACS_peak_884	65.68	chr12	93927003	93927103	Mir8099-1	XLOC_008184	chr12:93927003-93929102	0	0	0	0	0
chr12	55051710	55052344	MACS_peak_816	63.97	chr12	55045660	55045760	2700097O09Rik	XLOC_008618	chr12:55045660-55080110	5.55573	0	4.22825	3.7541	0.190573
chr12	99357550	99358015	MACS_peak_891	63.47	chr12	99194979	99195079	3300002A11Rik	XLOC_008195	chr12:99194979-99450111	0	0	0	0	0
chr12	110456647	110456918	MACS_peak_927	63.23	chr12	110485738	110485838	Ppp2r5c	XLOC_008354	chr12:110485738-110583061	8.4897	14.7138	9.58109	12.0662	14.8183
chr12	12971236	12971525	MACS_peak_774	63.23	chr12	12936095	12936195	Mycn	XLOC_008475	chr12:12936095-12941914	11.6793	12.1203	18.895	19.2326	13.0527
chr12	79838216	79838476	MACS_peak_850	63.23	chr12	79963567	79963667	Gm28056	XLOC_008076	chr12:79963567-79963872	0	0	0	0	0
chr12	88457019	88457322	MACS_peak_878	62.94	chr12	88360553	88360653	Adck1	XLOC_008171	chr12:88360553-88461719	0.849401	0.272296	1.28452	1.65011	2.83062
chr12	109530254	109530979	MACS_peak_925	62.8	chr12	109532441	109532541	Gm27528	XLOC_008283	chr12:109532441-109532646	0	0	0	0	0
chr12	38994235	38994655	MACS_peak_803	62.45	chr12	38779379	38779479	Etv1	XLOC_007917	chr12:38779379-38868215	3.56226	2.10689	4.07978	5.10804	2.16777
chr12	86802261	86802889	MACS_peak_876	62.38	chr12	86809956	86810056	Gm25888	XLOC_008146	chr12:86809956-86810258	0	0	0	0	0
chr12	12993965	12994776	MACS_peak_775	61.88	chr12	12936095	12936195	Mycn	XLOC_008475	chr12:12936095-12941914	11.6793	12.1203	18.895	19.2326	13.0527
chr12	86818238	86818668	MACS_peak_877	61.27	chr12	86809956	86810056	Gm25888	XLOC_008146	chr12:86809956-86810258	0	0	0	0	0
chr12	108763268	108764109	MACS_peak_922	61.25	chr12	108792972	108793072	Yy1	XLOC_008277	chr12:108792972-108816632	36.987	25.1123	44.7382	48.0596	29.4632
chr12	31521326	31521825	MACS_peak_794	61.2	chr12	31519826	31519926	Slc26a4	XLOC_008548	chr12:31519826-31559969	0.131981	0	0	0	0
chr12	31371967	31372413	MACS_peak_793	60.52	chr12	31390870	31390970	Gm9359	XLOC_007887	chr12:31390870-31473917	0	0	0	0	0
chr12	69545822	69546152	MACS_peak_826	60.45	chr12	69561228	69561328	Gm23018	XLOC_008671	chr12:69561228-69561337	0	0	0	0	0
chr12	86586446	86586764	MACS_peak_875	60.45	chr12	86651169	86651269	Gm27993	XLOC_008141	chr12:86651169-86651254	0	0	0	0	0
chr12	69044699	69045150	MACS_peak_825	60.17	chr12	69141429	69141529	Gm15571	XLOC_008661	chr12:69141429-69142066	0	0	0	0	0
chr12	84858747	84859195	MACS_peak_867	60	chr12	84918147	84918247	Gm17193	XLOC_008784	chr12:84918147-84983303	0	0.299605	0	1.6121	0
chr12	57579364	57579895	MACS_peak_817	59.21	chr12	57564112	57564212	4921518K17Rik	XLOC_008638	chr12:57564112-57737928	0	0	0	0	0
chr12	117017773	117018305	MACS_peak_937	59.15	chr12	117516478	117516578	Gm24741	XLOC_008432	chr12:117516478-117756978	0	0	0	0	0
chr12	76670542	76671308	MACS_peak_842	58.84	chr12	76580487	76580587	Gm24010	XLOC_008060	chr12:76580487-76710547	0	0	0	0	0
chr12	85644176	85644942	MACS_peak_869	58.84	chr12	85686668	85686768	Batf	XLOC_008133	chr12:85686668-85709087	0	0	0	0.0470128	0
chr12	83375093	83375845	MACS_peak_863	58.67	chr12	83520465	83520565	Dcaf4	XLOC_008101	chr12:83520465-83541988	5.56155	0.0616379	9.03339	5.28162	2.09745
chr12	104652824	104653245	MACS_peak_904	58.6	chr12	104687741	104687841	Dicer1	XLOC_008907	chr12:104687741-104751952	29.2303	54.7725	41.1609	38.6848	46.1669
chr12	28617289	28617805	MACS_peak_785	58.59	chr12	28630846	28630946	Rps7	XLOC_008534	chr12:28630846-28635953	0.903304	0	0.615449	0.284547	1.1218
chr12	117457989	117459143	MACS_peak_939	57.58	chr12	117516478	117516578	Gm24741	XLOC_008432	chr12:117516478-117756978	0	0	0	0	0
chr12	73788861	73789216	MACS_peak_836	56.64	chr12	73901374	73901474	Gm15283	XLOC_008704	chr12:73901374-73949785	1.31721	0	1.64644	0.683662	0
chr12	101553960	101554465	MACS_peak_895	56.57	chr12	101645442	101645542	Tc2n	XLOC_008862	chr12:101645442-101718523	0.0799891	0	0.0658677	0.145241	0
chr12	84869980	84870267	MACS_peak_868	56.1	chr12	84918147	84918247	Gm17193	XLOC_008784	chr12:84918147-84983303	0	0.299605	0	1.6121	0
chr12	28804982	28805439	MACS_peak_786	56	chr12	28751827	28751927	Tssc1	XLOC_007875	chr12:28751827-28867491	3.30753	0.998507	0.715157	1.72533	1.9854
chr12	83291657	83292222	MACS_peak_861	55.21	chr12	83213744	83213844	Dpf3	XLOC_008765	chr12:83213744-83487716	4.849	2.88036	2.89789	8.41887	0.224629
chr12	104907869	104908862	MACS_peak_907	55.03	chr12	104925500	104925600	Gm28875	XLOC_008909	chr12:104925500-104926142	0.274435	0	0	0	0
chr12	78980542	78981209	MACS_peak_847	54.7	chr12	78961794	78961894	Tmem229b	XLOC_008728	chr12:78961794-79007627	0.344947	1.4576	0.359709	0.917078	1.89263
chr12	80270687	80271469	MACS_peak_851	54.58	chr12	80335846	80335946	Scarna3b	XLOC_008739	chr12:80335846-80436601	0	0	0	0	0
chr12	84217896	84218327	MACS_peak_865	54.53	chr12	84258331	84258431	Gm5436	XLOC_008775	chr12:84258331-84258973	4.16743	5.24106	9.49347	5.69728	14.0593
chr12	88801466	88801842	MACS_peak_880	54.48	chr12	88722875	88722975	Gm37980	XLOC_008823	chr12:88722875-90334935	0	0	0	0	0
chr12	86043321	86043802	MACS_peak_870	54.39	chr12	86082560	86082660	Ift43	XLOC_008137	chr12:86082560-86162458	5.85715	0.940618	4.90847	5.25205	0.63527
chr12	75277328	75277764	MACS_peak_838	54.34	chr12	75308321	75308421	Rhoj	XLOC_008050	chr12:75308321-75401456	2.58227	33.7783	3.45622	5.37448	36.6132
chr12	102631594	102632035	MACS_peak_899	54.02	chr12	102568581	102568681	Mir1936	XLOC_008871	chr12:102568581-102777701	0	0	0	0	0
chr12	8776727	8777170	MACS_peak_769	53.66	chr12	8771322	8771422	Sdc1	XLOC_007804	chr12:8771322-8793715	6.99552	7.35471	9.28052	6.98525	3.32611
chr12	80812158	80812878	MACS_peak_854	53.46	chr12	80790531	80790631	Susd6	XLOC_008083	chr12:80790531-80880832	5.7323	10.1424	10.126	9.39918	11.9034
chr12	100788540	100788946	MACS_peak_894	53.33	chr12	100779056	100779156	9030617O03Rik	XLOC_008202	chr12:100779056-100908198	0.0474876	0.146462	0.0847386	0	0
chr12	106302569	106302932	MACS_peak_915	53.33	chr12	106327367	106327467	Gm17032	XLOC_008261	chr12:106327367-106330821	0	0	0	0	0
chr12	18135367	18135720	MACS_peak_780	53.33	chr12	18216554	18216654	Bnip3l-ps	XLOC_007843	chr12:18216554-18217757	9.3995	5.15319	14.3512	10.7491	4.37676
chr12	76704242	76704613	MACS_peak_843	53.33	chr12	76765537	76765637	Rab15	XLOC_008721	chr12:76765537-76921412	1.19153	1.81502	1.09831	1.69107	0.186407
chr12	64310345	64310876	MACS_peak_822	53.14	chr12	64471332	64471432	Fscb	XLOC_008651	chr12:64471332-64474898	0	0	0	0	0
chr12	70452135	70452523	MACS_peak_830	53.1	chr12	70453094	70453194	Tmx1	XLOC_008022	chr12:70453094-70468040	11.7782	21.216	17.0245	13.4682	21.1773
chr12	72683011	72683284	MACS_peak_834	53.1	chr12	72650355	72650455	Dhrs7	XLOC_008696	chr12:72650355-72664828	2.61301	1.0815	2.80126	2.48131	0
chr12	108049579	108049993	MACS_peak_920	53.09	chr12	108106430	108106530	Setd3	XLOC_008926	chr12:108106430-108179314	9.93691	13.1448	12.4531	14.2621	17.4203
chr12	95998738	95999152	MACS_peak_887	53.09	chr12	96046766	96046866	1700019M22Rik	XLOC_008838	chr12:96046766-96047120	0	0	0	0	0
chr12	95622078	95622728	MACS_peak_885	52.83	chr12	95619817	95619917	Gm22246	XLOC_008185	chr12:95619817-95619924	0	0	0	0	0
chr12	107343847	107344557	MACS_peak_918	52.36	chr12	107419140	107419240	Gm17052	XLOC_008268	chr12:107419140-107419429	6.94274	9.64793	44.0906	18.9436	10.0507
chr12	119623278	119623824	MACS_peak_943	52.36	chr12	119443409	119443509	Macc1	XLOC_008437	chr12:119443409-119466934	0	0	0.0233095	0	0.0796878
chr12	102679463	102679762	MACS_peak_900	52.32	chr12	102784655	102784755	Btbd7	XLOC_008872	chr12:102784655-102878406	15.1925	24.3987	17.766	14.5168	22.9553
chr12	105069180	105069498	MACS_peak_910	52.32	chr12	105032688	105032788	Glrx5	XLOC_008245	chr12:105032688-105040910	12.2276	0.460582	13.1929	21.1657	11.8833
chr12	17012304	17012640	MACS_peak_777	52.32	chr12	17003318	17003418	2410004P03Rik	XLOC_008490	chr12:17003318-17011727	0.469164	0	0.173142	0.109052	0
chr12	29096023	29096347	MACS_peak_787	52.32	chr12	29035179	29035279	Gm23342	XLOC_008536	chr12:29035179-29035294	0	0	0	0	0
chr12	93070345	93070751	MACS_peak_883	52.32	chr12	93746501	93746601	Gm23249	XLOC_008183	chr12:93746501-93746662	0	0	0	0	0
chr12	83154205	83155170	MACS_peak_860	52.25	chr12	83213744	83213844	Dpf3	XLOC_008765	chr12:83213744-83487716	4.849	2.88036	2.89789	8.41887	0.224629
chr12	7527033	7527615	MACS_peak_768	52.11	chr12	7372038	7372138	1700101O22Rik	XLOC_008458	chr12:7372038-7380330	0	0	0	0	0
chr12	39051287	39051718	MACS_peak_804	52.1	chr12	38779379	38779479	Etv1	XLOC_007917	chr12:38779379-38868215	3.56226	2.10689	4.07978	5.10804	2.16777
chr12	92035092	92035711	MACS_peak_882	52.06	chr12	91968398	91968498	Gm21614	XLOC_008835	chr12:91968398-91969577	0	0	0	0	0
chr12	104819673	104820115	MACS_peak_905	51.49	chr12	104865329	104865429	4930408O17Rik	XLOC_008244	chr12:104865329-104871524	0	0	0	0	0
chr12	74960230	74960794	MACS_peak_837	51.45	chr12	74897216	74897316	Kcnh5	XLOC_008707	chr12:74897216-75177332	0	0.203489	0	0	0
chr12	88750906	88751474	MACS_peak_879	51.25	chr12	88722875	88722975	Gm37980	XLOC_008823	chr12:88722875-90334935	0	0	0	0	0
chr12	86481640	86482311	MACS_peak_874	51.22	chr12	86361116	86361216	Esrrb	XLOC_008140	chr12:86361116-86521628	0.676727	0.256742	0.0243878	0.668913	0
chr12	50115929	50116635	MACS_peak_809	51.17	chr12	50341230	50341330	Prkd1	XLOC_008595	chr12:50341230-50649223	7.42696	1.30746	7.15462	6.72838	0.936303
chr12	62950786	62951240	MACS_peak_821	50.83	chr12	62882276	62882376	Gm7763	XLOC_008649	chr12:62882276-62883282	0	0	0	0	0
chr12	51400613	51401329	MACS_peak_810	50.71	chr12	51377579	51377679	Scfd1	XLOC_007943	chr12:51377579-51450096	5.78109	11.0118	5.9749	6.32827	13.3877
chr12	83131412	83131910	MACS_peak_859	50.63	chr12	83213744	83213844	Dpf3	XLOC_008765	chr12:83213744-83487716	4.849	2.88036	2.89789	8.41887	0.224629
chr12	29178036	29178473	MACS_peak_788	50.55	chr12	29035179	29035279	Gm23342	XLOC_008536	chr12:29035179-29035294	0	0	0	0	0
chr12	76970581	76970838	MACS_peak_844	50.39	chr12	76937268	76937368	Max	XLOC_008722	chr12:76937268-76962248	15.0164	14.8846	11.231	16.0816	16.6423
chr12	73708686	73709149	MACS_peak_835	50.35	chr12	73584796	73584896	Prkch	XLOC_008043	chr12:73584796-73778185	0.628515	2.5261	0.890858	0.761307	17.4868
chr13	97452897	97453429	MACS_peak_1099	340.26	chr13	97434969	97435069	Gm8756	XLOC_010610	chr13:97434969-97497007	0	0	0	0	0
chr13	37509351	37509891	MACS_peak_988	331.11	chr13	37508939	37509039	Gm29590	XLOC_009534	chr13:37508939-37512074	0	0	0	0	0
chr13	44222197	44222877	MACS_peak_1005	267.4	chr13	44121166	44121266	Gm5083	XLOC_009571	chr13:44121166-44125179	0	0	0	0	0
chr13	59770063	59770951	MACS_peak_1042	251.5	chr13	59755408	59755508	Isca1	XLOC_010409	chr13:59755408-59769810	8.15736	17.6584	4.73129	7.58081	11.2897
chr13	60743265	60743841	MACS_peak_1044	217.89	chr13	60771779	60771879	Gm10312	XLOC_009680	chr13:60771779-60772145	0	0	0	0	0
chr13	43908253	43908837	MACS_peak_1003	216.2	chr13	43872801	43872901	Gm23117	XLOC_009570	chr13:43872801-43872909	0	0	0	0	0
chr13	51841654	51842171	MACS_peak_1025	214.71	chr13	51846677	51846777	Gadd45g	XLOC_009621	chr13:51846677-51848468	2.14759	1.77364	0.875859	10.2524	2.08061
chr13	95965174	95965608	MACS_peak_1096	210.47	chr13	95954593	95954693	Gm17190	XLOC_009854	chr13:95954593-96132577	0	0	0	0	0
chr13	43193066	43193658	MACS_peak_999	206.69	chr13	43195518	43195618	Gfod1	XLOC_010290	chr13:43195518-43304172	0.59915	12.8549	0.289694	1.12311	9.95787
chr13	51976046	51976699	MACS_peak_1028	201.92	chr13	51973213	51973313	Gm26651	XLOC_009622	chr13:51973213-51976583	0	0	0	0	1.0949
chr13	20183440	20184269	MACS_peak_961	197.59	chr13	20090595	20090695	Elmo1	XLOC_009322	chr13:20090595-20606528	4.04815	4.0905	5.4032	9.67942	15.7051
chr13	84647999	84648755	MACS_peak_1076	197.54	chr13	84690209	84690309	Gm26913	XLOC_010553	chr13:84690209-84690941	0	0	0	0	0
chr13	118629579	118629989	MACS_peak_1143	179.65	chr13	118669790	118669890	Gm16263	XLOC_010718	chr13:118669790-118792115	0	0	0	0.132914	0
chr13	106913099	106913512	MACS_peak_1125	178.95	chr13	106947128	106947228	Gm24431	XLOC_010677	chr13:106947128-107022126	0	0	0	0	0
chr13	45849098	45850108	MACS_peak_1015	178.54	chr13	45965252	45965352	5033430I15Rik	XLOC_009577	chr13:45965252-45966508	0	0	0	0	0
chr13	20257485	20257927	MACS_peak_962	165.76	chr13	20090595	20090695	Elmo1	XLOC_009322	chr13:20090595-20606528	4.04815	4.0905	5.4032	9.67942	15.7051
chr13	24630051	24630891	MACS_peak_967	163.82	chr13	24582188	24582288	C530050E15Rik	XLOC_010180	chr13:24582188-24733816	0.026147	0	0	0	0
chr13	24933102	24933987	MACS_peak_968	161.49	chr13	24943151	24943251	Gpld1	XLOC_009444	chr13:24943151-24990753	0	0	0	0	0
chr13	21114100	21114533	MACS_peak_963	160.91	chr13	21115693	21115793	Olfr1369-ps1	XLOC_009325	chr13:21115693-21116647	0	0	0	0	0
chr13	52222514	52223573	MACS_peak_1030	160.57	chr13	52019773	52019873	Gm37872	XLOC_010341	chr13:52019773-52021927	0	0	0	0	0
chr13	55486702	55487206	MACS_peak_1039	159.83	chr13	55495794	55495894	Mir6945,Pdlim7	XLOC_010375	chr13:55495794-55513676	5.99904	6.50146	3.26423	3.48638	11.1745
chr13	103645046	103645433	MACS_peak_1122	157.53	chr13	103641925	103642025	Gm24870	XLOC_009896	chr13:103641925-103642032	0	0	0	0	0
chr13	11836366	11837090	MACS_peak_952	154.89	chr13	11553102	11553202	Ryr2	XLOC_010014	chr13:11553102-12106945	1.27839	3.51012	0.256605	0.434451	0.0363064
chr13	107619528	107619906	MACS_peak_1127	151.78	chr13	107687396	107687496	1700006H21Rik	XLOC_009910	chr13:107687396-107692173	0	0	0	0	0
chr13	45545875	45546560	MACS_peak_1014	151.56	chr13	45549757	45549857	Atxn1	XLOC_010303	chr13:45549757-45964991	0.0992933	3.3941	0.171282	0.237379	7.17163
chr13	98532437	98532956	MACS_peak_1104	147.24	chr13	98517363	98517463	Gm37425	XLOC_010620	chr13:98517363-98517938	0	0	0	0	0
chr13	16573999	16574408	MACS_peak_956	144.8	chr13	16857854	16857954	Gm26098	XLOC_010037	chr13:16857854-17694732	0	0	0	0	0
chr13	44501673	44502279	MACS_peak_1008	144.19	chr13	44400435	44400535	Gm27007	XLOC_010294	chr13:44400435-44457569	0	0	0	0	0
chr13	103206627	103207090	MACS_peak_1118	143.42	chr13	103356249	103356349	Gm5454	XLOC_009893	chr13:103356249-103357704	1.62654	1.21193	1.87895	1.73053	0.519104
chr13	51881447	51881854	MACS_peak_1027	136.78	chr13	51846677	51846777	Gadd45g	XLOC_009621	chr13:51846677-51848468	2.14759	1.77364	0.875859	10.2524	2.08061
chr13	20163644	20164069	MACS_peak_959	135.22	chr13	20090595	20090695	Elmo1	XLOC_009322	chr13:20090595-20606528	4.04815	4.0905	5.4032	9.67942	15.7051
chr13	119232302	119232916	MACS_peak_1149	133.78	chr13	119269485	119269585	AC154241.1	XLOC_010719	chr13:119269485-119269604	0	0	0	0	0
chr13	93381355	93381712	MACS_peak_1087	133.69	chr13	93430096	93430196	Jmy	XLOC_010583	chr13:93430096-93499808	11.9792	17.8674	27.1271	20.4723	23.2527
chr13	75865461	75866224	MACS_peak_1067	128.99	chr13	75869536	75869636	Gm15528	XLOC_010529	chr13:75869536-75943925	0.335769	0	0.724067	1.20258	4.84507
chr13	62691774	62692370	MACS_peak_1045	127.42	chr13	62699405	62699505	Platr25	XLOC_010438	chr13:62699405-62726689	5.53022	0.67888	5.70404	5.28229	1.33196
chr13	89398242	89398740	MACS_peak_1080	126.01	chr13	89540635	89540735	Gm8546	XLOC_010561	chr13:89540635-89611832	2.9195	0.943914	1.8036	4.52749	3.46174
chr13	72195696	72196484	MACS_peak_1060	124.72	chr13	71957920	71958020	Irx1	XLOC_010507	chr13:71957920-71963723	0.180741	0.522972	0.472757	0.183848	0
chr13	99754198	99754597	MACS_peak_1110	116.21	chr13	99692398	99692498	Gm24471	XLOC_010631	chr13:99692398-99692529	0	0	0	0	0
chr13	107100716	107101425	MACS_peak_1126	114.73	chr13	107031962	107032062	3830408C21Rik	XLOC_009909	chr13:107031962-107033673	0.521446	0	0.560442	0.362923	0.584311
chr13	32028925	32029269	MACS_peak_978	114.36	chr13	31819578	31819678	Gmds	XLOC_010228	chr13:31819578-32338712	0.988815	4.99932	2.27987	1.32871	9.75313
chr13	109907334	109908017	MACS_peak_1131	107.83	chr13	110054186	110054286	Rab3c	XLOC_010685	chr13:110054186-110280206	0	0	0	0	0
chr13	28556053	28556920	MACS_peak_970	107.16	chr13	28460033	28460133	Gm6081	XLOC_010207	chr13:28460033-28885620	0.516564	0	0	0	0
chr13	20174287	20174790	MACS_peak_960	106.69	chr13	20090595	20090695	Elmo1	XLOC_009322	chr13:20090595-20606528	4.04815	4.0905	5.4032	9.67942	15.7051
chr13	95671500	95671997	MACS_peak_1091	106.29	chr13	95627176	95627276	F2rl2	XLOC_009853	chr13:95627176-95891922	0	0	0	0.0741462	1.05878
chr13	54994575	54995351	MACS_peak_1037	105.99	chr13	55027879	55027979	Uimc1	XLOC_010366	chr13:55027879-55100300	6.77998	3.18361	8.30761	8.87163	7.57288
chr13	46443980	46444432	MACS_peak_1019	104.34	chr13	46418299	46418399	Rbm24	XLOC_009579	chr13:46418299-46431090	3.82458	0.256949	2.49966	5.69875	1.47401
chr13	42301239	42301696	MACS_peak_996	102.16	chr13	42052020	42052120	Hivep1	XLOC_009561	chr13:42052020-42185026	6.83489	24.5024	9.12168	9.3494	30.1326
chr13	37441928	37442624	MACS_peak_987	101.47	chr13	37449399	37449499	Gm29459	XLOC_010261	chr13:37449399-37451157	0	0	0	0	0
chr13	54158481	54159040	MACS_peak_1035	100.09	chr13	54192128	54192228	Gm16578	XLOC_010351	chr13:54192128-54223023	0	0	0	0	0
chr13	80389141	80389758	MACS_peak_1070	99.39	chr13	80158662	80158762	Gm24635	XLOC_009794	chr13:80158662-80158790	0	0	0	0	0
chr13	63872612	63872935	MACS_peak_1050	98.76	chr13	63815239	63815339	Ercc6l2	XLOC_009702	chr13:63815239-63900302	19.6555	46.7424	26.4104	18.0261	20.0769
chr13	111870071	111870651	MACS_peak_1136	98.45	chr13	111867935	111868035	Gm15326	XLOC_009929	chr13:111867935-111874730	0	0	0	0	0
chr13	84906774	84906989	MACS_peak_1077	98.34	chr13	84690209	84690309	Gm26913	XLOC_010553	chr13:84690209-84690941	0	0	0	0	0
chr13	87980532	87980748	MACS_peak_1079	98.34	chr13	87782970	87783070	Gm21232	XLOC_009810	chr13:87782970-87783976	0	0	0	0	0
chr13	89493137	89493606	MACS_peak_1081	98.15	chr13	89540635	89540735	Gm8546	XLOC_010561	chr13:89540635-89611832	2.9195	0.943914	1.8036	4.52749	3.46174
chr13	73500073	73500555	MACS_peak_1065	96.63	chr13	73467196	73467296	Lpcat1	XLOC_009757	chr13:73467196-73516422	15.8152	60.3536	23.3275	12.2315	33.717
chr13	52026354	52026948	MACS_peak_1029	96.32	chr13	52019773	52019873	Gm37872	XLOC_010341	chr13:52019773-52021927	0	0	0	0	0
chr13	95696918	95697243	MACS_peak_1094	94.77	chr13	95627176	95627276	F2rl2	XLOC_009853	chr13:95627176-95891922	0	0	0	0.0741462	1.05878
chr13	95688521	95688937	MACS_peak_1093	94.04	chr13	95627176	95627276	F2rl2	XLOC_009853	chr13:95627176-95891922	0	0	0	0.0741462	1.05878
chr13	8761023	8761341	MACS_peak_947	93.46	chr13	8802967	8803067	Wdr37	XLOC_010000	chr13:8802967-8871909	5.84007	8.92561	10.5927	6.4666	12.4943
chr13	97007851	97008532	MACS_peak_1097	92.61	chr13	97021863	97021963	1700029F12Rik	XLOC_010606	chr13:97021863-97034362	0	0	0	0.0319003	0
chr13	43191728	43192329	MACS_peak_998	92.17	chr13	43195518	43195618	Gfod1	XLOC_010290	chr13:43195518-43304172	0.59915	12.8549	0.289694	1.12311	9.95787
chr13	111961878	111962096	MACS_peak_1137	91.97	chr13	111991465	111991565	Gm15322	XLOC_009930	chr13:111991465-111995486	0	0	0	0	0
chr13	37759995	37760312	MACS_peak_990	91.2	chr13	37778399	37778499	Rreb1	XLOC_009535	chr13:37778399-37952002	13.6424	42.3053	14.2361	17.8109	69.0055
chr13	97435086	97435553	MACS_peak_1098	91.02	chr13	97434969	97435069	Gm8756	XLOC_010610	chr13:97434969-97497007	0	0	0	0	0
chr13	8632076	8632518	MACS_peak_946	90.88	chr13	8802967	8803067	Wdr37	XLOC_010000	chr13:8802967-8871909	5.84007	8.92561	10.5927	6.4666	12.4943
chr13	118831667	118831973	MACS_peak_1147	90.05	chr13	118669790	118669890	Fgf10	XLOC_009964	chr13:118669790-118792115	18.2815	20.8699	21.6543	31.931	7.93489
chr13	46058249	46058853	MACS_peak_1017	89.57	chr13	45965252	45965352	5033430I15Rik	XLOC_009577	chr13:45965252-45966508	0	0	0	0	0
chr13	103220571	103221038	MACS_peak_1119	89	chr13	103356249	103356349	Gm5454	XLOC_009893	chr13:103356249-103357704	1.62654	1.21193	1.87895	1.73053	0.519104
chr13	62833370	62833762	MACS_peak_1046	88.75	chr13	62836883	62836983	Fbp2	XLOC_010440	chr13:62836883-62858400	0	0	0	0	0
chr13	113212367	113212756	MACS_peak_1140	87.73	chr13	113171607	113171707	Esm1	XLOC_009947	chr13:113171607-113225908	0	0	0	0	0
chr13	48402045	48403133	MACS_peak_1022	87.31	chr13	48487646	48487746	Zfp169	XLOC_010314	chr13:48487646-48513451	5.03672	11.4583	8.98926	4.6084	6.06284
chr13	31562252	31562517	MACS_peak_976	86.49	chr13	31564748	31564848	1700018A04Rik	XLOC_010225	chr13:31564748-31582513	0	0	0	0	0
chr13	70724886	70725194	MACS_peak_1059	86.49	chr13	70727801	70727901	Adamts16	XLOC_010505	chr13:70727801-70841811	0.0445179	0	0	0.650599	0
chr13	8849264	8849778	MACS_peak_948	85.79	chr13	8885500	8885600	Idi1	XLOC_009269	chr13:8885500-8892451	2.68624	13.6491	0.613378	2.59878	3.69491
chr13	101573223	101573602	MACS_peak_1115	84.52	chr13	101605617	101605717	Gm29341	XLOC_010654	chr13:101605617-101606233	0	0	0	0	0
chr13	20149847	20150560	MACS_peak_958	81.98	chr13	20090595	20090695	Elmo1	XLOC_009322	chr13:20090595-20606528	4.04815	4.0905	5.4032	9.67942	15.7051
chr13	31952918	31953188	MACS_peak_977	81.7	chr13	31819578	31819678	Gmds	XLOC_010228	chr13:31819578-32338712	0.988815	4.99932	2.27987	1.32871	9.75313
chr13	37872949	37873536	MACS_peak_992	80.99	chr13	37778399	37778499	Rreb1	XLOC_009535	chr13:37778399-37952002	13.6424	42.3053	14.2361	17.8109	69.0055
chr13	24040255	24040653	MACS_peak_965	80.69	chr13	24012343	24012443	Lrrc16a	XLOC_010172	chr13:24012343-24280795	16.883	15.2927	26.6263	13.1268	15.8614
chr13	73298820	73299099	MACS_peak_1063	80.69	chr13	73317843	73317943	Gm10263	XLOC_009755	chr13:73317843-73318143	3.65932	0	1.48093	4.43345	6.78195
chr13	79973268	79973676	MACS_peak_1069	80.69	chr13	79949505	79949605	Gm28526	XLOC_010541	chr13:79949505-80130468	0	0	0	0	0
chr13	90939148	90939861	MACS_peak_1083	79.78	chr13	90935348	90935448	Atg10	XLOC_010567	chr13:90935348-91223987	0.56197	4.39887	0.913704	1.07885	1.03575
chr13	101468238	101468471	MACS_peak_1112	79.53	chr13	101397669	101397769	Gm36994	XLOC_010653	chr13:101397669-101464160	0	0	0	0	0
chr13	37833273	37833511	MACS_peak_991	79.53	chr13	37778399	37778499	Rreb1	XLOC_009535	chr13:37778399-37952002	13.6424	42.3053	14.2361	17.8109	69.0055
chr13	45177642	45177935	MACS_peak_1011	79.53	chr13	45186533	45186633	Gm8513	XLOC_010300	chr13:45186533-45187536	0	0	0	0	0
chr13	69501072	69501322	MACS_peak_1056	79.53	chr13	69497958	69498058	Nsun2	XLOC_009747	chr13:69497958-69635780	32.4458	34.6717	32.3166	39.055	23.0166
chr13	55189957	55190683	MACS_peak_1038	79.29	chr13	55209781	55209881	Nsd1	XLOC_009643	chr13:55209781-55318325	58.1323	185.625	80.3555	74.8748	144.019
chr13	46070067	46070342	MACS_peak_1018	78.61	chr13	45965252	45965352	5033430I15Rik	XLOC_009577	chr13:45965252-45966508	0	0	0	0	0
chr13	103379451	103379889	MACS_peak_1121	77.8	chr13	103396201	103396301	n-R5s56	XLOC_009894	chr13:103396201-103396306	0	0	0	0	0
chr13	108449706	108450107	MACS_peak_1129	77.44	chr13	108316331	108316431	Depdc1b	XLOC_009914	chr13:108316331-108407782	6.85165	10.2634	5.49058	5.06459	8.65457
chr13	63719624	63719970	MACS_peak_1049	77.44	chr13	63815239	63815339	Ercc6l2	XLOC_009702	chr13:63815239-63900302	19.6555	46.7424	26.4104	18.0261	20.0769
chr13	118636308	118636673	MACS_peak_1144	77.19	chr13	118669790	118669890	Gm16263	XLOC_010718	chr13:118669790-118792115	0	0	0	0.132914	0
chr13	118758910	118759361	MACS_peak_1146	76.52	chr13	118669790	118669890	Fgf10	XLOC_009964	chr13:118669790-118792115	18.2815	20.8699	21.6543	31.931	7.93489
chr13	101552458	101552929	MACS_peak_1114	76.1	chr13	101605617	101605717	Gm29341	XLOC_010654	chr13:101605617-101606233	0	0	0	0	0
chr13	43719637	43720136	MACS_peak_1002	75.91	chr13	43785106	43785206	Cd83	XLOC_009569	chr13:43785106-43803130	0.0541467	0.437975	0	0.248299	0
chr13	32179863	32180356	MACS_peak_980	74.28	chr13	32379906	32380006	Gm11381	XLOC_010229	chr13:32379906-32383688	0	0	0	0	0
chr13	13359998	13360315	MACS_peak_954	73.63	chr13	13357622	13357722	Gpr137b	XLOC_010024	chr13:13357622-13393624	2.34366	3.07081	4.67648	2.46697	2.87189
chr13	108647193	108647646	MACS_peak_1130	73.45	chr13	108449947	108450047	Mir582	XLOC_009917	chr13:108449947-109953461	0	0	0	0	0
chr13	30083934	30084420	MACS_peak_974	72.97	chr13	30058676	30058776	Gm11368	XLOC_009473	chr13:30058676-30062971	0	0	0	0	0
chr13	45140663	45140947	MACS_peak_1010	72.59	chr13	45186533	45186633	Gm8513	XLOC_010300	chr13:45186533-45187536	0	0	0	0	0
chr13	108315730	108316370	MACS_peak_1128	72.2	chr13	108313098	108313198	Gm2822	XLOC_010682	chr13:108313098-108316273	0	0	0	0	0
chr13	51848574	51849385	MACS_peak_1026	71.86	chr13	51846677	51846777	Gadd45g	XLOC_009621	chr13:51846677-51848468	2.14759	1.77364	0.875859	10.2524	2.08061
chr13	46501781	46502135	MACS_peak_1020	71	chr13	46418299	46418399	Rbm24	XLOC_009579	chr13:46418299-46431090	3.82458	0.256949	2.49966	5.69875	1.47401
chr13	98810101	98810458	MACS_peak_1106	70.35	chr13	98839018	98839118	Tnpo1	XLOC_010624	chr13:98839018-98926384	42.6075	53.1915	60.2037	61.1372	66.1455
chr13	99019822	99020122	MACS_peak_1108	70.35	chr13	99040397	99040497	Gm24733	XLOC_010626	chr13:99040397-99040650	0	0	0	0	0
chr13	95863525	95863887	MACS_peak_1095	70.17	chr13	95896961	95897061	Gm24032	XLOC_010600	chr13:95896961-95897120	0	0	0	0	0
chr13	36517947	36518370	MACS_peak_985	69.22	chr13	36654404	36654504	Gm26395	XLOC_009532	chr13:36654404-36654536	0	0	0	0	0
chr13	45406352	45407100	MACS_peak_1013	69.22	chr13	45389741	45389841	Mylip	XLOC_009575	chr13:45389741-45412019	1.7749	0.307049	1.17724	3.42787	4.047
chr13	73304647	73305149	MACS_peak_1064	68.46	chr13	73317843	73317943	Gm10263	XLOC_009755	chr13:73317843-73318143	3.65932	0	1.48093	4.43345	6.78195
chr13	48853575	48853930	MACS_peak_1023	68.39	chr13	48871111	48871211	Phf2os1	XLOC_009592	chr13:48871111-48875460	0.116137	0	0	0	0
chr13	9027273	9027674	MACS_peak_949	68.24	chr13	8972070	8972170	Gtpbp4	XLOC_010006	chr13:8972070-8996017	22.5223	6.57583	21.5027	28.9939	21.0737
chr13	104286924	104287247	MACS_peak_1124	67.55	chr13	104287872	104287972	Adamts6	XLOC_009900	chr13:104287872-104494763	0.670411	3.12234	1.79817	1.00512	0.526814
chr13	28917581	28917930	MACS_peak_973	67.55	chr13	28943047	28943147	Sox4	XLOC_010209	chr13:28943047-28953713	13.0587	33.0506	11.7984	21.5691	23.4544
chr13	39769214	39769496	MACS_peak_995	67.55	chr13	39858862	39858962	Gm23972	XLOC_010273	chr13:39858862-39859027	0	0	0	0	0
chr13	63117498	63117775	MACS_peak_1048	67.55	chr13	63014933	63015033	2010111I01Rik	XLOC_009697	chr13:63014933-63497278	2.08108	1.73336	1.44967	1.91532	2.80802
chr13	69488527	69488860	MACS_peak_1055	67.55	chr13	69497958	69498058	Gm17108,Srd5a1	XLOC_010499	chr13:69497958-69635780	0.569373	0.735408	2.0859	0.45309	1.36436
chr13	77438810	77439149	MACS_peak_1068	67.55	chr13	77676820	77676920	Gm26088	XLOC_009787	chr13:77676820-77676951	0	0	0	0	0
chr13	90844208	90844604	MACS_peak_1082	67.55	chr13	90883432	90883532	Atp6ap1l	XLOC_010566	chr13:90883432-90905355	0	0	0	0	0
chr13	92908332	92908644	MACS_peak_1086	67.55	chr13	92844786	92844886	Mtx3	XLOC_009834	chr13:92844786-92858230	2.74817	2.82099	2.86284	3.12443	3.8397
chr13	94274900	94275178	MACS_peak_1089	67.55	chr13	94201309	94201409	Scamp1	XLOC_010591	chr13:94201309-94285857	5.516	6.06104	8.60915	8.42634	15.979
chr13	95679441	95679755	MACS_peak_1092	67.55	chr13	95627176	95627276	F2rl2	XLOC_009853	chr13:95627176-95891922	0	0	0	0.0741462	1.05878
chr13	98978822	98979217	MACS_peak_1107	67.55	chr13	98984084	98984184	1700024P04Rik	XLOC_010625	chr13:98984084-98984565	0	0	0	0	0
chr13	24159637	24159988	MACS_peak_966	67.01	chr13	24291393	24291493	Gm11340	XLOC_010173	chr13:24291393-24291805	0	0	0	0	0
chr13	51598198	51598536	MACS_peak_1024	66.55	chr13	51645231	51645331	Gm22806	XLOC_009618	chr13:51645231-51650660	0	0	0	0	0
chr13	5769635	5770043	MACS_peak_944	66.55	chr13	5821767	5821867	Gm26043	XLOC_009992	chr13:5821767-5821858	0	0	0	0	0
chr13	114058934	114059250	MACS_peak_1141	65.68	chr13	114227110	114227210	Gm37907	XLOC_009951	chr13:114227110-114237432	0	0	0	0	0
chr13	6777726	6778035	MACS_peak_945	65.68	chr13	6662561	6662661	Gm10029	XLOC_009996	chr13:6662561-6662894	0	0	0	0	0
chr13	70416805	70417133	MACS_peak_1058	65.68	chr13	70573240	70573340	1700100L14Rik	XLOC_009750	chr13:70573240-70576110	0	0	0	0	0
chr13	44206082	44206605	MACS_peak_1004	63.59	chr13	44121166	44121266	Gm5083	XLOC_009571	chr13:44121166-44125179	0	0	0	0	0
chr13	32161523	32162086	MACS_peak_979	63.58	chr13	32379906	32380006	Gm11381	XLOC_010229	chr13:32379906-32383688	0	0	0	0	0
chr13	118657053	118657381	MACS_peak_1145	63.23	chr13	118669790	118669890	Gm16263	XLOC_010718	chr13:118669790-118792115	0	0	0	0.132914	0
chr13	44304835	44305151	MACS_peak_1006	63.23	chr13	44400435	44400535	Gm27036	XLOC_010295	chr13:44400435-44457569	0	0	0	0	0
chr13	46042986	46043381	MACS_peak_1016	63.23	chr13	45965252	45965352	5033430I15Rik	XLOC_009577	chr13:45965252-45966508	0	0	0	0	0
chr13	62887765	62888032	MACS_peak_1047	63.23	chr13	62864752	62864852	Fbp1	XLOC_010441	chr13:62864752-62888282	0	0	0	0	0
chr13	82829489	82829872	MACS_peak_1073	63.23	chr13	82698274	82698374	mmu-mir-3961	XLOC_010547	chr13:82698274-82698333	0	0	0	0	0
chr13	83382659	83382941	MACS_peak_1075	63.14	chr13	83504033	83504133	Mef2c	XLOC_009802	chr13:83504033-83667080	8.83926	5.40785	1.16236	1.80042	14.1605
chr13	53979015	53979524	MACS_peak_1034	61.7	chr13	54051185	54051285	Drd1	XLOC_010350	chr13:54051185-54055658	0	0	0	0.150421	0
chr13	31260598	31261132	MACS_peak_975	60.88	chr13	31299627	31299727	Gm11375	XLOC_010223	chr13:31299627-31408922	0	0	0	0	0
chr13	28738286	28738768	MACS_peak_972	60.78	chr13	28943047	28943147	Sox4	XLOC_010209	chr13:28943047-28953713	13.0587	33.0506	11.7984	21.5691	23.4544
chr13	111585135	111585432	MACS_peak_1135	60.45	chr13	111580260	111580360	Gm15286	XLOC_009923	chr13:111580260-111644830	0	0	0	0	0
chr13	113150714	113151007	MACS_peak_1139	60.45	chr13	113171607	113171707	Gzmk	XLOC_010704	chr13:113171607-113225908	0	0	0	0	0
chr13	34526443	34526805	MACS_peak_981	60.45	chr13	34627839	34627939	Pxdc1	XLOC_010251	chr13:34627839-34652681	0.557157	4.97688	0.827422	0.810403	5.40769
chr13	37282700	37283068	MACS_peak_986	60.45	chr13	37345344	37345444	Ly86	XLOC_009533	chr13:37345344-37419036	0	0	0	0	0
chr13	42647641	42647940	MACS_peak_997	60.45	chr13	42624993	42625093	Gm23086	XLOC_009563	chr13:42624993-42625084	0	0	0	0	0
chr13	46514632	46514969	MACS_peak_1021	60.45	chr13	46501847	46501947	Gm24915	XLOC_009581	chr13:46501847-46649642	0	0	0	0	0
chr13	56668681	56669085	MACS_peak_1040	60.45	chr13	56699929	56700029	Gm27698	XLOC_009663	chr13:56699929-56700178	0	0	0	0	0
chr13	99761260	99761870	MACS_peak_1111	60.34	chr13	99692398	99692498	Gm24471	XLOC_010631	chr13:99692398-99692529	0	0	0	0	0
chr13	111346020	111346481	MACS_peak_1134	59.46	chr13	111361202	111361302	Gm15285	XLOC_010688	chr13:111361202-111361675	4.10785	2.54087	10.1693	6.9713	2.80545
chr13	118138452	118138795	MACS_peak_1142	59.45	chr13	118036613	118036713	Gm26349	XLOC_009961	chr13:118036613-118036743	0	0	0	0	0
chr13	35220387	35220715	MACS_peak_982	59.45	chr13	35180266	35180366	1700011B04Rik	XLOC_009527	chr13:35180266-35188017	0	0	0	0	0
chr13	92634618	92634929	MACS_peak_1085	59.45	chr13	92611137	92611237	Serinc5	XLOC_009833	chr13:92611137-92711944	3.20208	7.36556	3.94626	3.87969	10.8186
chr13	98380483	98381040	MACS_peak_1103	57.69	chr13	98402094	98402194	Gm2445	XLOC_010616	chr13:98402094-98403083	0.619216	0	0.0720717	0.0741844	0
chr13	103364845	103365749	MACS_peak_1120	57.46	chr13	103356249	103356349	Gm5454	XLOC_009893	chr13:103356249-103357704	1.62654	1.21193	1.87895	1.73053	0.519104
chr13	37639250	37639580	MACS_peak_989	57.24	chr13	37513993	37514093	Gm37149	XLOC_010263	chr13:37513993-37514334	0	0	0	0	0
chr13	60619611	60620273	MACS_peak_1043	56.88	chr13	60601946	60602046	Dapk1	XLOC_009679	chr13:60601946-60763185	14.3291	13.5377	9.80272	20.5115	18.0347
chr13	72370984	72371477	MACS_peak_1062	56.64	chr13	72454761	72454861	Rpl9-ps4	XLOC_010508	chr13:72454761-72455340	4.21431	2.34473	6.55363	4.94672	8.69603
chr13	98538362	98538767	MACS_peak_1105	56.64	chr13	98517363	98517463	Gm37425	XLOC_010620	chr13:98517363-98517938	0	0	0	0	0
chr13	80863528	80863997	MACS_peak_1071	56.63	chr13	80883383	80883483	1700023H06Rik	XLOC_010542	chr13:80883383-80896035	0	0	0.358697	0.26086	0
chr13	112427369	112427688	MACS_peak_1138	56.1	chr13	112464069	112464169	Il6st	XLOC_009935	chr13:112464069-112510086	25.2793	94.9775	36.1292	35.9132	76.1704
chr13	9178300	9178563	MACS_peak_950	56.1	chr13	9093880	9093980	Larp4b	XLOC_009272	chr13:9093880-9174451	19.229	35.9043	27.9043	26.1751	44.0148
chr13	98365591	98365965	MACS_peak_1102	56.1	chr13	98354241	98354341	Foxd1	XLOC_009871	chr13:98354241-98356703	0	0	0.278319	0.0993778	0
chr13	111228713	111229026	MACS_peak_1133	56.07	chr13	111255012	111255112	Actbl2	XLOC_009921	chr13:111255012-111257749	0	0	0	0	0
chr13	39117717	39118041	MACS_peak_994	56.07	chr13	39249476	39249576	Gm38206	XLOC_009542	chr13:39249476-39249839	0	0	0	0	0
chr13	110683502	110684118	MACS_peak_1132	55.87	chr13	110395043	110395143	Plk2	XLOC_009920	chr13:110395043-110400844	1.02645	25.9562	2.19522	1.43236	30.6374
chr13	92592640	92593403	MACS_peak_1084	55.75	chr13	92611137	92611237	Serinc5	XLOC_009833	chr13:92611137-92711944	3.20208	7.36556	3.94626	3.87969	10.8186
chr13	118833936	118834382	MACS_peak_1148	55.66	chr13	118669790	118669890	Fgf10	XLOC_009964	chr13:118669790-118792115	18.2815	20.8699	21.6543	31.931	7.93489
chr13	85507416	85508013	MACS_peak_1078	55.6	chr13	85411680	85411780	Gm37641	XLOC_010556	chr13:85411680-85411919	0	0	0	0	0
chr13	95535556	95536074	MACS_peak_1090	55.14	chr13	95511731	95511831	F2rl1	XLOC_010597	chr13:95511731-95525240	2.40342	0	4.65113	3.30481	0
chr13	35615217	35615825	MACS_peak_984	54.92	chr13	35659861	35659961	Gm22126	XLOC_009529	chr13:35659861-35874064	0	0	0	0	0
chr13	69372100	69372602	MACS_peak_1054	54.71	chr13	69345654	69345754	Gm4812	XLOC_009746	chr13:69345654-69346647	0	0	0	0	0
chr13	57331568	57332333	MACS_peak_1041	54.25	chr13	57421194	57421294	Spock1	XLOC_010392	chr13:57421194-57908314	0.579588	0	0.239814	0.489691	0
chr13	43253457	43253908	MACS_peak_1001	53.39	chr13	43195518	43195618	Gfod1	XLOC_010290	chr13:43195518-43304172	0.59915	12.8549	0.289694	1.12311	9.95787
chr13	14057203	14057545	MACS_peak_955	53.33	chr13	14052448	14052548	Ggps1	XLOC_010028	chr13:14052448-14199603	5.76229	10.8199	5.55777	7.14036	6.60893
chr13	25150246	25150628	MACS_peak_969	53.33	chr13	25056003	25056103	Dcdc2a	XLOC_009445	chr13:25056003-25210706	0	0	0	0	0
chr13	35229946	35230230	MACS_peak_983	53.33	chr13	35180266	35180366	1700011B04Rik	XLOC_009527	chr13:35180266-35188017	0	0	0	0	0
chr13	53441622	53442013	MACS_peak_1032	53.33	chr13	53466883	53466983	Msx2	XLOC_010349	chr13:53466883-53473074	34.6012	5.3434	42.4238	20.5714	1.39638
chr13	53563081	53563437	MACS_peak_1033	53.33	chr13	53525702	53525802	Gm5449	XLOC_009625	chr13:53525702-53526059	0	0	0	0	0
chr13	64563866	64564212	MACS_peak_1052	53.33	chr13	64509722	64509822	Gm4810	XLOC_009706	chr13:64509722-64511099	0.0640639	0.198272	0	0	0
chr13	64891676	64892050	MACS_peak_1053	53.33	chr13	64917405	64917505	Spata31	XLOC_009707	chr13:64917405-64923184	0	0	0	0	0
chr13	101611661	101612071	MACS_peak_1116	53.1	chr13	101605617	101605717	Gm29341	XLOC_010654	chr13:101605617-101606233	0	0	0	0	0
chr13	72358637	72359093	MACS_peak_1061	53.08	chr13	72454761	72454861	Rpl9-ps4	XLOC_010508	chr13:72454761-72455340	4.21431	2.34473	6.55363	4.94672	8.69603
chr13	82383716	82384174	MACS_peak_1072	52.96	chr13	82698274	82698374	mmu-mir-3961	XLOC_010547	chr13:82698274-82698333	0	0	0	0	0
chr13	12132166	12132625	MACS_peak_953	52.9	chr13	12186541	12186641	Mtr	XLOC_010015	chr13:12186541-12258113	7.07371	9.54673	9.2474	8.9736	10.8653
chr13	69914317	69914776	MACS_peak_1057	52.9	chr13	70004049	70004149	AC123920.1	XLOC_010503	chr13:70004049-70028348	0	0	0	0	0
chr13	38073749	38074715	MACS_peak_993	52.6	chr13	38086201	38086301	Gm27387	XLOC_009537	chr13:38086201-38086317	0	0	0	0	0
chr13	99256861	99257372	MACS_peak_1109	52.49	chr13	99319648	99319748	Ptcd2	XLOC_010628	chr13:99319648-99344678	4.14254	1.72751	4.9571	4.11745	7.25045
chr13	20138222	20138836	MACS_peak_957	52.34	chr13	20090595	20090695	Elmo1	XLOC_009322	chr13:20090595-20606528	4.04815	4.0905	5.4032	9.67942	15.7051
chr13	45032432	45032764	MACS_peak_1009	52.32	chr13	45026251	45026351	Gm23104	XLOC_010298	chr13:45026251-45026355	0	0	0	0	0
chr13	75596409	75596728	MACS_peak_1066	52.32	chr13	75644863	75644963	Gm4149	XLOC_009774	chr13:75644863-75645226	202.502	105.19	175.145	171.396	136.106
chr13	97686062	97686470	MACS_peak_1101	52.32	chr13	97733497	97733597	5330416C01Rik	XLOC_010611	chr13:97733497-97747411	0	0.222725	0	0	2.60403
chr13	45211476	45211949	MACS_peak_1012	52.06	chr13	45186533	45186633	Gm8513	XLOC_010300	chr13:45186533-45187536	0	0	0	0	0
chr13	103710169	103711177	MACS_peak_1123	51.86	chr13	103741614	103741714	Srek1	XLOC_010662	chr13:103741614-103764504	33.0824	18.764	40.3414	41.8837	13.5044
chr13	93384416	93384879	MACS_peak_1088	51.73	chr13	93430096	93430196	Jmy	XLOC_010583	chr13:93430096-93499808	11.9792	17.8674	27.1271	20.4723	23.2527
chr13	83344549	83345022	MACS_peak_1074	51.62	chr13	83504033	83504133	Mef2c	XLOC_009802	chr13:83504033-83667080	8.83926	5.40785	1.16236	1.80042	14.1605
chr13	102760483	102761044	MACS_peak_1117	51.6	chr13	102693557	102693657	Gm17160	XLOC_009892	chr13:102693557-103334497	0	0	0	0	0
chr13	54821832	54822358	MACS_peak_1036	51.59	chr13	54840648	54840748	Gm16250	XLOC_010363	chr13:54840648-54840904	0	0	0	0	0
chr13	44474202	44474764	MACS_peak_1007	51.55	chr13	44400435	44400535	Gm27007	XLOC_010294	chr13:44400435-44457569	0	0	0	0	0
chr13	9939088	9939571	MACS_peak_951	51.48	chr13	9875485	9875585	Gm23415	XLOC_010012	chr13:9875485-10658893	0	0	0	0	0
chr13	64438792	64439239	MACS_peak_1051	51.21	chr13	64432552	64432652	Cdk20	XLOC_009705	chr13:64432552-64439720	0.624114	0	1.29735	0.451446	1.06946
chr13	97546826	97547466	MACS_peak_1100	50.92	chr13	97434969	97435069	Gm8756	XLOC_010610	chr13:97434969-97497007	0	0	0	0	0
chr13	43208977	43209624	MACS_peak_1000	50.55	chr13	43195518	43195618	Gfod1	XLOC_010290	chr13:43195518-43304172	0.59915	12.8549	0.289694	1.12311	9.95787
chr13	53309743	53310181	MACS_peak_1031	50.48	chr13	53332715	53332815	Sptlc1	XLOC_010347	chr13:53332715-53377365	6.91526	6.56355	6.41295	5.34154	5.01663
chr13	23431297	23431890	MACS_peak_964	50.27	chr13	23427974	23428074	C230035I16Rik	XLOC_010143	chr13:23427974-23431022	0	0	0.393815	1.31125	0
chr13	101545726	101546222	MACS_peak_1113	50.14	chr13	101605617	101605717	Gm29341	XLOC_010654	chr13:101605617-101606233	0	0	0	0	0
chr13	28701294	28701915	MACS_peak_971	50.09	chr13	28943047	28943147	Sox4	XLOC_010209	chr13:28943047-28953713	13.0587	33.0506	11.7984	21.5691	23.4544
chr14	54705483	54706371	MACS_peak_1198	452.93	chr14	54710362	54710462	Cebpe	XLOC_012146	chr14:54710362-54712174	0	0	0	0	0
chr14	27044866	27045439	MACS_peak_1167	303.32	chr14	27039000	27039100	Il17rd	XLOC_010918	chr14:27039000-27107286	10.682	17.7985	20.3342	19.6159	3.54444
chr14	63908463	63908974	MACS_peak_1216	298.66	chr14	63943673	63943773	Sox7	XLOC_011459	chr14:63943673-63950732	5.68708	70.6732	0.793611	12.5416	150.247
chr14	63335030	63335968	MACS_peak_1214	185.06	chr14	63372836	63372936	Blk	XLOC_012262	chr14:63372836-63417187	0	0	0	0	0
chr14	76775483	76775901	MACS_peak_1240	172.92	chr14	76672962	76673062	1700108F19Rik	XLOC_011539	chr14:76672962-76687169	0	0	0	0	0
chr14	60653907	60654386	MACS_peak_1207	172.17	chr14	60634000	60634100	Spata13	XLOC_011427	chr14:60634000-60764556	74.622	66.1985	104.373	66.3132	47.7482
chr14	27167183	27167827	MACS_peak_1169	167.36	chr14	27238038	27238138	Gm23633	XLOC_011842	chr14:27238038-27403904	0	0	0	0	0
chr14	46661994	46662903	MACS_peak_1187	166.05	chr14	46570212	46570312	Rubie	XLOC_012026	chr14:46570212-46575847	2.51646	0	8.75585	2.76196	0
chr14	71249716	71250130	MACS_peak_1232	160.76	chr14	71371001	71371101	Gm37455	XLOC_012342	chr14:71371001-71371530	0	0	0	0	0
chr14	87754720	87755177	MACS_peak_1247	148.23	chr14	87416638	87416738	Tdrd3	XLOC_011560	chr14:87416638-87545373	9.32622	13.7802	9.14667	10.3651	8.99174
chr14	70106946	70107437	MACS_peak_1230	147.32	chr14	70100144	70100244	Bin3	XLOC_011506	chr14:70100144-70153811	2.94436	8.28244	5.29227	3.20187	4.5118
chr14	102163852	102164539	MACS_peak_1252	144.79	chr14	102329529	102329629	Gm22347	XLOC_012431	chr14:102329529-102329661	0	0	0	0	0
chr14	72113304	72113919	MACS_peak_1233	142.69	chr14	72131087	72131187	Gm23735	XLOC_011518	chr14:72131087-72131221	0	0	0	0	0
chr14	32168832	32169232	MACS_peak_1177	136.78	chr14	32159864	32159964	Ncoa4	XLOC_010953	chr14:32159864-32179855	0.300306	0.33127	0.325836	0.319528	0.543443
chr14	21052947	21053232	MACS_peak_1158	133.11	chr14	21052573	21052673	Adk	XLOC_010875	chr14:21052573-21448568	13.1847	15.6538	15.8458	11.5854	18.0059
chr14	51985946	51986753	MACS_peak_1196	131.96	chr14	51984718	51984818	Zfp219	XLOC_012098	chr14:51984718-52020733	2.28711	1.64854	3.0777	2.56106	2.13227
chr14	47522329	47523033	MACS_peak_1190	130.63	chr14	47540893	47540993	Atg14	XLOC_012036	chr14:47540893-47568434	1.25388	2.04666	1.76036	2.42612	1.01872
chr14	65102218	65102902	MACS_peak_1221	125.51	chr14	65052059	65052159	Extl3	XLOC_012274	chr14:65052059-65098106	15.3375	28.1924	25.9356	17.5516	20.5574
chr14	87478619	87479034	MACS_peak_1246	125.26	chr14	87416638	87416738	Tdrd3	XLOC_011560	chr14:87416638-87545373	9.32622	13.7802	9.14667	10.3651	8.99174
chr14	28418335	28418934	MACS_peak_1170	119.59	chr14	28504749	28504849	Gm2670	XLOC_011845	chr14:28504749-28527447	0	0	0	0.139221	0
chr14	61692075	61692420	MACS_peak_1208	119.32	chr14	61683509	61683609	Gm37820	XLOC_011439	chr14:61683509-61685656	0	0	0	0.0425183	0
chr14	77504272	77504723	MACS_peak_1242	116.37	chr14	77794822	77794922	Gm1587	XLOC_012377	chr14:77794822-77798864	0	0	0	0	0
chr14	31131682	31132451	MACS_peak_1173	115.82	chr14	31134852	31134952	Stab1	XLOC_011861	chr14:31134852-31168641	0	40.4678	0.316766	1.16338	65.3203
chr14	25524967	25525476	MACS_peak_1165	113.33	chr14	25455736	25455836	Zmiz1	XLOC_010895	chr14:25455736-25666743	23.3852	51.3962	31.5044	21.9082	38.7733
chr14	31403685	31404388	MACS_peak_1175	109.53	chr14	31336637	31336737	Capn7	XLOC_010945	chr14:31336637-31436078	6.68981	9.68722	7.00701	7.77609	10.09
chr14	26357497	26357881	MACS_peak_1166	105.19	chr14	26356573	26356673	4933413J09Rik	XLOC_010906	chr14:26356573-26400456	0.397343	0	0	0.422829	0
chr14	20885104	20885387	MACS_peak_1157	104.81	chr14	20929432	20929532	Ap3m1	XLOC_011805	chr14:20929432-21052508	5.33198	17.3651	5.68938	4.80291	20.6696
chr14	36658125	36658549	MACS_peak_1181	103.77	chr14	36612116	36612216	Gm24394	XLOC_010986	chr14:36612116-36612239	0	0	0	0	0
chr14	79486635	79487091	MACS_peak_1243	99.71	chr14	79459936	79460036	Wbp4	XLOC_012389	chr14:79459936-79582476	3.03711	2.2465	4.44401	4.86622	3.34695
chr14	9393236	9393697	MACS_peak_1150	99.1	chr14	9550091	9550191	Fhit	XLOC_011755	chr14:9550091-11162035	0.153739	0	0	0.083647	0.516036
chr14	23032278	23032520	MACS_peak_1162	98.76	chr14	23289430	23289530	A830039N20Rik	XLOC_011814	chr14:23289430-24004859	0.0503995	0	0	0	0
chr14	80886042	80886269	MACS_peak_1245	98.34	chr14	80341732	80341832	Gm9578	XLOC_012394	chr14:80341732-80342485	0	0	0	0	0
chr14	47240597	47241076	MACS_peak_1189	96.98	chr14	47276930	47277030	Socs4	XLOC_011078	chr14:47276930-47296098	7.4203	17.7656	10.5	9.31284	11.0188
chr14	29025321	29026125	MACS_peak_1171	96.81	chr14	28904942	28905042	Gm6043	XLOC_010925	chr14:28904942-29721864	0	0	0	0	0
chr14	19656475	19656965	MACS_peak_1155	95.72	chr14	19675338	19675438	Gm17030	XLOC_011785	chr14:19675338-19677660	0	0	0	0	0
chr14	101768660	101769121	MACS_peak_1251	95.28	chr14	101729956	101730056	Lmo7	XLOC_011585	chr14:101729956-101934710	4.21107	1.18394	5.89938	6.21418	6.4119
chr14	21549054	21549623	MACS_peak_1159	93.26	chr14	21481433	21481533	Kat6b	XLOC_010878	chr14:21481433-21672478	7.90575	23.2408	8.46776	12.6804	10.4999
chr14	55724485	55725024	MACS_peak_1204	92.65	chr14	55715872	55715972	Rabggta	XLOC_012175	chr14:55715872-55722257	3.18242	0.916468	4.70047	2.61731	1.04056
chr14	38514379	38514633	MACS_peak_1182	92.05	chr14	38368951	38369051	Nrg3	XLOC_011902	chr14:38368951-39473088	0	0	0	0.030175	0
chr14	46573448	46573846	MACS_peak_1185	91.58	chr14	46570212	46570312	Rubie	XLOC_012026	chr14:46570212-46575847	2.51646	0	8.75585	2.76196	0
chr14	63062081	63062562	MACS_peak_1211	89.29	chr14	63034086	63034186	Defb42	XLOC_011451	chr14:63034086-63058149	0.0195861	0	0	0	0
chr14	55392368	55392823	MACS_peak_1203	89.12	chr14	55420268	55420368	Gm8894	XLOC_012163	chr14:55420268-55420724	3.72708	0.336252	2.59051	5.52491	4.16079
chr14	49357034	49357333	MACS_peak_1195	88.75	chr14	49298518	49298618	Slc35f4	XLOC_012045	chr14:49298518-49526046	0	0.0743722	0	0	0
chr14	103804244	103804654	MACS_peak_1255	88.74	chr14	103814624	103814724	Ednrb	XLOC_012438	chr14:103814624-103844173	0	39.4441	0	0.334524	5.18315
chr14	12599331	12599749	MACS_peak_1153	87.89	chr14	12372562	12372662	n-R5s45	XLOC_011761	chr14:12372562-12823079	0	0	0	0	0
chr14	54777901	54778299	MACS_peak_1201	87.73	chr14	54826246	54826346	Gm8865	XLOC_012148	chr14:54826246-54826676	0	0	0	0	0
chr14	46096179	46096642	MACS_peak_1183	85.75	chr14	46084125	46084225	Gm1821	XLOC_011069	chr14:46084125-46084815	0	0.306484	0.176658	0.284627	0
chr14	71177220	71177797	MACS_peak_1231	85.22	chr14	71371001	71371101	Gm37455	XLOC_012342	chr14:71371001-71371530	0	0	0	0	0
chr14	34507724	34508757	MACS_peak_1179	84.99	chr14	34511618	34511718	9230112D13Rik	XLOC_011890	chr14:34511618-34522801	0	0	0	0	0
chr14	115970218	115970837	MACS_peak_1264	82.96	chr14	116750214	116750314	Gm38045	XLOC_011614	chr14:116750214-116751129	0	0	0	0	0
chr14	115978907	115979685	MACS_peak_1265	82.06	chr14	116750214	116750314	Gm38045	XLOC_011614	chr14:116750214-116751129	0	0	0	0	0
chr14	118796145	118796547	MACS_peak_1267	80.81	chr14	118787907	118788007	Cldn10	XLOC_011626	chr14:118787907-118875489	0	0.143552	0	0.0418869	0.0674548
chr14	99153631	99153920	MACS_peak_1249	79.53	chr14	99076633	99076733	Pibf1	XLOC_011577	chr14:99076633-99254493	2.98902	1.48209	5.19746	5.35959	4.20584
chr14	101332414	101332827	MACS_peak_1250	77.15	chr14	101283066	101283166	Gm26173	XLOC_011583	chr14:101283066-101283202	0	0	0	0	0
chr14	29939955	29940628	MACS_peak_1172	74.83	chr14	29968307	29968407	Selk	XLOC_010926	chr14:29968307-29975074	1.42947	2.70859	1.95136	4.16409	6.47742
chr14	121093562	121093968	MACS_peak_1272	73.97	chr14	121035199	121035299	Farp1	XLOC_011636	chr14:121035199-121283744	14.5066	56.1466	17.9659	17.173	27.566
chr14	46539809	46540229	MACS_peak_1184	73.75	chr14	46556302	46556402	E130120K24Rik	XLOC_011073	chr14:46556302-46568344	0	0	0	0	0
chr14	48295716	48296101	MACS_peak_1193	73.63	chr14	48364336	48364436	Gm23881	XLOC_012038	chr14:48364336-48364402	0	0	0	0	0
chr14	54204305	54204646	MACS_peak_1197	73.63	chr14	54205110	54205210	Traj14	XLOC_011339	chr14:54205110-54205144	0	0	0	0	0
chr14	108563354	108563633	MACS_peak_1261	72.59	chr14	108622542	108622642	Gm24229	XLOC_011604	chr14:108622542-108622660	0	0	0	0	0
chr14	54740066	54740355	MACS_peak_1200	72.59	chr14	54722215	54722315	Slc7a8	XLOC_012147	chr14:54722215-54781886	0.820363	0.583895	0.0394619	2.63217	0.35396
chr14	103374318	103374812	MACS_peak_1254	72.58	chr14	103370464	103370564	Gm4654	XLOC_012435	chr14:103370464-103371446	0.073714	0	0.18313	0.0469926	0
chr14	65316465	65317234	MACS_peak_1222	72.47	chr14	65358675	65358775	Zfp395	XLOC_011469	chr14:65358675-65398930	12.048	10.591	7.9154	8.64545	4.65701
chr14	76713727	76714514	MACS_peak_1239	71.2	chr14	76672962	76673062	1700108F19Rik	XLOC_011539	chr14:76672962-76687169	0	0	0	0	0
chr14	69161891	69162206	MACS_peak_1228	71	chr14	69164796	69164896	1700092C10Rik	XLOC_012305	chr14:69164796-69175518	0	0	0	0	0
chr14	22759435	22760364	MACS_peak_1161	70.66	chr14	23289430	23289530	A830039N20Rik	XLOC_011814	chr14:23289430-24004859	0.0503995	0	0	0	0
chr14	11247716	11248088	MACS_peak_1151	70.35	chr14	11227551	11227651	Rpl21-ps4	XLOC_010829	chr14:11227551-11227992	0	0	0	0	0
chr14	47017571	47017954	MACS_peak_1188	70.35	chr14	46882853	46882953	Samd4	XLOC_011076	chr14:46882853-47116161	1.78485	16.9446	1.87048	4.17639	16.4041
chr14	65507584	65507835	MACS_peak_1224	70.17	chr14	65530445	65530545	Elp3	XLOC_012278	chr14:65530445-65593112	14.2145	12.3725	19.9727	16.2707	11.6029
chr14	73123359	73124268	MACS_peak_1234	68.96	chr14	73123036	73123136	Rb1	XLOC_012347	chr14:73123036-73325822	1.3198	0	0	0	0
chr14	54856736	54857149	MACS_peak_1202	67.31	chr14	54852735	54852835	Homez	XLOC_012149	chr14:54852735-54870961	2.72874	10.3947	2.47336	2.8431	3.3458
chr14	67241833	67242742	MACS_peak_1227	67.18	chr14	67233291	67233391	Ebf2	XLOC_011486	chr14:67233291-67437171	0.0547796	0	0	0	0
chr14	63957706	63958258	MACS_peak_1217	67.14	chr14	63971121	63971221	4930578I06Rik	XLOC_012267	chr14:63971121-63987780	0	0	0	0	0
chr14	121446548	121447458	MACS_peak_1273	66.79	chr14	121459620	121459720	Slc15a1	XLOC_012478	chr14:121459620-121505254	0	0	0	0.0236757	0
chr14	106318745	106319091	MACS_peak_1260	66.55	chr14	106261122	106261222	Gm23459	XLOC_012448	chr14:106261122-106261253	0	0	0	0	0
chr14	63075686	63076341	MACS_peak_1212	65.85	chr14	63099535	63099635	Gm23629	XLOC_011452	chr14:63099535-63099642	0	0	0	0	0
chr14	105767128	105767430	MACS_peak_1258	65.68	chr14	105816907	105817007	Gm22406	XLOC_011600	chr14:105816907-105817000	0	0	0	0	0
chr14	66961682	66961996	MACS_peak_1226	65.68	chr14	66970451	66970551	Gm24258	XLOC_011484	chr14:66970451-66970584	0	0	0	0	0
chr14	23646885	23647164	MACS_peak_1164	63.23	chr14	23289430	23289530	Kcnma1	XLOC_011813	chr14:23289430-24004859	2.5363	0	2.06124	1.42525	0
chr14	74021009	74021241	MACS_peak_1235	63.14	chr14	73954999	73955099	Cbx3-ps6	XLOC_012356	chr14:73954999-73955551	14.2485	3.45298	17.1463	15.2673	15.4289
chr14	76856623	76856976	MACS_peak_1241	63.14	chr14	77024199	77024299	Lacc1	XLOC_012373	chr14:77024199-77112257	0.919462	4.55406	0.545974	2.69968	2.20313
chr14	65675142	65675554	MACS_peak_1225	63.07	chr14	65666402	65666502	Scara5	XLOC_011471	chr14:65666402-65764826	0.135677	0	1.70763	0.460809	0
chr14	15354250	15354668	MACS_peak_1154	62.6	chr14	15357518	15357618	Lrrc3b	XLOC_011769	chr14:15357518-15452423	0.437092	0.162594	0.7127	0.358412	0.833906
chr14	65479939	65480946	MACS_peak_1223	61.59	chr14	65530445	65530545	Elp3	XLOC_012278	chr14:65530445-65593112	14.2145	12.3725	19.9727	16.2707	11.6029
chr14	11667588	11667971	MACS_peak_1152	61.44	chr14	11553531	11553631	Ptprg	XLOC_010832	chr14:11553531-12242041	27.1514	72.15	35.466	27.4504	31.4243
chr14	120308270	120308657	MACS_peak_1271	60.45	chr14	120275668	120275768	Mbnl2	XLOC_011631	chr14:120275668-120431697	5.46918	25.1822	7.14346	5.40561	28.0132
chr14	48538176	48538508	MACS_peak_1194	60.45	chr14	48446127	48446227	Tmem260	XLOC_011087	chr14:48446127-48515135	21.3833	3.13443	46.3227	18.9845	2.72975
chr14	74804034	74804336	MACS_peak_1236	60.06	chr14	74754673	74754773	Lrch1	XLOC_012357	chr14:74754673-74947877	1.08504	2.87469	2.2077	1.19793	1.88692
chr14	46582910	46583692	MACS_peak_1186	59.66	chr14	46570212	46570312	Rubie	XLOC_012026	chr14:46570212-46575847	2.51646	0	8.75585	2.76196	0
chr14	119903736	119904135	MACS_peak_1269	59.45	chr14	120019584	120019684	Oxgr1	XLOC_012475	chr14:120019584-120042435	0	0	0	0	0
chr14	70069063	70069387	MACS_peak_1229	59.45	chr14	70077444	70077544	Egr3	XLOC_011505	chr14:70077444-70080157	0.0299973	0	0.839568	1.14699	0.518615
chr14	75138457	75138853	MACS_peak_1237	59.45	chr14	75131100	75131200	Gm15628	XLOC_012359	chr14:75131100-75230842	0	0	0	0	0
chr14	115042260	115042685	MACS_peak_1263	59.43	chr14	115042878	115042978	Mir17,Mir17hg,Mir18,Mir19a,Mir19b-1,Mir20a,Mir92-1	XLOC_011612	chr14:115042878-115046727	3.12452	2.16346	2.77808	3.30357	1.61392
chr14	64006204	64006873	MACS_peak_1218	58.5	chr14	63992430	63992530	Rp1l1	XLOC_011460	chr14:63992430-64033504	0	0.0724362	0	0	0.159938
chr14	27056717	27057201	MACS_peak_1168	57.91	chr14	27039000	27039100	Il17rd	XLOC_010918	chr14:27039000-27107286	10.682	17.7985	20.3342	19.6159	3.54444
chr14	118182728	118183163	MACS_peak_1266	57.56	chr14	118137126	118137226	Gpr180	XLOC_011617	chr14:118137126-118164232	0.82647	1.22623	2.23623	2.04284	1.85796
chr14	47533579	47533988	MACS_peak_1191	56.1	chr14	47540893	47540993	Atg14	XLOC_012036	chr14:47540893-47568434	1.25388	2.04666	1.76036	2.42612	1.01872
chr14	48007814	48008189	MACS_peak_1192	56.1	chr14	48079374	48079474	Gm6055	XLOC_012037	chr14:48079374-48079752	4.82297	3.11604	8.69642	3.33717	23.2937
chr14	105138340	105138666	MACS_peak_1256	56.07	chr14	105106750	105106850	Gm17066,Rbm26	XLOC_012442	chr14:105106750-105177327	44.4879	51.0057	66.3482	58.8815	45.2308
chr14	120134250	120134585	MACS_peak_1270	56.07	chr14	120019584	120019684	Oxgr1	XLOC_012475	chr14:120019584-120042435	0	0	0	0	0
chr14	121779746	121780067	MACS_peak_1274	56.07	chr14	121876724	121876824	Gpr183	XLOC_012482	chr14:121876724-122021034	0	0	0	0	0
chr14	20479335	20479676	MACS_peak_1156	56.07	chr14	20482863	20482963	Mss51	XLOC_011797	chr14:20482863-20496901	2.1888	3.32391	0.818349	2.67472	1.88411
chr14	32726477	32726792	MACS_peak_1178	56.07	chr14	32685647	32685747	Gm28651	XLOC_010959	chr14:32685647-32687516	0	0	0	0	0
chr14	80058889	80059214	MACS_peak_1244	56.07	chr14	80000301	80000401	Olfm4	XLOC_011555	chr14:80000301-80021930	0.0784114	0	0	0	0
chr14	108973794	108974350	MACS_peak_1262	55.77	chr14	108909990	108910090	Slitrk1	XLOC_012453	chr14:108909990-108914239	0	0	0	0	0
chr14	105429675	105430136	MACS_peak_1257	55.73	chr14	105498787	105498887	4930449E01Rik	XLOC_011598	chr14:105498787-105505629	0	0	0	0	0
chr14	94894587	94895079	MACS_peak_1248	55.28	chr14	94929700	94929800	Gm24680	XLOC_011567	chr14:94929700-94929826	0	0	0	0	0
chr14	123759386	123759839	MACS_peak_1275	55.16	chr14	123659970	123660070	Gm25272	XLOC_011650	chr14:123659970-123975618	0	0	0	0	0
chr14	118799918	118800315	MACS_peak_1268	54.67	chr14	118787907	118788007	Cldn10	XLOC_011626	chr14:118787907-118875489	0	0.143552	0	0.0418869	0.0674548
chr14	31998928	31999458	MACS_peak_1176	54.28	chr14	32023343	32023443	Gm26045	XLOC_010949	chr14:32023343-32023440	0	0	0	0	0
chr14	59182742	59183158	MACS_peak_1206	54.16	chr14	59201208	59201308	Rcbtb1	XLOC_011418	chr14:59201208-59237265	19.2845	23.2751	24.7557	21.8572	25.0164
chr14	54714764	54715060	MACS_peak_1199	54.13	chr14	54710362	54710462	Cebpe	XLOC_012146	chr14:54710362-54712174	0	0	0	0	0
chr14	23491097	23491731	MACS_peak_1163	53.34	chr14	23289430	23289530	Kcnma1	XLOC_011813	chr14:23289430-24004859	2.5363	0	2.06124	1.42525	0
chr14	62637646	62638003	MACS_peak_1210	53.33	chr14	62634961	62635061	Gm23816	XLOC_012254	chr14:62634961-62635093	0	0	0	0	0
chr14	76308459	76308834	MACS_peak_1238	53.33	chr14	76236687	76236787	Rps2-ps6	XLOC_012370	chr14:76236687-76237353	0	0	0	0	0
chr14	61968006	61968461	MACS_peak_1209	53.14	chr14	62201914	62202014	Gm26969	XLOC_012250	chr14:62201914-62204352	0	0	0	0	0
chr14	105922990	105923376	MACS_peak_1259	53.1	chr14	105891948	105892048	Spry2	XLOC_012446	chr14:105891948-105896819	4.49852	8.28395	8.04839	8.09062	1.23528
chr14	34585472	34585818	MACS_peak_1180	53.1	chr14	34590617	34590717	Opn4	XLOC_011892	chr14:34590617-34600142	0	0	0	0	0
chr14	63230957	63231526	MACS_peak_1213	52.81	chr14	63198921	63199021	Gata4	XLOC_012261	chr14:63198921-63271692	73.1772	36.9557	39.7475	75.6362	34.9708
chr14	63370525	63370917	MACS_peak_1215	52.32	chr14	63372836	63372936	Blk	XLOC_012262	chr14:63372836-63417187	0	0	0	0	0
chr14	57753329	57753744	MACS_peak_1205	51.87	chr14	57798179	57798279	Mir3077,Sap18	XLOC_011413	chr14:57798179-57804980	2.07483	4.88199	3.26454	2.99403	2.84256
chr14	31217634	31218245	MACS_peak_1174	51.71	chr14	31237695	31237795	Phf7	XLOC_011863	chr14:31237695-31251218	1.48436	1.3364	0.347104	1.29854	1.58936
chr14	21850339	21850928	MACS_peak_1160	51.52	chr14	21831268	21831368	A430057M04Rik	XLOC_010883	chr14:21831268-21856926	0.195577	0	0.206915	0.0520709	0
chr14	103016985	103017413	MACS_peak_1253	51.12	chr14	103046976	103047076	Irg1	XLOC_011588	chr14:103046976-103056573	0	0	0	0	0
chr14	64055267	64055639	MACS_peak_1219	50.39	chr14	64075437	64075537	Prss55	XLOC_012268	chr14:64075437-64097670	0	0	0	0	0
chr14	64364687	64365012	MACS_peak_1220	50.39	chr14	64587330	64587430	Mir124a-1,Mir124a-1hg,Mir3078	XLOC_011463	chr14:64587330-64593961	0	0	0	0	0
chr15	9074620	9075079	MACS_peak_1284	457.6	chr15	9071259	9071359	Nadk2	XLOC_012527	chr15:9071259-9110487	21.6189	10.3725	30.3976	33.0214	24.6899
chr15	67151121	67151619	MACS_peak_1344	446.4	chr15	67102874	67102974	St3gal1	XLOC_013289	chr15:67102874-67113992	1.31505	26.6123	1.95362	2.09344	28.8303
chr15	58594795	58595608	MACS_peak_1326	360.96	chr15	58510047	58510147	Gm23789	XLOC_012675	chr15:58510047-58665092	0	0	0	0	0
chr15	103258275	103258830	MACS_peak_1427	357.38	chr15	103248211	103248311	Nfe2	XLOC_013696	chr15:103248211-103258403	0	0	0	1.06862	0
chr15	36360624	36361637	MACS_peak_1302	300.68	chr15	36308143	36308243	Rpl7a-ps3	XLOC_013172	chr15:36308143-36308956	0.129753	0	0	0	0
chr15	103251509	103252082	MACS_peak_1426	297.73	chr15	103248211	103248311	Nfe2	XLOC_013696	chr15:103248211-103258403	0	0	0	1.06862	0
chr15	59012789	59013258	MACS_peak_1327	297.26	chr15	58941243	58941343	Mtss1	XLOC_013260	chr15:58941243-59082026	8.61175	24.1689	14.7571	7.62766	20.9852
chr15	89497578	89498441	MACS_peak_1404	295.99	chr15	89499622	89499722	Gm15609	XLOC_013542	chr15:89499622-89560261	0.0804489	0	0	0	0
chr15	82341859	82342441	MACS_peak_1387	262.96	chr15	82338941	82339041	Fam109b,Smdt1	XLOC_012863	chr15:82338941-82349091	14.3289	15.4559	22.7804	22.5317	21.9515
chr15	56623330	56624031	MACS_peak_1322	250.73	chr15	56665626	56665726	Has2	XLOC_013242	chr15:56665626-56778399	27.6118	86.8597	42.1057	27.2296	65.5782
chr15	92344431	92345066	MACS_peak_1405	232.56	chr15	92396914	92397014	Gm37304	XLOC_012942	chr15:92396914-92771819	0	0	0	0	0
chr15	103339294	103340035	MACS_peak_1428	232.15	chr15	103344288	103344388	Mir6963	XLOC_013700	chr15:103344288-103366763	0	0	0	0	0
chr15	51828429	51829683	MACS_peak_1320	225.13	chr15	51786557	51786657	Eif3h	XLOC_013223	chr15:51786557-51865481	24.2881	15.1935	24.9623	31.6314	17.013
chr15	84209747	84210320	MACS_peak_1392	224.99	chr15	84192232	84192332	Samm50	XLOC_012881	chr15:84192232-84214303	14.8628	7.17211	9.1432	15.9743	9.25845
chr15	25608546	25609458	MACS_peak_1296	224.79	chr15	25622524	25622624	Gm2862	XLOC_012569	chr15:25622524-25813673	0	0	0	0	0
chr15	97379332	97380461	MACS_peak_1411	219.3	chr15	97244073	97244173	Amigo2	XLOC_013580	chr15:97244073-97385689	1.49689	2.29561	1.27995	1.27612	3.48832
chr15	80739996	80740434	MACS_peak_1382	218.83	chr15	80711318	80711418	Mir5113,Tnrc6b	XLOC_012836	chr15:80711318-80941086	17.0049	47.5476	23.3221	21.414	32.0183
chr15	99664221	99665119	MACS_peak_1418	186.91	chr15	99670717	99670817	Asic1	XLOC_012992	chr15:99670717-99701127	0.965219	0.238099	0.47297	0.988915	0
chr15	88147965	88148479	MACS_peak_1402	186.6	chr15	87795849	87795949	Mir6393	XLOC_013519	chr15:87795849-87795943	0	0	0	0	0
chr15	61442378	61443059	MACS_peak_1332	182.85	chr15	61357870	61357970	Gm24696	XLOC_013267	chr15:61357870-61358004	0	0	0	0	0
chr15	66826141	66826566	MACS_peak_1343	168.21	chr15	66891319	66891419	Wisp1	XLOC_012709	chr15:66891319-66923201	0.424917	13.558	0	0.0932879	6.30844
chr15	80000715	80001203	MACS_peak_1369	167.64	chr15	79995899	79995999	Mir7213	XLOC_013441	chr15:79995899-80014808	0	0	0	0	0
chr15	96969948	96970362	MACS_peak_1410	157.93	chr15	96994822	96994922	Slc38a4	XLOC_013579	chr15:96994822-97055956	138.319	98.5058	178.355	95.9128	55.1947
chr15	101941763	101942650	MACS_peak_1424	155.14	chr15	101946003	101946103	Krt78	XLOC_013675	chr15:101946003-101954287	0.298322	0	0	0.0207213	0
chr15	44457911	44458332	MACS_peak_1317	148.12	chr15	44457552	44457652	Pkhd1l1	XLOC_012640	chr15:44457552-44597143	0.303321	0.205813	0.131425	0.743649	1.42481
chr15	36446427	36446806	MACS_peak_1303	143.76	chr15	36477667	36477767	Ankrd46	XLOC_013173	chr15:36477667-36496791	9.28014	12.5304	16.7336	8.22548	26.6455
chr15	82184176	82184628	MACS_peak_1386	141.97	chr15	82206951	82207051	Shisa8	XLOC_013467	chr15:82206951-82212815	0.012241	0	0.213357	0.0895639	0
chr15	80590085	80590808	MACS_peak_1379	141.72	chr15	80623504	80623604	Mir6957	XLOC_012834	chr15:80623504-80650559	0	0	0	0	0
chr15	80518822	80519396	MACS_peak_1377	138.1	chr15	80452239	80452339	Gm23220	XLOC_013448	chr15:80452239-80560470	0	0	0	0	0
chr15	75086170	75087126	MACS_peak_1353	137.27	chr15	75076209	75076309	Gm28502	XLOC_013332	chr15:75076209-75079094	0	0	0	0	0
chr15	80622865	80623923	MACS_peak_1380	124.91	chr15	80671846	80671946	Fam83f	XLOC_012835	chr15:80671846-80700420	0.11954	0	0.415235	0.750079	0
chr15	101147870	101148333	MACS_peak_1421	123.85	chr15	101128521	101128621	Gm16031	XLOC_013650	chr15:101128521-101145336	0	0	0.506956	0	0
chr15	3232448	3232920	MACS_peak_1276	122.54	chr15	3268546	3268646	Sepp1	XLOC_012496	chr15:3268546-3280508	2.70115	9.2647	3.06373	5.48682	34.4957
chr15	3861252	3861500	MACS_peak_1277	118.03	chr15	3798911	3799011	Gm23228	XLOC_012497	chr15:3798911-3799181	0	0	0	0	0
chr15	86484536	86485298	MACS_peak_1399	117.96	chr15	86214458	86214558	Tbc1d22a	XLOC_012907	chr15:86214458-86498503	3.34652	1.33846	3.5746	2.31212	2.75227
chr15	80440164	80440806	MACS_peak_1375	117.84	chr15	80452239	80452339	Gm23220	XLOC_013448	chr15:80452239-80560470	0	0	0	0	0
chr15	67201242	67201653	MACS_peak_1345	116.69	chr15	67226768	67226868	1700012I11Rik	XLOC_012712	chr15:67226768-67377094	0	0	0	0	0
chr15	80348385	80348843	MACS_peak_1373	114.82	chr15	80287237	80287337	Cacna1i	XLOC_012832	chr15:80287237-80398279	0.0814259	0	0.370277	0.564579	0
chr15	83248193	83248581	MACS_peak_1390	112.68	chr15	83226725	83226825	A4galt	XLOC_013491	chr15:83226725-83251774	0.404485	0	0	0.662678	0
chr15	34983185	34983609	MACS_peak_1299	110.66	chr15	34875495	34875595	Stk3	XLOC_013164	chr15:34875495-35155806	6.90884	8.70999	7.04578	7.25421	14.5497
chr15	36647825	36648617	MACS_peak_1306	105.01	chr15	36595660	36595760	Pabpc1	XLOC_013175	chr15:36595660-36608973	345.066	192.092	307.377	324.011	311.959
chr15	83059187	83060013	MACS_peak_1389	104.86	chr15	83089505	83089605	Rrp7a	XLOC_013488	chr15:83089505-83122801	16.8146	4.05295	13.3288	19.386	30.0276
chr15	72881372	72881635	MACS_peak_1347	104.81	chr15	73090391	73090491	Ago2	XLOC_013304	chr15:73090391-73184840	39.9555	94.7632	62.643	53.0529	143.264
chr15	80116312	80116775	MACS_peak_1371	104.36	chr15	80133153	80133253	Tab1	XLOC_012828	chr15:80133153-80161701	2.96892	1.37336	1.71586	1.77084	2.38756
chr15	72971292	72971720	MACS_peak_1351	103.24	chr15	73090391	73090491	Ago2	XLOC_013304	chr15:73090391-73184840	39.9555	94.7632	62.643	53.0529	143.264
chr15	60732452	60732941	MACS_peak_1329	102.16	chr15	60703991	60704091	Gm23835	XLOC_013264	chr15:60703991-60704123	0	0	0	0	0
chr15	78267840	78268395	MACS_peak_1362	99.04	chr15	78282516	78282616	Csf2rb2,Mir7676-1	XLOC_013404	chr15:78282516-78305603	0	0	0	0	0.22119
chr15	41227280	41227715	MACS_peak_1315	98.77	chr15	41173700	41173800	4930555K19Rik	XLOC_012630	chr15:41173700-41173871	0	0	0	0	0
chr15	72899120	72899462	MACS_peak_1348	98.2	chr15	73090391	73090491	Ago2	XLOC_013304	chr15:73090391-73184840	39.9555	94.7632	62.643	53.0529	143.264
chr15	80461184	80461937	MACS_peak_1376	98.08	chr15	80452239	80452339	Gm23220	XLOC_013448	chr15:80452239-80560470	0	0	0	0	0
chr15	73060210	73060681	MACS_peak_1352	96.87	chr15	73090391	73090491	Ago2	XLOC_013304	chr15:73090391-73184840	39.9555	94.7632	62.643	53.0529	143.264
chr15	86478574	86479517	MACS_peak_1398	94.75	chr15	86214458	86214558	Tbc1d22a	XLOC_012907	chr15:86214458-86498503	3.34652	1.33846	3.5746	2.31212	2.75227
chr15	7307195	7307408	MACS_peak_1282	91.97	chr15	7206119	7206219	Gm16030	XLOC_012518	chr15:7206119-7411381	0	0	0	0	0
chr15	98113259	98113474	MACS_peak_1415	91.97	chr15	98134636	98134736	Asb8	XLOC_013588	chr15:98134636-98165625	3.16172	7.55469	5.23308	3.60713	6.94518
chr15	99520303	99520628	MACS_peak_1417	91.7	chr15	99497004	99497104	Faim2	XLOC_013625	chr15:99497004-99528017	0	0	0	0	0
chr15	81041692	81042056	MACS_peak_1383	91.58	chr15	80977764	80977864	Sgsm3	XLOC_012839	chr15:80977764-81190757	5.07644	1.19118	1.99475	3.59303	5.0949
chr15	80582612	80583387	MACS_peak_1378	91.36	chr15	80623504	80623604	Mir6957	XLOC_012834	chr15:80623504-80650559	0	0	0	0	0
chr15	77313649	77314060	MACS_peak_1359	91.07	chr15	77388220	77388320	Gm20688	XLOC_013387	chr15:77388220-77399110	0	0	0	0	0
chr15	101139410	101140347	MACS_peak_1420	88.75	chr15	101128521	101128621	Gm16031	XLOC_013650	chr15:101128521-101145336	0	0	0.506956	0	0
chr15	66297543	66297991	MACS_peak_1340	87.32	chr15	66286916	66287016	Gm27242	XLOC_012706	chr15:66286916-66290243	0	0	0	0	0
chr15	50580856	50581148	MACS_peak_1318	86.49	chr15	50654751	50654851	Mir1907,Trps1	XLOC_013222	chr15:50654751-50890463	7.29582	25.7439	5.94243	8.1078	12.7485
chr15	85230065	85230725	MACS_peak_1395	86.18	chr15	85205948	85206048	Fbln1	XLOC_012892	chr15:85205948-85286535	26.9904	13.4066	19.6165	18.9068	6.57539
chr15	21747589	21747841	MACS_peak_1293	85.24	chr15	21947330	21947430	AC166159.1	XLOC_013129	chr15:21947330-21947499	0	0	0	0	0
chr15	38328602	38329252	MACS_peak_1311	84.32	chr15	38294412	38294512	Klf10	XLOC_013190	chr15:38294412-38300707	12.6387	16.0277	28.0587	10.992	12.7361
chr15	72928540	72929252	MACS_peak_1349	83.48	chr15	73090391	73090491	Ago2	XLOC_013304	chr15:73090391-73184840	39.9555	94.7632	62.643	53.0529	143.264
chr15	59197758	59198133	MACS_peak_1328	81.7	chr15	59210907	59211007	Gm5045	XLOC_012679	chr15:59210907-59211720	1.29022	0	3.27628	2.53581	1.70525
chr15	62221161	62221492	MACS_peak_1336	81.7	chr15	62037985	62038085	H2afy3	XLOC_013269	chr15:62037985-62378096	0.25449	0	0.850058	1.05508	0
chr15	92997715	92998329	MACS_peak_1406	81.68	chr15	93196594	93196694	Gm4335	XLOC_012943	chr15:93196594-93197598	0	0.12716	0.176643	0.0466956	0
chr15	56685244	56685551	MACS_peak_1323	77.44	chr15	56665626	56665726	Has2	XLOC_013242	chr15:56665626-56778399	27.6118	86.8597	42.1057	27.2296	65.5782
chr15	77220369	77220673	MACS_peak_1357	77.44	chr15	77078989	77079089	Gm24056	XLOC_013385	chr15:77078989-77307053	0	0	0	0	0
chr15	86858354	86858834	MACS_peak_1400	75.35	chr15	87068992	87069092	Gm23416	XLOC_012908	chr15:87068992-87069087	0	0	0	0	0
chr15	62158412	62159322	MACS_peak_1335	75.23	chr15	62037985	62038085	H2afy3	XLOC_013269	chr15:62037985-62378096	0.25449	0	0.850058	1.05508	0
chr15	99677036	99677514	MACS_peak_1419	74	chr15	99670717	99670817	Asic1	XLOC_012992	chr15:99670717-99701127	0.965219	0.238099	0.47297	0.988915	0
chr15	101320569	101321097	MACS_peak_1423	72.11	chr15	101293211	101293311	6030408B16Rik	XLOC_013022	chr15:101293211-101297426	0	0	0	0	0
chr15	7011274	7011713	MACS_peak_1280	71.89	chr15	6996036	6996136	Gm38282	XLOC_012516	chr15:6996036-7002508	0	0	0	0	0
chr15	81577713	81578150	MACS_peak_1385	71.09	chr15	81584173	81584273	1110025M09Rik	XLOC_013455	chr15:81584173-81585028	0.453871	3.87047	0.228203	1.38741	0
chr15	97663592	97664299	MACS_peak_1414	70.95	chr15	97675104	97675204	Rpap3	XLOC_013581	chr15:97675104-97705822	4.65883	3.83242	4.38574	5.98985	3.3417
chr15	57547214	57547656	MACS_peak_1325	70.73	chr15	57694664	57694764	9330154K18Rik	XLOC_013246	chr15:57694664-57839832	0	0	0	0	0
chr15	79695192	79696022	MACS_peak_1368	70.45	chr15	79689139	79689239	Gm26884	XLOC_013435	chr15:79689139-79721478	0	0	0	0.055932	0
chr15	5556517	5556763	MACS_peak_1279	70.35	chr15	5864305	5864405	Gm27760	XLOC_012510	chr15:5864305-5864419	0	0	0	0	0
chr15	79660211	79660462	MACS_peak_1367	70.35	chr15	79659226	79659326	Cby1	XLOC_012820	chr15:79659226-79667660	2.84654	1.44385	1.52522	3.59855	0.876308
chr15	85765363	85765833	MACS_peak_1396	69.67	chr15	85734982	85735082	Ppara	XLOC_012900	chr15:85734982-85802819	0	0	0	0.0622945	0
chr15	38543294	38543947	MACS_peak_1312	69.2	chr15	38549343	38549443	2310043O21Rik	XLOC_013193	chr15:38549343-38594934	0	0	0	0	0
chr15	97536397	97537039	MACS_peak_1412	69.16	chr15	97675104	97675204	Rpap3	XLOC_013581	chr15:97675104-97705822	4.65883	3.83242	4.38574	5.98985	3.3417
chr15	25459839	25460463	MACS_peak_1295	68.06	chr15	25414191	25414291	Gm5468	XLOC_012567	chr15:25414191-25414844	1.44191	0	0.180748	0	0
chr15	13446796	13447071	MACS_peak_1288	67.55	chr15	13034199	13034299	Cdh6	XLOC_013121	chr15:13034199-13173639	1.34331	0	0.462361	1.46061	0
chr15	21494620	21495004	MACS_peak_1291	67.55	chr15	21111451	21111551	Gm25101	XLOC_012561	chr15:21111451-21589533	0	0	0	0	0
chr15	65031205	65031468	MACS_peak_1339	67.55	chr15	65015155	65015255	Gm5046	XLOC_012701	chr15:65015155-65015467	0	0	0	0	0
chr15	66379024	66379312	MACS_peak_1341	67.55	chr15	66379857	66379957	Lrrc6	XLOC_013284	chr15:66379857-66500910	0.0357932	0	0.0830917	0.0837507	0
chr15	98564461	98564752	MACS_peak_1416	67.55	chr15	98571003	98571103	4930415O20Rik	XLOC_012970	chr15:98571003-98589588	0	0	0	0	0
chr15	8661801	8662287	MACS_peak_1283	67.22	chr15	8634123	8634223	Gm37310	XLOC_013098	chr15:8634123-8710764	1.55786	0.464752	0.471156	7.0487	0.574416
chr15	78720209	78720845	MACS_peak_1364	67.19	chr15	78755881	78755981	Mfng	XLOC_013414	chr15:78755881-78773475	0	0.836596	0	0.145901	2.73131
chr15	68104894	68105414	MACS_peak_1346	66.9	chr15	68083765	68083865	Zfat	XLOC_013290	chr15:68083765-68258856	3.62283	6.40561	4.29954	4.00207	4.04442
chr15	94444782	94445133	MACS_peak_1409	66.55	chr15	94522687	94522787	Pus7l	XLOC_013561	chr15:94522687-94543547	2.4584	1.43797	2.29207	2.38821	1.72032
chr15	10767499	10768132	MACS_peak_1286	65.71	chr15	10714835	10714935	4930556M19Rik	XLOC_012535	chr15:10714835-10790123	0.133346	0	0	0.0272436	0
chr15	86104805	86105721	MACS_peak_1397	65.58	chr15	86139127	86139227	Cerk	XLOC_013517	chr15:86139127-86187152	1.09793	6.3205	0.548749	1.42421	4.92299
chr15	36898146	36898694	MACS_peak_1308	64.74	chr15	36870500	36870600	Gm10384	XLOC_013178	chr15:36870500-36879816	0	0	0	0	0
chr15	97590635	97591149	MACS_peak_1413	64.7	chr15	97675104	97675204	Rpap3	XLOC_013581	chr15:97675104-97705822	4.65883	3.83242	4.38574	5.98985	3.3417
chr15	66507825	66508309	MACS_peak_1342	63.95	chr15	66526211	66526311	Tmem71	XLOC_013285	chr15:66526211-66561046	0	0	0	0	0.181324
chr15	40824813	40825376	MACS_peak_1314	63.61	chr15	40655041	40655141	Zfpm2	XLOC_012629	chr15:40655041-41104592	0.115195	3.88069	0	0.394807	7.37591
chr15	101176794	101177103	MACS_peak_1422	63.23	chr15	101174066	101174166	mmu-mir-6962	XLOC_013018	chr15:101174066-101213679	0	0	0	0	0
chr15	10647652	10647985	MACS_peak_1285	63.23	chr15	10714835	10714935	4930556M19Rik	XLOC_012536	chr15:10714835-10790123	0.13777	0.62529	0.454615	0.631045	0.418408
chr15	17989914	17990188	MACS_peak_1289	63.23	chr15	18009262	18009362	Gm24713	XLOC_013124	chr15:18009262-18009369	0	0	0	0	0
chr15	35266007	35266355	MACS_peak_1300	63.23	chr15	35296097	35296197	Osr2	XLOC_012596	chr15:35296097-35303304	0	0	0	0	0
chr15	61643087	61643496	MACS_peak_1333	63.23	chr15	61357870	61357970	Gm24696	XLOC_013267	chr15:61357870-61358004	0	0	0	0	0
chr15	62099301	62099582	MACS_peak_1334	63.23	chr15	62037985	62038085	H2afy3	XLOC_013269	chr15:62037985-62378096	0.25449	0	0.850058	1.05508	0
chr15	64325293	64325698	MACS_peak_1338	63.23	chr15	64086856	64086956	Gm20717	XLOC_012699	chr15:64086856-64382919	0	0	0	0	0
chr15	93750956	93751288	MACS_peak_1408	63.23	chr15	93499113	93499213	Prickle1	XLOC_013559	chr15:93499113-93595891	3.58342	47.1109	7.00783	3.25126	21.5542
chr15	25367667	25368002	MACS_peak_1294	63.14	chr15	25363284	25363384	Basp1	XLOC_013136	chr15:25363284-25413764	28.9229	90.3355	37.4095	58.1494	34.0209
chr15	78571636	78572025	MACS_peak_1363	63.14	chr15	78559168	78559268	Rac2	XLOC_013412	chr15:78559168-78572783	0	0.334709	0	0	0.159946
chr15	89435845	89436138	MACS_peak_1403	63.14	chr15	89453912	89454012	Mapk8ip2	XLOC_012927	chr15:89453912-89464468	2.34193	0.119069	4.65191	1.26442	0
chr15	79099098	79099870	MACS_peak_1366	62.05	chr15	79094822	79094922	Gm25072	XLOC_013420	chr15:79094822-79095057	0	0	0	0	0
chr15	21656187	21656723	MACS_peak_1292	60.75	chr15	21947330	21947430	AC166159.1	XLOC_013129	chr15:21947330-21947499	0	0	0	0	0
chr15	19622335	19622667	MACS_peak_1290	60.45	chr15	20184831	20184931	Gm25976	XLOC_012557	chr15:20184831-20184961	0	0	0	0	0
chr15	37812335	37812661	MACS_peak_1309	60.45	chr15	37868085	37868185	Rps19-ps5	XLOC_012613	chr15:37868085-37868488	0	0	0	0	0
chr15	60982751	60983127	MACS_peak_1331	60.45	chr15	60917588	60917688	A1bg	XLOC_013266	chr15:60917588-60921270	0	0	0	0	0
chr15	80364083	80364393	MACS_peak_1374	60.45	chr15	80287237	80287337	Cacna1i	XLOC_012832	chr15:80287237-80398279	0.0814259	0	0.370277	0.564579	0
chr15	62566128	62566618	MACS_peak_1337	60.2	chr15	62652934	62653034	Gm24810	XLOC_013270	chr15:62652934-62653004	0	0	0	0	0
chr15	72945781	72946396	MACS_peak_1350	60.06	chr15	73090391	73090491	Ago2	XLOC_013304	chr15:73090391-73184840	39.9555	94.7632	62.643	53.0529	143.264
chr15	81047364	81047940	MACS_peak_1384	59.56	chr15	80977764	80977864	Sgsm3	XLOC_012839	chr15:80977764-81190757	5.07644	1.19118	1.99475	3.59303	5.0949
chr15	86875374	86876020	MACS_peak_1401	59.55	chr15	87068992	87069092	Gm23416	XLOC_012908	chr15:87068992-87069087	0	0	0	0	0
chr15	102961044	102961329	MACS_peak_1425	59.45	chr15	102966795	102966895	Mir615	XLOC_013065	chr15:102966795-103017429	0	0	0	0	0
chr15	84714670	84715223	MACS_peak_1394	58.52	chr15	84720051	84720151	Arhgap8	XLOC_012885	chr15:84720051-84772207	0.316604	0	1.24229	0.404412	0.11946
chr15	77827294	77827822	MACS_peak_1360	58.51	chr15	77760586	77760686	Myh9	XLOC_013396	chr15:77760586-77842175	123.722	206.083	77.0332	130.499	166.761
chr15	80688271	80689044	MACS_peak_1381	58.43	chr15	80671846	80671946	Fam83f	XLOC_012835	chr15:80671846-80700420	0.11954	0	0.415235	0.750079	0
chr15	78927806	78928351	MACS_peak_1365	58.26	chr15	78926724	78926824	Lgals1	XLOC_012804	chr15:78926724-78930465	14.7241	56.3188	11.0246	8.01423	105.111
chr15	80004612	80005066	MACS_peak_1370	57.71	chr15	79995899	79995999	Mir7213	XLOC_013441	chr15:79995899-80014808	0	0	0	0	0
chr15	84421794	84422539	MACS_peak_1393	57.53	chr15	84379202	84379302	1810041L15Rik	XLOC_013504	chr15:84379202-84447097	0.207729	0	0.638924	0.0502278	0
chr15	83592333	83592632	MACS_peak_1391	57.24	chr15	83602582	83602682	Scube1	XLOC_013499	chr15:83602582-83725021	2.07094	0.198288	1.81285	1.24806	0
chr15	33452014	33452583	MACS_peak_1298	57.02	chr15	33683875	33683975	Tspyl5	XLOC_013157	chr15:33683875-33687883	0.16587	0.645145	0.632286	0.388889	1.52413
chr15	41883729	41884367	MACS_peak_1316	56.38	chr15	41865292	41865392	Abra	XLOC_013203	chr15:41865292-41869720	0	0	0	0	0
chr15	50791144	50791534	MACS_peak_1319	56.1	chr15	50654751	50654851	Mir1907,Trps1	XLOC_013222	chr15:50654751-50890463	7.29582	25.7439	5.94243	8.1078	12.7485
chr15	12607888	12608290	MACS_peak_1287	56.07	chr15	12808176	12808276	6030458C11Rik	XLOC_013120	chr15:12808176-12824657	9.24269	12.6377	7.80461	9.17733	10.6282
chr15	76660998	76661434	MACS_peak_1356	55.1	chr15	76660640	76660740	Kifc2	XLOC_012773	chr15:76660640-76668196	1.53758	0.856897	0.727436	0.508066	0.0572171
chr15	7079686	7080091	MACS_peak_1281	54.67	chr15	7129558	7129658	Lifr	XLOC_012517	chr15:7129558-7197489	36.132	51.1565	48.2335	44.1257	191.302
chr15	60840088	60840614	MACS_peak_1330	54.39	chr15	60818993	60819093	9930014A18Rik	XLOC_012686	chr15:60818993-60853778	1.85065	2.91748	0.108723	1.60806	0.0685193
chr15	35325481	35325867	MACS_peak_1301	53.33	chr15	35296097	35296197	Osr2	XLOC_012596	chr15:35296097-35303304	0	0	0	0	0
chr15	38567501	38567895	MACS_peak_1313	53.33	chr15	38549343	38549443	2310043O21Rik	XLOC_013193	chr15:38549343-38594934	0	0	0	0	0
chr15	5185173	5185539	MACS_peak_1278	53.33	chr15	5143860	5143960	Ptger4	XLOC_013086	chr15:5143860-5244187	0	0	0.390151	0.144502	0
chr15	80236521	80236882	MACS_peak_1372	53.33	chr15	80234079	80234179	Mief1	XLOC_012830	chr15:80234079-80253366	9.7635	9.78567	12.5539	11.1671	12.235
chr15	82801122	82801490	MACS_peak_1388	53.33	chr15	82808628	82808728	Tcf20	XLOC_013483	chr15:82808628-82912134	41.3717	58.9313	50.4094	48.0241	62.9182
chr15	77257386	77257946	MACS_peak_1358	53.31	chr15	77388220	77388320	Gm20688	XLOC_013387	chr15:77388220-77399110	0	0	0	0	0
chr15	36781930	36782270	MACS_peak_1307	53.1	chr15	36770769	36770869	Ywhaz	XLOC_013176	chr15:36770769-36794547	85.6404	87.1184	73.6581	97.6667	134.679
chr15	76342358	76342810	MACS_peak_1355	53.03	chr15	76343522	76343622	Cyc1	XLOC_012765	chr15:76343522-76345934	16.7399	4.69931	14.3727	18.7067	7.98276
chr15	36530536	36530844	MACS_peak_1304	52.32	chr15	36504061	36504161	Snx31	XLOC_013174	chr15:36504061-36555573	0.0274993	0	0	0	0
chr15	36541398	36541785	MACS_peak_1305	52.32	chr15	36504061	36504161	Snx31	XLOC_013174	chr15:36504061-36555573	0.0274993	0	0	0	0
chr15	52065246	52065542	MACS_peak_1321	52.32	chr15	52040106	52040206	Aard	XLOC_012652	chr15:52040106-52045722	1.31165	1.82938	0.0697956	0.303798	0.497822
chr15	38253603	38254218	MACS_peak_1310	51.48	chr15	38243159	38243259	Gm8705	XLOC_013189	chr15:38243159-38244976	0.103409	0	0	0.613721	0
chr15	57495684	57496321	MACS_peak_1324	51.08	chr15	57694664	57694764	9330154K18Rik	XLOC_013246	chr15:57694664-57839832	0	0	0	0	0
chr15	78260680	78261133	MACS_peak_1361	50.89	chr15	78244800	78244900	Ncf4	XLOC_012794	chr15:78244800-78262580	0	0	0	0	0
chr15	93310321	93310823	MACS_peak_1407	50.4	chr15	93284277	93284377	Yaf2	XLOC_013557	chr15:93284277-93336935	5.61445	7.62024	13.7127	9.02613	7.94886
chr15	27926199	27926475	MACS_peak_1297	50.39	chr15	27730651	27730751	Trio	XLOC_013141	chr15:27730651-28025848	13.6005	49.6879	17.5424	16.194	38.1045
chr15	76082938	76083529	MACS_peak_1354	50.21	chr15	76085594	76085694	Nrbp2	XLOC_013359	chr15:76085594-76090013	4.86935	1.04511	5.27276	6.00411	0.0477922
chr16	32509435	32510107	MACS_peak_1477	369.41	chr16	32496264	32496364	Zdhhc19	XLOC_013945	chr16:32496264-32561966	0	0	0	0	0
chr16	96533343	96534258	MACS_peak_1575	312.71	chr16	96592078	96592178	Dscam	XLOC_014832	chr16:96592078-97170752	0.199306	0.0282095	0.488439	0.349953	0
chr16	93147479	93148000	MACS_peak_1562	305.55	chr16	93072754	93072854	Gm28003	XLOC_014229	chr16:93072754-93072822	0	0	0	0	0
chr16	91545227	91545941	MACS_peak_1551	303.33	chr16	91547071	91547171	Ifngr2	XLOC_014214	chr16:91547071-91565169	3.57562	2.07532	3.98394	4.59783	6.49831
chr16	48252780	48253341	MACS_peak_1509	273.32	chr16	48283734	48283834	Dppa4	XLOC_014063	chr16:48283734-48294292	0.533104	0.245537	0	0.276909	3.28969
chr16	17744547	17744975	MACS_peak_1453	245.99	chr16	17759617	17759717	Klhl22	XLOC_013822	chr16:17759617-17793382	5.32905	30.5033	7.37792	6.54885	12.3042
chr16	94358083	94358602	MACS_peak_1566	221.53	chr16	94358762	94358862	Gm15310,Pigp	XLOC_014819	chr16:94358762-94469222	2.17956	3.12736	7.07818	4.95591	4.25112
chr16	17872969	17873400	MACS_peak_1454	217.09	chr16	17894222	17894322	Tssk1	XLOC_013824	chr16:17894222-17897922	0	0	0	0	0
chr16	23401504	23401933	MACS_peak_1465	201.18	chr16	23423421	23423521	Gm23430	XLOC_014460	chr16:23423421-23423735	0	0	0	0	0
chr16	59760847	59761314	MACS_peak_1525	195.32	chr16	59653482	59653582	Gm24755	XLOC_014695	chr16:59653482-60611236	0	0	0	0	0
chr16	95861202	95861945	MACS_peak_1573	184.86	chr16	95831122	95831222	Gm15340	XLOC_014249	chr16:95831122-95929077	0	0	0	0	0
chr16	10737546	10737988	MACS_peak_1438	183.46	chr16	10783807	10783907	Socs1	XLOC_014314	chr16:10783807-10785536	0.514362	0	0	0	0.355169
chr16	39512690	39513179	MACS_peak_1494	179.95	chr16	39455014	39455114	Gm24795	XLOC_014022	chr16:39455014-39455135	0	0	0	0	0
chr16	12303370	12303871	MACS_peak_1439	178.98	chr16	11984112	11984212	Shisa9	XLOC_013772	chr16:11984112-12270902	0.533687	0.138416	0	1.19539	0.490484
chr16	91441188	91442676	MACS_peak_1549	178.72	chr16	91465103	91465203	A930006K02Rik	XLOC_014212	chr16:91465103-91470121	1.42593	0.294783	1.08777	0.182429	0
chr16	92996216	92996682	MACS_peak_1560	175.08	chr16	93072754	93072854	Gm28003	XLOC_014229	chr16:93072754-93072822	0	0	0	0	0
chr16	90451610	90452220	MACS_peak_1546	174.41	chr16	90386396	90386496	Hunk	XLOC_014197	chr16:90386396-90499553	35.9353	44.0894	42.9767	36.7486	16.1815
chr16	41481837	41482231	MACS_peak_1496	172.69	chr16	42248441	42248541	Mir6540	XLOC_014583	chr16:42248441-42340651	0	0	0	0	0
chr16	12697275	12698112	MACS_peak_1443	168.19	chr16	12760031	12760131	Gm6327	XLOC_014332	chr16:12760031-12761366	0	0	0	0	0
chr16	37981743	37982215	MACS_peak_1491	167.34	chr16	37916495	37916595	Gpr156	XLOC_014007	chr16:37916495-38007527	0	0.485553	0	0.0123658	0.129536
chr16	95824981	95825672	MACS_peak_1572	163.53	chr16	95831122	95831222	1600002D24Rik	XLOC_014824	chr16:95831122-95929077	0	0	0	0	0
chr16	56071571	56072044	MACS_peak_1520	154.35	chr16	56048337	56048437	Gm24047	XLOC_014087	chr16:56048337-56190012	0	0	0	0	0
chr16	62833991	62834675	MACS_peak_1526	153.78	chr16	62854306	62854406	Pros1	XLOC_014117	chr16:62854306-62929346	6.81581	21.5059	9.65496	4.9348	24.8421
chr16	34050012	34050567	MACS_peak_1480	152.65	chr16	33974257	33974357	Kalrn	XLOC_014524	chr16:33974257-34573532	4.88884	11.6901	4.54179	8.41169	7.2183
chr16	31598165	31598989	MACS_peak_1476	151.02	chr16	31663442	31663542	Gm24879	XLOC_014500	chr16:31663442-31873356	0	0	0	0	0
chr16	97449916	97450301	MACS_peak_1581	150.74	chr16	97447034	97447134	Mx1	XLOC_014833	chr16:97447034-97462907	0.0267964	0	0	0	0
chr16	51118393	51118809	MACS_peak_1515	149.52	chr16	50920541	50920641	Gm24925	XLOC_014627	chr16:50920541-50920648	0	0	0	0	0
chr16	38912489	38913090	MACS_peak_1493	148.9	chr16	38901470	38901570	Gm22500	XLOC_014021	chr16:38901470-39027159	0	0	0	0	0
chr16	76323507	76324134	MACS_peak_1531	146.21	chr16	76287399	76287499	Nrip1	XLOC_014726	chr16:76287399-76373827	6.13522	17.4848	8.92908	8.79555	21.188
chr16	91537004	91537757	MACS_peak_1550	140.75	chr16	91539181	91539281	Gm7860	XLOC_014799	chr16:91539181-91540060	0	0	0	0	0
chr16	92801547	92801984	MACS_peak_1556	138.69	chr16	92601465	92601565	Gm26626	XLOC_014228	chr16:92601465-92826149	0	0	0	0	0
chr16	22409885	22410466	MACS_peak_1463	130.84	chr16	22381308	22381408	Etv5	XLOC_014450	chr16:22381308-22439719	6.44056	3.61899	16.0233	12.3359	1.43979
chr16	43055187	43055397	MACS_peak_1498	125.74	chr16	42875880	42875980	Gm37946	XLOC_014585	chr16:42875880-43642602	0	0	0	0	0
chr16	92883693	92884286	MACS_peak_1558	122.59	chr16	93072754	93072854	Gm28003	XLOC_014229	chr16:93072754-93072822	0	0	0	0	0
chr16	97006472	97006916	MACS_peak_1579	120.45	chr16	97356727	97356827	Bace2	XLOC_014257	chr16:97356727-97439012	0.558414	0.247918	0.939285	0.891565	0.954894
chr16	93717174	93717722	MACS_peak_1564	117.06	chr16	93711906	93712006	Dopey2	XLOC_014235	chr16:93711906-93810585	2.50358	4.69579	2.8195	1.79138	2.10614
chr16	31550025	31550431	MACS_peak_1475	112.43	chr16	31663442	31663542	Gm24879	XLOC_014500	chr16:31663442-31873356	0	0	0	0	0
chr16	13287983	13288485	MACS_peak_1444	111.8	chr16	13256480	13256580	Mkl2	XLOC_013775	chr16:13256480-13417529	6.54372	25.0833	10.0799	7.31706	31.564
chr16	29193120	29193489	MACS_peak_1469	109.83	chr16	29209694	29209794	Hrasls	XLOC_013916	chr16:29209694-29230531	0.310183	0.191307	0	0.0897183	0
chr16	92715305	92716150	MACS_peak_1554	109.15	chr16	92601465	92601565	Gm26626	XLOC_014228	chr16:92601465-92826149	0	0	0	0	0
chr16	65040618	65040838	MACS_peak_1527	105.94	chr16	64924728	64924828	Htr1f	XLOC_014707	chr16:64924728-65105784	0	0	0	0	0
chr16	49800018	49800573	MACS_peak_1512	104.83	chr16	49855617	49855717	AC107830.1,Cd47	XLOC_014074	chr16:49855617-49915010	6.39107	16.0403	9.32925	5.91311	21.4491
chr16	14080365	14080599	MACS_peak_1448	104.81	chr16	14109165	14109265	Gm27671,Marf1	XLOC_014345	chr16:14109165-14159274	13.5899	27.5685	14.6678	14.9599	27.0022
chr16	48372523	48372997	MACS_peak_1510	100.18	chr16	48410305	48410405	n-R5s36	XLOC_014616	chr16:48410305-48410424	0	0	0	0	0
chr16	95819931	95820558	MACS_peak_1571	98.46	chr16	95831122	95831222	1600002D24Rik	XLOC_014824	chr16:95831122-95929077	0	0	0	0	0
chr16	91717051	91717731	MACS_peak_1552	97.7	chr16	91647505	91647605	Gm25245	XLOC_014805	chr16:91647505-91962915	0	0	0	0	0
chr16	6095972	6096363	MACS_peak_1433	95.79	chr16	5975584	5975684	1700123O21Rik	XLOC_013740	chr16:5975584-5998496	0	0	0	0	0
chr16	51365093	51365473	MACS_peak_1516	94.77	chr16	51362451	51362551	Gm6767	XLOC_014628	chr16:51362451-51363832	0.563258	0	1.10643	0.862659	1.57921
chr16	30160402	30160888	MACS_peak_1471	92.37	chr16	30141842	30141942	n-R5s32	XLOC_014485	chr16:30141842-30141945	0	0	0	0	0
chr16	34527953	34528480	MACS_peak_1484	91.71	chr16	34649920	34650020	Ropn1	XLOC_013967	chr16:34649920-34678618	0	0	0	0	0
chr16	34031587	34032068	MACS_peak_1479	90.35	chr16	33974257	33974357	Kalrn	XLOC_014524	chr16:33974257-34573532	4.88884	11.6901	4.54179	8.41169	7.2183
chr16	90995032	90995545	MACS_peak_1547	89.41	chr16	91044655	91044755	4932438H23Rik	XLOC_014792	chr16:91044655-91095122	0	0	0	0	0
chr16	37857154	37857503	MACS_peak_1489	88.75	chr16	37850912	37851012	n-R5s34	XLOC_014005	chr16:37850912-37861146	0	0	0	0	0
chr16	44061035	44061285	MACS_peak_1501	88.48	chr16	44085401	44085501	Atp6v1a	XLOC_014594	chr16:44085401-44139705	21.6811	27.0592	23.8097	20.7205	37.8851
chr16	4896548	4896906	MACS_peak_1430	87.73	chr16	4886099	4886199	Nudt16l1	XLOC_013730	chr16:4886099-4941020	4.69162	3.70094	9.77617	3.8986	2.05604
chr16	19790329	19790569	MACS_peak_1456	85.24	chr16	19760207	19760307	B3gnt5	XLOC_013851	chr16:19760207-19772753	21.0745	29.7692	41.5808	22.9697	17.6925
chr16	19892711	19893011	MACS_peak_1457	85.24	chr16	19876569	19876669	A930003A15Rik,Gm27883	XLOC_014425	chr16:19876569-19883900	0	0	0	0	0
chr16	46264762	46265013	MACS_peak_1507	85.24	chr16	46219835	46219935	Gm26297	XLOC_014058	chr16:46219835-46219967	0	0	0	0	0
chr16	89827664	89828165	MACS_peak_1544	84.34	chr16	89787110	89787210	Tiam1	XLOC_014785	chr16:89787110-89980080	21.4894	102.286	38.4041	26.8361	62.7175
chr16	92493513	92494391	MACS_peak_1553	84.3	chr16	92478741	92478841	2410124H12Rik	XLOC_014226	chr16:92478741-92541243	0	0	0	2.18539	0
chr16	24146470	24146684	MACS_peak_1466	84.02	chr16	23965051	23965151	Gm37419	XLOC_013903	chr16:23965051-23988852	0	0	0	0	0
chr16	96741155	96741715	MACS_peak_1576	83.67	chr16	96592078	96592178	Dscam	XLOC_014832	chr16:96592078-97170752	0.199306	0.0282095	0.488439	0.349953	0
chr16	17252136	17252641	MACS_peak_1451	83.55	chr16	17233571	17233671	Gm26635	XLOC_014376	chr16:17233571-17263430	0	0	0	0	0
chr16	95352189	95352686	MACS_peak_1569	82.38	chr16	95359168	95359268	Erg	XLOC_014822	chr16:95359168-95586593	2.65328	22.7362	0.152162	9.53727	78.69
chr16	96153902	96154201	MACS_peak_1574	82.27	chr16	96158406	96158506	Lca5l	XLOC_014830	chr16:96158406-96192257	0.525593	0	1.52427	0.352863	0
chr16	10676792	10677139	MACS_peak_1437	81.89	chr16	10783807	10783907	Socs1	XLOC_014314	chr16:10783807-10785536	0.514362	0	0	0	0.355169
chr16	30191291	30191634	MACS_peak_1472	81.7	chr16	30195070	30195170	1700025H01Rik	XLOC_013921	chr16:30195070-30200299	0	0	0	0	0
chr16	92822023	92822743	MACS_peak_1557	80.9	chr16	92601465	92601565	Gm26626	XLOC_014228	chr16:92601465-92826149	0	0	0	0	0
chr16	84698707	84699246	MACS_peak_1539	80.77	chr16	84703166	84703266	Mir155,Mir155hg	XLOC_014170	chr16:84703166-84715245	0	0.877699	0	0.167321	0.865455
chr16	57858101	57858600	MACS_peak_1522	80.07	chr16	57884007	57884107	Gm24039	XLOC_014653	chr16:57884007-57884139	0	0	0	0	0
chr16	20673886	20674388	MACS_peak_1460	79.8	chr16	20668312	20668412	Eif4g1	XLOC_013866	chr16:20668312-20692884	108.496	169.673	122.284	157.971	157.628
chr16	10643356	10643601	MACS_peak_1436	79.53	chr16	10545338	10545438	Clec16a	XLOC_013757	chr16:10545338-10744878	3.43979	7.99811	5.98341	3.82821	6.62716
chr16	47937817	47938093	MACS_peak_1508	78.61	chr16	48073443	48073543	Gm7275	XLOC_014061	chr16:48073443-48074187	0	0	0	0	0
chr16	43729445	43729878	MACS_peak_1500	78.3	chr16	43762220	43762320	Gm25996	XLOC_014035	chr16:43762220-43822932	0	0	0	0	0
chr16	34089948	34090415	MACS_peak_1481	78.22	chr16	33974257	33974357	Kalrn	XLOC_014524	chr16:33974257-34573532	4.88884	11.6901	4.54179	8.41169	7.2183
chr16	34135824	34136078	MACS_peak_1482	77.44	chr16	33974257	33974357	Kalrn	XLOC_014524	chr16:33974257-34573532	4.88884	11.6901	4.54179	8.41169	7.2183
chr16	92753084	92753482	MACS_peak_1555	77.44	chr16	92601465	92601565	Gm26626	XLOC_014228	chr16:92601465-92826149	0	0	0	0	0
chr16	24151333	24151840	MACS_peak_1467	77.14	chr16	23965051	23965151	Gm37419	XLOC_013903	chr16:23965051-23988852	0	0	0	0	0
chr16	13641720	13641985	MACS_peak_1447	75.46	chr16	13671857	13671957	3110001I22Rik,Bfar	XLOC_013778	chr16:13671857-13703612	6.46301	12.4348	9.89718	8.56416	8.52574
chr16	97418169	97418456	MACS_peak_1580	74.63	chr16	97447034	97447134	Mx1	XLOC_014833	chr16:97447034-97462907	0.0267964	0	0	0	0
chr16	5536531	5537260	MACS_peak_1432	74.26	chr16	5324035	5324135	n-R5s30	XLOC_014296	chr16:5324035-5324157	0	0	0	0	0
chr16	17166927	17167146	MACS_peak_1449	73.63	chr16	17139063	17139163	Ube2l3	XLOC_014374	chr16:17139063-17202649	12.294	26.191	17.2142	16.5246	22.9652
chr16	23100592	23101045	MACS_peak_1464	73.45	chr16	23107443	23107543	Rfc4	XLOC_014457	chr16:23107443-23127737	9.95941	4.13796	15.755	9.88225	3.91864
chr16	49834876	49835137	MACS_peak_1513	72.59	chr16	49855617	49855717	AC107830.1,Cd47	XLOC_014074	chr16:49855617-49915010	6.39107	16.0403	9.32925	5.91311	21.4491
chr16	93129217	93129862	MACS_peak_1561	72.45	chr16	93072754	93072854	Gm28003	XLOC_014229	chr16:93072754-93072822	0	0	0	0	0
chr16	77804567	77804812	MACS_peak_1533	70.35	chr16	77846692	77846792	Gm17333	XLOC_014155	chr16:77846692-77853020	0	0	0	0	0
chr16	31332663	31332958	MACS_peak_1473	70.17	chr16	31296191	31296291	Apod	XLOC_014497	chr16:31296191-31314808	0	0	0.0791009	0	0
chr16	91086597	91086974	MACS_peak_1548	70.17	chr16	91114188	91114288	H3f3a-ps2	XLOC_014793	chr16:91114188-91114599	12.4984	9.63439	6.92688	15.6639	5.73935
chr16	72409339	72409606	MACS_peak_1529	69.97	chr16	72663148	72663248	Robo1	XLOC_014130	chr16:72663148-73046095	24.3636	26.5528	33.0064	32.8531	25.9217
chr16	37894709	37895427	MACS_peak_1490	69.77	chr16	37916495	37916595	Gm25140	XLOC_014008	chr16:37916495-38007527	0	0	0	0	0
chr16	12692770	12693350	MACS_peak_1442	69.67	chr16	12760031	12760131	Gm6327	XLOC_014332	chr16:12760031-12761366	0	0	0	0	0
chr16	58669935	58670434	MACS_peak_1524	68.72	chr16	58635166	58635266	E330017A01Rik	XLOC_014658	chr16:58635166-58638739	0	0	0	0	0
chr16	18459963	18460398	MACS_peak_1455	68.47	chr16	18498767	18498867	Gm16314,Gnb1l	XLOC_013836	chr16:18498767-18566679	1.39354	0.73332	4.37874	3.19862	0.480158
chr16	6993205	6993635	MACS_peak_1434	68.29	chr16	6809221	6809321	Rbfox1	XLOC_013741	chr16:6809221-7412479	0.441255	0.115302	0.119814	0.26987	0.117365
chr16	95439725	95440310	MACS_peak_1570	68.25	chr16	95359168	95359268	Erg	XLOC_014822	chr16:95359168-95586593	2.65328	22.7362	0.152162	9.53727	78.69
chr16	12566886	12567264	MACS_peak_1441	67.55	chr16	12760031	12760131	Gm6327	XLOC_014332	chr16:12760031-12761366	0	0	0	0	0
chr16	87501324	87501613	MACS_peak_1541	67.55	chr16	87495998	87496098	B130034C11Rik	XLOC_014179	chr16:87495998-87504033	1.4269	0	1.36885	1.43843	0
chr16	37845188	37845746	MACS_peak_1488	67.37	chr16	37850912	37851012	RP23-198F11.3	XLOC_014564	chr16:37850912-37861146	0	0	0	0	0
chr16	95100973	95101495	MACS_peak_1568	66.8	chr16	95016369	95016469	Gm7976	XLOC_014245	chr16:95016369-95067017	0	0	0	0	0
chr16	48597045	48597468	MACS_peak_1511	66.54	chr16	48734689	48734789	Trat1	XLOC_014617	chr16:48734689-48771956	0	0	0	0	0
chr16	88098061	88098488	MACS_peak_1542	66.23	chr16	87896195	87896295	Grik1	XLOC_014755	chr16:87896195-88056176	0	0	0	0	0
chr16	30100112	30100598	MACS_peak_1470	65.85	chr16	30064383	30064483	Hes1	XLOC_013920	chr16:30064383-30067796	9.94607	4.84747	26.9537	18.4718	2.30341
chr16	44106501	44106816	MACS_peak_1502	65.68	chr16	44085401	44085501	Atp6v1a	XLOC_014594	chr16:44085401-44139705	21.6811	27.0592	23.8097	20.7205	37.8851
chr16	44394516	44394848	MACS_peak_1503	65.68	chr16	44347120	44347220	Spice1	XLOC_014041	chr16:44347120-44388497	6.44039	5.27081	15.4622	8.74054	1.7053
chr16	9368195	9368809	MACS_peak_1435	65.6	chr16	9567897	9567997	Grin2a	XLOC_014307	chr16:9567897-9995560	0.374477	0.127052	0.117658	0.0215792	0
chr16	58497747	58498534	MACS_peak_1523	65.1	chr16	58408442	58408542	Dcbld2	XLOC_014097	chr16:58408442-58524243	20.9547	63.647	27.0959	19.0884	25.4817
chr16	55934866	55935206	MACS_peak_1519	63.23	chr16	55966274	55966374	Pcnp	XLOC_014640	chr16:55966274-56029739	10.0132	9.61054	9.2858	11.9749	6.83925
chr16	56333266	56333558	MACS_peak_1521	63.23	chr16	56204312	56204412	Impg2	XLOC_014088	chr16:56204312-56273756	0.524592	0.949038	0.224031	0.975214	1.29671
chr16	77028853	77029170	MACS_peak_1532	63.23	chr16	77014068	77014168	Usp25	XLOC_014139	chr16:77014068-77116779	6.20536	12.1831	7.32181	8.18511	13.0176
chr16	96757446	96757754	MACS_peak_1577	63.23	chr16	96592078	96592178	Dscam	XLOC_014832	chr16:96592078-97170752	0.199306	0.0282095	0.488439	0.349953	0
chr16	5284316	5284792	MACS_peak_1431	62.72	chr16	5324035	5324135	n-R5s30	XLOC_014296	chr16:5324035-5324157	0	0	0	0	0
chr16	45871551	45871986	MACS_peak_1505	61.32	chr16	45746242	45746342	Gm15638	XLOC_014057	chr16:45746242-46010218	0	0	0	0	0
chr16	21074621	21074946	MACS_peak_1461	60.45	chr16	21079669	21079769	Gm9697	XLOC_013872	chr16:21079669-21080666	0	0	0	0	0
chr16	43349368	43349674	MACS_peak_1499	60.45	chr16	43648860	43648960	Tigit	XLOC_014588	chr16:43648860-43664184	0	0	0	0	0
chr16	53310236	53310575	MACS_peak_1518	60.45	chr16	53404085	53404185	Gm22459	XLOC_014632	chr16:53404085-53404193	0	0	0	0	0
chr16	71671085	71671418	MACS_peak_1528	60.45	chr16	71663787	71663887	Gm22797	XLOC_014129	chr16:71663787-71663918	0	0	0	0	0
chr16	89812804	89813345	MACS_peak_1543	60.42	chr16	89787110	89787210	Tiam1	XLOC_014785	chr16:89787110-89980080	21.4894	102.286	38.4041	26.8361	62.7175
chr16	92906291	92906742	MACS_peak_1559	60.17	chr16	93072754	93072854	Gm28003	XLOC_014229	chr16:93072754-93072822	0	0	0	0	0
chr16	3812980	3813396	MACS_peak_1429	60.04	chr16	3838974	3839074	Olfr15	XLOC_013714	chr16:3838974-3839913	0	0	0	0	0
chr16	78690416	78691089	MACS_peak_1536	59.5	chr16	78624746	78624846	Gm24861	XLOC_014159	chr16:78624746-78624853	0	0	0	0	0
chr16	34390229	34390621	MACS_peak_1483	59.45	chr16	34649920	34650020	Ropn1	XLOC_013967	chr16:34649920-34678618	0	0	0	0	0
chr16	52057068	52057725	MACS_peak_1517	58.9	chr16	52031548	52031648	Gm23513	XLOC_014629	chr16:52031548-52208047	0	0	0	0	0
chr16	96767957	96768471	MACS_peak_1578	58.52	chr16	96592078	96592178	Dscam	XLOC_014832	chr16:96592078-97170752	0.199306	0.0282095	0.488439	0.349953	0
chr16	78060877	78061247	MACS_peak_1534	57.24	chr16	78050716	78050816	Gm25025	XLOC_014156	chr16:78050716-78050827	0	0	0	0	0
chr16	34535099	34535762	MACS_peak_1485	56.82	chr16	34649920	34650020	Ropn1	XLOC_013967	chr16:34649920-34678618	0	0	0	0	0
chr16	12307161	12307848	MACS_peak_1440	56.59	chr16	11984112	11984212	Shisa9	XLOC_013772	chr16:11984112-12270902	0.533687	0.138416	0	1.19539	0.490484
chr16	38053942	38054285	MACS_peak_1492	56.1	chr16	38089000	38089100	Gm27931	XLOC_014565	chr16:38089000-38246084	0	0	0	0	0
chr16	32608010	32608406	MACS_peak_1478	56.07	chr16	32608919	32609019	Tfrc	XLOC_013946	chr16:32608919-32632794	69.0127	11.0896	103.212	70.7505	18.1822
chr16	93539880	93540196	MACS_peak_1563	56.07	chr16	93583456	93583556	Setd4	XLOC_014814	chr16:93583456-93604063	4.39832	2.31224	2.89941	6.9796	0.974447
chr16	46109561	46109977	MACS_peak_1506	55.66	chr16	46152996	46153096	Gm4737	XLOC_014612	chr16:46152996-46155077	16.923	17.2676	19.7089	19.1446	6.38832
chr16	21634186	21634940	MACS_peak_1462	54.42	chr16	21649044	21649144	2510009E07Rik	XLOC_014442	chr16:21649044-21694665	1.48068	3.42768	4.96735	1.51351	2.66168
chr16	44962593	44963182	MACS_peak_1504	53.77	chr16	44943677	44943777	Cd200r3	XLOC_014047	chr16:44943677-44981380	0	0	0	0	0
chr16	17480138	17480504	MACS_peak_1452	53.33	chr16	17489610	17489710	Aifm3	XLOC_013816	chr16:17489610-17507485	0.0966333	0	0	0	0
chr16	19982851	19983230	MACS_peak_1458	53.33	chr16	19946498	19946598	Klhl6	XLOC_014426	chr16:19946498-19983037	13.0176	7.25309	9.62584	17.7317	26.0398
chr16	20169771	20170166	MACS_peak_1459	53.33	chr16	20141062	20141162	Gm10241	XLOC_014427	chr16:20141062-20232573	0.909052	0.623069	2.41969	8.12728	12.2574
chr16	83190163	83190529	MACS_peak_1538	53.33	chr16	83371250	83371350	Rpl21-ps5	XLOC_014739	chr16:83371250-83371733	0	0	0	0	0
chr16	94348762	94349118	MACS_peak_1565	53.33	chr16	94358762	94358862	Gm15310,Pigp	XLOC_014819	chr16:94358762-94469222	2.17956	3.12736	7.07818	4.95591	4.25112
chr16	76066148	76066598	MACS_peak_1530	53.17	chr16	76116890	76116990	Gm37705	XLOC_014137	chr16:76116890-76118550	0	0	0	0	0
chr16	42148951	42149555	MACS_peak_1497	52.91	chr16	42248441	42248541	Mir6540	XLOC_014583	chr16:42248441-42340651	0	0	0	0	0
chr16	40966220	40966765	MACS_peak_1495	52.41	chr16	39984360	39984460	Gm22543	XLOC_014026	chr16:39984360-42181679	0	0	0	0	0
chr16	13577387	13577739	MACS_peak_1446	52.32	chr16	13537963	13538063	Parn	XLOC_014337	chr16:13537963-13668170	6.44418	10.2278	8.93088	9.90774	4.85166
chr16	35706819	35707215	MACS_peak_1486	52.32	chr16	35694061	35694161	Dirc2	XLOC_014533	chr16:35694061-35769356	2.8746	7.21687	2.29063	3.17977	8.31165
chr16	50992612	50993193	MACS_peak_1514	52.16	chr16	50920541	50920641	Gm24925	XLOC_014627	chr16:50920541-50920648	0	0	0	0	0
chr16	31410842	31411275	MACS_peak_1474	51.99	chr16	31422279	31422379	Gm15743	XLOC_014499	chr16:31422279-31458901	0	0	0	0	0
chr16	78459982	78460500	MACS_peak_1535	51.92	chr16	78423729	78423829	Gm25038	XLOC_014734	chr16:78423729-78423859	0	0	0	0	0
chr16	37311405	37311833	MACS_peak_1487	51.12	chr16	37114941	37115041	Gm15665	XLOC_014561	chr16:37114941-37384962	0	0	0	0	0
chr16	89830183	89830539	MACS_peak_1545	51.12	chr16	89787110	89787210	Tiam1	XLOC_014785	chr16:89787110-89980080	21.4894	102.286	38.4041	26.8361	62.7175
chr16	24621985	24622557	MACS_peak_1468	51.06	chr16	24391611	24391711	Mir28a	XLOC_013905	chr16:24391611-24992576	0	0	0	0	0
chr16	82007185	82007644	MACS_peak_1537	50.57	chr16	82543228	82543328	Gm23355	XLOC_014167	chr16:82543228-82543335	0	0	0	0	0
chr16	85396638	85397057	MACS_peak_1540	50.47	chr16	85421532	85421632	Cyyr1,Gm2541	XLOC_014744	chr16:85421532-85553943	3.22835	9.3832	6.08186	4.40858	5.81682
chr16	17220236	17220921	MACS_peak_1450	50.45	chr16	17208134	17208234	Rimbp3	XLOC_013810	chr16:17208134-17213921	0.283266	0.11063	0.133529	0	0
chr16	13437969	13438317	MACS_peak_1445	50.39	chr16	13449522	13449622	Mir193b	XLOC_013776	chr16:13449522-13449601	0	0	0	0	0
chr16	94698401	94699091	MACS_peak_1567	50.19	chr16	94749265	94749365	Kcnj6	XLOC_014821	chr16:94749265-94997696	0	0	0	0	0
chr17	56761899	56762678	MACS_peak_1696	395.44	chr17	56764750	56764850	Dus3l	XLOC_015519	chr17:56764750-56770092	5.45204	3.41132	4.07261	6.90311	4.16216
chr17	21702536	21703397	MACS_peak_1612	262.92	chr17	21707740	21707840	Zfp760	XLOC_014997	chr17:21707740-21725636	6.36653	12.4305	8.7064	6.66026	6.25607
chr17	84776429	84777098	MACS_peak_1737	248.17	chr17	84705246	84705346	Lrpprc	XLOC_016457	chr17:84705246-84790789	17.7265	25.2217	27.2361	24.4318	36.7159
chr17	30346998	30347603	MACS_peak_1633	247.28	chr17	30215523	30215623	Btbd9	XLOC_015950	chr17:30215523-30576287	3.33499	6.55119	2.96198	3.38001	5.74403
chr17	5905184	5905679	MACS_peak_1585	223.66	chr17	5941279	5941379	Serac1	XLOC_015680	chr17:5941279-6079741	2.77619	16.0959	3.08102	2.21287	3.82347
chr17	47535696	47536244	MACS_peak_1674	195.06	chr17	47505050	47505150	Bysl	XLOC_016253	chr17:47505050-47611492	4.65709	4.60412	6.74432	8.65364	6.79316
chr17	48272210	48272638	MACS_peak_1678	191.8	chr17	48264294	48264394	Treml4	XLOC_015462	chr17:48264294-48275360	0	0	0	0	0
chr17	57290013	57290686	MACS_peak_1698	189.42	chr17	57279099	57279199	Vav1	XLOC_015528	chr17:57279099-57328031	0.0160342	0	0.0344492	0.437814	0.56596
chr17	84147355	84148158	MACS_peak_1736	173.64	chr17	84183930	84184030	Zfp36l2	XLOC_016453	chr17:84183930-84187947	14.5608	34.7284	23.3145	25.459	32.2431
chr17	15083791	15085080	MACS_peak_1605	173.19	chr17	15041640	15041740	Ermard,Gm28869,Gm28873	XLOC_014922	chr17:15041640-15074993	6.26335	6.56656	5.73065	4.94415	0.64562
chr17	35720280	35721100	MACS_peak_1648	170.56	chr17	35737733	35737833	Gm20443	XLOC_016081	chr17:35737733-35739806	0	0	0	0	0
chr17	85338706	85339964	MACS_peak_1738	169	chr17	85498632	85498732	Rpl31-ps16	XLOC_015628	chr17:85498632-85499008	0.250442	0	0	0	0
chr17	29447203	29447827	MACS_peak_1630	165.87	chr17	29461895	29461995	Gm26885	XLOC_015943	chr17:29461895-29496111	0	0	0	0	0
chr17	70744653	70745311	MACS_peak_1711	161.61	chr17	70834663	70834763	Gm20703	XLOC_015557	chr17:70834663-70836044	0	0	0	0	0
chr17	70488443	70489301	MACS_peak_1710	158.26	chr17	70834663	70834763	Gm20703	XLOC_015557	chr17:70834663-70836044	0	0	0	0	0
chr17	26850711	26851152	MACS_peak_1620	137.97	chr17	26860286	26860386	Gm17382	XLOC_015904	chr17:26860286-26897886	0.769728	0	0.472505	0.355545	0
chr17	29438381	29438905	MACS_peak_1629	134.6	chr17	29461895	29461995	Gm26885	XLOC_015943	chr17:29461895-29496111	0	0	0	0	0
chr17	45593305	45593789	MACS_peak_1665	134.47	chr17	45600966	45601066	Gm7325	XLOC_016217	chr17:45600966-45602102	0	0	0	0	0
chr17	33713042	33713881	MACS_peak_1640	134.24	chr17	33729508	33729608	Gm22943	XLOC_015196	chr17:33729508-33729584	0	0	0	0	0
chr17	5099272	5099623	MACS_peak_1583	128.3	chr17	4994331	4994431	Arid1b	XLOC_014849	chr17:4994331-5347656	16.6666	30.5284	16.2722	19.4869	22.3039
chr17	34893941	34894290	MACS_peak_1646	123.09	chr17	34898468	34898568	Ehmt2	XLOC_015242	chr17:34898468-34914052	31.7843	30.6634	25.9158	30.9263	42.0974
chr17	49439216	49439603	MACS_peak_1682	119.69	chr17	49427937	49428037	Mocs1	XLOC_015472	chr17:49427937-49455435	2.55181	1.64698	2.58636	4.86967	1.18663
chr17	35021781	35022455	MACS_peak_1647	113.39	chr17	35016578	35016678	Sapcd1	XLOC_016052	chr17:35016578-35028016	2.63152	1.50929	0	2.95823	1.25826
chr17	27153048	27153551	MACS_peak_1621	108.26	chr17	27143968	27144068	Ip6k3	XLOC_015910	chr17:27143968-27167764	0	0	0	0	0
chr17	65557197	65557631	MACS_peak_1706	101.81	chr17	65580055	65580155	Vapa	XLOC_016368	chr17:65580055-65613555	26.9829	12.6104	43.4559	29.7074	37.3777
chr17	80889093	80889494	MACS_peak_1728	101.79	chr17	80938333	80938433	Gm9386	XLOC_016443	chr17:80938333-80938714	0	0	0	0	0
chr17	29859681	29860269	MACS_peak_1632	100.85	chr17	29827955	29828055	Gm16758	XLOC_015152	chr17:29827955-29970087	0	0	0.0596603	0	0
chr17	28351956	28352447	MACS_peak_1624	100.83	chr17	28351514	28351614	Tulp1	XLOC_015925	chr17:28351514-28365182	3.57754	0	0.875523	3.2259	0
chr17	83906323	83907156	MACS_peak_1734	99.42	chr17	83947587	83947687	Gm23905	XLOC_015619	chr17:83947587-83947696	0	0	0	0	0
chr17	34124558	34124993	MACS_peak_1642	98.49	chr17	34133324	34133424	Gm20493	XLOC_016015	chr17:34133324-34133537	0	0	0	0	0
chr17	50987753	50987965	MACS_peak_1688	98.34	chr17	50733126	50733226	Tbc1d5	XLOC_016276	chr17:50733126-51179349	5.79187	7.91679	4.86489	6.96643	8.73912
chr17	9839546	9839758	MACS_peak_1592	98.34	chr17	9666496	9666596	Pabpc6	XLOC_015709	chr17:9666496-9669704	0	0	0	0	0
chr17	72640176	72640626	MACS_peak_1718	96.67	chr17	72699504	72699604	Gm26963	XLOC_016406	chr17:72699504-72700445	0	0	0	0	0
chr17	50528550	50528842	MACS_peak_1687	95.79	chr17	50509546	50509646	Plcl2	XLOC_015476	chr17:50509546-50688493	5.50894	14.5998	8.15657	10.5929	24.2186
chr17	50031975	50032692	MACS_peak_1685	94.52	chr17	49992256	49992356	Rftn1	XLOC_016274	chr17:49992256-50190674	21.749	3.29792	23.8487	25.9499	5.47346
chr17	11442001	11442506	MACS_peak_1596	92.58	chr17	10840383	10840483	Gm10513	XLOC_015715	chr17:10840383-12063361	0	0	0	0	0
chr17	34284801	34285039	MACS_peak_1643	92.05	chr17	34282743	34282843	H2-Aa	XLOC_016019	chr17:34282743-34287827	0	0	0.510972	0.0707838	0
chr17	83210610	83210861	MACS_peak_1729	92.05	chr17	83215291	83215391	Pkdcc	XLOC_015614	chr17:83215291-83225070	4.90516	11.862	0.360154	4.3071	13.3566
chr17	53596451	53596948	MACS_peak_1694	91.14	chr17	53566860	53566960	Kat2b	XLOC_015485	chr17:53566860-53672720	0.78552	4.17813	2.55191	5.80078	6.27916
chr17	29049719	29050510	MACS_peak_1627	88.81	chr17	29057473	29057573	Trp53cor1	XLOC_015938	chr17:29057473-29078961	1.33639	0.49171	1.67892	1.34276	0.931062
chr17	27194819	27195134	MACS_peak_1622	88.75	chr17	27189600	27189700	Gm26724	XLOC_015105	chr17:27189600-27204438	0	0	0	0	0
chr17	43478043	43478393	MACS_peak_1659	88.75	chr17	43474323	43474423	Mep1a	XLOC_016203	chr17:43474323-43502812	0	0	0	0	0
chr17	14173432	14174266	MACS_peak_1604	87.1	chr17	14195230	14195330	Dact2	XLOC_015743	chr17:14195230-14203831	0.439035	0.343875	0.290729	0.256362	0
chr17	83561912	83562563	MACS_peak_1731	85.48	chr17	83585956	83586056	Kcng3	XLOC_016449	chr17:83585956-83631895	1.00798	0	3.99567	1.4227	0
chr17	17624947	17625239	MACS_peak_1609	85.24	chr17	17703940	17704040	Vmn2r90	XLOC_014933	chr17:17703940-17734167	0	0	0	0	0
chr17	59879168	59879414	MACS_peak_1700	85.24	chr17	60001417	60001517	Gm29051	XLOC_016352	chr17:60001417-60130875	0	0	0	0	0
chr17	86313544	86313787	MACS_peak_1739	84.52	chr17	86167784	86167884	Gm10309	XLOC_016466	chr17:86167784-86657919	0	0	0	0	0
chr17	48299098	48299608	MACS_peak_1679	83.57	chr17	48300037	48300137	Treml2	XLOC_015463	chr17:48300037-48312534	0.54224	0	0.412415	1.07822	0.181692
chr17	70456808	70457171	MACS_peak_1709	81.7	chr17	70834663	70834763	Gm20703	XLOC_015557	chr17:70834663-70836044	0	0	0	0	0
chr17	44134126	44134666	MACS_peak_1661	80.68	chr17	44096307	44096407	Enpp4	XLOC_016209	chr17:44096307-44105809	0.0830366	0.539992	0	0.158599	0.782609
chr17	45227392	45228192	MACS_peak_1663	79.91	chr17	45209965	45210065	Gm24979	XLOC_015413	chr17:45209965-45210091	0	0	0	0	0
chr17	21232142	21232478	MACS_peak_1610	79.53	chr17	21228825	21228925	Vmn1r234	XLOC_014983	chr17:21228825-21229815	0	0	0	0	0
chr17	62737415	62737762	MACS_peak_1702	79.53	chr17	62604183	62604283	Efna5	XLOC_016355	chr17:62604183-62881317	9.71471	13.1997	9.10031	9.66686	3.42284
chr17	64833034	64833286	MACS_peak_1705	79.53	chr17	64832522	64832622	4930583I09Rik	XLOC_016365	chr17:64832522-64836071	0	0	0	0	0
chr17	72890990	72891233	MACS_peak_1719	79.53	chr17	72918304	72918404	Lbh	XLOC_015571	chr17:72918304-72941942	6.45687	2.69337	2.3208	2.02638	0.263293
chr17	83659031	83659333	MACS_peak_1732	79.53	chr17	83706162	83706262	Mta3	XLOC_015618	chr17:83706162-83821516	13.028	16.2814	16.6455	13.8081	8.67513
chr17	83782162	83782404	MACS_peak_1733	79.53	chr17	83831355	83831455	Haao	XLOC_016450	chr17:83831355-83846790	0.0960904	0	0	0	0
chr17	50020319	50020775	MACS_peak_1684	79.17	chr17	49992256	49992356	Rftn1	XLOC_016274	chr17:49992256-50190674	21.749	3.29792	23.8487	25.9499	5.47346
chr17	79350698	79351066	MACS_peak_1724	77.19	chr17	79334024	79334124	Gm17315	XLOC_015597	chr17:79334024-79358022	0	0	0	0.135064	0
chr17	53573239	53573683	MACS_peak_1693	77.18	chr17	53566860	53566960	Kat2b	XLOC_015485	chr17:53566860-53672720	0.78552	4.17813	2.55191	5.80078	6.27916
chr17	31034084	31034670	MACS_peak_1634	76.58	chr17	31057697	31057797	Gm25447	XLOC_015161	chr17:31057697-31115777	0	0	0	0	0
chr17	56687983	56688469	MACS_peak_1695	76.22	chr17	56673224	56673324	Ranbp3	XLOC_015517	chr17:56673224-56711769	12.3818	10.3285	8.57051	13.7083	6.15948
chr17	36869239	36869831	MACS_peak_1652	76.07	chr17	36860690	36860790	Trim15	XLOC_016137	chr17:36860690-36867210	0	0	0	0	0
chr17	46063215	46063714	MACS_peak_1668	75.91	chr17	46016992	46017092	Vegfa	XLOC_016221	chr17:46016992-46032377	43.5346	29.1661	21.0546	37.3043	31.1283
chr17	15430489	15430949	MACS_peak_1607	75.66	chr17	15396245	15396345	Fam120b	XLOC_014924	chr17:15396245-15433580	1.22521	4.93896	0.788339	0.952257	3.0239
chr17	45551842	45552588	MACS_peak_1664	75.48	chr17	45555715	45555815	Nfkbie	XLOC_015418	chr17:45555715-45563169	0.447429	9.99052	0.642507	0.527053	8.41443
chr17	11867827	11868577	MACS_peak_1597	75.17	chr17	12118703	12118803	Tdgf1-ps2	XLOC_014893	chr17:12118703-12219645	0.346657	0	0	0.758162	0
chr17	87620260	87620490	MACS_peak_1742	74.63	chr17	87635978	87636078	Epcam	XLOC_015647	chr17:87635978-87651106	1.64496	0	3.91755	4.17699	0
chr17	44058164	44058558	MACS_peak_1660	73.97	chr17	44078812	44078912	Enpp5	XLOC_015407	chr17:44078812-44086567	0.352337	0.0196188	1.1533	0.383258	0.381379
chr17	47595435	47595831	MACS_peak_1675	73.97	chr17	47611581	47611681	Frs3os	XLOC_016256	chr17:47611581-47704286	0	0	0	0.310949	0
chr17	83279438	83279725	MACS_peak_1730	73.97	chr17	83288545	83288645	Rpl21-ps7	XLOC_015616	chr17:83288545-83289028	0	0	0	0	0
chr17	28832511	28833297	MACS_peak_1625	73.77	chr17	28855135	28855235	Pnpla1os	XLOC_015932	chr17:28855135-28890308	0	0	0	0	0
chr17	12668875	12669647	MACS_peak_1601	72.64	chr17	12682405	12682505	Gm24085	XLOC_015722	chr17:12682405-12868143	0	0	0	0	0
chr17	46096034	46096381	MACS_peak_1669	72.59	chr17	46110985	46111085	Rsph9	XLOC_016222	chr17:46110985-46144216	1.51541	0	0	0	0
chr17	91440096	91440413	MACS_peak_1747	72.59	chr17	91557126	91557226	Gm15404	XLOC_015663	chr17:91557126-91591927	0	0	0	0	0
chr17	6172881	6173727	MACS_peak_1587	71.88	chr17	6106436	6106536	Tulp4	XLOC_014859	chr17:6106436-6251128	23.2657	41.4304	22.2139	25.311	35.3244
chr17	75582640	75583191	MACS_peak_1723	71.62	chr17	75537085	75537185	Fam98a	XLOC_016417	chr17:75537085-75551946	19.0176	7.62876	22.9555	31.7861	7.13708
chr17	25813503	25814117	MACS_peak_1618	71.07	chr17	25794570	25794670	Fbxl16	XLOC_015076	chr17:25794570-25985680	0.972067	0	0.321925	0.928366	0.54764
chr17	31271169	31271454	MACS_peak_1636	70.35	chr17	31255018	31255118	Rsph1	XLOC_015958	chr17:31255018-31277356	0.236522	0	0.483526	0.899597	0
chr17	47860757	47861012	MACS_peak_1677	70.35	chr17	47867132	47867232	Foxp4	XLOC_016259	chr17:47867132-47924645	8.97351	17.0188	5.34645	6.46173	5.28889
chr17	71662558	71662802	MACS_peak_1714	70.35	chr17	71673260	71673360	Gm15641	XLOC_016402	chr17:71673260-71729669	0	0	0	0	0
chr17	31658942	31659395	MACS_peak_1637	69.66	chr17	31647081	31647181	U2af1	XLOC_015963	chr17:31647081-31658754	3.47785	0.144174	6.42657	8.19257	0.404581
chr17	12723705	12724684	MACS_peak_1602	69.64	chr17	12682405	12682505	Airn	XLOC_014898	chr17:12682405-12868143	15.9118	62.0799	18.0814	13.9303	35.945
chr17	31091323	31091824	MACS_peak_1635	68.6	chr17	31125305	31125405	Tff3	XLOC_015954	chr17:31125305-31129646	0	0	0	0	0
chr17	88173629	88174024	MACS_peak_1743	67.01	chr17	88146083	88146183	Gm26612	XLOC_016481	chr17:88146083-88159761	0	0	0	0	0
chr17	71913306	71913718	MACS_peak_1716	66.82	chr17	71869441	71869541	Alk	XLOC_016404	chr17:71869441-72603709	0.43623	0	0.685729	0.549476	0
chr17	34308394	34308643	MACS_peak_1644	66.55	chr17	34305876	34305976	H2-Eb1	XLOC_015223	chr17:34305876-34316199	0	0	0	0	0
chr17	35841059	35841417	MACS_peak_1649	66.55	chr17	35841514	35841614	Mdc1	XLOC_015292	chr17:35841514-35859670	31.4606	41.0514	37.4497	40.7337	41.9297
chr17	5507010	5507334	MACS_peak_1584	66.55	chr17	5492599	5492699	Zdhhc14	XLOC_014852	chr17:5492599-5753891	1.59794	0.439755	1.41137	0.640688	0.2355
chr17	66862362	66862770	MACS_peak_1707	66.55	chr17	66666847	66666947	Mir5709	XLOC_016380	chr17:66666847-67354459	0	0	0	0	0
chr17	27408733	27409427	MACS_peak_1623	65.89	chr17	27422386	27422486	Grm4	XLOC_015913	chr17:27422386-27513341	0.284109	0	0	0.564716	0
chr17	21422980	21423274	MACS_peak_1611	65.68	chr17	21450351	21450451	Zfp51	XLOC_014990	chr17:21450351-21465591	2.7346	3.06531	4.03922	3.29844	2.39448
chr17	42789740	42790069	MACS_peak_1657	65.68	chr17	42792950	42793050	Cd2ap	XLOC_016202	chr17:42792950-42876424	17.7784	25.0659	21.1243	23.7245	28.3167
chr17	40806555	40807060	MACS_peak_1655	65.39	chr17	40811125	40811225	Rhag	XLOC_015394	chr17:40811125-40840754	0	0	0	0	0
chr17	10390215	10391067	MACS_peak_1594	63.6	chr17	10403011	10403111	Pacrg	XLOC_015711	chr17:10403011-10840311	0.542051	0	0	0.124713	0
chr17	15093629	15093913	MACS_peak_1606	63.23	chr17	15041640	15041740	Ermard,Gm28869,Gm28873	XLOC_014922	chr17:15041640-15074993	6.26335	6.56656	5.73065	4.94415	0.64562
chr17	34564289	34564580	MACS_peak_1645	63.23	chr17	34589805	34589905	Gpsm3,Pbx2	XLOC_015230	chr17:34589805-34597400	20.0532	13.118	17.2511	23.3266	23.0337
chr17	39845726	39848790	MACS_peak_1654	63.2	chr17	39843012	39843112	Gm26917	XLOC_015384	chr17:39843012-39846341	8104.17	4539.56	10211.2	7021.38	12467
chr17	10204567	10204936	MACS_peak_1593	63.14	chr17	10206470	10206570	Qk	XLOC_015710	chr17:10206470-10319361	42.3802	80.7809	44.0831	60.2449	100.095
chr17	47436897	47437228	MACS_peak_1673	63.14	chr17	47412733	47412833	1700001C19Rik	XLOC_016251	chr17:47412733-47470638	0.37308	6.04341	0	0	0
chr17	41570091	41570629	MACS_peak_1656	62.93	chr17	41345996	41346096	Gm6771	XLOC_015397	chr17:41345996-41346997	0	0	0	0	0
chr17	36030051	36030708	MACS_peak_1651	61.52	chr17	36042960	36043060	Gm11127	XLOC_016096	chr17:36042960-36058645	0	0	0	0.0476013	0
chr17	5966371	5967096	MACS_peak_1586	61.28	chr17	5941279	5941379	Synj2	XLOC_014857	chr17:5941279-6079741	8.22515	12.1698	2.16992	12.1478	9.66519
chr17	43168163	43168696	MACS_peak_1658	60.95	chr17	43270328	43270428	Adgrf1	XLOC_015400	chr17:43270328-43324737	0	0	0	0.0188091	0
chr17	47603755	47604084	MACS_peak_1676	60.45	chr17	47611581	47611681	Frs3os	XLOC_016256	chr17:47611581-47704286	0	0	0	0.310949	0
chr17	53462633	53462964	MACS_peak_1692	60.45	chr17	53479233	53479333	Pp2d1	XLOC_016285	chr17:53479233-53539451	0	0	0	0	0
chr17	62468913	62469206	MACS_peak_1701	60.45	chr17	62456986	62457086	Gm25800	XLOC_016354	chr17:62456986-62457120	0	0	0	0	0
chr17	70794350	70794718	MACS_peak_1712	60.45	chr17	70834663	70834763	Gm20703	XLOC_015557	chr17:70834663-70836044	0	0	0	0	0
chr17	87563270	87563576	MACS_peak_1741	60.45	chr17	87635978	87636078	Epcam	XLOC_015647	chr17:87635978-87651106	1.64496	0	3.91755	4.17699	0
chr17	93282589	93282900	MACS_peak_1749	60.45	chr17	93246707	93246807	Gm25935	XLOC_016492	chr17:93246707-93246814	0	0	0	0	0
chr17	73142450	73143113	MACS_peak_1720	60.12	chr17	73107984	73108084	Gm25406	XLOC_015574	chr17:73107984-73243368	0	0	0	0	0
chr17	32681906	32682212	MACS_peak_1638	60.06	chr17	32685626	32685726	Cyp4f15	XLOC_015182	chr17:32685626-32703352	3.40849	0	3.39776	2.25893	0
chr17	91362447	91362725	MACS_peak_1746	60.06	chr17	91236786	91236886	Gm6741	XLOC_015662	chr17:91236786-91238116	0	0	0	0.421633	0
chr17	29555198	29555528	MACS_peak_1631	59.45	chr17	29549787	29549887	Cmtr1,Gm28043,Gm28052,Rnf8,Tbc1d22b	XLOC_015150	chr17:29549787-29717012	35.6121	58.3858	23.9001	34.4023	34.0068
chr17	45752480	45752759	MACS_peak_1667	59.45	chr17	45734505	45734605	F630040K05Rik	XLOC_015424	chr17:45734505-45788594	2.23727	0	5.16379	2.35262	0
chr17	7963263	7963633	MACS_peak_1590	59.45	chr17	8038509	8038609	Gm1604a	XLOC_015699	chr17:8038509-8101228	0	0	0	0	0
chr17	13305886	13306416	MACS_peak_1603	59.28	chr17	13354571	13354671	Tcp10c	XLOC_014909	chr17:13354571-13377223	0	0	0	0	0
chr17	63221474	63221935	MACS_peak_1703	58.99	chr17	63057451	63057551	Gm17228	XLOC_016359	chr17:63057451-63500017	1.13747	0	0	0.511421	3.5858
chr17	51259116	51259326	MACS_peak_1690	58.96	chr17	51736186	51736286	Gm37248	XLOC_016282	chr17:51736186-51834723	0.378845	0.215985	0.252035	1.25779	0.14545
chr17	51258223	51258661	MACS_peak_1689	58.9	chr17	51736186	51736286	Gm37248	XLOC_016282	chr17:51736186-51834723	0.378845	0.215985	0.252035	1.25779	0.14545
chr17	24859082	24859557	MACS_peak_1617	58.51	chr17	24840142	24840242	Hagh	XLOC_015050	chr17:24840142-24864450	2.06486	0	2.62579	1.88601	1.72531
chr17	24505614	24506261	MACS_peak_1616	58.27	chr17	24488782	24488882	Caskin1	XLOC_015038	chr17:24488782-24534210	0.294849	0.0479105	0.416071	0.23568	0
chr17	58643807	58644520	MACS_peak_1699	57.66	chr17	58593658	58593758	Gm5815	XLOC_015532	chr17:58593658-58594843	2.90379	0	7.13756	3.06744	1.3268
chr17	29319920	29320158	MACS_peak_1628	57.24	chr17	29318876	29318976	Pi16	XLOC_015147	chr17:29318876-29329413	0	6.97865	0	0.0322718	7.11956
chr17	36001888	36002284	MACS_peak_1650	57.24	chr17	35994452	35994552	H2-T24	XLOC_016093	chr17:35994452-36042747	0.0449824	0	0	0.137995	0.256931
chr17	80802168	80802705	MACS_peak_1727	56.95	chr17	80728130	80728230	Gm9959	XLOC_015607	chr17:80728130-80728522	0	0	0	0	0
chr17	29032585	29033207	MACS_peak_1626	56.2	chr17	29021292	29021392	Gm16195	XLOC_015139	chr17:29021292-29022402	0	0	0	0	0
chr17	73225950	73226297	MACS_peak_1721	56.1	chr17	73306463	73306563	Capn13	XLOC_016408	chr17:73306463-73399296	0	0	0	0	0
chr17	11411551	11411906	MACS_peak_1595	56.07	chr17	10840383	10840483	Gm10513	XLOC_015715	chr17:10840383-12063361	0	0	0	0	0
chr17	11996327	11996732	MACS_peak_1598	56.07	chr17	12118703	12118803	Tdgf1-ps2	XLOC_014893	chr17:12118703-12219645	0.346657	0	0	0.758162	0
chr17	33923889	33924192	MACS_peak_1641	56.07	chr17	33929542	33929642	Rgl2	XLOC_015205	chr17:33929542-33937687	16.621	20.2791	9.4887	8.51039	19.2756
chr17	45166535	45166917	MACS_peak_1662	56.07	chr17	45209965	45210065	Gm24979	XLOC_015413	chr17:45209965-45210091	0	0	0	0	0
chr17	74587218	74587512	MACS_peak_1722	56.07	chr17	74528294	74528394	Birc6	XLOC_015580	chr17:74528294-74703356	111.664	445.276	135.313	129.381	378.095
chr17	80018296	80018668	MACS_peak_1725	56.07	chr17	80029486	80029586	Hnrnpll	XLOC_016435	chr17:80029486-80062334	25.0751	17.2612	26.1502	42.9489	28.3311
chr17	67741155	67741671	MACS_peak_1708	55.89	chr17	67697264	67697364	Lama1	XLOC_015549	chr17:67697264-67822645	4.0893	16.1719	5.39185	6.15143	5.22097
chr17	7143943	7144357	MACS_peak_1589	55.8	chr17	7170114	7170214	Rps6ka2	XLOC_014870	chr17:7170114-7303313	4.75242	26.5086	6.79465	5.49196	11.9898
chr17	88505298	88505763	MACS_peak_1744	55.45	chr17	88530117	88530217	Gm38109	XLOC_015654	chr17:88530117-88588367	0	0	0	0	0
chr17	46885731	46886954	MACS_peak_1672	54.02	chr17	46889215	46889315	A330017A19Rik	XLOC_016245	chr17:46889215-46890405	0.0684603	0	0.869126	1.02571	0
chr17	91466554	91467107	MACS_peak_1748	53.71	chr17	91557126	91557226	Gm15404	XLOC_015663	chr17:91557126-91591927	0	0	0	0	0
chr17	15621134	15621716	MACS_peak_1608	53.67	chr17	15566163	15566263	Gm6686	XLOC_015755	chr17:15566163-15566421	0	0	0	0	0
chr17	12076980	12077300	MACS_peak_1599	53.1	chr17	12118703	12118803	Tdgf1-ps2	XLOC_014893	chr17:12118703-12219645	0.346657	0	0	0.758162	0
chr17	46621374	46621710	MACS_peak_1671	53.1	chr17	46442447	46442547	Klhdc3	XLOC_016238	chr17:46442447-46831413	22.4573	17.5743	14.1405	23.5096	14.2952
chr17	56826587	56827133	MACS_peak_1697	53.1	chr17	56843102	56843202	Acsbg2	XLOC_016329	chr17:56843102-56874447	0	0	0	0	0
chr17	80119579	80120248	MACS_peak_1726	53.01	chr17	80127470	80127570	Galm	XLOC_015602	chr17:80127470-80185101	4.26597	4.42904	7.79608	4.192	1.70776
chr17	89173475	89173933	MACS_peak_1745	52.96	chr17	88985169	88985269	Fshr	XLOC_016485	chr17:88985169-89200612	0	0	0	0	0
chr17	46153374	46153795	MACS_peak_1670	52.68	chr17	46147389	46147489	Mad2l1bp	XLOC_016223	chr17:46147389-46153553	2.07527	4.06508	1.7413	1.22728	1.76537
chr17	33394199	33394622	MACS_peak_1639	52.56	chr17	33360506	33360606	Zfp101	XLOC_015992	chr17:33360506-33394641	6.77703	2.90031	6.27891	8.14143	9.60034
chr17	71744018	71744563	MACS_peak_1715	52.41	chr17	71743556	71743656	BC027072	XLOC_016403	chr17:71743556-71752885	0	0	0	0	0
chr17	22819149	22819510	MACS_peak_1613	52.32	chr17	22846696	22846796	Zfp945	XLOC_015805	chr17:22846696-22867134	6.75659	6.95037	6.43818	7.63525	4.54331
chr17	51408432	51408798	MACS_peak_1691	52.32	chr17	51736186	51736286	Gm37248	XLOC_016282	chr17:51736186-51834723	0.378845	0.215985	0.252035	1.25779	0.14545
chr17	70912936	70913259	MACS_peak_1713	52.32	chr17	70853766	70853866	Gm26561	XLOC_015559	chr17:70853766-71475343	0	0	0	0	0
chr17	83990514	83990899	MACS_peak_1735	52.32	chr17	84012991	84013091	Gm37549	XLOC_016452	chr17:84012991-84017056	0.0132818	0	0	0	0
chr17	49839100	49839648	MACS_peak_1683	52.25	chr17	49992256	49992356	Rftn1	XLOC_016274	chr17:49992256-50190674	21.749	3.29792	23.8487	25.9499	5.47346
chr17	8232870	8233615	MACS_peak_1591	52.09	chr17	8236042	8236142	Ccr6	XLOC_014877	chr17:8236042-8257127	0	0	0	0	0
chr17	48780736	48781546	MACS_peak_1680	51.94	chr17	48692449	48692549	Gm23642	XLOC_016267	chr17:48692449-48692707	0	0	0	0	0
chr17	24454391	24455016	MACS_peak_1615	51.73	chr17	24443791	24443891	E4f1	XLOC_015848	chr17:24443791-24455311	3.38404	0.961889	2.2953	3.87628	2.66233
chr17	12558825	12559439	MACS_peak_1600	51.55	chr17	12584188	12584288	Slc22a2	XLOC_014897	chr17:12584188-12628465	0	0	0	0	0
chr17	6486740	6487181	MACS_peak_1588	51.54	chr17	6601670	6601770	Dynlt1c	XLOC_014865	chr17:6601670-6609774	0.918478	0	0.338918	1.2049	0
chr17	26424058	26424964	MACS_peak_1619	51.53	chr17	26414828	26414928	Neurl1b	XLOC_015091	chr17:26414828-26446349	0.193172	0.1392	0.232014	0.253668	0
chr17	23531497	23531940	MACS_peak_1614	51.43	chr17	23550964	23551064	Casp16-ps	XLOC_015817	chr17:23550964-23553566	0	0	0	0	0
chr17	86589253	86589698	MACS_peak_1740	51.32	chr17	86703297	86703397	Gm22235	XLOC_016467	chr17:86703297-86703407	0	0	0	0	0
chr17	49014219	49014665	MACS_peak_1681	51.27	chr17	48932378	48932478	Lrfn2	XLOC_015470	chr17:48932378-49097588	0.12936	0	0	0	0
chr17	45600945	45601486	MACS_peak_1666	50.93	chr17	45585199	45585299	Slc29a1	XLOC_016216	chr17:45585199-45599606	14.1002	13.4495	7.23637	22.4061	26.0059
chr17	72120157	72120593	MACS_peak_1717	50.61	chr17	71869441	71869541	Alk	XLOC_016404	chr17:71869441-72603709	0.43623	0	0.685729	0.549476	0
chr17	39842938	39844251	MACS_peak_1653	50.58	chr17	39846352	39846452	Rn18s-rs5	XLOC_016190	chr17:39846352-39848827	0	0	0	0	0
chr17	3214481	3214841	MACS_peak_1582	50.39	chr17	3114971	3115071	Scaf8	XLOC_014845	chr17:3114971-3198855	20.6745	25.0126	21.5024	22.8667	21.0161
chr17	63970227	63970621	MACS_peak_1704	50.39	chr17	63896017	63896117	Fer	XLOC_015540	chr17:63896017-64139494	5.42638	6.37438	5.64389	6.19571	12.0769
chr17	50330939	50331874	MACS_peak_1686	50.34	chr17	50279393	50279493	Dazl	XLOC_016275	chr17:50279393-50293599	0	0.0822341	0	0	0
chr18	35849424	35850179	MACS_peak_1793	339.13	chr18	35829817	35829917	Gm29417	XLOC_017075	chr18:35829817-35861687	0	0	0	0.597257	0
chr18	80624897	80625480	MACS_peak_1869	320.29	chr18	80606204	80606304	Nfatc1	XLOC_017295	chr18:80606204-80713071	3.38893	15.142	3.43691	6.72042	41.4184
chr18	75502787	75503252	MACS_peak_1859	299.36	chr18	75431223	75431323	Gm10532	XLOC_016886	chr18:75431223-75697696	0	0	0	0	0
chr18	32542012	32543088	MACS_peak_1782	260.49	chr18	32528321	32528421	Gypc	XLOC_017041	chr18:32528321-32560034	0.584082	20.8775	1.12491	4.71981	24.1484
chr18	35814845	35815486	MACS_peak_1791	244.02	chr18	35829817	35829917	Gm29417	XLOC_017075	chr18:35829817-35861687	0	0	0	0.597257	0
chr18	55106800	55107620	MACS_peak_1817	202.87	chr18	55085564	55085664	Gm24183	XLOC_017170	chr18:55085564-55085657	0	0	0	0	0
chr18	75262151	75262632	MACS_peak_1856	161.85	chr18	75288654	75288754	2010010A06Rik	XLOC_017270	chr18:75288654-75297329	0	0	0	0	0
chr18	62947675	62948050	MACS_peak_1841	153.98	chr18	62922326	62922426	Apcdd1	XLOC_016821	chr18:62922326-62953195	30.4285	76.9197	16.7755	21.2943	43.0659
chr18	43650119	43650582	MACS_peak_1803	153.59	chr18	43728068	43728168	Spink1	XLOC_017133	chr18:43728068-43737237	0	0	0	0	0
chr18	44585088	44585579	MACS_peak_1806	142.03	chr18	44425059	44425159	Mcc	XLOC_017138	chr18:44425059-44812182	4.60151	27.7655	5.52313	7.90652	26.5811
chr18	13848496	13849142	MACS_peak_1761	141.13	chr18	13687012	13687112	Zfp521	XLOC_016985	chr18:13687012-13972733	6.67033	12.0706	10.1205	10.0054	27.4513
chr18	24070986	24071424	MACS_peak_1773	138.01	chr18	24104756	24104856	Ino80c	XLOC_017015	chr18:24104756-24121953	4.78367	12.0743	9.38436	7.79852	19.5456
chr18	74007878	74008498	MACS_peak_1853	134.66	chr18	73928485	73928585	D730045A05Rik	XLOC_016871	chr18:73928485-74065584	0	0	0	0	0
chr18	34721599	34722115	MACS_peak_1786	128.06	chr18	34732996	34733096	Cdc25c	XLOC_017060	chr18:34732996-34751533	5.55151	3.9422	5.54523	6.1396	4.17757
chr18	82127249	82127846	MACS_peak_1873	127.57	chr18	81992009	81992109	Mir5127	XLOC_017301	chr18:81992009-81992080	0	0	0	0	0
chr18	50028037	50028547	MACS_peak_1812	126.54	chr18	49979426	49979526	C030005K06Rik	XLOC_017158	chr18:49979426-50107173	0	0	0	0	0
chr18	23318258	23318986	MACS_peak_1772	122.49	chr18	23415414	23415514	Dtna	XLOC_016580	chr18:23415414-23659714	0	0	0	0	0
chr18	88924522	88924976	MACS_peak_1877	121.98	chr18	88971789	88971889	Mir6359,Rttn	XLOC_016927	chr18:88971789-89131013	4.53034	9.74085	6.87594	5.07046	11.6655
chr18	56321557	56321943	MACS_peak_1821	119.69	chr18	56221833	56221933	Gm25476	XLOC_016772	chr18:56221833-56222018	0	0	0	0	0
chr18	62731973	62732404	MACS_peak_1840	119.38	chr18	62751673	62751773	2700046A07Rik	XLOC_017216	chr18:62751673-62756347	0.53943	6.41202	0.80363	0.323683	0
chr18	76200456	76200928	MACS_peak_1860	117.16	chr18	76170551	76170651	Mir6358	XLOC_016889	chr18:76170551-76170652	0	0	0	0	0
chr18	44475850	44476388	MACS_peak_1804	114.82	chr18	44425059	44425159	Mcc	XLOC_017138	chr18:44425059-44812182	4.60151	27.7655	5.52313	7.90652	26.5811
chr18	55309907	55310126	MACS_peak_1819	111.4	chr18	55339511	55339611	Gm37828	XLOC_016769	chr18:55339511-55339943	0	0	0	0	0
chr18	3666001	3666473	MACS_peak_1752	109.45	chr18	3770740	3770840	Gm23643	XLOC_016938	chr18:3770740-3770804	0	0	0	0	0
chr18	17680622	17680959	MACS_peak_1768	105.65	chr18	18099559	18099659	Gm26235	XLOC_016563	chr18:18099559-18099660	0	0	0	0	0
chr18	16273498	16273910	MACS_peak_1766	104.9	chr18	16274647	16274747	Gm7665	XLOC_016992	chr18:16274647-16274944	0	0	0.350529	0	0
chr18	33162393	33162655	MACS_peak_1784	102.81	chr18	33199354	33199454	Stard4	XLOC_017047	chr18:33199354-33213862	17.4165	37.476	12.532	16.5759	40.147
chr18	82909620	82910202	MACS_peak_1876	101.55	chr18	82910878	82910978	Zfp516	XLOC_016917	chr18:82910878-83005314	36.9913	74.5651	58.1748	34.8835	42.5459
chr18	82836815	82837802	MACS_peak_1875	101.33	chr18	82855893	82855993	4930445N18Rik	XLOC_016916	chr18:82855893-82870604	0	2.06678	0	0	0
chr18	61416199	61416750	MACS_peak_1833	100.98	chr18	61467052	61467152	Gm25834	XLOC_017201	chr18:61467052-61467153	0	0	0	0	0
chr18	33949753	33950088	MACS_peak_1785	100.43	chr18	34024219	34024319	Gm22788	XLOC_017050	chr18:34024219-34024280	0	0	0	0	0
chr18	5914761	5915124	MACS_peak_1756	100.43	chr18	6024426	6024526	Arhgap12	XLOC_016947	chr18:6024426-6136098	16.5188	21.7931	17.7333	12.0444	21.285
chr18	67374685	67374941	MACS_peak_1847	100.43	chr18	67390716	67390816	Tubb6	XLOC_016848	chr18:67390716-67402748	11.4374	21.238	17.4677	20.1734	29.1666
chr18	58442134	58442859	MACS_peak_1826	99.31	chr18	58556256	58556356	Slc27a6	XLOC_016786	chr18:58556256-58612773	0.0302163	0	0	0	0
chr18	60937700	60938270	MACS_peak_1831	97.3	chr18	60925617	60925717	Mir7220	XLOC_016805	chr18:60925617-60988152	0	0	0	0	0
chr18	56678477	56678989	MACS_peak_1823	94.88	chr18	56707812	56707912	Lmnb1	XLOC_016777	chr18:56707812-56753424	40.0411	46.4179	46.1629	61.5022	72.5814
chr18	67890329	67890942	MACS_peak_1848	94.38	chr18	67933256	67933356	Ldlrad4	XLOC_016855	chr18:67933256-68255549	0.0144456	0.649458	0.0353186	0.0401075	0.925409
chr18	24095296	24095614	MACS_peak_1774	93.46	chr18	24104756	24104856	Ino80c	XLOC_017015	chr18:24104756-24121953	4.78367	12.0743	9.38436	7.79852	19.5456
chr18	60843502	60843710	MACS_peak_1830	91.97	chr18	60813754	60813854	Tcof1	XLOC_017192	chr18:60813754-60848971	15.5079	18.5262	16.2695	21.269	14.3775
chr18	75330863	75331261	MACS_peak_1858	91.7	chr18	75365331	75365431	Gm20544	XLOC_017271	chr18:75365331-75367088	5.32235	6.67319	3.31239	2.77274	1.45344
chr18	46531987	46532376	MACS_peak_1808	90.05	chr18	46559154	46559254	Ticam2,Tmed7	XLOC_017150	chr18:46559154-46597535	28.0332	26.6335	27.3137	36.5297	40.8132
chr18	76963837	76964459	MACS_peak_1861	88.1	chr18	76977147	76977247	Katnal2	XLOC_017273	chr18:76977147-77047308	2.66261	0.492946	1.64294	2.55507	0
chr18	75314805	75315138	MACS_peak_1857	87.89	chr18	75288654	75288754	2010010A06Rik	XLOC_017270	chr18:75288654-75297329	0	0	0	0	0
chr18	39298827	39299332	MACS_peak_1799	87.85	chr18	39410544	39410644	Nr3c1	XLOC_017119	chr18:39410544-39491301	2.82937	5.65833	7.96693	4.12785	2.70593
chr18	3633613	3634058	MACS_peak_1751	87.64	chr18	3507956	3508056	Bambi	XLOC_016501	chr18:3507956-3516404	4.50498	3.46865	10.1605	4.26492	2.40689
chr18	61758911	61759328	MACS_peak_1835	87.02	chr18	61726389	61726489	1500015A07Rik	XLOC_016815	chr18:61726389-61786702	3.59582	0.155259	3.6313	6.66211	3.98222
chr18	68230184	68230490	MACS_peak_1849	85.24	chr18	68260186	68260286	Fam210a,Mir7219	XLOC_017243	chr18:68260186-68300333	10.469	9.54735	15.0737	8.97443	12.3537
chr18	35828383	35829035	MACS_peak_1792	84.49	chr18	35829817	35829917	Gm29417	XLOC_017075	chr18:35829817-35861687	0	0	0	0.597257	0
chr18	20790181	20790797	MACS_peak_1770	83.23	chr18	20817223	20817323	Gm24959	XLOC_017003	chr18:20817223-20896078	8.17928	0	0	0	0
chr18	16675103	16675625	MACS_peak_1767	82.39	chr18	16588876	16588976	Gm15485	XLOC_016559	chr18:16588876-16809246	0	0	0	0	0
chr18	24197099	24197592	MACS_peak_1776	81.79	chr18	24205343	24205443	Gm7701	XLOC_016585	chr18:24205343-24286818	1.69622	2.67559	2.72701	2.08507	3.01366
chr18	78689572	78689917	MACS_peak_1865	79.53	chr18	78648127	78648227	Gm23895	XLOC_016903	chr18:78648127-78648287	0	0	0	0	0
chr18	82489045	82489888	MACS_peak_1874	79.1	chr18	82475145	82475245	Rpl21-ps8	XLOC_017304	chr18:82475145-82585637	11.9449	2.24129	12.8658	8.77974	12.6854
chr18	68562518	68562972	MACS_peak_1850	77.58	chr18	68406906	68407006	Mc2r	XLOC_017244	chr18:68406906-68429251	0	0	0	0	0
chr18	60502269	60502924	MACS_peak_1827	76.94	chr18	60526220	60526320	Dctn4	XLOC_016799	chr18:60526220-60558762	6.93737	19.2047	11.1375	8.73361	18.1724
chr18	54902353	54902876	MACS_peak_1816	76.2	chr18	54888044	54888144	Zfp608	XLOC_017169	chr18:54888044-54990180	6.24995	44.2991	7.85765	12.6311	60.5798
chr18	45041204	45041686	MACS_peak_1807	75.18	chr18	45089325	45089425	Gm26928	XLOC_017140	chr18:45089325-45090314	0	0	0	0	0
chr18	39364996	39365232	MACS_peak_1800	74.63	chr18	39410544	39410644	Nr3c1	XLOC_017119	chr18:39410544-39491301	2.82937	5.65833	7.96693	4.12785	2.70593
chr18	35094510	35094873	MACS_peak_1789	73.97	chr18	35118887	35118987	Lrrtm2	XLOC_017066	chr18:35118887-35254773	0	0	0	0	0
chr18	44521552	44521863	MACS_peak_1805	73.63	chr18	44425059	44425159	Mcc	XLOC_017138	chr18:44425059-44812182	4.60151	27.7655	5.52313	7.90652	26.5811
chr18	47132990	47133345	MACS_peak_1809	73.63	chr18	47154372	47154472	Gm25036	XLOC_016742	chr18:47154372-47154422	0	0	0	0	0
chr18	77806464	77806839	MACS_peak_1863	73.63	chr18	77793258	77793358	Pstpip2	XLOC_016899	chr18:77793258-77882007	0.209697	0	0.319169	0.216226	0
chr18	81047256	81047670	MACS_peak_1870	73.55	chr18	81026772	81026872	Gm25718	XLOC_016910	chr18:81026772-81026890	0	0	0	0	0
chr18	15345471	15345890	MACS_peak_1765	72.76	chr18	15389393	15389493	Aqp4	XLOC_016989	chr18:15389393-15403684	0.0429201	0	0	0.117281	0
chr18	10985034	10985363	MACS_peak_1758	72.59	chr18	11049086	11049186	1010001N08Rik	XLOC_016973	chr18:11049086-11085635	2.8959	0	2.28067	1.34034	0.224592
chr18	39909111	39909462	MACS_peak_1801	72.59	chr18	39773496	39773596	Pabpc2	XLOC_016701	chr18:39773496-39776082	0	0	0	0	0
chr18	38338100	38338339	MACS_peak_1797	70.35	chr18	38327557	38327657	Gnpda1	XLOC_017110	chr18:38327557-38339003	7.15815	4.85928	6.48028	4.04083	6.54661
chr18	3543458	3543840	MACS_peak_1750	67.55	chr18	3507956	3508056	Bambi	XLOC_016501	chr18:3507956-3516404	4.50498	3.46865	10.1605	4.26492	2.40689
chr18	37081652	37081931	MACS_peak_1794	67.55	chr18	36930183	36930283	Taf7	XLOC_017093	chr18:36930183-37841873	4.53559	1.94713	7.822	6.70648	2.96074
chr18	57836868	57837265	MACS_peak_1825	67.55	chr18	57878677	57878777	Slc12a2	XLOC_016784	chr18:57878677-57946821	6.197	17.1881	5.92874	10.2324	17.7866
chr18	4434633	4435049	MACS_peak_1753	67.08	chr18	4373668	4373768	Mtpap	XLOC_016504	chr18:4373668-4397330	8.83201	4.89867	9.09974	8.60798	10.7937
chr18	34887686	34888317	MACS_peak_1788	66.37	chr18	34902784	34902884	Etf1	XLOC_017062	chr18:34902784-34932007	45.8429	35.0148	64.0558	79.2	58.3613
chr18	64490951	64491672	MACS_peak_1844	65.88	chr18	64499664	64499764	Nars	XLOC_017223	chr18:64499664-64516557	28.0287	15.1462	29.3679	56.1154	25.9843
chr18	62072861	62073169	MACS_peak_1837	65.68	chr18	62177816	62177916	Adrb2	XLOC_017212	chr18:62177816-62179959	0.4191	1.90783	0.713548	0	0.0850467
chr18	30638505	30639299	MACS_peak_1780	65.3	chr18	30495000	30495100	Gm7936	XLOC_017027	chr18:30495000-30495375	0.397188	0	3.44088	1.74242	0
chr18	55133805	55134350	MACS_peak_1818	64.97	chr18	55143573	55143673	Gm34073	XLOC_016767	chr18:55143573-55143785	0	0	0	0	0
chr18	37925709	37926272	MACS_peak_1795	64.87	chr18	37935843	37935943	Hdac3	XLOC_017102	chr18:37935843-37954988	11.1513	17.821	6.81632	9.71254	7.2116
chr18	9848269	9848916	MACS_peak_1757	64.78	chr18	9916926	9917026	Gm5501	XLOC_016525	chr18:9916926-9917758	0	0	0	0	1.49739
chr18	68569273	68569728	MACS_peak_1851	64.17	chr18	68406906	68407006	Mc2r	XLOC_017244	chr18:68406906-68429251	0	0	0	0	0
chr18	5820917	5821310	MACS_peak_1755	64.12	chr18	6024426	6024526	Arhgap12	XLOC_016947	chr18:6024426-6136098	16.5188	21.7931	17.7333	12.0444	21.285
chr18	12283513	12283792	MACS_peak_1760	63.23	chr18	12252361	12252461	Gm16072	XLOC_016540	chr18:12252361-12305720	0.149321	0.244447	0.0965078	0.153182	0.882776
chr18	21677031	21677316	MACS_peak_1771	63.23	chr18	21550376	21550476	Klhl14	XLOC_017007	chr18:21550376-21656105	0.0632104	0	0.0716765	0	0
chr18	34739863	34740128	MACS_peak_1787	63.23	chr18	34732996	34733096	Gm3550	XLOC_016629	chr18:34732996-34751533	0	0	0	0	0
chr18	53415882	53416197	MACS_peak_1814	63.23	chr18	53406340	53406440	Ppic	XLOC_017167	chr18:53406340-53418007	49.0321	57.5432	49.8178	42.0314	53.447
chr18	55379390	55379773	MACS_peak_1820	63.23	chr18	55339511	55339611	Gm37828	XLOC_016769	chr18:55339511-55339943	0	0	0	0	0
chr18	67335734	67336013	MACS_peak_1846	63.23	chr18	67321208	67321308	Cidea	XLOC_016847	chr18:67321208-67367794	0	0	0	0	0
chr18	49778389	49778771	MACS_peak_1811	63.14	chr18	49755793	49755893	Gm16283	XLOC_016746	chr18:49755793-49757189	0.410974	0	0	0	0
chr18	61677247	61677573	MACS_peak_1834	63.14	chr18	61687934	61688034	Gm38165	XLOC_017206	chr18:61687934-61692537	0	0	0.863426	0	0
chr18	64334838	64335166	MACS_peak_1843	63.14	chr18	64340363	64340463	Onecut2	XLOC_016830	chr18:64340363-64398488	0.17641	0.199865	0.452625	0.200253	0.304273
chr18	20749672	20750088	MACS_peak_1769	62.62	chr18	20684598	20684698	B4galt6	XLOC_017001	chr18:20684598-20746404	14.4577	13.8669	20.8938	17.1424	17.9539
chr18	62703986	62704737	MACS_peak_1839	61.12	chr18	62751673	62751773	2700046A07Rik	XLOC_017216	chr18:62751673-62756347	0.53943	6.41202	0.80363	0.323683	0
chr18	47154446	47155162	MACS_peak_1810	60.54	chr18	47235597	47235697	Sema6a	XLOC_017154	chr18:47235597-47368870	1.30026	8.62045	4.2218	2.66622	21.0484
chr18	5319942	5320347	MACS_peak_1754	60.45	chr18	5210030	5210130	Zfp438	XLOC_016943	chr18:5210030-5334439	1.42048	2.64116	1.89515	1.33022	2.63446
chr18	61960562	61960887	MACS_peak_1836	60.45	chr18	61953074	61953174	Sh3tc2	XLOC_016816	chr18:61953074-62015715	0	0.832527	0.268572	0.0365653	0.0781522
chr18	70198658	70198973	MACS_peak_1852	60.45	chr18	70240428	70240528	Dynap	XLOC_017251	chr18:70240428-70244584	0	0	0	0	0
chr18	78873378	78873752	MACS_peak_1866	60.45	chr18	78750379	78750479	Setbp1	XLOC_017285	chr18:78750379-79109391	5.91546	9.19795	8.17101	6.44229	2.79542
chr18	81430005	81430517	MACS_peak_1872	60.38	chr18	81226203	81226303	4930594M17Rik	XLOC_017300	chr18:81226203-81236066	0	0	0	0	0
chr18	24163840	24164064	MACS_peak_1775	59.45	chr18	24205343	24205443	Gm7701	XLOC_016585	chr18:24205343-24286818	1.69622	2.67559	2.72701	2.08507	3.01366
chr18	38203593	38203963	MACS_peak_1796	59.45	chr18	38185913	38186013	2010320O07Rik	XLOC_016690	chr18:38185913-38229145	0	0	0	0	0
chr18	60716940	60717222	MACS_peak_1829	59.45	chr18	60685977	60686077	Ndst1	XLOC_017190	chr18:60685977-60713389	18.4011	75.118	18.3545	15.3578	51.9334
chr18	74501911	74502282	MACS_peak_1854	59.45	chr18	74440935	74441035	Myo5b	XLOC_016876	chr18:74440935-74771493	0.420883	0.248873	0.551883	0.296097	0
chr18	77732253	77733107	MACS_peak_1862	58.31	chr18	77729680	77729780	A330094K24Rik	XLOC_017278	chr18:77729680-77733470	0	0	0	0	0
chr18	62285377	62286120	MACS_peak_1838	58.22	chr18	62324203	62324303	Htr4	XLOC_016818	chr18:62324203-62467802	0.0305424	0	0	0	0.396336
chr18	81053498	81053977	MACS_peak_1871	58.12	chr18	81026772	81026872	Gm25718	XLOC_016910	chr18:81026772-81026890	0	0	0	0	0
chr18	43231296	43231793	MACS_peak_1802	56.36	chr18	43207696	43207796	Stk32a	XLOC_016715	chr18:43207696-43317481	0.119264	0	0	0.147988	0
chr18	25121188	25121772	MACS_peak_1779	56.19	chr18	25477631	25477731	Gm25845	XLOC_017023	chr18:25477631-25753983	0	0	0	0	0
chr18	66984337	66984713	MACS_peak_1845	56.1	chr18	67088335	67088435	Mppe1	XLOC_017236	chr18:67088335-67245830	0.377433	0	1.65344	1.02855	3.03818
chr18	14414774	14415168	MACS_peak_1762	56.07	chr18	14424867	14424967	Gm5160	XLOC_016550	chr18:14424867-14425311	0	0	1.23753	0	2.26078
chr18	15254791	15255187	MACS_peak_1764	56.07	chr18	15389393	15389493	Aqp4	XLOC_016989	chr18:15389393-15403684	0.0429201	0	0	0.117281	0
chr18	64211452	64211785	MACS_peak_1842	56.07	chr18	64157720	64157820	St8sia3	XLOC_016829	chr18:64157720-64277180	1.32881	0	0.0220835	0.516595	0
chr18	53427087	53427549	MACS_peak_1815	55.87	chr18	53406340	53406440	Ppic	XLOC_017167	chr18:53406340-53418007	49.0321	57.5432	49.8178	42.0314	53.447
chr18	35361417	35361913	MACS_peak_1790	55.05	chr18	35266399	35266499	Sil1	XLOC_017067	chr18:35266399-35498925	2.43236	1.00842	2.94551	2.80894	1.92698
chr18	75075473	75075973	MACS_peak_1855	54.82	chr18	75018771	75018871	Gm8807	XLOC_017269	chr18:75018771-75286966	0	0	0	0	0
chr18	24864873	24865513	MACS_peak_1778	54.54	chr18	24709444	24709544	Fhod3	XLOC_016590	chr18:24709444-25467321	1.00168	1.66099	1.63073	0.735692	2.13457
chr18	78212345	78213181	MACS_peak_1864	53.75	chr18	78146939	78147039	Slc14a2	XLOC_017284	chr18:78146939-78209094	0	0	0	0	0
chr18	32482629	32483123	MACS_peak_1781	53.55	chr18	32528321	32528421	Gypc	XLOC_017041	chr18:32528321-32560034	0.584082	20.8775	1.12491	4.71981	24.1484
chr18	53146091	53146444	MACS_peak_1813	53.33	chr18	53176364	53176464	Snx2	XLOC_016759	chr18:53176364-53220860	6.87505	3.73484	10.6405	10.1754	14.7733
chr18	79377541	79377991	MACS_peak_1867	53.17	chr18	79553556	79553656	Gm25824	XLOC_017286	chr18:79553556-79553677	0	0	0	0	0
chr18	32891868	32892425	MACS_peak_1783	52.41	chr18	32880572	32880672	Mir6361	XLOC_017044	chr18:32880572-32880673	0	0	0	0	0
chr18	14598266	14598588	MACS_peak_1763	52.32	chr18	14624197	14624297	Gm24924	XLOC_016987	chr18:14624197-14682914	0	0	0	0	0
chr18	57679682	57680071	MACS_peak_1824	52.32	chr18	57878677	57878777	Slc12a2	XLOC_016784	chr18:57878677-57946821	6.197	17.1881	5.92874	10.2324	17.7866
chr18	60656012	60656383	MACS_peak_1828	52.32	chr18	60685977	60686077	Ndst1	XLOC_017190	chr18:60685977-60713389	18.4011	75.118	18.3545	15.3578	51.9334
chr18	61277916	61278245	MACS_peak_1832	52.29	chr18	61298135	61298235	mmu-mir-378a	XLOC_017200	chr18:61298135-61400431	0	0	0	0	0
chr18	39063802	39064237	MACS_peak_1798	51.88	chr18	39410544	39410644	Nr3c1	XLOC_017119	chr18:39410544-39491301	2.82937	5.65833	7.96693	4.12785	2.70593
chr18	89176643	89177081	MACS_peak_1878	51.04	chr18	89197430	89197530	Cd226	XLOC_016928	chr18:89197430-89270201	0	0	0	0	0
chr18	24789358	24789822	MACS_peak_1777	50.3	chr18	24709444	24709544	Fhod3	XLOC_016590	chr18:24709444-25467321	1.00168	1.66099	1.63073	0.735692	2.13457
chr18	56670079	56670544	MACS_peak_1822	50.25	chr18	56707812	56707912	Lmnb1	XLOC_016777	chr18:56707812-56753424	40.0411	46.4179	46.1629	61.5022	72.5814
chr18	11546006	11546448	MACS_peak_1759	50.23	chr18	11633275	11633375	Rbbp8	XLOC_016534	chr18:11633275-11743207	5.29669	5.65267	7.67265	7.43933	5.85516
chr18	79829884	79830506	MACS_peak_1868	50.04	chr18	79875586	79875686	Gm26977	XLOC_017287	chr18:79875586-79876582	0	0	0	0	0
chr19	46727753	46728767	MACS_peak_1969	251.62	chr19	46707442	46707542	As3mt	XLOC_017750	chr19:46707442-46741095	1.26201	2.62317	2.98973	3.45828	2.75988
chr19	61078491	61079026	MACS_peak_1996	251.05	chr19	61164364	61164464	Gm22365	XLOC_018321	chr19:61164364-61164481	0	0	0	0	0
chr19	45575551	45576282	MACS_peak_1962	238.31	chr19	45560614	45560714	Fbxw4	XLOC_018237	chr19:45560614-45660312	18.1224	13.9085	15.8049	16.5889	11.458
chr19	54087267	54087732	MACS_peak_1980	201.07	chr19	54045181	54045281	Adra2a	XLOC_017779	chr19:54045181-54048982	0.832597	0.356339	1.7458	1.79533	3.29615
chr19	10661141	10661902	MACS_peak_1903	193.2	chr19	10668956	10669056	Pga5	XLOC_017974	chr19:10668956-10678071	0	0	0	0	0
chr19	56189123	56189615	MACS_peak_1985	187.13	chr19	56277517	56277617	Gm22271	XLOC_018288	chr19:56277517-56277645	0	0	0	0	0
chr19	57116474	57117457	MACS_peak_1987	180.55	chr19	57032732	57032832	Ablim1	XLOC_018294	chr19:57032732-57314919	10.2488	14.7935	9.42475	23.969	11.8135
chr19	41677365	41678122	MACS_peak_1949	178.15	chr19	41744803	41744903	Gm22601	XLOC_017691	chr19:41744803-41745053	0	0	0	0	0
chr19	24512967	24513531	MACS_peak_1913	175.8	chr19	24674007	24674107	Tmem252	XLOC_017584	chr19:24674007-24679661	0	0	0	0	0
chr19	60872220	60872612	MACS_peak_1995	175.55	chr19	60864050	60864150	Prdx3	XLOC_018317	chr19:60864050-60874556	9.59391	7.34439	6.92756	11.7332	53.4533
chr19	46454882	46455446	MACS_peak_1966	174.28	chr19	46501647	46501747	Trim8	XLOC_017746	chr19:46501647-46516444	13.8804	25.8313	7.59492	14.7586	22.4482
chr19	17323365	17324022	MACS_peak_1910	171.03	chr19	17326140	17326240	Gcnt1	XLOC_018063	chr19:17326140-17356667	5.63163	3.7022	8.57316	7.75109	6.69591
chr19	32272372	32273111	MACS_peak_1924	166.14	chr19	32122726	32122826	2700046G09Rik	XLOC_017621	chr19:32122726-32391184	0.315908	0	0	0.286113	0.874005
chr19	61207318	61207957	MACS_peak_1998	161.48	chr19	61224401	61224501	Csf2ra	XLOC_018323	chr19:61224401-61228418	1.80617	0.729294	2.94209	1.48905	0.708227
chr19	6448598	6449321	MACS_peak_1888	159.28	chr19	6418730	6418830	Gm14964	XLOC_017908	chr19:6418730-6544899	0.279253	0	0	0.962894	0
chr19	16141855	16142257	MACS_peak_1907	150.74	chr19	16132830	16132930	Gnaq	XLOC_017547	chr19:16132830-16387463	17.2393	25.0127	16.0495	27.0611	27.8699
chr19	14123495	14123998	MACS_peak_1905	141.64	chr19	14017582	14017682	Gm26993	XLOC_018050	chr19:14017582-14018371	0	0	0	0	0
chr19	46864768	46865372	MACS_peak_1971	137.53	chr19	46886830	46886930	Nt5c2	XLOC_018254	chr19:46886830-47025327	3.91404	8.63336	5.82783	5.35699	6.89851
chr19	52428663	52429098	MACS_peak_1977	135.37	chr19	52264322	52264422	Ins1	XLOC_017769	chr19:52264322-52265456	0	0	0	0	0
chr19	10431518	10431896	MACS_peak_1901	126.12	chr19	10455370	10455470	Lrrc10b	XLOC_017968	chr19:10455370-10457447	0	0	0	0	0
chr19	34656345	34657250	MACS_peak_1926	119.65	chr19	34668402	34668502	Slc16a12	XLOC_018145	chr19:34668402-34747289	0	0	0	0.0688623	0.23353
chr19	45445255	45445632	MACS_peak_1960	114.36	chr19	45363733	45363833	Btrc	XLOC_017730	chr19:45363733-45533341	2.86727	4.72468	2.49492	3.50885	3.00142
chr19	10014813	10015208	MACS_peak_1898	112.43	chr19	10001668	10001768	Rab3il1	XLOC_017461	chr19:10001668-10038380	9.39967	14.6542	7.39117	4.85433	5.60341
chr19	46037100	46037472	MACS_peak_1964	112.17	chr19	46032592	46032692	Pprc1	XLOC_017735	chr19:46032592-46072915	40.7087	59.9092	31.8728	46.2788	55.0189
chr19	14569012	14569257	MACS_peak_1906	111.85	chr19	14658666	14658766	Gm37997	XLOC_017543	chr19:14658666-14658933	0	0	0	0	0
chr19	59352775	59353289	MACS_peak_1992	110.15	chr19	59296083	59296183	Pdzd8	XLOC_018305	chr19:59296083-59345780	14.5297	27.3318	27.1172	25.9267	29.7996
chr19	38053835	38054618	MACS_peak_1942	109.73	chr19	38055024	38055124	Gm23300	XLOC_017661	chr19:38055024-38074425	0	0	0	0	0
chr19	36931733	36932472	MACS_peak_1932	108.9	chr19	36926078	36926178	Btaf1	XLOC_017650	chr19:36926078-37012752	15.7172	20.0718	17.121	19.1364	21.5456
chr19	59182831	59183147	MACS_peak_1991	98.76	chr19	59166186	59166286	Vax1	XLOC_018303	chr19:59166186-59170056	0	0	0.697064	0.0838128	0
chr19	37909933	37910362	MACS_peak_1941	96.26	chr19	37899035	37899135	Myof	XLOC_018165	chr19:37899035-38043577	1.09175	4.93078	1.45313	1.32762	4.55291
chr19	36395591	36396014	MACS_peak_1931	94.27	chr19	36379066	36379166	Pcgf5	XLOC_017647	chr19:36379066-36456192	9.55843	21.7908	9.38646	7.89843	33.6978
chr19	43036388	43037039	MACS_peak_1954	93.92	chr19	42788946	42789046	Gm6776	XLOC_017706	chr19:42788946-43388311	1.67363	2.56086	3.45787	1.26453	1.82633
chr19	27884400	27884963	MACS_peak_1917	93.87	chr19	27761720	27761820	Gm20407	XLOC_017596	chr19:27761720-28011166	0	0	0	0	0
chr19	37141649	37141958	MACS_peak_1934	93.46	chr19	37233381	37233481	Gm25268	XLOC_018161	chr19:37233381-37233484	0	0	0	0	0
chr19	40536520	40537118	MACS_peak_1946	88.85	chr19	40550256	40550356	Gm15801	XLOC_018184	chr19:40550256-40588463	0	0	0	0	0
chr19	8602813	8603156	MACS_peak_1893	88.75	chr19	8591253	8591353	Slc22a8	XLOC_017432	chr19:8591253-8611834	0	0	0	0	0
chr19	5510305	5510702	MACS_peak_1881	87.89	chr19	5495277	5495377	Snx32	XLOC_017879	chr19:5495277-5510489	0.821448	1.21369	0.183831	0.505636	0
chr19	36273127	36273855	MACS_peak_1928	87.82	chr19	36379066	36379166	Gm23170	XLOC_018155	chr19:36379066-36456192	0	0	0	0	0
chr19	44751069	44751296	MACS_peak_1957	86.49	chr19	44756044	44756144	1700039E22Rik	XLOC_018227	chr19:44756044-44837871	0	0	0	0	0
chr19	40813214	40813765	MACS_peak_1948	85.52	chr19	40831278	40831378	Ccnj	XLOC_017682	chr19:40831278-40848572	3.85531	7.73315	7.21605	5.37453	11.2267
chr19	20925960	20926198	MACS_peak_1911	85.24	chr19	20783457	20783557	Tmc1	XLOC_018074	chr19:20783457-20954202	0	0	0	0	0
chr19	46553657	46553933	MACS_peak_1967	85.24	chr19	46573364	46573464	Sfxn2	XLOC_017747	chr19:46573364-46596898	1.59928	2.21481	1.73393	2.07733	1.08655
chr19	34844813	34845136	MACS_peak_1927	84.52	chr19	34810893	34810993	Pank1	XLOC_018146	chr19:34810893-34879455	2.03941	2.2204	2.37169	3.87597	7.26389
chr19	57293710	57294114	MACS_peak_1989	84.52	chr19	57323384	57323484	B230217O12Rik	XLOC_018295	chr19:57323384-57360775	0.234244	0.0769029	1.43967	0.421636	0
chr19	6467593	6467960	MACS_peak_1889	84.52	chr19	6418730	6418830	Gm14964	XLOC_017908	chr19:6418730-6544899	0.279253	0	0	0.962894	0
chr19	28946841	28947156	MACS_peak_1919	81.7	chr19	28990493	28990593	Gm10136	XLOC_018110	chr19:28990493-29017569	3.17099	1.73458	6.05104	7.36188	0.853721
chr19	3831938	3832229	MACS_peak_1879	81.7	chr19	3896049	3896149	Tcirg1	XLOC_017827	chr19:3896049-3907133	7.48629	8.97157	5.64997	6.39984	12.8546
chr19	60192847	60193160	MACS_peak_1994	81.7	chr19	60198585	60198685	Fam204a	XLOC_018309	chr19:60198585-60227678	2.59584	0.81529	3.1416	4.90831	3.81053
chr19	45626818	45627399	MACS_peak_1963	81.18	chr19	45560614	45560714	Fbxw4	XLOC_018237	chr19:45560614-45660312	18.1224	13.9085	15.8049	16.5889	11.458
chr19	55804100	55804338	MACS_peak_1984	80.69	chr19	55741809	55741909	Ppnr	XLOC_017784	chr19:55741809-55933654	0.956872	0.840166	1.25607	0.738481	0.453479
chr19	38077432	38077714	MACS_peak_1943	79.53	chr19	38097078	38097178	Ffar4	XLOC_017662	chr19:38097078-38114263	0	0	0	0	0
chr19	44071250	44071587	MACS_peak_1956	79.53	chr19	44073334	44073434	Chuk	XLOC_018218	chr19:44073334-44107480	7.054	4.57975	7.25975	7.35907	17.7644
chr19	24794424	24794737	MACS_peak_1914	77.44	chr19	24875685	24875785	Gm10053	XLOC_017585	chr19:24875685-24876634	2.23282	3.25231	1.68792	2.36821	2.1118
chr19	45537848	45538110	MACS_peak_1961	77.44	chr19	45552274	45552374	Poll	XLOC_018236	chr19:45552274-45560531	0.541526	1.24934	4.85122	1.83455	1.165
chr19	36319723	36320123	MACS_peak_1929	77.19	chr19	36379066	36379166	Gm23170	XLOC_018155	chr19:36379066-36456192	0	0	0	0	0
chr19	40489038	40489860	MACS_peak_1945	76.62	chr19	40550256	40550356	Gm15801	XLOC_018184	chr19:40550256-40588463	0	0	0	0	0
chr19	47431486	47431947	MACS_peak_1974	76.11	chr19	47501032	47501132	Obfc1	XLOC_018263	chr19:47501032-47537507	7.56341	8.91	9.26677	7.92655	16.4626
chr19	6300520	6300943	MACS_peak_1886	75.83	chr19	6306455	6306555	Cdc42bpg	XLOC_017406	chr19:6306455-6325652	6.19037	1.36281	6.94643	4.53472	3.12087
chr19	37521356	37521786	MACS_peak_1936	75.12	chr19	37550417	37550517	Exoc6	XLOC_017657	chr19:37550417-37683245	1.41349	2.85881	1.36405	2.51686	14.2549
chr19	22721620	22721945	MACS_peak_1912	74.63	chr19	23037389	23037489	C330002G04Rik	XLOC_018079	chr19:23037389-23075853	0.12715	0	0.0693465	0.143807	0
chr19	29335085	29335334	MACS_peak_1922	74.63	chr19	29331169	29331269	Rln1	XLOC_018113	chr19:29331169-29334670	0.0870922	0	0	0	0.109992
chr19	30942363	30942711	MACS_peak_1923	74.63	chr19	30567550	30567650	Cstf2t	XLOC_017619	chr19:30567550-31765033	7.981	14.3615	6.15246	12.5867	13.1071
chr19	42202204	42202740	MACS_peak_1950	74.37	chr19	42197970	42198070	Sfrp5	XLOC_018199	chr19:42197970-42202252	0.120553	0	0	0	0
chr19	40637028	40637471	MACS_peak_1947	73.83	chr19	40612365	40612465	Gm16027	XLOC_017680	chr19:40612365-40741602	0	0	0	0	0
chr19	43993931	43994389	MACS_peak_1955	73.01	chr19	44005021	44005121	Cyp2c44	XLOC_018216	chr19:44005021-44029247	0	0	0	0	0
chr19	7637424	7637853	MACS_peak_1891	72.98	chr19	7612540	7612640	Hrasls5	XLOC_017430	chr19:7612540-7639642	0	0	0	0	0
chr19	29135197	29135707	MACS_peak_1921	72.92	chr19	29160117	29160217	Gm5518	XLOC_017605	chr19:29160117-29160765	0	0.364916	0	0.189737	0
chr19	9050202	9050732	MACS_peak_1896	71.93	chr19	9083635	9083735	Scgb1a1	XLOC_017956	chr19:9083635-9087958	0	0	0	0	0
chr19	59466977	59467404	MACS_peak_1993	70.53	chr19	59493135	59493235	2700089I24Rik	XLOC_017810	chr19:59493135-59559391	0	0	0	0	0
chr19	5665499	5665803	MACS_peak_1882	70.35	chr19	5664634	5664734	Mir6987	XLOC_017885	chr19:5664634-5688908	0	0	0	0	0
chr19	46341369	46341691	MACS_peak_1965	69.97	chr19	46341120	46341220	Tmem180	XLOC_017742	chr19:46341120-46375252	3.7794	2.41258	7.14058	2.67892	5.09047
chr19	53815958	53816218	MACS_peak_1978	67.55	chr19	53892230	53892330	Bbip1	XLOC_018283	chr19:53892230-54033268	0.826019	1.66389	2.36488	2.04407	2.50514
chr19	8781159	8781450	MACS_peak_1895	67.55	chr19	8772521	8772621	Taf6l	XLOC_017948	chr19:8772521-8786417	8.10655	1.24855	10.2748	6.72531	7.23257
chr19	38687065	38687387	MACS_peak_1944	65.68	chr19	38788127	38788227	Noc3l	XLOC_018172	chr19:38788127-38819237	5.44822	3.46385	8.41192	10.1709	5.40259
chr19	5844190	5844568	MACS_peak_1885	65.67	chr19	5845622	5845722	Frmd8	XLOC_017891	chr19:5845622-5875274	2.36796	9.85318	2.83086	3.18448	14.717
chr19	26612779	26613363	MACS_peak_1916	65.44	chr19	26605114	26605214	Smarca2	XLOC_017591	chr19:26605114-26823907	16.2349	119.677	15.2604	17.7819	18.5869
chr19	47427875	47428806	MACS_peak_1973	64.58	chr19	47501032	47501132	Obfc1	XLOC_018263	chr19:47501032-47537507	7.56341	8.91	9.26677	7.92655	16.4626
chr19	45110475	45110753	MACS_peak_1958	63.23	chr19	45075240	45075340	Kazald1	XLOC_017727	chr19:45075240-45079289	0.107876	0.989029	0.717683	0.133755	0
chr19	46609536	46609862	MACS_peak_1968	63.23	chr19	46599083	46599183	Wbp1l	XLOC_017748	chr19:46599083-46657389	12.9909	58.2438	12.2069	13.1151	28.451
chr19	16292317	16292545	MACS_peak_1908	63.14	chr19	16435666	16435766	Gna14	XLOC_017549	chr19:16435666-16610818	1.01156	0.0339586	4.60036	1.26673	0
chr19	46849342	46849728	MACS_peak_1970	63.14	chr19	46886830	46886930	Nt5c2	XLOC_018254	chr19:46886830-47025327	3.91404	8.63336	5.82783	5.35699	6.89851
chr19	5781980	5782485	MACS_peak_1883	62.01	chr19	5795689	5795789	Malat1	XLOC_017889	chr19:5795689-5802672	1417.71	755.627	875.73	1834.21	947.75
chr19	5798633	5798995	MACS_peak_1884	61.44	chr19	5795689	5795789	Gm37376	XLOC_017386	chr19:5795689-5802672	0	0	0	0	0
chr19	56970404	56970797	MACS_peak_1986	60.45	chr19	56912360	56912460	Afap1l2	XLOC_018293	chr19:56912360-57008228	0.83237	1.03329	0.568105	0.381182	0.271568
chr19	32638626	32638871	MACS_peak_1925	60.06	chr19	32620004	32620104	Papss2	XLOC_017623	chr19:32620004-32667187	0.336637	2.25006	0.260158	0.335754	1.73534
chr19	58855728	58856076	MACS_peak_1990	60.06	chr19	58911672	58911772	Mir3086	XLOC_018301	chr19:58911672-58911759	0	0	0	0	0
chr19	42934159	42934443	MACS_peak_1953	59.45	chr19	42788946	42789046	Gm6776	XLOC_017706	chr19:42788946-43388311	1.67363	2.56086	3.45787	1.26453	1.82633
chr19	55732756	55733078	MACS_peak_1983	59.45	chr19	55741809	55741909	Ppnr	XLOC_017784	chr19:55741809-55933654	0.956872	0.840166	1.25607	0.738481	0.453479
chr19	57197491	57197776	MACS_peak_1988	59.45	chr19	57323384	57323484	B230217O12Rik	XLOC_018295	chr19:57323384-57360775	0.234244	0.0769029	1.43967	0.421636	0
chr19	8664832	8665196	MACS_peak_1894	59.45	chr19	8663788	8663888	Gm22820	XLOC_017946	chr19:8663788-8683587	0	0	0	0	0
chr19	46905372	46905784	MACS_peak_1972	59.29	chr19	46886830	46886930	Nt5c2	XLOC_018254	chr19:46886830-47025327	3.91404	8.63336	5.82783	5.35699	6.89851
chr19	49445773	49446204	MACS_peak_1976	59.03	chr19	49709793	49709893	Gm27935	XLOC_018270	chr19:49709793-49709872	0	0	0	0	0
chr19	37715907	37716449	MACS_peak_1939	56.57	chr19	37697807	37697907	Cyp26a1	XLOC_017659	chr19:37697807-37701528	13.6958	0.696934	14.8829	48.3027	4.92958
chr19	28095770	28096224	MACS_peak_1918	56.21	chr19	28088855	28088955	Gm28228	XLOC_017597	chr19:28088855-28089764	0	0	0	0	0
chr19	37702250	37702632	MACS_peak_1938	56.1	chr19	37697807	37697907	Cyp26a1	XLOC_017659	chr19:37697807-37701528	13.6958	0.696934	14.8829	48.3027	4.92958
chr19	42409142	42409528	MACS_peak_1951	56.1	chr19	42518758	42518858	Gm16541	XLOC_018202	chr19:42518758-42592343	0	0	0	0	0
chr19	55607304	55608061	MACS_peak_1982	56.1	chr19	55640588	55640688	4930552P12Rik	XLOC_018287	chr19:55640588-55702204	0	0	0	0	0
chr19	8518734	8519000	MACS_peak_1892	56.1	chr19	8588406	8588506	Gm6425	XLOC_017945	chr19:8588406-8589196	0	0	0	0	0
chr19	25095219	25095536	MACS_peak_1915	56.07	chr19	24999528	24999628	Dock8	XLOC_017586	chr19:24999528-25202432	0.900492	3.6111	1.57678	1.59652	5.46484
chr19	42919831	42920238	MACS_peak_1952	56.07	chr19	42788946	42789046	Gm6776	XLOC_017706	chr19:42788946-43388311	1.67363	2.56086	3.45787	1.26453	1.82633
chr19	5267024	5267361	MACS_peak_1880	56.07	chr19	5273922	5274022	Sf3b2	XLOC_017869	chr19:5273922-5295455	33.7031	26.6167	27.238	40.8625	33.9424
chr19	54730328	54730659	MACS_peak_1981	56.07	chr19	55069733	55069833	Gpam	XLOC_018284	chr19:55069733-55099451	3.74783	3.7654	4.30725	4.17169	6.12682
chr19	6349353	6349713	MACS_peak_1887	56.07	chr19	6341134	6341234	Mir6989	XLOC_017409	chr19:6341134-6378030	0	0	0	0	0
chr19	36936323	36936712	MACS_peak_1933	55.9	chr19	36926078	36926178	Btaf1	XLOC_017650	chr19:36926078-37012752	15.7172	20.0718	17.121	19.1364	21.5456
chr19	53890710	53891126	MACS_peak_1979	55.66	chr19	53892230	53892330	Bbip1	XLOC_018283	chr19:53892230-54033268	0.826019	1.66389	2.36488	2.04407	2.50514
chr19	37858245	37858895	MACS_peak_1940	54.01	chr19	37899035	37899135	Myof	XLOC_018165	chr19:37899035-38043577	1.09175	4.93078	1.45313	1.32762	4.55291
chr19	10577153	10577550	MACS_peak_1902	53.33	chr19	10570477	10570577	Tmem138	XLOC_017972	chr19:10570477-10577362	2.48486	2.78034	1.66532	1.9413	2.34692
chr19	6976048	6976497	MACS_peak_1890	53.24	chr19	6975047	6975147	Ppp1r14b	XLOC_017418	chr19:6975047-6977324	6.71768	1.34469	5.42372	9.1819	6.91792
chr19	9987136	9987772	MACS_peak_1897	53.17	chr19	9985173	9985273	Best1	XLOC_017962	chr19:9985173-10001633	0.609792	0	0.420507	0	0
chr19	10272704	10273097	MACS_peak_1900	53.1	chr19	10245264	10245364	Dagla	XLOC_017966	chr19:10245264-10304877	0.144517	0.0992611	0.052066	0.0602607	0.271999
chr19	61085249	61085655	MACS_peak_1997	53.1	chr19	61164364	61164464	Gm22365	XLOC_018321	chr19:61164364-61164481	0	0	0	0	0
chr19	12010239	12010830	MACS_peak_1904	52.97	chr19	12035807	12035907	Olfr1423	XLOC_018013	chr19:12035807-12036740	0	0	0	0	0
chr19	16992191	16992592	MACS_peak_1909	52.32	chr19	16956117	16956217	Gm27970	XLOC_018061	chr19:16956117-17223932	0	0	0	0	0
chr19	29064421	29064829	MACS_peak_1920	52.32	chr19	29101374	29101474	Mir101b	XLOC_017604	chr19:29101374-29143843	0	0	0	0	0
chr19	37561551	37561917	MACS_peak_1937	52.32	chr19	37550417	37550517	Exoc6	XLOC_017657	chr19:37550417-37683245	1.41349	2.85881	1.36405	2.51686	14.2549
chr19	37493949	37494376	MACS_peak_1935	51.83	chr19	37463745	37463845	Gm23026	XLOC_017656	chr19:37463745-37463851	0	0	0	0	0
chr19	48140744	48141186	MACS_peak_1975	51.67	chr19	48206024	48206124	Gm23857	XLOC_018269	chr19:48206024-48805505	0	0	0	0	0
chr19	10060669	10061246	MACS_peak_1899	51.1	chr19	10064163	10064263	Fads2	XLOC_017963	chr19:10064163-10101503	47.9386	24.1468	15.4313	34.9013	19.1705
chr19	36364820	36365272	MACS_peak_1930	50.94	chr19	36379066	36379166	Gm23170	XLOC_018155	chr19:36379066-36456192	0	0	0	0	0
chr19	45297574	45297948	MACS_peak_1959	50.63	chr19	45300453	45300553	Gm29595	XLOC_018232	chr19:45300453-45311011	0	0	0	0	0
chr2	98666083	98667462	MACS_peak_2179	1907.39	chr2	98662236	98662336	Gm10801	XLOC_019356	chr2:98662236-98664083	4.99961	3.4659	0.52823	0.75446	0.425512
[truncated: 2,036 more rows]

## Sheet: aLDB1ChIP_in_WT
Chrom	Start	End	Peak	RPK	Chromosom	Start	Start+100bp	gene_name	gene_id	position	L2KO_Flk_FPKM	L2KO_HE_FPKM	T1KO_FPKM	WT_Flk_FPKM	WT_HE_FPKM
chr1	75463662	75464258	MACS_peak_55	185.94	chr1	75474568	75474668	Chpf,Obsl1	XLOC_002298	chr1:75474568-75506452	18.2278	27.5427	16.1185	16.8994	41.3717
chr1	183299150	183299592	MACS_peak_133	118.14	chr1	183276351	183276451	Aida	XLOC_001561	chr1:183276351-183325476	17.7421	28.075	15.848	14.1003	23.7228
chr1	135204722	135205061	MACS_peak_94	117.57	chr1	135231994	135232094	Gm4204	XLOC_001102	chr1:135231994-135233225	211.235	120.552	182.061	231.992	195.801
chr1	181334684	181335040	MACS_peak_130	114.45	chr1	181352627	181352727	Gm16539	XLOC_003186	chr1:181352627-181460641	0	0	0	0	0
chr1	38767104	38767565	MACS_peak_20	101.83	chr1	38793644	38793744	Lonrf2	XLOC_001977	chr1:38793644-38836711	0.105428	0.483401	0	0.142319	0
chr1	153847285	153847399	MACS_peak_107	97.14	chr1	153849541	153849641	Gm38352	XLOC_002866	chr1:153849541-153909723	0	0.943325	0	0.205925	0
chr1	44410211	44410645	MACS_peak_27	85.65	chr1	44392808	44392908	Gm28893	XLOC_000317	chr1:44392808-44394447	0	0	0	0	0
chr1	73072542	73072966	MACS_peak_51	79.35	chr1	72984843	72984943	Tnp1	XLOC_002258	chr1:72984843-73025507	0	0	0	0	0
chr1	87961456	87961844	MACS_peak_58	76.94	chr1	88015923	88016023	Gm25198	XLOC_000726	chr1:88015923-88016033	0	0	0	0	0
chr1	120283556	120283745	MACS_peak_79	76.27	chr1	120340581	120340681	C1ql2	XLOC_000963	chr1:120340581-120343174	0	0	0	0	0
chr1	39430073	39430465	MACS_peak_22	71.98	chr1	39367841	39367941	Gm37265	XLOC_001984	chr1:39367841-39478755	0	0	0	0	0
chr1	37676517	37676755	MACS_peak_17	71.7	chr1	37611676	37611776	4930556I23Rik	XLOC_000246	chr1:37611676-37720085	0	0	0	0	0
chr1	133402884	133403093	MACS_peak_89	71.59	chr1	133382302	133382402	Sox13	XLOC_002690	chr1:133382302-133424377	4.17865	8.78848	5.14059	3.99451	7.34578
chr1	167439773	167440100	MACS_peak_118	70.58	chr1	167445668	167445768	Lrrc52	XLOC_003019	chr1:167445668-167466780	0	0	0	0	0
chr1	184645191	184645683	MACS_peak_135	70.12	chr1	184610279	184610379	Rpl21-ps1	XLOC_001574	chr1:184610279-184629473	0	0	0	0	0
chr1	70902370	70902693	MACS_peak_49	68.57	chr1	71027497	71027597	Gm16236	XLOC_002241	chr1:71027497-71103146	2.46833	0.401531	3.10226	0.636871	0
chr1	73002828	73003060	MACS_peak_50	68.56	chr1	72984843	72984943	Tnp1	XLOC_002258	chr1:72984843-73025507	0	0	0	0	0
chr1	168288207	168288510	MACS_peak_119	68.36	chr1	168490642	168490742	Mir6348	XLOC_001373	chr1:168490642-168490762	0	0	0	0	0
chr1	172317558	172317825	MACS_peak_123	68.36	chr1	172320500	172320600	Kcnj9	XLOC_003085	chr1:172320500-172329318	0	0	0	0	0
chr1	166547675	166547943	MACS_peak_116	68.25	chr1	166483612	166483712	Gm4846	XLOC_003008	chr1:166483612-166497588	0	0	0	0	0
chr1	49990955	49991269	MACS_peak_30	68.12	chr1	50056781	50056881	Gm8384	XLOC_000350	chr1:50056781-50058490	0	0	0	0	0
chr1	53893080	53893342	MACS_peak_35	67.42	chr1	53806875	53806975	Gm24251	XLOC_002091	chr1:53806875-54195168	0	0	0	0	0
chr1	23251674	23251911	MACS_peak_9	66.97	chr1	23255684	23255784	Gm6420	XLOC_001832	chr1:23255684-23256407	0	0	0	0	0
chr1	44584862	44585145	MACS_peak_28	66.67	chr1	44551510	44551610	4930521E06Rik	XLOC_002022	chr1:44551510-44796838	0	0	0	0	0
chr1	82351227	82351425	MACS_peak_57	66.65	chr1	82316451	82316551	Rhbdd1	XLOC_000636	chr1:82316451-82445366	2.3939	3.30631	5.03153	2.82009	2.72589
chr1	70516510	70516780	MACS_peak_48	66.44	chr1	70725714	70725814	Vwc2l	XLOC_000537	chr1:70725714-70885397	0	0	0	0	0
chr1	165926571	165926733	MACS_peak_114	66.4	chr1	166002959	166003059	Gm26665	XLOC_001355	chr1:166002959-166038256	0	0	0	0.102242	0
chr1	127662557	127663084	MACS_peak_85	66.39	chr1	127729412	127729512	2900009J06Rik	XLOC_002627	chr1:127729412-127774092	0.484675	0	1.06368	0	0
chr1	90504806	90505078	MACS_peak_60	66.2	chr1	90520495	90520595	Gm35048	XLOC_000762	chr1:90520495-90523297	0	0	0	0	0
chr1	55027623	55027919	MACS_peak_36	66.16	chr1	55051318	55051418	E330011M16Rik	XLOC_002101	chr1:55051318-55072702	0	0	0	0	0
chr1	37698096	37698290	MACS_peak_18	66.11	chr1	37754775	37754875	Tsga10	XLOC_001969	chr1:37754775-37871388	1.9974	3.1839	2.80092	1.23155	1.5181
chr1	95248613	95248860	MACS_peak_67	65.93	chr1	95255962	95256062	Gm5264	XLOC_002477	chr1:95255962-95256810	0	0	0	0	0
chr1	41701189	41701484	MACS_peak_26	65.47	chr1	41781807	41781907	Gm29260	XLOC_000286	chr1:41781807-41939560	0	0	0	0	0
chr1	157485932	157486317	MACS_peak_111	65.39	chr1	157497930	157498030	Gm15486	XLOC_002907	chr1:157497930-157568425	0	0	0	0	0
chr1	50136500	50136762	MACS_peak_31	64.45	chr1	50107469	50107569	4933411E06Rik	XLOC_000351	chr1:50107469-50108962	0	0	0	0	0
chr1	50798949	50799220	MACS_peak_32	64.07	chr1	50815374	50815474	Gm28321	XLOC_000354	chr1:50815374-50817701	0	0	0.580345	0	0
chr1	122079870	122080142	MACS_peak_81	63.96	chr1	122190220	122190320	Gm8392	XLOC_000978	chr1:122190220-122191055	0	0.401349	0.158924	0	0
chr1	119071551	119071783	MACS_peak_76	63.54	chr1	119058468	119058568	Gm26831	XLOC_000948	chr1:119058468-119059848	0	0	0	0	0
chr1	131126264	131126535	MACS_peak_87	63.5	chr1	131127454	131127554	Dyrk3	XLOC_002663	chr1:131127454-131138340	1.18654	0	1.45011	1.43502	0.763414
chr1	183925654	183925928	MACS_peak_134	63.33	chr1	183928404	183928504	Gm38108	XLOC_001570	chr1:183928404-183929230	0	0	0	0	0
chr1	40013359	40013779	MACS_peak_25	63.18	chr1	40049038	40049138	4930456G14Rik	XLOC_001993	chr1:40049038-40050368	0	0	0	0	0
chr1	179715302	179715627	MACS_peak_128	62.83	chr1	179695296	179695396	Gm10518	XLOC_001512	chr1:179695296-179804676	0	0	0	0	0
chr1	7446334	7446519	MACS_peak_3	62.78	chr1	7410678	7410778	Gm18984	XLOC_000035	chr1:7410678-7411993	0	0	0	0	0
chr1	164046987	164047240	MACS_peak_113	62.66	chr1	164048233	164048333	Sele	XLOC_001323	chr1:164048233-164057677	0	0	0	0	0.355186
chr1	101391020	101391255	MACS_peak_69	62.61	chr1	101385885	101385985	Psmb6-ps2	XLOC_000865	chr1:101385885-101386590	0	0	0	0	0.304559
chr1	18901517	18901752	MACS_peak_7	62.61	chr1	18969761	18969861	Gm24075	XLOC_001805	chr1:18969761-18969833	0	0	0	0	0
chr1	173333339	173333603	MACS_peak_126	61.77	chr1	173331885	173331985	Aim2	XLOC_001446	chr1:173331885-173466040	0.178515	1.09076	0.194478	0.837784	3.37891
chr1	38491056	38491487	MACS_peak_19	61.37	chr1	38722619	38722719	Gm38135	XLOC_000259	chr1:38722619-38723121	0	0	0	0	0
chr1	182098759	182099024	MACS_peak_131	61.33	chr1	182124736	182124836	Gm17968	XLOC_003197	chr1:182124736-182132407	0	0	0	0	0
chr1	93549445	93549744	MACS_peak_64	61.14	chr1	93512078	93512178	Gm37250	XLOC_000814	chr1:93512078-93658659	0.0813516	0	0.693424	0.346657	0.795726
chr1	9475012	9475285	MACS_peak_4	61.03	chr1	9458669	9458769	Gm24765	XLOC_000044	chr1:9458669-9458772	0	0	0	0	0
chr1	188102397	188102598	MACS_peak_140	61.01	chr1	188246139	188246239	Gm38064	XLOC_001607	chr1:188246139-188257885	0	0	0	0	0
chr1	47480779	47481032	MACS_peak_29	60.76	chr1	47478867	47478967	Gm18117	XLOC_000340	chr1:47478867-47480198	0	0	0	0	0
chr1	98309873	98310248	MACS_peak_68	60.38	chr1	98267150	98267250	Gm29462	XLOC_000848	chr1:98267150-98267438	6.46324	15.4774	2.37953	5.10016	5.88639
chr1	20867718	20867956	MACS_peak_8	60.29	chr1	20888649	20888749	6720483E21Rik	XLOC_001817	chr1:20888649-20890473	0	0	0	0	0
chr1	25501817	25502171	MACS_peak_10	60.24	chr1	25830656	25830756	Gm9884	XLOC_000157	chr1:25830656-25831878	0	0	0	0	0
chr1	186602350	186602662	MACS_peak_137	60.04	chr1	186622791	186622891	Tgfb2	XLOC_003233	chr1:186622791-186707033	19.9218	26.2762	28.0919	10.6472	10.8058
chr1	117150941	117151166	MACS_peak_75	59.84	chr1	117392256	117392356	Gm17777	XLOC_002564	chr1:117392256-117393532	0	0	0	0	0
chr1	151778642	151778922	MACS_peak_105	59.76	chr1	151755370	151755470	Edem3	XLOC_001208	chr1:151755370-151822051	8.64386	24.398	7.88841	9.7881	31.8149
chr1	3361211	3361494	MACS_peak_1	59.46	chr1	3205900	3206000	Gm18956	XLOC_000003	chr1:3205900-3671498	0	0	0	0	0
chr1	101680380	101680573	MACS_peak_70	59.45	chr1	101753813	101753913	Gm18969	XLOC_002501	chr1:101753813-101754543	0	0	0	0	0
chr1	131638239	131638438	MACS_peak_88	59.45	chr1	131632508	131632608	Gm8532	XLOC_002672	chr1:131632508-131632969	6.83209	0	0	2.44416	0
chr1	92707863	92708045	MACS_peak_63	59.45	chr1	92714233	92714333	Gm29483	XLOC_002454	chr1:92714233-92717202	0	0	0	0	0
chr1	134377584	134377839	MACS_peak_91	59.43	chr1	134385939	134386039	4933406M09Rik	XLOC_001084	chr1:134385939-134390981	0	0	0	0	0
chr1	9784601	9784802	MACS_peak_5	59.33	chr1	9798106	9798206	Gm22607	XLOC_001733	chr1:9798106-9900845	0	0	0	0	0
chr1	185426568	185426878	MACS_peak_136	59.19	chr1	185429356	185429456	9630028B13Rik	XLOC_003227	chr1:185429356-185441819	0	0	0	0	0
chr1	152050046	152050333	MACS_peak_106	59.06	chr1	152128584	152128684	Gm8964	XLOC_001210	chr1:152128584-152129389	0	0	0	0	0
chr1	150706974	150707246	MACS_peak_104	58.96	chr1	150562523	150562623	Gm20631	XLOC_001196	chr1:150562523-150993435	0	0	0	0	0
chr1	134182595	134182856	MACS_peak_90	58.76	chr1	134182175	134182275	Chil1	XLOC_001081	chr1:134182175-134190181	0.0611402	0	0	0.194228	0
chr1	92090270	92090569	MACS_peak_62	57.9	chr1	91928778	91928878	Gm37048	XLOC_000783	chr1:91928778-92180341	0	0	0	0	0
chr1	101836623	101836837	MACS_peak_71	57.77	chr1	101880505	101880605	Gm28188	XLOC_002502	chr1:101880505-101880741	0	0	0	0	0
chr1	192552150	192552379	MACS_peak_143	57.69	chr1	192820673	192820773	Gm38360	XLOC_003286	chr1:192820673-192821127	0	0	0	0	0
chr1	36431493	36431708	MACS_peak_14	57.66	chr1	36471619	36471719	Gm37909	XLOC_000231	chr1:36471619-36508764	0.0261719	0	0	0.0827996	0
chr1	168483474	168483721	MACS_peak_120	57.53	chr1	168490642	168490742	Mir6348	XLOC_001373	chr1:168490642-168490762	0	0	0	0	0
chr1	186953386	186953639	MACS_peak_138	57.51	chr1	186960507	186960607	Gm3809	XLOC_001599	chr1:186960507-186961513	0.0774852	0	0	0	0
chr1	58952689	58952907	MACS_peak_38	57.31	chr1	58973521	58973621	Stradb	XLOC_000419	chr1:58973521-58995715	3.52938	1.84591	2.24314	4.10278	1.07311
chr1	193952938	193953190	MACS_peak_145	57.03	chr1	193867008	193867108	Gm21362	XLOC_001659	chr1:193867008-193867936	0	0	0	0	0
chr1	34579753	34580031	MACS_peak_12	56.97	chr1	34579201	34579301	Amer3	XLOC_000211	chr1:34579201-34590944	13.5345	0.271325	22.0289	7.68629	0
chr1	162530379	162530601	MACS_peak_112	56.86	chr1	162532126	162532226	Mettl13	XLOC_002950	chr1:162532126-162548551	5.87077	5.08262	9.96573	9.16113	7.13376
chr1	180850835	180851068	MACS_peak_129	56.81	chr1	180851126	180851226	Gm20305	XLOC_003177	chr1:180851126-180868113	0	0	0	0	0
chr1	176137792	176138072	MACS_peak_127	56.77	chr1	176276212	176276312	Gm38101	XLOC_001480	chr1:176276212-176279769	0	0	0	0.0222128	0
chr1	189413340	189413564	MACS_peak_142	56.64	chr1	189207929	189208029	Kcnk2	XLOC_003250	chr1:189207929-189402273	0.0843309	0	0	0.164663	0.217118
chr1	193633594	193633794	MACS_peak_144	56.53	chr1	193507237	193507337	4631405K08Rik,Mir205	XLOC_003299	chr1:193507237-193510174	0.0669271	0	0	0.0281	0
chr1	51635949	51636265	MACS_peak_33	56.04	chr1	51696323	51696423	Gm28055	XLOC_002062	chr1:51696323-51746943	0	0	0	0	0
chr1	120767457	120767720	MACS_peak_80	55.97	chr1	120758442	120758542	Gm29346	XLOC_000968	chr1:120758442-120763565	0	0	0	0	0
chr1	57807601	57807945	MACS_peak_37	55.89	chr1	57774161	57774261	Spats2l	XLOC_000401	chr1:57774161-57948394	22.4316	9.49443	6.58043	6.72085	12.4411
chr1	39639864	39640095	MACS_peak_23	55.88	chr1	39618405	39618505	D930019O06Rik	XLOC_000271	chr1:39618405-39657390	0	0	0	0	0
chr1	60425844	60426108	MACS_peak_41	55.88	chr1	60409618	60409718	Abi2	XLOC_000444	chr1:60409618-60481158	27.0382	34.307	40.6877	31.0873	38.4959
chr1	170860787	170861007	MACS_peak_122	55.59	chr1	170868644	170868744	Dusp12	XLOC_003043	chr1:170868644-170885881	2.07043	2.29698	5.40932	4.51096	5.47247
chr1	51992797	51993064	MACS_peak_34	55.42	chr1	51987147	51987247	Gm28177,Stat1,Stat4	XLOC_000361	chr1:51987147-52161865	2.06222	0.91398	2.93793	3.30411	7.76274
chr1	150474420	150474665	MACS_peak_103	55.39	chr1	150549316	150549416	Ska2l-ps	XLOC_001195	chr1:150549316-150549676	8.1124	0.816404	1.9715	6.86116	6.02299
chr1	39841708	39841965	MACS_peak_24	54.84	chr1	39839174	39839274	1700066B17Rik	XLOC_001992	chr1:39839174-39847334	0	0	0	0	0
chr1	187355993	187356269	MACS_peak_139	54.78	chr1	187447876	187447976	Gm37896	XLOC_001604	chr1:187447876-187462664	0.0223232	0.0712913	0	0	0
chr1	6099790	6100067	MACS_peak_2	54.7	chr1	6048962	6049062	Gm19214	XLOC_001705	chr1:6048962-6050045	0	0	0	0	0
chr1	149474613	149474857	MACS_peak_101	54.53	chr1	149413259	149413359	Gm37096	XLOC_002817	chr1:149413259-149449951	0	0	0	0	0
chr1	172398256	172398538	MACS_peak_124	54.26	chr1	172388233	172388333	Gm37145	XLOC_003086	chr1:172388233-172390989	0	0	0	0.0869406	0
chr1	127043799	127044083	MACS_peak_83	54.08	chr1	127049983	127050083	Gm5261	XLOC_002624	chr1:127049983-127050696	0	0	0	0	0
chr1	134426266	134426610	MACS_peak_92	54.02	chr1	134435627	134435727	Platr1	XLOC_001087	chr1:134435627-134439597	0.0195863	0	0.133228	0	0
chr1	119142080	119142280	MACS_peak_77	53.93	chr1	119157585	119157685	Gm8321	XLOC_000949	chr1:119157585-119158565	0	0	0	0	0
chr1	115531143	115531366	MACS_peak_74	53.85	chr1	115668987	115669087	Gm17916	XLOC_002562	chr1:115668987-115684624	0	0	0	0	0
chr1	59371189	59371412	MACS_peak_39	53.85	chr1	59378929	59379029	Gm29016	XLOC_000426	chr1:59378929-59392299	0	0	0	0	0
chr1	127142116	127142341	MACS_peak_84	53.63	chr1	127205014	127205114	Tmem163	XLOC_002626	chr1:127205014-127679548	0.0267993	0	0	0.502853	0
chr1	155039239	155039464	MACS_peak_108	53.63	chr1	155063446	155063546	Gm9530	XLOC_002876	chr1:155063446-155083266	0.0445692	0	0.320981	0.111147	0
chr1	139039470	139039760	MACS_peak_100	53.57	chr1	138963434	138963534	Gm18553	XLOC_002767	chr1:138963434-139178960	0	0	0	0	0
chr1	182593358	182593612	MACS_peak_132	53.54	chr1	182565006	182565106	Capn8	XLOC_001553	chr1:182565006-182632352	0	0	0	0	0
chr1	63439681	63439907	MACS_peak_45	53.52	chr1	63445890	63445990	Gm22281	XLOC_002180	chr1:63445890-63596276	0	0	0	0	0
chr1	62716861	62717065	MACS_peak_44	53.45	chr1	62703284	62703384	Nrp2	XLOC_000473	chr1:62703284-62818695	23.5694	133.974	28.7357	40.9448	129.205
chr1	74901550	74901813	MACS_peak_52	53.4	chr1	74902070	74902170	Ccdc108	XLOC_002282	chr1:74902070-74935599	0	0	0	0.0940979	0
chr1	105237635	105237928	MACS_peak_72	53.31	chr1	105244424	105244524	Gm29013	XLOC_000879	chr1:105244424-105244661	0	0	0	0	0
chr1	136388896	136389189	MACS_peak_99	53.31	chr1	136411915	136412015	9230116N13Rik	XLOC_002736	chr1:136411915-136440158	0.487451	3.22918	0.873696	0.196041	0
chr1	135195921	135196221	MACS_peak_93	53.17	chr1	135160233	135160333	Gpr37l1	XLOC_002714	chr1:135160233-135167681	0	0	0	0	0
chr1	93800701	93800992	MACS_peak_65	53	chr1	93803964	93804064	Gm22089	XLOC_002472	chr1:93803964-93822101	0	0	0	0	0
chr1	157144657	157144865	MACS_peak_110	52.97	chr1	157135181	157135281	Rasal2	XLOC_002902	chr1:157135181-157420236	5.46989	14.6454	5.11676	6.29575	29.7758
chr1	36919799	36920299	MACS_peak_16	52.86	chr1	36957929	36958029	Rpl12-ps1	XLOC_001959	chr1:36957929-36958427	0	0	0	0	0
chr1	64157437	64157730	MACS_peak_46	52.81	chr1	64150200	64150300	Gm13750	XLOC_000495	chr1:64150200-64150665	0	0	0	0	0
chr1	135940263	135940496	MACS_peak_96	52.77	chr1	135953577	135953677	Igfn1	XLOC_002728	chr1:135953577-136006342	0.910973	0	0	0.491363	0
chr1	36707024	36707293	MACS_peak_15	52.77	chr1	36698113	36698213	4933424G06Rik	XLOC_000237	chr1:36698113-36723399	0	0	0	0	0
chr1	80150549	80150759	MACS_peak_56	52.74	chr1	80146972	80147072	Gm38339	XLOC_002324	chr1:80146972-80148801	0	0	0	0	0
chr1	60512085	60512321	MACS_peak_42	52.46	chr1	60482291	60482391	Raph1	XLOC_002151	chr1:60482291-60567104	16.1266	30.6962	19.7638	12.0643	45.8653
chr1	90959902	90960138	MACS_peak_61	52.46	chr1	90958132	90958232	Rab17	XLOC_002431	chr1:90958132-90969661	0	0.979888	0	0.122582	0
chr1	89570240	89570508	MACS_peak_59	52.23	chr1	89454805	89454905	Gm25180	XLOC_000753	chr1:89454805-89897617	0	0	0	0	0
chr1	69439081	69439350	MACS_peak_47	52.14	chr1	69441055	69441155	Gm28497	XLOC_000532	chr1:69441055-69444084	0	0	0	0	0
chr1	149702550	149702822	MACS_peak_102	51.87	chr1	149707376	149707476	Gm23535	XLOC_002819	chr1:149707376-149707482	0	0	0	0	0
chr1	172571408	172571680	MACS_peak_125	51.87	chr1	172581757	172581857	Slamf8	XLOC_003088	chr1:172581757-172590568	0	0	0	0	0
chr1	112276526	112276745	MACS_peak_73	51.71	chr1	112151088	112151188	Gm19086	XLOC_000917	chr1:112151088-112151753	0	0	0	0	0.30678
chr1	135511010	135511302	MACS_peak_95	51.71	chr1	135434579	135434679	Gm4793	XLOC_001105	chr1:135434579-135688105	0	0	0	0	0
chr1	119908099	119908275	MACS_peak_78	51.6	chr1	119907889	119907989	Tmem177	XLOC_002583	chr1:119907889-119913208	1.51008	1.59796	3.29093	1.79567	2.95266
chr1	128633203	128633401	MACS_peak_86	51.6	chr1	128588198	128588298	Cxcr4	XLOC_002640	chr1:128588198-128592293	21.3027	0.636986	29.8389	21.7403	0
chr1	166408023	166408298	MACS_peak_115	51.6	chr1	166431704	166431804	Gm16418	XLOC_003006	chr1:166431704-166431875	4.47668	0	2.0299	2.69966	4.368
chr1	188228525	188228705	MACS_peak_141	51.6	chr1	188246139	188246239	Gm38064	XLOC_001607	chr1:188246139-188257885	0	0	0	0	0
chr1	33386130	33386389	MACS_peak_11	51.59	chr1	33371330	33371430	Gm7933	XLOC_000193	chr1:33371330-33373585	0	0	0.0291979	0	0
chr1	38955551	38955827	MACS_peak_21	51.51	chr1	38939148	38939248	Nms	XLOC_000263	chr1:38939148-38950276	0	0	0	0	0
chr1	17398043	17398320	MACS_peak_6	51.42	chr1	17397411	17397511	Rbm6-ps1	XLOC_001792	chr1:17397411-17400281	3.51514	6.90814	4.19737	4.12902	4.93987
chr1	136159863	136160124	MACS_peak_97	51.38	chr1	136181473	136181573	Mroh3	XLOC_002731	chr1:136181473-136207097	0	0	0	0.0786331	0
chr1	34738509	34738881	MACS_peak_13	50.93	chr1	34678187	34678287	Gm38336	XLOC_001933	chr1:34678187-34843065	0.423606	0	0.506374	0.472715	0.930843
chr1	170751060	170751345	MACS_peak_121	50.73	chr1	170704673	170704773	Gm25235	XLOC_003042	chr1:170704673-170867771	0	0	0	0	0
chr1	126824945	126825232	MACS_peak_82	50.56	chr1	126872202	126872302	4930599A14Rik	XLOC_002623	chr1:126872202-126876615	0	0	0	0	0
chr1	59591921	59592193	MACS_peak_40	50.54	chr1	59516263	59516363	Gm973	XLOC_000428	chr1:59516263-59670834	2.43502	0.479602	0.477784	0.391743	0
chr1	167287980	167288268	MACS_peak_117	50.47	chr1	167290124	167290224	Mir6347	XLOC_001366	chr1:167290124-167290225	0	0	0	0	0
chr1	94141120	94141410	MACS_peak_66	50.3	chr1	94204416	94204516	Gm7891	XLOC_000827	chr1:94204416-94205259	0	0	0	0	0
chr1	156942965	156943201	MACS_peak_109	50.2	chr1	156939837	156939937	4930439D14Rik	XLOC_001256	chr1:156939837-156940196	0	0	0	0.969141	0
chr1	61276843	61277139	MACS_peak_43	50.1	chr1	61265290	61265390	Gm28083	XLOC_002160	chr1:61265290-61271514	0	0	0	0	0
chr1	75235373	75235607	MACS_peak_53	50.09	chr1	75236405	75236505	Dnajb2	XLOC_000592	chr1:75236405-75245692	5.92633	1.48577	7.49354	5.99743	1.24828
chr1	136331721	136332032	MACS_peak_98	50.04	chr1	136259406	136259506	Gm26781	XLOC_001119	chr1:136259406-136346104	0	0	0	0	0
chr1	75291485	75291841	MACS_peak_54	50.04	chr1	75307895	75307995	Dnpep	XLOC_002294	chr1:75307895-75317990	8.85418	8.87008	11.4623	6.80775	9.51298
chr10	111595497	111596033	MACS_peak_236	165.16	chr10	111586718	111586818	4933440J02Rik	XLOC_004724	chr10:111586718-111594273	0	0	0	0	0
chr10	117689504	117689618	MACS_peak_244	151.29	chr10	117688887	117688987	Mdm2	XLOC_004755	chr10:117688887-117710758	9.06125	23.4126	9.65286	8.70026	24.7301
chr10	79705925	79706358	MACS_peak_211	118.77	chr10	79704490	79704590	Bsg	XLOC_003721	chr10:79704490-79711969	50.4082	20.2383	64.7011	49.3276	17.8329
chr10	119086397	119087071	MACS_peak_247	118.15	chr10	119092904	119093004	1700064J06Rik	XLOC_003995	chr10:119092904-119103107	0	0	0	0	0
chr10	22854184	22854861	MACS_peak_169	109.84	chr10	22817278	22817378	Tcf21	XLOC_004216	chr10:22817278-22820128	0	0	0	0	0
chr10	81106468	81106945	MACS_peak_214	104.33	chr10	81105914	81106014	Map2k2	XLOC_003778	chr10:81105914-81124697	10.7008	20.1351	10.3234	10.5191	6.62459
chr10	18307472	18307874	MACS_peak_160	99.76	chr10	18235052	18235152	Gm10827	XLOC_003376	chr10:18235052-18238060	0.518252	0	0.0813057	0.392583	0.143445
chr10	17600707	17601207	MACS_peak_159	99.32	chr10	17723227	17723327	Cited2	XLOC_003371	chr10:17723227-17725673	9.4965	20.1673	15.4469	15.4023	8.77975
chr10	103979966	103980128	MACS_peak_232	96.56	chr10	103959542	103959642	Gm25143	XLOC_003927	chr10:103959542-103959651	0	0	0	0	0
chr10	95012179	95012680	MACS_peak_226	87.26	chr10	94948589	94948689	Gm25266	XLOC_003883	chr10:94948589-94948893	0	0	0	0	0
chr10	118064834	118065246	MACS_peak_245	85.69	chr10	118004937	118005037	Gm37852	XLOC_003989	chr10:118004937-118005287	0	0	0	0	0
chr10	115586199	115586903	MACS_peak_240	81.46	chr10	115450310	115450410	A930009A15Rik	XLOC_003973	chr10:115450310-115587780	0	0	0	0	0
chr10	64508542	64508731	MACS_peak_192	81.32	chr10	65119525	65119625	Gm28881	XLOC_004421	chr10:65119525-65120367	0	0	0	0	0
chr10	72389690	72389874	MACS_peak_198	79.43	chr10	72309224	72309324	Gm9923	XLOC_003646	chr10:72309224-72311848	3.48695	2.57903	0.652826	2.73889	3.71479
chr10	26228216	26228608	MACS_peak_172	79.15	chr10	26229706	26229806	Samd3	XLOC_003438	chr10:26229706-26272172	0.138359	0	0	0.259084	0
chr10	99855862	99856224	MACS_peak_230	78.06	chr10	99757704	99757804	Csl	XLOC_004680	chr10:99757704-99759658	0.889629	0.881018	0.151979	0.1626	1.84105
chr10	125128936	125129282	MACS_peak_253	76.53	chr10	125226463	125226563	Slc16a7	XLOC_004791	chr10:125226463-125328963	0.359784	0.122284	0	0.153147	0
chr10	23368809	23369053	MACS_peak_170	76.33	chr10	23104167	23104267	Eya4	XLOC_004217	chr10:23104167-23349895	0.0998921	1.97424	0.13066	0.140691	0
chr10	21228454	21228842	MACS_peak_166	75.83	chr10	21289218	21289318	Gm2467	XLOC_003392	chr10:21289218-21290228	0	0	0	0	0
chr10	121569051	121569318	MACS_peak_252	75.79	chr10	121587379	121587479	Gm24330	XLOC_004785	chr10:121587379-121626316	0	0	0	0	0
chr10	6067208	6067390	MACS_peak_148	72.88	chr10	5825662	5825762	Rgs17	XLOC_004138	chr10:5825662-5922400	0.406231	0.117414	0.504307	0.454532	0
chr10	34833764	34834057	MACS_peak_176	72.1	chr10	35112197	35112297	Gm26341	XLOC_003465	chr10:35112197-35112331	0	0	0	0	0
chr10	102107016	102107179	MACS_peak_231	69.45	chr10	102460197	102460297	Gm26988	XLOC_003923	chr10:102460197-102461142	0	0	0	0	0
chr10	93441540	93441845	MACS_peak_222	69	chr10	93433106	93433206	Mir7688	XLOC_003866	chr10:93433106-93433162	0	0	0	0	0
chr10	21428127	21428393	MACS_peak_168	68.47	chr10	21419357	21419457	1700021A07Rik	XLOC_003395	chr10:21419357-21426565	0	0	0	0	0
chr10	26688527	26688767	MACS_peak_173	67.58	chr10	26673600	26673700	Gm8709	XLOC_004241	chr10:26673600-26674612	0	0	0	0	0
chr10	116364803	116365137	MACS_peak_242	67.36	chr10	116417860	116417960	Kcnmb4	XLOC_004739	chr10:116417860-116475319	3.38869	0.46501	2.51831	3.29056	1.11085
chr10	125961891	125962086	MACS_peak_256	66.65	chr10	125966218	125966318	Lrig3	XLOC_004021	chr10:125966218-126015359	3.07311	1.71766	1.84383	3.92928	0.91541
chr10	7682971	7683212	MACS_peak_150	66.55	chr10	7681208	7681308	Lats1	XLOC_003336	chr10:7681208-7716458	6.89997	13.8726	10.3575	8.52281	13.5599
chr10	8579226	8579414	MACS_peak_154	66.4	chr10	8642933	8643033	Gm24374	XLOC_003342	chr10:8642933-8643039	0	0	0	0	0
chr10	93515702	93515863	MACS_peak_224	66.4	chr10	93523337	93523437	Amdhd1	XLOC_004652	chr10:93523337-93540033	0	0	0	0	0
chr10	40199545	40199848	MACS_peak_177	64.7	chr10	40219582	40219682	Gm37786	XLOC_004295	chr10:40219582-40222807	0.112478	0	0	0.0393953	0
chr10	128747604	128747909	MACS_peak_258	64.51	chr10	128776741	128776841	Rpsa-ps2	XLOC_004848	chr10:128776741-128777251	1.0102	0.95401	0.213704	1.35805	2.69619
chr10	62683204	62683470	MACS_peak_190	64.1	chr10	62659042	62659142	mmu-mir-7215	XLOC_003609	chr10:62659042-62726128	0	0	0	0	0
chr10	69457242	69457552	MACS_peak_197	64.04	chr10	69533771	69533871	Ank3	XLOC_003635	chr10:69533771-70027438	11.9746	23.5771	10.5402	11.5433	23.5884
chr10	118884990	118885163	MACS_peak_246	63.65	chr10	118892910	118893010	Gm26976	XLOC_003994	chr10:118892910-118893818	0	0	0	0	0
chr10	81007479	81007759	MACS_peak_213	63.13	chr10	81019588	81019688	Diras1	XLOC_004558	chr10:81019588-81026567	0.00715737	0	1.09232	0.114942	0
chr10	43676287	43676709	MACS_peak_179	62.99	chr10	43593426	43593526	F930017D23Rik	XLOC_003516	chr10:43593426-43630916	0	0	0	0	0
chr10	76374219	76374687	MACS_peak_204	61.86	chr10	76351253	76351353	1700094J05Rik	XLOC_003672	chr10:76351253-76442912	0	0	0	0	0
chr10	104347971	104348264	MACS_peak_233	61.65	chr10	104287268	104287368	Mir6411	XLOC_003934	chr10:104287268-104287376	0	0	0	0	0
chr10	57279936	57280181	MACS_peak_183	61.56	chr10	57174029	57174129	Gm24285	XLOC_003557	chr10:57174029-57174129	0	0	0	0	0
chr10	77159625	77159986	MACS_peak_208	61.52	chr10	77257775	77257875	Gm10941	XLOC_004477	chr10:77257775-77259223	0	0	0	0	0
chr10	4241468	4241613	MACS_peak_146	61.16	chr10	4266328	4266428	Akap12	XLOC_003321	chr10:4266328-4359468	49.7345	138.221	40.3986	43.5085	104.344
chr10	97780163	97780403	MACS_peak_229	61.16	chr10	97744756	97744856	Gm25658	XLOC_004676	chr10:97744756-97744884	0	0	0	0	0
chr10	58890618	58890834	MACS_peak_185	60.86	chr10	58813358	58813458	Sh3rf3	XLOC_003569	chr10:58813358-59138916	8.71429	1.02532	8.24934	4.32596	0
chr10	8993419	8993622	MACS_peak_155	60.73	chr10	8722218	8722318	Sash1	XLOC_004151	chr10:8722218-8886880	11.6198	42.8544	17.1383	19.8313	57.9071
chr10	8374663	8374882	MACS_peak_153	60.52	chr10	8204752	8204852	Ust	XLOC_004150	chr10:8204752-8518825	1.16659	3.99845	1.90488	1.48143	1.72464
chr10	115646462	115646720	MACS_peak_241	60.27	chr10	115817283	115817383	Tspan8	XLOC_003974	chr10:115817283-115849893	1.78089	0	0	0.627676	3.68504
chr10	21054784	21055013	MACS_peak_165	59.77	chr10	21124935	21125035	Myb	XLOC_004201	chr10:21124935-21160905	0.276613	0.329369	0.0506	1.52127	1.31553
chr10	29775690	29775916	MACS_peak_175	59.73	chr10	29698745	29698845	Gm10275	XLOC_004251	chr10:29698745-29699380	239.763	101.187	234.448	230.067	164.241
chr10	119691726	119691989	MACS_peak_249	59.52	chr10	119429366	119429466	Grip1os3	XLOC_004768	chr10:119429366-120112987	0.172018	0	0.290124	0.812248	0
chr10	125937271	125937501	MACS_peak_255	59.3	chr10	125966218	125966318	Lrig3	XLOC_004021	chr10:125966218-126015359	3.07311	1.71766	1.84383	3.92928	0.91541
chr10	62919937	62920246	MACS_peak_191	59.29	chr10	62919558	62919658	Gm22803	XLOC_003610	chr10:62919558-62919841	0	0	0	0	0
chr10	5894917	5895176	MACS_peak_147	58.98	chr10	5825662	5825762	Rgs17	XLOC_004138	chr10:5825662-5922400	0.406231	0.117414	0.504307	0.454532	0
chr10	61462979	61463217	MACS_peak_188	58.68	chr10	61475244	61475344	D830039M14Rik	XLOC_004390	chr10:61475244-61582226	0	0	0	0	0
chr10	91224744	91224951	MACS_peak_219	58.6	chr10	91147570	91147670	Gm26765	XLOC_003860	chr10:91147570-91171582	0	0	0	0	0
chr10	129526727	129527008	MACS_peak_259	58.15	chr10	129526228	129526328	Olfr791	XLOC_004106	chr10:129526228-129527167	0	0	0	0	0
chr10	115310897	115311140	MACS_peak_238	58.09	chr10	115289862	115289962	Rab21	XLOC_004734	chr10:115289862-115315591	5.63563	19.3081	5.97163	9.56485	24.8165
chr10	67424977	67425276	MACS_peak_195	57.9	chr10	67535474	67535574	Egr2	XLOC_003629	chr10:67535474-67542188	0.165861	0.323976	0.115804	1.71095	0.201029
chr10	77799419	77799717	MACS_peak_209	57.9	chr10	77798386	77798486	Gm19668	XLOC_004486	chr10:77798386-77799133	0	0	0	0	0
chr10	65862104	65862388	MACS_peak_193	57.89	chr10	66120604	66120704	Gm22829	XLOC_004423	chr10:66120604-66254223	0	0	0	0	0
chr10	76290434	76290788	MACS_peak_203	57.73	chr10	76253852	76253952	Gm16240	XLOC_003671	chr10:76253852-76345291	0	0	0	0	0
chr10	121034102	121034319	MACS_peak_251	57.43	chr10	121033959	121034059	Wif1	XLOC_004009	chr10:121033959-121100650	0	0	0	0	0
chr10	115385619	115385869	MACS_peak_239	57.28	chr10	115384958	115385058	Zfc3h1	XLOC_003972	chr10:115384958-115432772	28.2671	44.1136	37.8062	40.6047	54.7683
chr10	95212452	95212743	MACS_peak_227	57.28	chr10	95174745	95174845	Cradd	XLOC_004666	chr10:95174745-95324097	0.696484	1.60194	0.973578	1.43152	1.85283
chr10	59318227	59318478	MACS_peak_186	57.17	chr10	59323295	59323395	P4ha1	XLOC_003573	chr10:59323295-59373304	20.8975	18.1152	18.3421	18.6873	13.1101
chr10	90707565	90707891	MACS_peak_218	57.07	chr10	90989310	90989410	Apaf1	XLOC_004639	chr10:90989310-91082770	9.64333	66.7341	20.8504	10.385	31.6806
chr10	7724238	7724533	MACS_peak_151	56.95	chr10	7725999	7726099	Gm20470	XLOC_004145	chr10:7725999-7763150	0	0	0	0	0
chr10	91270478	91270731	MACS_peak_221	56.94	chr10	91147570	91147670	Gm26765	XLOC_003860	chr10:91147570-91171582	0	0	0	0	0
chr10	107982895	107983148	MACS_peak_235	56.93	chr10	108162399	108162499	Ppp1r12a	XLOC_003945	chr10:108162399-108277575	15.4788	33.5282	17.1433	21.0106	27.2187
chr10	17401220	17401476	MACS_peak_158	56.64	chr10	17116803	17116903	Gm25382	XLOC_003370	chr10:17116803-17116900	0	0	0	0	0
chr10	111962392	111962580	MACS_peak_237	56.53	chr10	111972663	111972763	Glipr1	XLOC_004725	chr10:111972663-112002631	1.67799	0	0.131331	0.109784	0
chr10	116844400	116844653	MACS_peak_243	56.5	chr10	116905783	116905883	Rab3ip	XLOC_004744	chr10:116905783-116950380	1.81852	1.84664	3.66086	2.76038	3.00435
chr10	6836346	6836604	MACS_peak_149	56.45	chr10	6740628	6740728	Oprm1	XLOC_003332	chr10:6740628-7052478	0	0	0	0	0
chr10	66896918	66897168	MACS_peak_194	56.02	chr10	66912488	66912588	1110002J07Rik	XLOC_004424	chr10:66912488-66920258	0.315147	0	0.796534	0.664033	0.308173
chr10	94732881	94733113	MACS_peak_225	55.77	chr10	94688789	94688889	Cep83	XLOC_003882	chr10:94688789-94790336	17.2584	11.0082	15.6127	27.2951	9.11128
chr10	20682614	20683035	MACS_peak_164	55.26	chr10	20952546	20952646	Ahi1	XLOC_003390	chr10:20952546-21080428	2.20751	2.528	2.97606	1.90379	3.83145
chr10	29398399	29398724	MACS_peak_174	55.15	chr10	29395035	29395135	Gm24286	XLOC_003451	chr10:29395035-29395163	0	0	0	0	0
chr10	130461738	130462011	MACS_peak_260	55.05	chr10	130471331	130471431	Vmn2r87	XLOC_004900	chr10:130471331-130497379	0	0.157471	0.191943	0	0
chr10	83480717	83480959	MACS_peak_215	54.73	chr10	83487449	83487549	Aldh1l2	XLOC_004597	chr10:83487449-83534140	0.137603	0.308198	0	0.135252	0.102846
chr10	49565075	49565328	MACS_peak_181	54.49	chr10	49099459	49099559	Gm26543	XLOC_004340	chr10:49099459-49788766	0	0	0	0	0
chr10	96313561	96313867	MACS_peak_228	54.27	chr10	96408849	96408949	Gm20091	XLOC_004672	chr10:96408849-96409038	0	0	0	0	0
chr10	91250211	91250467	MACS_peak_220	54.16	chr10	91147570	91147670	Gm26765	XLOC_003860	chr10:91147570-91171582	0	0	0	0	0
chr10	119736001	119736222	MACS_peak_250	54.07	chr10	119429366	119429466	Grip1os3	XLOC_004768	chr10:119429366-120112987	0.172018	0	0.290124	0.812248	0
chr10	58231822	58232018	MACS_peak_184	53.88	chr10	58229978	58230078	Duxf3	XLOC_004362	chr10:58229978-58232675	0.0669419	0	0	0	0
chr10	76438704	76438986	MACS_peak_205	53.88	chr10	76449080	76449180	Ybey	XLOC_004469	chr10:76449080-76515856	2.0398	3.66239	1.31647	1.51651	1.84955
chr10	43889432	43889720	MACS_peak_180	53.74	chr10	43901806	43901906	Rtn4ip1	XLOC_003518	chr10:43901806-43947862	2.76297	1.77543	5.115	4.42475	1.56532
chr10	88457002	88457290	MACS_peak_216	53.74	chr10	88452744	88452844	Sycp3	XLOC_003851	chr10:88452744-88504073	0.347684	0	0.784313	0.301738	0
chr10	126381769	126381994	MACS_peak_257	53.63	chr10	126710281	126710381	Mir378d	XLOC_004792	chr10:126710281-126710391	0	0	0	0	0
chr10	18812389	18812703	MACS_peak_161	53.54	chr10	18845070	18845170	Perp	XLOC_003378	chr10:18845070-18857073	1.08942	8.43992	0.231691	1.78567	1.76288
chr10	8238601	8238849	MACS_peak_152	53.42	chr10	8204752	8204852	Ust	XLOC_004150	chr10:8204752-8518825	1.16659	3.99845	1.90488	1.48143	1.72464
chr10	75561205	75561462	MACS_peak_202	53.26	chr10	75561603	75561703	Ggt1	XLOC_003660	chr10:75561603-75586200	0.38547	0	2.48734	1.75128	0
chr10	73644403	73644692	MACS_peak_199	53.2	chr10	73099341	73099441	Gm15398	XLOC_004445	chr10:73099341-74649737	0	0	0	0	0
chr10	125712216	125712512	MACS_peak_254	53.06	chr10	125966218	125966318	Lrig3	XLOC_004021	chr10:125966218-126015359	3.07311	1.71766	1.84383	3.92928	0.91541
chr10	56169155	56169452	MACS_peak_182	52.98	chr10	56014297	56014397	Msl3l2	XLOC_003553	chr10:56014297-56228689	0.70444	0.298301	0.387325	0.691466	1.24805
chr10	78045278	78045492	MACS_peak_210	52.93	chr10	78030021	78030121	Dnmt3l	XLOC_003695	chr10:78030021-78063622	0.0278756	0	0	0.0449884	0
chr10	10277894	10278192	MACS_peak_156	52.9	chr10	10335702	10335802	Adgb	XLOC_004158	chr10:10335702-10472326	0.0173922	0	0	0	0
chr10	23929081	23929293	MACS_peak_171	52.5	chr10	23920355	23920455	Taar1	XLOC_003414	chr10:23920355-23921469	0	0	0	0	0
chr10	76589814	76590079	MACS_peak_206	52.5	chr10	76595761	76595861	Col6a2	XLOC_004472	chr10:76595761-76623630	1.97391	0.440855	2.19307	0.983116	0
chr10	76753733	76753969	MACS_peak_207	52.46	chr10	76761856	76761956	Pcbp3	XLOC_004474	chr10:76761856-76961887	3.59971	9.26739	6.30703	3.37108	2.77119
chr10	93452775	93453041	MACS_peak_223	52.41	chr10	93453395	93453495	Lta4h	XLOC_003867	chr10:93453395-93484896	9.17215	15.8111	9.73087	9.80649	15.3301
chr10	19818841	19819133	MACS_peak_162	52	chr10	19847916	19848016	Slc35d3	XLOC_004195	chr10:19847916-19851459	1.1849	0	0.393017	2.61231	0
chr10	107588184	107588428	MACS_peak_234	51.64	chr10	107517048	107517148	Ptprq	XLOC_004710	chr10:107517048-107720051	0	0	0	0	0
chr10	119547255	119547424	MACS_peak_248	51.6	chr10	119429366	119429466	Grip1os3	XLOC_004768	chr10:119429366-120112987	0.172018	0	0.290124	0.812248	0
chr10	40493021	40493270	MACS_peak_178	51.15	chr10	40570335	40570435	Slc22a16	XLOC_003485	chr10:40570335-40604132	0	0	0	0	0
chr10	67795793	67796075	MACS_peak_196	50.98	chr10	67886102	67886202	Zfp365	XLOC_004429	chr10:67886102-67912662	4.71581	2.19084	2.72632	3.29101	2.85088
chr10	79946856	79947161	MACS_peak_212	50.89	chr10	79960151	79960251	Wdr18	XLOC_003736	chr10:79960151-79969246	5.65127	5.03661	4.69115	5.89346	4.46054
chr10	89594834	89595163	MACS_peak_217	50.88	chr10	89574019	89574119	Slc17a8	XLOC_004635	chr10:89574019-89621253	0	0	0	0	0
chr10	75036787	75037076	MACS_peak_201	50.77	chr10	75060895	75060995	Bcr	XLOC_003654	chr10:75060895-75184923	4.14273	16.6466	3.94027	5.59922	16.4726
chr10	12949404	12949720	MACS_peak_157	50.71	chr10	12939982	12940082	Stx11	XLOC_004168	chr10:12939982-12964259	0	0.227852	0	0.339513	1.99198
chr10	21379703	21379959	MACS_peak_167	50.47	chr10	21377290	21377390	Aldh8a1	XLOC_003394	chr10:21377290-21396585	0	0.170328	0	0	0.377922
chr10	62171803	62172091	MACS_peak_189	50.47	chr10	62185395	62185495	Mir7662	XLOC_004396	chr10:62185395-62231218	0	0	0	0	0
chr10	60445662	60445932	MACS_peak_187	50.43	chr10	60302747	60302847	4632428N05Rik	XLOC_003585	chr10:60302747-60696490	1.69205	1.06362	1.60295	0.38731	0
chr10	20601648	20601908	MACS_peak_163	50.09	chr10	20398003	20398103	Gm17230	XLOC_003389	chr10:20398003-20725078	0	0	0	0	0.03218
chr10	74459163	74459456	MACS_peak_200	50.05	chr10	74862987	74863087	Gm6419	XLOC_004447	chr10:74862987-74863419	12.672	3.34414	12.417	7.52347	4.38547
chr11	101260024	101260413	MACS_peak_375	144.46	chr11	101260566	101260666	Gm11615	XLOC_007469	chr11:101260566-101277409	0	0	0	0	0
chr11	44746753	44747079	MACS_peak_299	138.5	chr11	44617316	44617416	AL603913.1,Ebf1	XLOC_005175	chr11:44617316-45008091	2.20252	3.04924	0.419595	4.15055	3.75168
chr11	117336170	117336649	MACS_peak_397	133.91	chr11	117414388	117414488	Gm11729	XLOC_006232	chr11:117414388-117415368	0	0	0	0	0
chr11	101485349	101485945	MACS_peak_376	129.48	chr11	101488763	101488863	Brca1	XLOC_007479	chr11:101488763-101551955	12.277	23.3132	21.5006	15.4199	25.9608
chr11	100891590	100891963	MACS_peak_372	112.67	chr11	100859350	100859450	Stat5a	XLOC_006003	chr11:100859350-100939540	1.31779	2.20099	0.966768	2.20882	4.33012
chr11	80792725	80792836	MACS_peak_343	111.39	chr11	80810174	80810274	Tmem98	XLOC_005720	chr11:80810174-80822033	3.91632	3.59678	2.67753	3.88075	4.25916
chr11	72561666	72561783	MACS_peak_330	103.83	chr11	72572529	72572629	Gm12712	XLOC_007010	chr11:72572529-72573330	0	0	0	0	0
chr11	66115434	66115553	MACS_peak_320	96.94	chr11	65831281	65831381	Gm12296	XLOC_005457	chr11:65831281-66525964	0	0	0	0	0
chr11	96236122	96236294	MACS_peak_362	96.05	chr11	96248632	96248732	Gm11539	XLOC_005895	chr11:96248632-96249189	10.6231	0	19.3751	7.72483	2.33315
chr11	50964864	50965213	MACS_peak_307	94.76	chr11	50969019	50969119	Olfr1378	XLOC_005250	chr11:50969019-50969967	0	0	0	0	0
chr11	78832911	78833297	MACS_peak_338	92.04	chr11	78826583	78826683	Lyrm9	XLOC_005699	chr11:78826583-78846870	0.609085	1.14954	0.281644	0.525376	0.536393
chr11	106033920	106034141	MACS_peak_385	88.01	chr11	106036871	106036971	Gm11646	XLOC_007551	chr11:106036871-106059324	0	0	0	0	0
chr11	5239693	5240073	MACS_peak_264	84.79	chr11	5276323	5276423	Znrf3	XLOC_006349	chr11:5276323-5444847	13.5074	6.06375	28.0449	15.4823	4.93549
chr11	97246850	97247192	MACS_peak_366	80.88	chr11	97205841	97205941	Npepps	XLOC_007329	chr11:97205841-97282897	42.2069	50.4214	36.0358	25.4368	19.9605
chr11	33818243	33818475	MACS_peak_287	80.66	chr11	33629338	33629438	Gm12120	XLOC_005126	chr11:33629338-34098554	0	0	0	0	0
chr11	69632395	69632760	MACS_peak_326	80.51	chr11	69632989	69633089	Mir467f	XLOC_006930	chr11:69632989-69653297	0	0	0	0	0
chr11	86742640	86743019	MACS_peak_354	78.09	chr11	86768845	86768945	Dhx40	XLOC_007209	chr11:86768845-86807746	4.00281	9.76804	10.509	6.34012	7.87423
chr11	7142235	7142444	MACS_peak_266	75.49	chr11	7183152	7183252	Gm11985	XLOC_006387	chr11:7183152-7186290	0	0	0	0	0
chr11	50240246	50240638	MACS_peak_306	72.93	chr11	50236468	50236568	Gm26542	XLOC_005242	chr11:50236468-50292311	0	0	0.57224	0.189694	0
chr11	7523045	7523206	MACS_peak_267	72.88	chr11	7270350	7270450	Gm11986	XLOC_006389	chr11:7270350-7290374	0	0	0	0	0
chr11	98116379	98116510	MACS_peak_369	70.78	chr11	98082555	98082655	Fbxl20,Gm11632	XLOC_007350	chr11:98082555-98150403	15.5444	12.9509	12.7517	8.76191	8.96891
chr11	78069707	78069996	MACS_peak_337	70.22	chr11	78073004	78073104	Mir144	XLOC_005677	chr11:78073004-78073070	0	0	0	0	0
chr11	62660857	62661212	MACS_peak_317	69.77	chr11	62648663	62648763	Mmgt2	XLOC_005436	chr11:62648663-62666354	3.89988	1.76761	11.5006	3.00403	6.93241
chr11	17163991	17164415	MACS_peak_271	68.84	chr11	17159262	17159362	Ppp3r1,Wdr92	XLOC_005004	chr11:17159262-17233796	15.7985	23.6395	18.2804	20.3163	25.0818
chr11	26489722	26490030	MACS_peak_276	68.68	chr11	26386134	26386234	Gm6899	XLOC_005063	chr11:26386134-26593999	0	0	0	0	0
chr11	37658832	37659038	MACS_peak_292	68.59	chr11	38037178	38037278	Gm25693	XLOC_006579	chr11:38037178-38037263	0	0	0	0	0
chr11	106518422	106518682	MACS_peak_386	67.66	chr11	106502146	106502246	Tex2	XLOC_007564	chr11:106502146-106613423	2.46528	3.85848	2.53477	2.43093	6.68318
chr11	70151184	70151416	MACS_peak_327	67.51	chr11	70156196	70156296	Clec10a	XLOC_005534	chr11:70156196-70170834	0	0	0	0	0
chr11	11409101	11409377	MACS_peak_269	67.4	chr11	11279625	11279725	Gm12598	XLOC_004976	chr11:11279625-11515192	0	0	0	0	0
chr11	63737331	63737527	MACS_peak_318	66.65	chr11	63817018	63817118	Gm12288	XLOC_006872	chr11:63817018-63818300	0	0.256054	0	0	0.123032
chr11	100991153	100991312	MACS_peak_373	66.4	chr11	101009451	101009551	Mir6928	XLOC_006005	chr11:101009451-101063719	0	0	0	0	0
chr11	26695296	26695540	MACS_peak_277	66.24	chr11	26712904	26713004	Gm12071	XLOC_005064	chr11:26712904-26713373	0	0	0	0	0
chr11	70737703	70738088	MACS_peak_328	65.91	chr11	70748704	70748804	Gm12320	XLOC_006978	chr11:70748704-70755151	0	0	0	0	0
chr11	101718312	101718566	MACS_peak_378	65.6	chr11	101732918	101733018	Dhx8	XLOC_006036	chr11:101732918-101767358	14.8685	30.7582	14.6336	21.9558	20.7534
chr11	79837063	79837573	MACS_peak_342	65.03	chr11	79781978	79782078	9130204K15Rik	XLOC_007133	chr11:79781978-79872394	0.101351	0	0	0	0
chr11	36029358	36029594	MACS_peak_289	64.66	chr11	36006655	36006755	Tenm2	XLOC_006578	chr11:36006655-37235964	0.179714	0.0132017	2.21984	0.521378	0.0336123
chr11	118620136	118620405	MACS_peak_401	64.28	chr11	118489761	118489861	Gm11750	XLOC_006250	chr11:118489761-118911597	0	0	0	0	0
chr11	101620741	101620940	MACS_peak_377	62.78	chr11	101627194	101627294	Gm23849	XLOC_006032	chr11:101627194-101636100	0	0	0	0	0
chr11	84120808	84120999	MACS_peak_349	62.78	chr11	84129671	84129771	Gm11437	XLOC_007180	chr11:84129671-84401651	0	0	0	0	0
chr11	60367289	60367629	MACS_peak_314	62.51	chr11	60353328	60353428	Lrrc48	XLOC_005393	chr11:60353328-60394341	0.921983	0	0	0.82383	0.198441
chr11	81535325	81535783	MACS_peak_346	62.47	chr11	81985405	81985505	Gm11419	XLOC_005727	chr11:81985405-81988769	0	0	0	0	0
chr11	97290816	97291053	MACS_peak_367	62.39	chr11	97315715	97315815	Gm11594	XLOC_007330	chr11:97315715-97329920	0	0	0	0	0
chr11	31370216	31370487	MACS_peak_280	62.38	chr11	31357306	31357406	Stc2	XLOC_006546	chr11:31357306-31370074	5.02024	0.27835	2.80014	4.92018	0.589337
chr11	80990540	80990829	MACS_peak_344	62.22	chr11	80880168	80880268	Gm11418	XLOC_005725	chr11:80880168-81968457	0	0	0	0	0
chr11	118471655	118471966	MACS_peak_400	61.97	chr11	118476469	118476569	Gm11748	XLOC_007700	chr11:118476469-118489209	0	0	0	0	0
chr11	9113260	9113573	MACS_peak_268	61.71	chr11	9118102	9118202	Upp1	XLOC_004971	chr11:9118102-9136170	13.4173	0	32.5725	30.0334	2.28527
chr11	109099507	109099655	MACS_peak_387	61.16	chr11	109066983	109067083	Gm24149	XLOC_007587	chr11:109066983-109067090	0	0	0	0	0
chr11	116549437	116549610	MACS_peak_395	61.16	chr11	116537739	116537839	Gm11742	XLOC_006218	chr11:116537739-116581447	0	0	0	0	0
chr11	101189876	101190175	MACS_peak_374	61.05	chr11	101191114	101191214	Ezh1	XLOC_007468	chr11:101191114-101226463	7.38462	16.005	7.563	9.56884	15.0192
chr11	115306134	115306546	MACS_peak_390	61.04	chr11	115307162	115307262	Ush1g	XLOC_007634	chr11:115307162-115332303	0	0	0	0	0
chr11	29875475	29875844	MACS_peak_278	60.95	chr11	29692946	29693046	Gm22588	XLOC_005091	chr11:29692946-30026033	0	0	0	0	0
chr11	4543356	4543676	MACS_peak_262	60.93	chr11	4480867	4480967	Gm11960	XLOC_004933	chr11:4480867-4594863	0	0	0	0.0415729	0
chr11	48827399	48827702	MACS_peak_304	60.87	chr11	48825345	48825445	Trim7	XLOC_005205	chr11:48825345-48853493	0.368905	0	0.440477	0.171078	0.822297
chr11	20631135	20631505	MACS_peak_273	60.85	chr11	20685083	20685183	Aftph	XLOC_006459	chr11:20685083-20741589	16.1403	13.9976	12.0926	18.3632	22.1007
chr11	120231431	120232084	MACS_peak_402	60.66	chr11	120232946	120233046	Gm11772	XLOC_007725	chr11:120232946-120292296	0.186217	0	0	0.395228	0
chr11	72955252	72955867	MACS_peak_331	60.43	chr11	72953106	72953206	AL663082.1	XLOC_005580	chr11:72953106-72953196	0	0	0	0	0
chr11	81465344	81465550	MACS_peak_345	60.31	chr11	81985405	81985505	Gm11419	XLOC_005727	chr11:81985405-81988769	0	0	0	0	0
chr11	115393409	115393658	MACS_peak_391	60.1	chr11	115403751	115403851	Ict1os	XLOC_007636	chr11:115403751-115412674	0	0	0	0	0
chr11	102088557	102088832	MACS_peak_379	59.84	chr11	102099929	102100029	Ppy	XLOC_007489	chr11:102099929-102101319	0	0	0	0	0
chr11	92042380	92042608	MACS_peak_358	59.51	chr11	92024344	92024444	Gm22702	XLOC_007258	chr11:92024344-92024413	0	0	0	0	0
chr11	45176089	45176372	MACS_peak_300	59.46	chr11	45160942	45161042	Gm12160	XLOC_005176	chr11:45160942-45213656	0	0	0	0	0
chr11	100622566	100622889	MACS_peak_371	59.44	chr11	100574903	100575003	Zfp385c	XLOC_007452	chr11:100574903-100704271	0.0828829	0	0.358307	0.222458	0
chr11	23758377	23758632	MACS_peak_274	59.43	chr11	23776902	23777002	Gm23827	XLOC_006496	chr11:23776902-23777047	0	0	0	0	0
chr11	98844868	98845202	MACS_peak_370	59.42	chr11	98836784	98836884	Rapgefl1	XLOC_005965	chr11:98836784-98853697	0.923354	0	2.17919	0.608375	0.274244
chr11	83797251	83797507	MACS_peak_348	59.31	chr11	83800463	83800563	Gm11434	XLOC_005767	chr11:83800463-83801092	0	0	0	0	0
chr11	110416274	110416477	MACS_peak_388	59.08	chr11	110399121	110399221	Map2k6	XLOC_006151	chr11:110399121-110525522	13.853	4.85694	7.6373	7.72399	5.32574
chr11	97080528	97080761	MACS_peak_364	58.97	chr11	97096932	97097032	Gm11573	XLOC_005923	chr11:97096932-97097326	0	0	0	0	0
chr11	3153695	3153853	MACS_peak_261	58.87	chr11	3131849	3131949	Fau-ps2	XLOC_006313	chr11:3131849-3266415	0	0	1.87208	0	0
chr11	42873158	42873418	MACS_peak_294	58.87	chr11	42897494	42897594	Gm25543	XLOC_005160	chr11:42897494-42897806	0	0	0	0	0
chr11	87957319	87957524	MACS_peak_356	58.84	chr11	87944402	87944502	Gm11507	XLOC_005822	chr11:87944402-87944814	0	0	0.374903	0	0
chr11	64931190	64931463	MACS_peak_319	58.33	chr11	64979037	64979137	1700086D15Rik	XLOC_006883	chr11:64979037-65162961	0	0	0.289267	0.239092	0
chr11	32265091	32265387	MACS_peak_282	58.18	chr11	32276399	32276499	Hba-x	XLOC_005108	chr11:32276399-32278116	0	0	0	0	0
chr11	115831517	115831797	MACS_peak_392	58.04	chr11	115824048	115824148	Llgl2	XLOC_006201	chr11:115824048-115855780	7.35916	25.7004	3.82737	4.25184	2.65828
chr11	59419430	59419747	MACS_peak_313	57.86	chr11	59407133	59407233	Jmjd4	XLOC_005377	chr11:59407133-59458567	4.31708	5.23242	5.02246	3.66538	6.47859
chr11	117906125	117906463	MACS_peak_399	57.76	chr11	117921904	117922004	Gm11726	XLOC_006244	chr11:117921904-117922328	0	0	0	0	0
chr11	88161954	88162171	MACS_peak_357	57.43	chr11	88204387	88204487	Mrps23	XLOC_005827	chr11:88204387-88211507	11.8025	3.81349	11.3225	7.39704	11.042
chr11	116539149	116539423	MACS_peak_394	57.38	chr11	116537739	116537839	Gm11742	XLOC_006218	chr11:116537739-116581447	0	0	0	0	0
chr11	37098401	37098621	MACS_peak_291	57.09	chr11	37658988	37659088	Gm12128	XLOC_005145	chr11:37658988-37673166	0	0	0	0	0
chr11	24738373	24738820	MACS_peak_275	57.02	chr11	24903982	24904082	Gm12665	XLOC_006507	chr11:24903982-24926058	0	0	0	0	0
chr11	33476092	33476371	MACS_peak_286	56.87	chr11	33550780	33550880	Gabrp	XLOC_006567	chr11:33550780-33578959	0	0	0	0	0
chr11	94477855	94478013	MACS_peak_360	56.77	chr11	94478903	94479003	Spata20	XLOC_007269	chr11:94478903-94486179	0	0	0	0	0
chr11	104006350	104006605	MACS_peak_381	56.74	chr11	103966738	103966838	Arf2	XLOC_006072	chr11:103966738-103985337	4.70188	2.41529	2.17425	4.59444	4.22418
chr11	104618807	104619062	MACS_peak_382	56.72	chr11	104607999	104608099	Itgb3	XLOC_006078	chr11:104607999-104670476	0.0679242	1.38238	0	0.351901	2.16909
chr11	69158683	69159163	MACS_peak_324	56.72	chr11	69156988	69157088	Alox12b	XLOC_005501	chr11:69156988-69169792	6.23581	0	0	19.6263	5.5319
chr11	105542720	105543033	MACS_peak_384	56.6	chr11	105589985	105590085	Gm11653	XLOC_006095	chr11:105589985-105929304	0.127119	0.729393	0.0753604	0.445295	0
chr11	61612339	61612523	MACS_peak_315	56.53	chr11	61653264	61653364	Slc5a10	XLOC_006848	chr11:61653264-61720826	0	0	0	0	0
chr11	84416694	84416887	MACS_peak_350	56.53	chr11	84422854	84422954	Aatf	XLOC_007181	chr11:84422854-84513522	13.856	3.63735	8.80865	16.1087	6.92471
chr11	33361818	33362077	MACS_peak_285	56.35	chr11	33204054	33204154	Gm12116	XLOC_005122	chr11:33204054-33513746	0	0	0	0	0
chr11	95737774	95738035	MACS_peak_361	56.16	chr11	95700105	95700205	Abi3	XLOC_007297	chr11:95700105-95845734	1.90704	2.67439	0.295054	1.54514	25.153
chr11	79135060	79135301	MACS_peak_340	55.86	chr11	79212795	79212895	Gm11200	XLOC_005702	chr11:79212795-79213243	0	0	0	0	0
chr11	43776754	43777006	MACS_peak_297	55.8	chr11	43774605	43774705	Adra1b	XLOC_006605	chr11:43774605-43901210	0.0922043	0	0	0.0276962	0
chr11	117185508	117185799	MACS_peak_396	55.68	chr11	117199660	117199760	Gm16045	XLOC_007682	chr11:117199660-117362325	0.0650487	0	0	0	0
chr11	77649792	77650047	MACS_peak_336	55.46	chr11	77644143	77644243	Gm12733	XLOC_007090	chr11:77644143-77644910	0	0	0	0	0
chr11	77500518	77500799	MACS_peak_335	55.23	chr11	77493561	77493661	Git1	XLOC_005666	chr11:77493561-77507786	20.615	34.9289	17.0272	18.598	27.9458
chr11	69417457	69417790	MACS_peak_325	55.15	chr11	69420808	69420908	Gm27493	XLOC_006923	chr11:69420808-69549110	0	0	0	0	0
chr11	67031234	67031587	MACS_peak_322	55.07	chr11	67025153	67025253	Tmem220	XLOC_005462	chr11:67025153-67035312	0.967056	0	0.285751	1.73701	0.43571
chr11	50039909	50040180	MACS_peak_305	55	chr11	50025345	50025445	Mir340	XLOC_005237	chr11:50025345-50104758	0	0	0	0	0
chr11	59152344	59152589	MACS_peak_312	54.43	chr11	59155368	59155468	Iba57	XLOC_006782	chr11:59155368-59163739	0.620439	1.1285	0.207994	0.49458	0.432828
chr11	43650135	43650412	MACS_peak_296	54.39	chr11	43670800	43670900	Gm12152	XLOC_005167	chr11:43670800-43671484	0	0	0	0	0
chr11	92157325	92157606	MACS_peak_359	54.34	chr11	92024344	92024444	Gm22702	XLOC_007258	chr11:92024344-92024413	0	0	0	0	0
chr11	83537554	83537800	MACS_peak_347	54.33	chr11	83525777	83525877	Ccl5	XLOC_007170	chr11:83525777-83530518	0	0	0	0	0
chr11	55200092	55200339	MACS_peak_310	54.23	chr11	55204349	55204449	Slc36a1	XLOC_005318	chr11:55204349-55236330	3.22906	2.88197	3.39501	2.29246	4.63545
chr11	32446429	32446677	MACS_peak_283	54.13	chr11	32455369	32455469	Ubtd2	XLOC_005114	chr11:32455369-32516687	42.308	2.3258	31.0164	42.1799	7.90113
chr11	117750735	117751019	MACS_peak_398	54.08	chr11	117765987	117766087	Gm11724	XLOC_007686	chr11:117765987-117793110	0	0	0	0	0
chr11	33260631	33260939	MACS_peak_284	54.08	chr11	33204054	33204154	Gm12116	XLOC_005122	chr11:33204054-33513746	0	0	0	0	0
chr11	79204263	79204547	MACS_peak_341	54.08	chr11	79212795	79212895	Gm11200	XLOC_005702	chr11:79212795-79213243	0	0	0	0	0
chr11	4833599	4833793	MACS_peak_263	53.93	chr11	4873950	4874050	Mir6918	XLOC_004938	chr11:4873950-4894200	0	0	0	0	0
chr11	53637327	53637526	MACS_peak_309	53.93	chr11	53631323	53631423	Il13	XLOC_006709	chr11:53631323-53634702	0	0	0	0	0
chr11	75572367	75572566	MACS_peak_332	53.93	chr11	75588096	75588196	Gm12338	XLOC_007071	chr11:75588096-75628804	174.519	82.5644	170.243	170.211	135.568
chr11	62457685	62457936	MACS_peak_316	53.84	chr11	62522740	62522840	Gm12949	XLOC_005427	chr11:62522740-62523542	0	0	0	0	0
chr11	45791272	45791500	MACS_peak_302	53.3	chr11	45808086	45808186	Gm12164,Gm22751	XLOC_005180	chr11:45808086-45841171	0	0	0	0	0
chr11	87747503	87747730	MACS_peak_355	53.21	chr11	87755576	87755676	Mir142b	XLOC_007222	chr11:87755576-87757270	0	0	0	0	0
chr11	16654220	16654516	MACS_peak_270	53.06	chr11	16645437	16645537	Gm24714	XLOC_006423	chr11:16645437-16645538	0	0	0	0	0
chr11	66946362	66946659	MACS_peak_321	52.98	chr11	66956652	66956752	9130409J20Rik	XLOC_005460	chr11:66956652-66965016	0	0	0	0	0
chr11	35973088	35973380	MACS_peak_288	52.91	chr11	35996053	35996153	Gm12125	XLOC_005141	chr11:35996053-35996789	0	0	0	0	0
chr11	20231218	20231575	MACS_peak_272	52.74	chr11	20227036	20227136	Cep68	XLOC_006454	chr11:20227036-20249429	10.2902	22.1788	16.0767	11.725	27.3081
chr11	48515556	48515855	MACS_peak_303	52.25	chr11	48551252	48551352	Gm12179	XLOC_006635	chr11:48551252-48552524	0	0	0	0	0
chr11	78912884	78913152	MACS_peak_339	52.23	chr11	78920786	78920886	Nos2	XLOC_005700	chr11:78920786-78960254	0	0	0	0	0.526107
chr11	67183307	67183576	MACS_peak_323	52.14	chr11	67171026	67171126	Myh2	XLOC_005466	chr11:67171026-67199234	0	0	0	0	0
chr11	53624407	53624624	MACS_peak_308	51.93	chr11	53631323	53631423	Il13	XLOC_006709	chr11:53631323-53634702	0	0	0	0	0
chr11	76162334	76162606	MACS_peak_334	51.87	chr11	76257197	76257297	Nxn	XLOC_007077	chr11:76257197-76399140	7.34765	9.85196	8.56698	5.51602	2.97162
chr11	116326247	116326521	MACS_peak_393	51.69	chr11	116326601	116326701	n-R5s74	XLOC_007665	chr11:116326601-116326717	0	0	0	0	0
chr11	97434761	97435005	MACS_peak_368	51.64	chr11	97415532	97415632	Arhgap23	XLOC_005928	chr11:97415532-97502402	6.04298	44.0772	7.70575	10.0964	44.2499
chr11	36595556	36595831	MACS_peak_290	51.6	chr11	36006655	36006755	Tenm2	XLOC_006578	chr11:36006655-37235964	0.179714	0.0132017	2.21984	0.521378	0.0336123
chr11	32009844	32010120	MACS_peak_281	51.51	chr11	32000462	32000562	Nsg2	XLOC_005104	chr11:32000462-32059202	1.10198	0	1.22343	0.655671	0
chr11	113191809	113192057	MACS_peak_389	51.24	chr11	113203314	113203414	4732490B19Rik	XLOC_007610	chr11:113203314-113209669	0	0	0	0	0
chr11	43512362	43512626	MACS_peak_295	51.06	chr11	43528783	43528883	Gm12150	XLOC_006601	chr11:43528783-43589048	0	0	0	0	0
chr11	57917777	57918104	MACS_peak_311	51.05	chr11	57948728	57948828	Gm12245	XLOC_006750	chr11:57948728-57949085	0	0	0	0.347792	0
chr11	84751801	84752026	MACS_peak_351	51.05	chr11	84763854	84763954	Gm11431	XLOC_007184	chr11:84763854-84777829	0	0	0	0	0
chr11	75895818	75896223	MACS_peak_333	51	chr11	75830998	75831098	Gm16075	XLOC_005644	chr11:75830998-75938429	0	0	0	0	0
chr11	44292638	44292952	MACS_peak_298	50.88	chr11	44265562	44265662	Gm12154	XLOC_006606	chr11:44265562-44267209	0	0	0	0	0
chr11	102998753	102999076	MACS_peak_380	50.87	chr11	103101681	103101781	Acbd4	XLOC_006061	chr11:103101681-103112200	5.21204	1.70198	3.40568	2.59377	3.12946
chr11	72415163	72415547	MACS_peak_329	50.87	chr11	72435525	72435625	Ggt6	XLOC_005572	chr11:72435525-72438400	0	0	0	0	0
chr11	96543972	96544239	MACS_peak_363	50.75	chr11	96464592	96464692	2010300F17Rik	XLOC_007312	chr11:96464592-96759130	0	0.0727157	0.107142	0	0
chr11	86328537	86328827	MACS_peak_353	50.67	chr11	86408825	86408925	Gm23667	XLOC_005793	chr11:86408825-86408945	0	0	0	0	0
chr11	41621313	41621567	MACS_peak_293	50.66	chr11	41591121	41591221	Gm12142	XLOC_005157	chr11:41591121-41592034	0	0	0	0	0
chr11	86091037	86091291	MACS_peak_352	50.66	chr11	86058137	86058237	Atp5l-ps2	XLOC_005790	chr11:86058137-86201193	0	0	0	0	0
chr11	6274756	6275043	MACS_peak_265	50.56	chr11	6270368	6270468	n-R5s67	XLOC_004957	chr11:6270368-6274870	0	0	0	0	0
chr11	97103261	97103511	MACS_peak_365	50.51	chr11	97098070	97098170	Tbx21	XLOC_007324	chr11:97098070-97115331	0	0	0	0	0
chr11	45410616	45411007	MACS_peak_301	50.36	chr11	45409041	45409141	Gm12162	XLOC_006615	chr11:45409041-45420784	0	0	0	0	0
chr11	30969283	30969573	MACS_peak_279	50.3	chr11	30885357	30885457	Gm12102	XLOC_006543	chr11:30885357-31102704	0	0	0	0	0
chr11	104661174	104661433	MACS_peak_383	50.19	chr11	104679104	104679204	Gm11662	XLOC_007544	chr11:104679104-104680655	0	0	0	0	0
chr12	3109865	3110173	MACS_peak_403	429.87	chr12	3082666	3082766	Gm9075	XLOC_007776	chr12:3082666-3087041	0	0	0	0	0
chr12	111944939	111945480	MACS_peak_485	213.12	chr12	111961375	111961475	2010107E04Rik	XLOC_008966	chr12:111961375-111966977	17.6079	1.84459	28.2022	13.3651	15.2376
chr12	112588348	112588682	MACS_peak_488	152.4	chr12	112588783	112588883	Inf2	XLOC_008382	chr12:112588783-112615556	5.32434	9.69523	5.04706	4.12092	12.4682
chr12	111434923	111435395	MACS_peak_482	131.68	chr12	111442468	111442568	Tnfaip2	XLOC_008368	chr12:111442468-111455018	1.28231	30.0126	1.02045	5.8688	57.2796
chr12	107159894	107160436	MACS_peak_474	131.62	chr12	107147163	107147263	Gm16084	XLOC_008921	chr12:107147163-107160207	0	0	0	0	0
chr12	83073115	83073578	MACS_peak_448	109.13	chr12	83213744	83213844	Dpf3	XLOC_008765	chr12:83213744-83487716	4.849	2.88036	2.89789	8.41887	0.224629
chr12	88984212	88984778	MACS_peak_455	94.43	chr12	88722875	88722975	Gm23989	XLOC_008173	chr12:88722875-90334935	0	0	0	0	0
chr12	52276343	52276559	MACS_peak_427	86.99	chr12	52097736	52097836	Nubpl	XLOC_007947	chr12:52097736-52312744	1.0599	1.77062	2.92596	2.65156	0.525389
chr12	117450188	117450665	MACS_peak_489	86.82	chr12	117516478	117516578	Gm24741	XLOC_008432	chr12:117516478-117756978	0	0	0	0	0
chr12	95641579	95641900	MACS_peak_459	83.64	chr12	95619817	95619917	Gm22246	XLOC_008185	chr12:95619817-95619924	0	0	0	0	0
chr12	24744329	24744702	MACS_peak_412	81.32	chr12	24779017	24779117	Gm26211	XLOC_007865	chr12:24779017-24779146	0	0	0	0	0
chr12	105738315	105738668	MACS_peak_469	79.32	chr12	105705981	105706081	Ak7	XLOC_008257	chr12:105705981-105782447	0.0190008	0	0	0.0746523	0
chr12	29258557	29258924	MACS_peak_415	74.38	chr12	29035179	29035279	Gm23342	XLOC_008536	chr12:29035179-29035294	0	0	0	0	0
chr12	97938842	97939071	MACS_peak_462	72.95	chr12	98202303	98202403	Galc	XLOC_008842	chr12:98202303-98259459	1.87893	2.59303	1.24379	1.82083	2.88041
chr12	106640670	106640815	MACS_peak_472	69.45	chr12	106685606	106685706	4933406K04Rik	XLOC_008917	chr12:106685606-106716362	0	0	0	0	0
chr12	106910980	106911261	MACS_peak_473	68.24	chr12	106886445	106886545	Gm9599	XLOC_008918	chr12:106886445-106886926	0	0	0	0	0
chr12	80270784	80271057	MACS_peak_445	67.81	chr12	80335846	80335946	Scarna3b	XLOC_008739	chr12:80335846-80436601	0	0	0	0	0
chr12	12509255	12509710	MACS_peak_405	67.62	chr12	12594822	12594922	Gm37414	XLOC_007821	chr12:12594822-12595352	0	0	0	0	0
chr12	15948248	15948492	MACS_peak_407	67.1	chr12	15817002	15817102	Gm5432	XLOC_007831	chr12:15817002-15888155	0	0	0	0	0
chr12	76576107	76576422	MACS_peak_442	66.59	chr12	76580487	76580587	Sptb	XLOC_008719	chr12:76580487-76710547	0.489408	0.708781	0.587751	0.788427	1.56679
chr12	111847024	111847247	MACS_peak_484	66.29	chr12	111828457	111828557	Ppp1r13b	XLOC_008965	chr12:111828457-111908055	2.51262	35.6349	1.96247	3.09277	39.3051
chr12	70965735	70965991	MACS_peak_435	65.71	chr12	70974620	70974720	3110056K07Rik	XLOC_008685	chr12:70974620-71015832	1.31352	0.225296	1.3019	1.9481	0.518058
chr12	70877748	70877936	MACS_peak_434	63.65	chr12	70825513	70825613	Frmd6	XLOC_008024	chr12:70825513-70902232	9.86629	34.824	9.79019	8.39616	16.0364
chr12	99587303	99587552	MACS_peak_463	63.12	chr12	99563840	99563940	Gm26839	XLOC_008196	chr12:99563840-99620038	0.226936	0	0	0	0
chr12	91433311	91433542	MACS_peak_457	63.04	chr12	91400993	91401093	Tshr	XLOC_008180	chr12:91400993-91540509	0	0	0	0	0
chr12	81439670	81439948	MACS_peak_447	62.96	chr12	81358859	81358959	Adam4	XLOC_008752	chr12:81358859-81557458	1.04455	0.47871	2.22347	2.27577	1.24634
chr12	3630327	3630513	MACS_peak_404	62.78	chr12	3572380	3572480	Gm26050	XLOC_007781	chr12:3572380-3781796	0	0	0	0	0
chr12	33510151	33510388	MACS_peak_417	62.39	chr12	33452711	33452811	Gm23529	XLOC_008562	chr12:33452711-33452843	0	0	0	0	0
chr12	107728884	107729172	MACS_peak_475	62.32	chr12	107723739	107723839	4930465M20Rik	XLOC_008923	chr12:107723739-107735496	0	0	0	0	0
chr12	96592707	96592945	MACS_peak_460	62.29	chr12	96922419	96922519	Gm6863	XLOC_008840	chr12:96922419-96923061	123.451	58.1111	150.315	171.278	126.065
chr12	104912913	104913171	MACS_peak_466	62.1	chr12	104925500	104925600	Gm28875	XLOC_008909	chr12:104925500-104926142	0.274435	0	0	0	0
chr12	46405764	46405972	MACS_peak_423	61.8	chr12	46694516	46694616	Nova1	XLOC_008588	chr12:46694516-46818775	1.17474	0.391346	0.768382	2.35388	0.17294
chr12	91614751	91614994	MACS_peak_458	61.77	chr12	91638541	91638641	Gm8378	XLOC_008831	chr12:91638541-91788387	0.284164	0	0	0.37936	0.408457
chr12	35959347	35959612	MACS_peak_419	61.65	chr12	35992906	35993006	Agr2	XLOC_007908	chr12:35992906-36004087	0	0	0	0	0
chr12	44667829	44668129	MACS_peak_422	61.16	chr12	44852487	44852587	Gm15902	XLOC_008587	chr12:44852487-45074493	0	0	0	0	0
chr12	106187922	106188267	MACS_peak_471	61.06	chr12	106221074	106221174	Gm24986	XLOC_008260	chr12:106221074-106221206	0	0	0	0	0
chr12	46609931	46610232	MACS_peak_424	61.06	chr12	46694516	46694616	Nova1	XLOC_008588	chr12:46694516-46818775	1.17474	0.391346	0.768382	2.35388	0.17294
chr12	20231396	20231638	MACS_peak_410	60.92	chr12	20071881	20071981	Gm3993	XLOC_007851	chr12:20071881-20072217	0	0	0	0	0
chr12	108512916	108513189	MACS_peak_477	60.48	chr12	108370956	108371056	Gm16596	XLOC_008930	chr12:108370956-108702306	0	0	0	0	0
chr12	51507557	51507783	MACS_peak_426	59.73	chr12	51593340	51593440	Coch	XLOC_007944	chr12:51593340-51605773	0.963409	0	1.01994	1.31498	0
chr12	73122029	73122287	MACS_peak_438	59.09	chr12	73123716	73123816	Gm23910	XLOC_008700	chr12:73123716-73273988	0	0	0	0	0
chr12	62856963	62857195	MACS_peak_430	59.08	chr12	62882276	62882376	Gm7763	XLOC_008649	chr12:62882276-62883282	0	0	0	0	0
chr12	31950165	31950403	MACS_peak_416	58.68	chr12	31958475	31958575	Prkar2b	XLOC_008553	chr12:31958475-32061296	12.6119	13.9306	9.19281	10.9575	91.0496
chr12	109500699	109501024	MACS_peak_480	58.11	chr12	109532441	109532541	Gm27528	XLOC_008283	chr12:109532441-109532646	0	0	0	0	0
chr12	108856586	108856991	MACS_peak_478	57.67	chr12	108860029	108860129	Gm22079	XLOC_008935	chr12:108860029-108894174	0	0	0	0	0
chr12	17305565	17305867	MACS_peak_408	57.61	chr12	17266544	17266644	Atp6v1c2	XLOC_008492	chr12:17266544-17329359	0	0	0	0.0456057	0
chr12	25729765	25730013	MACS_peak_413	57.43	chr12	25687800	25687900	Gm22527	XLOC_007868	chr12:25687800-25687906	0	0	0	0	0
chr12	84062705	84062934	MACS_peak_449	57.3	chr12	84069324	84069424	Acot5	XLOC_008111	chr12:84069324-84076020	0	0	0	0	0
chr12	26088198	26088497	MACS_peak_414	56.61	chr12	26306796	26306896	Mir6538	XLOC_008525	chr12:26306796-26415256	0	0	0	0	0
chr12	58367820	58368077	MACS_peak_429	56.54	chr12	58264719	58264819	Clec14a	XLOC_008640	chr12:58264719-58269258	0	0.316004	0	0.0596258	8.93972
chr12	112011745	112012031	MACS_peak_486	56.17	chr12	111971558	111971658	Rd3l	XLOC_008967	chr12:111971558-112068854	0	0	0	0	0
chr12	69771913	69772118	MACS_peak_432	55.92	chr12	69746847	69746947	4931403G20Rik	XLOC_008017	chr12:69746847-69987002	0	0	0	0	0
chr12	109391002	109391233	MACS_peak_479	55.88	chr12	109452822	109452922	Dlk1	XLOC_008282	chr12:109452822-109463336	6.05753	21.698	18.5732	2.48773	8.24946
chr12	57072593	57072860	MACS_peak_428	55.6	chr12	57230411	57230511	Gm16246	XLOC_008635	chr12:57230411-57497199	0	0	0	0	0
chr12	111762891	111763163	MACS_peak_483	55.14	chr12	111758848	111758948	Klc1	XLOC_008374	chr12:111758848-111813873	17.2659	28.4365	16.4751	19.4355	25.8204
chr12	80531642	80532048	MACS_peak_446	55.01	chr12	80518989	80519089	Galnt16	XLOC_008079	chr12:80518989-80603896	0.273032	0	0.35444	0.172445	0
chr12	75855008	75855414	MACS_peak_441	54.85	chr12	75818133	75818233	Mir5101,Syne2	XLOC_008052	chr12:75818133-76110926	9.70267	80.6185	15.4602	18.3317	129.876
chr12	44197966	44198212	MACS_peak_421	54.33	chr12	44205896	44205996	Dnajb9	XLOC_008585	chr12:44205896-44210068	1.50258	1.58028	2.9022	2.07706	6.96331
chr12	40988384	40988649	MACS_peak_420	54.09	chr12	41024089	41024189	Lrrn3	XLOC_008584	chr12:41024089-41955588	0	0	0	0	0
chr12	73552589	73552873	MACS_peak_440	54.08	chr12	73543113	73543213	Tmem30b	XLOC_008703	chr12:73543113-73546395	0	0	0.205386	0	0
chr12	117532991	117533278	MACS_peak_490	53.82	chr12	117516478	117516578	Gm24741	XLOC_008432	chr12:117516478-117756978	0	0	0	0	0
chr12	71628484	71628797	MACS_peak_436	53.63	chr12	71724651	71724751	Gm22959	XLOC_008032	chr12:71724651-71724954	0	0	0	0	0
chr12	49324163	49324477	MACS_peak_425	53.54	chr12	49382659	49382759	Gm9804	XLOC_007939	chr12:49382659-49407360	0	0	0	0	0
chr12	97003204	97003497	MACS_peak_461	53.31	chr12	96922419	96922519	Gm6863	XLOC_008840	chr12:96922419-96923061	123.451	58.1111	150.315	171.278	126.065
chr12	105760062	105760353	MACS_peak_470	53	chr12	105784693	105784793	Papola	XLOC_008258	chr12:105784693-105838944	65.0562	73.3872	85.3736	90.4779	105.333
chr12	105025640	105025923	MACS_peak_467	52.98	chr12	105031074	105031174	Scarna13	XLOC_008911	chr12:105031074-105031349	98.0567	83.5815	56.2846	52.8561	72.8656
chr12	70497503	70497763	MACS_peak_433	52.97	chr12	70453094	70453194	Tmx1	XLOC_008022	chr12:70453094-70468040	11.7782	21.216	17.0245	13.4682	21.1773
chr12	33812141	33812351	MACS_peak_418	52.74	chr12	33928424	33928524	Ferd3l	XLOC_007900	chr12:33928424-33929310	0	0	0	0.0748342	0
chr12	112333254	112333517	MACS_peak_487	52.69	chr12	112347288	112347388	Gm38123	XLOC_008969	chr12:112347288-112350067	0	0	0	0	0
chr12	86719031	86719280	MACS_peak_452	52.54	chr12	86734382	86734482	Lrrc74a	XLOC_008145	chr12:86734382-86763795	0	0	0	0	0
chr12	89362569	89362896	MACS_peak_456	52.41	chr12	88722875	88722975	Gm23989	XLOC_008173	chr12:88722875-90334935	0	0	0	0	0
chr12	67974233	67974500	MACS_peak_431	52.32	chr12	67612295	67612395	Gm26256	XLOC_008006	chr12:67612295-67612481	0	0	0	0	0
chr12	86505865	86506079	MACS_peak_451	52.27	chr12	86361116	86361216	Esrrb	XLOC_008140	chr12:86361116-86521628	0.676727	0.256742	0.0243878	0.668913	0
chr12	88784685	88784954	MACS_peak_454	52.14	chr12	88722875	88722975	Gm23989	XLOC_008173	chr12:88722875-90334935	0	0	0	0	0
chr12	101950959	101951229	MACS_peak_464	52.05	chr12	101975973	101976073	Cpsf2	XLOC_008213	chr12:101975973-102005993	11.2445	13.238	14.2846	14.9164	18.9638
chr12	87331376	87331617	MACS_peak_453	51.94	chr12	87305057	87305157	Gm26764	XLOC_008154	chr12:87305057-87388355	0	0	0	0	0
chr12	12994077	12994298	MACS_peak_406	51.49	chr12	12936095	12936195	Mycn	XLOC_008475	chr12:12936095-12941914	11.6793	12.1203	18.895	19.2326	13.0527
chr12	80085634	80085942	MACS_peak_444	51.42	chr12	80107759	80107859	Zfp36l1	XLOC_008735	chr12:80107759-80113013	16.5557	34.8203	21.2551	15.2841	24.7321
chr12	110381493	110381754	MACS_peak_481	51.38	chr12	110279067	110279167	Dio3	XLOC_008353	chr12:110279067-110281097	0	0	0	0.205961	0
chr12	21162049	21162272	MACS_peak_411	51.27	chr12	21286296	21286396	Gm25821	XLOC_007855	chr12:21286296-21315056	0	0	0	0	0
chr12	103338876	103339124	MACS_peak_465	51.24	chr12	103321141	103321241	Gm15523	XLOC_008225	chr12:103321141-103356001	0	0	0	0	0
chr12	86135320	86135631	MACS_peak_450	51.15	chr12	86169340	86169440	Gm805	XLOC_008138	chr12:86169340-86195102	0.0183411	0	0	0	0
chr12	107752854	107753135	MACS_peak_476	51.07	chr12	107744135	107744235	Gm15208	XLOC_008924	chr12:107744135-107784041	0	0	0	0	0
chr12	17538974	17539191	MACS_peak_409	50.74	chr12	17544872	17544972	Gm22748	XLOC_007840	chr12:17544872-17551502	34.0046	0	50.347	0	0
chr12	79524915	79525204	MACS_peak_443	50.39	chr12	79297350	79297450	Rad51b	XLOC_008075	chr12:79297350-79508656	7.44691	0	3.63332	5.38989	3.07385
chr12	73466857	73467148	MACS_peak_439	50.22	chr12	73543113	73543213	Tmem30b	XLOC_008703	chr12:73543113-73546395	0	0	0.205386	0	0
chr12	105131574	105131833	MACS_peak_468	50.19	chr12	105146013	105146113	Tcl1b2	XLOC_008246	chr12:105146013-105155225	0	0	0	0	0
chr12	73118873	73119120	MACS_peak_437	50.03	chr12	73123716	73123816	Gm23910	XLOC_008700	chr12:73123716-73273988	0	0	0	0	0
chr13	77438913	77439035	MACS_peak_556	122.96	chr13	77676820	77676920	Gm26088	XLOC_009787	chr13:77676820-77676951	0	0	0	0	0
chr13	37509454	37509810	MACS_peak_512	115.8	chr13	37508939	37509039	Gm29590	XLOC_009534	chr13:37508939-37512074	0	0	0	0	0
chr13	59770052	59770603	MACS_peak_545	111.13	chr13	59755408	59755508	Isca1	XLOC_010409	chr13:59755408-59769810	8.15736	17.6584	4.73129	7.58081	11.2897
chr13	27193915	27194032	MACS_peak_505	101.38	chr13	27196658	27196758	Prl3c1	XLOC_009453	chr13:27196658-27203749	0	0	0	0	0
chr13	89398323	89398655	MACS_peak_561	90.03	chr13	89540635	89540735	Gm8546	XLOC_010561	chr13:89540635-89611832	2.9195	0.943914	1.8036	4.52749	3.46174
chr13	42859913	42860074	MACS_peak_515	86.71	chr13	42680622	42680722	Gm15812	XLOC_010286	chr13:42680622-43138526	0	0	0	0	0
chr13	51976046	51976459	MACS_peak_537	84.42	chr13	51973213	51973313	Gm26651	XLOC_009622	chr13:51973213-51976583	0	0	0	0	1.0949
chr13	51303475	51303835	MACS_peak_533	83.14	chr13	51202687	51202787	AC160122.1	XLOC_009615	chr13:51202687-51203065	0	0	0	0	0
chr13	43193208	43193725	MACS_peak_516	82.84	chr13	43195518	43195618	Gfod1	XLOC_010290	chr13:43195518-43304172	0.59915	12.8549	0.289694	1.12311	9.95787
chr13	28708978	28709286	MACS_peak_507	81.63	chr13	28943047	28943147	Sox4	XLOC_010209	chr13:28943047-28953713	13.0587	33.0506	11.7984	21.5691	23.4544
chr13	44222305	44222641	MACS_peak_519	81.63	chr13	44121166	44121266	Gm5083	XLOC_009571	chr13:44121166-44125179	0	0	0	0	0
chr13	45545966	45546362	MACS_peak_521	78.34	chr13	45549757	45549857	Atxn1	XLOC_010303	chr13:45549757-45964991	0.0992933	3.3941	0.171282	0.237379	7.17163
chr13	72196054	72196498	MACS_peak_553	77.2	chr13	71957920	71958020	Irx1	XLOC_010507	chr13:71957920-71963723	0.180741	0.522972	0.472757	0.183848	0
chr13	46032372	46032528	MACS_peak_523	76.27	chr13	45965252	45965352	5033430I15Rik	XLOC_009577	chr13:45965252-45966508	0	0	0	0	0
chr13	45849615	45850025	MACS_peak_522	75.06	chr13	45965252	45965352	5033430I15Rik	XLOC_009577	chr13:45965252-45966508	0	0	0	0	0
chr13	51598278	51598637	MACS_peak_534	73.94	chr13	51645231	51645331	Gm22806	XLOC_009618	chr13:51645231-51650660	0	0	0	0	0
chr13	13860810	13860998	MACS_peak_497	72.88	chr13	13784058	13784158	Gng4	XLOC_009289	chr13:13784058-13827897	0.0768674	0	0.148231	0	0
chr13	23229416	23229656	MACS_peak_501	71.45	chr13	23232114	23232214	Vmn1r222	XLOC_010139	chr13:23232114-23233041	0	0	0	0	0
chr13	49296058	49296366	MACS_peak_532	70.29	chr13	49261553	49261653	Fgd3	XLOC_010326	chr13:49261553-49320311	0.0742367	0.736191	0.210102	0.138825	0.173956
chr13	106768750	106768931	MACS_peak_583	69.45	chr13	106780113	106780213	Gm24527	XLOC_010674	chr13:106780113-106780220	0	0	0	0	0
chr13	98532526	98532863	MACS_peak_574	67.09	chr13	98517363	98517463	Gm37425	XLOC_010620	chr13:98517363-98517938	0	0	0	0	0
chr13	100201693	100201861	MACS_peak_578	66.65	chr13	100211738	100211838	Naip5	XLOC_010637	chr13:100211738-100246323	0.0141049	0.171835	0.16091	0.100555	2.00876
chr13	77135398	77135689	MACS_peak_555	65.87	chr13	77043087	77043187	Slf1	XLOC_010537	chr13:77043087-77135473	6.11695	4.19569	7.27896	8.2328	8.07222
chr13	110609412	110609667	MACS_peak_588	65.13	chr13	110395043	110395143	Plk2	XLOC_009920	chr13:110395043-110400844	1.02645	25.9562	2.19522	1.43236	30.6374
chr13	47503694	47503967	MACS_peak_526	63.86	chr13	47122719	47122819	Rnf144b	XLOC_009587	chr13:47122719-47247991	0.0462784	1.5361	0	0.220441	1.18224
chr13	96772571	96772888	MACS_peak_570	63.71	chr13	96648966	96649066	Hmgcr	XLOC_010605	chr13:96648966-96670936	75.7104	83.8294	38.3028	47.2098	87.2283
chr13	29509650	29509913	MACS_peak_508	63.19	chr13	29191745	29191845	Cdkal1	XLOC_010211	chr13:29191745-29855674	9.84127	2.12401	12.4999	14.4356	7.98933
chr13	57301766	57301993	MACS_peak_544	62.75	chr13	57421194	57421294	Spock1	XLOC_010392	chr13:57421194-57908314	0.579588	0	0.239814	0.489691	0
chr13	17862271	17862480	MACS_peak_499	62.39	chr13	17880574	17880674	Rala	XLOC_010040	chr13:17880574-17944239	11.5798	16.7347	16.7877	14.6027	9.90915
chr13	39478964	39479255	MACS_peak_513	62.03	chr13	39249476	39249576	Gm38206	XLOC_009542	chr13:39249476-39249839	0	0	0	0	0
chr13	90674029	90674324	MACS_peak_563	61.48	chr13	90634084	90634184	Gm36966	XLOC_009821	chr13:90634084-90634497	0	0	0	0	0
chr13	28556356	28556720	MACS_peak_506	61.43	chr13	28460033	28460133	2610307P16Rik	XLOC_010206	chr13:28460033-28885620	3.04999	2.12613	8.36861	5.69236	1.29697
chr13	110503906	110504156	MACS_peak_586	61.06	chr13	110395043	110395143	Plk2	XLOC_009920	chr13:110395043-110400844	1.02645	25.9562	2.19522	1.43236	30.6374
chr13	41484763	41485064	MACS_peak_514	61.06	chr13	41577908	41578008	Gm24819	XLOC_010283	chr13:41577908-41578074	0	0	0	0	0
chr13	44501806	44502100	MACS_peak_520	60.88	chr13	44400435	44400535	1700029N11Rik	XLOC_009572	chr13:44400435-44457569	0	0	0	0	0
chr13	24933267	24933569	MACS_peak_503	60.69	chr13	24943151	24943251	Gpld1	XLOC_009444	chr13:24943151-24990753	0	0	0	0	0
chr13	46058369	46058631	MACS_peak_524	59.64	chr13	45965252	45965352	5033430I15Rik	XLOC_009577	chr13:45965252-45966508	0	0	0	0	0
chr13	103654343	103654711	MACS_peak_581	59.53	chr13	103641925	103642025	Gm24870	XLOC_009896	chr13:103641925-103642032	0	0	0	0	0
chr13	43880964	43881163	MACS_peak_518	59.45	chr13	43872801	43872901	Gm23117	XLOC_009570	chr13:43872801-43872909	0	0	0	0	0
chr13	84648136	84648505	MACS_peak_559	59.45	chr13	84690209	84690309	Gm26913	XLOC_010553	chr13:84690209-84690941	0	0	0	0	0
chr13	111568199	111568456	MACS_peak_589	59.2	chr13	111561371	111561471	Gm15288	XLOC_010692	chr13:111561371-111568553	0	0	0	0	0
chr13	110602939	110603175	MACS_peak_587	58.92	chr13	110395043	110395143	Plk2	XLOC_009920	chr13:110395043-110400844	1.02645	25.9562	2.19522	1.43236	30.6374
chr13	80389247	80389489	MACS_peak_558	58.2	chr13	80158662	80158762	Gm24635	XLOC_009794	chr13:80158662-80158790	0	0	0	0	0
chr13	12217732	12217973	MACS_peak_495	58.14	chr13	12186541	12186641	Mtr	XLOC_010015	chr13:12186541-12258113	7.07371	9.54673	9.2474	8.9736	10.8653
chr13	3433072	3433313	MACS_peak_491	58.14	chr13	3478229	3478329	2810429I04Rik	XLOC_009250	chr13:3478229-3501393	7.13866	2.32418	16.0032	4.09305	0
chr13	31631884	31632092	MACS_peak_509	57.76	chr13	31625815	31625915	Foxf2	XLOC_009491	chr13:31625815-31631403	0.1043	3.11035	1.39129	0.210736	0
chr13	93617705	93617950	MACS_peak_568	57.73	chr13	93616890	93616990	Gm15622	XLOC_009837	chr13:93616890-93637961	0	0	0	0	0
chr13	70797009	70797364	MACS_peak_550	57.64	chr13	70727801	70727901	Adamts16	XLOC_010505	chr13:70727801-70841811	0.0445179	0	0	0.650599	0
chr13	43531174	43531390	MACS_peak_517	57.54	chr13	43538411	43538511	Mcur1	XLOC_010293	chr13:43538411-43560191	0.963245	0.874997	0.68199	0.748766	4.92617
chr13	93532612	93532860	MACS_peak_566	57.51	chr13	93616890	93616990	Bhmt	XLOC_010584	chr13:93616890-93637961	0	0	0	0	0
chr13	57040283	57040558	MACS_peak_542	57.28	chr13	56930819	56930919	Gm22777	XLOC_010391	chr13:56930819-56930948	0	0	0	0	0
chr13	26002933	26003186	MACS_peak_504	56.93	chr13	25921032	25921132	Gm11351	XLOC_010190	chr13:25921032-25930941	0	0	0	0	0
chr13	57058414	57058724	MACS_peak_543	56.87	chr13	56930819	56930919	Gm22777	XLOC_010391	chr13:56930819-56930948	0	0	0	0	0
chr13	78688625	78688849	MACS_peak_557	56.64	chr13	78372986	78373086	Gm6317	XLOC_010539	chr13:78372986-78379128	0	0	0	0	0
chr13	99605259	99605515	MACS_peak_576	56.64	chr13	99641973	99642073	1700012J22Rik	XLOC_009878	chr13:99641973-99642803	0	0	0	0	0
chr13	92022939	92023221	MACS_peak_564	56.57	chr13	91880399	91880499	Rasgrf2	XLOC_010574	chr13:91880399-92131656	0	0	0	0	0
chr13	100580925	100581093	MACS_peak_579	56.53	chr13	100595956	100596056	Marveld2	XLOC_010643	chr13:100595956-100616971	0.238062	0.952411	0.0413249	0.275112	1.31411
chr13	105423546	105423772	MACS_peak_582	56.42	chr13	105443692	105443792	Htr1a	XLOC_009905	chr13:105443692-105448133	0	0	0	0	0
chr13	48970515	48970765	MACS_peak_529	56.02	chr13	48968286	48968386	Fam120aos	XLOC_009593	chr13:48968286-48972031	0.396582	0	0.54147	0.328163	0.281386
chr13	109815551	109815871	MACS_peak_585	55.97	chr13	110054186	110054286	Rab3c	XLOC_010685	chr13:110054186-110280206	0	0	0	0	0
chr13	97435216	97435566	MACS_peak_572	55.52	chr13	97434969	97435069	Gm8756	XLOC_010610	chr13:97434969-97497007	0	0	0	0	0
chr13	71112561	71112770	MACS_peak_551	55.44	chr13	71107088	71107188	Mir466f-4	XLOC_009752	chr13:71107088-71107209	0	0	0	0	0
chr13	111869999	111870452	MACS_peak_590	55.16	chr13	111867935	111868035	Gm15326	XLOC_009929	chr13:111867935-111874730	0	0	0	0	0
chr13	114514377	114514710	MACS_peak_594	54.85	chr13	114452261	114452361	Fst	XLOC_010708	chr13:114452261-114458730	0.94811	0.0924695	9.09155	2.53398	0
chr13	52707374	52707650	MACS_peak_538	54.78	chr13	52583172	52583272	Syk	XLOC_009623	chr13:52583172-52648792	0.502941	1.00908	0.620533	1.35573	3.32679
chr13	33042198	33042499	MACS_peak_510	54.73	chr13	33027415	33027515	Serpinb9b	XLOC_009499	chr13:33027415-33041884	0.297172	1.23278	0.219917	0.270349	0.415579
chr13	117231235	117231512	MACS_peak_596	54.7	chr13	117218700	117218800	Gm17509	XLOC_010714	chr13:117218700-117274098	0.192116	0	0	0.0816049	0
chr13	11836726	11837028	MACS_peak_494	54.64	chr13	11553102	11553202	Gm26956	XLOC_009277	chr13:11553102-12106945	0	0	0	0	0
chr13	93614455	93614793	MACS_peak_567	54.43	chr13	93616890	93616990	Bhmt	XLOC_010584	chr13:93616890-93637961	0	0	0	0	0
chr13	86267620	86267839	MACS_peak_560	54.29	chr13	86235826	86235926	Gm27025	XLOC_009808	chr13:86235826-86237727	0	0	0	0	0
chr13	113605231	113605398	MACS_peak_592	53.93	chr13	113592179	113592279	Snx18	XLOC_010705	chr13:113592179-113618564	9.49891	40.6423	17.1255	12.5341	21.9453
chr13	60018337	60018624	MACS_peak_546	53.82	chr13	60174404	60174504	Gas1	XLOC_010411	chr13:60174404-60177365	10.598	12.9795	16.675	22.3625	0.899399
chr13	22560053	22560364	MACS_peak_500	53.81	chr13	22556200	22556300	Vmn1r204	XLOC_009380	chr13:22556200-22557109	0	0	0	0	0
chr13	16361178	16361581	MACS_peak_498	53.64	chr13	16041045	16041145	Gm22628	XLOC_010035	chr13:16041045-16041152	0	0	0	0	0
chr13	89536381	89536671	MACS_peak_562	53.57	chr13	89540635	89540735	Gm8546	XLOC_010561	chr13:89540635-89611832	2.9195	0.943914	1.8036	4.52749	3.46174
chr13	97429735	97429951	MACS_peak_571	53.3	chr13	97434969	97435069	Gm8756	XLOC_010610	chr13:97434969-97497007	0	0	0	0	0
chr13	65258702	65258996	MACS_peak_549	53.23	chr13	65259538	65259638	Gm10775	XLOC_009712	chr13:65259538-65260826	0	0	0	0.0978792	0
chr13	55414640	55415017	MACS_peak_539	53.01	chr13	55417957	55418057	F12	XLOC_010372	chr13:55417957-55426793	0	0	0	0	0
chr13	62622964	62623262	MACS_peak_547	52.9	chr13	62624193	62624293	Gm24020	XLOC_009692	chr13:62624193-62624301	0	0	0	0	0
chr13	114216872	114217135	MACS_peak_593	52.69	chr13	114227110	114227210	Gm37907	XLOC_009951	chr13:114227110-114237432	0	0	0	0	0
chr13	115230737	115231062	MACS_peak_595	52.58	chr13	115116126	115116226	Gm25985	XLOC_009955	chr13:115116126-115116233	0	0	0	0	0
chr13	5897189	5897488	MACS_peak_492	52.25	chr13	5861488	5861588	Klf6	XLOC_009265	chr13:5861488-5870393	12.2459	57.2982	15.4274	15.0073	67.4001
chr13	51780871	51781139	MACS_peak_535	52.23	chr13	51846677	51846777	Gadd45g	XLOC_009621	chr13:51846677-51848468	2.14759	1.77364	0.875859	10.2524	2.08061
chr13	56085418	56085687	MACS_peak_540	52.14	chr13	56073618	56073718	H2afy	XLOC_010382	chr13:56073618-56136361	29.9003	23.7057	16.9415	34.9613	27.0903
chr13	33823554	33823794	MACS_peak_511	52.05	chr13	33832344	33832444	Serpinb6e	XLOC_010243	chr13:33832344-33843408	0	0	0	0	0
chr13	51881518	51881880	MACS_peak_536	51.77	chr13	51846677	51846777	Gadd45g	XLOC_009621	chr13:51846677-51848468	2.14759	1.77364	0.875859	10.2524	2.08061
chr13	72120941	72121360	MACS_peak_552	51.72	chr13	71957920	71958020	Irx1	XLOC_010507	chr13:71957920-71963723	0.180741	0.522972	0.472757	0.183848	0
chr13	107291638	107292067	MACS_peak_584	51.69	chr13	107413864	107413964	Apoo-ps	XLOC_010678	chr13:107413864-107414767	3.90414	0.204909	2.06318	2.67749	2.2322
chr13	48850817	48851001	MACS_peak_528	51.6	chr13	48871111	48871211	Phf2os1	XLOC_009592	chr13:48871111-48875460	0.116137	0	0	0	0
chr13	49157579	49157777	MACS_peak_531	51.6	chr13	49187484	49187584	Ninj1	XLOC_009594	chr13:49187484-49196244	1.61421	2.0846	0.635894	1.44034	2.46526
chr13	103420459	103420705	MACS_peak_580	51.44	chr13	103420801	103420901	Gm24441	XLOC_010661	chr13:103420801-103421082	0	0	0	0	0
chr13	9661594	9661840	MACS_peak_493	51.44	chr13	9684835	9684935	Zmynd11	XLOC_010009	chr13:9684835-9765321	14.6385	15.8192	19.0915	19.8954	23.5249
chr13	48146577	48146857	MACS_peak_527	51.16	chr13	48044230	48044330	Id4	XLOC_009588	chr13:48044230-48264036	0.360334	0.788436	0.546236	1.74978	0.135838
chr13	95988052	95988364	MACS_peak_569	51.06	chr13	95954593	95954693	Gm17190	XLOC_009854	chr13:95954593-96132577	0	0	0	0	0
chr13	99814015	99814301	MACS_peak_577	51.06	chr13	99898483	99898583	Cartpt	XLOC_010632	chr13:99898483-99900683	0	0	0	0	0
chr13	47003502	47003784	MACS_peak_525	50.98	chr13	47010672	47010772	2010001K21Rik	XLOC_009585	chr13:47010672-47011195	0	0	0	0	0
chr13	98919781	98920165	MACS_peak_575	50.87	chr13	98984084	98984184	1700024P04Rik	XLOC_010625	chr13:98984084-98984565	0	0	0	0	0
chr13	23307561	23307876	MACS_peak_502	50.79	chr13	23313524	23313624	Zfp322a	XLOC_010141	chr13:23313524-23385799	11.7227	13.517	14.0905	11.2642	9.5621
chr13	97453105	97453372	MACS_peak_573	50.75	chr13	97434969	97435069	Gm8756	XLOC_010610	chr13:97434969-97497007	0	0	0	0	0
chr13	12357471	12357757	MACS_peak_496	50.64	chr13	12378157	12378257	Gm5445	XLOC_009278	chr13:12378157-12378640	0	0	0	0	0
chr13	73376644	73376930	MACS_peak_554	50.64	chr13	73331008	73331108	Mrpl36	XLOC_009756	chr13:73331008-73332175	4.94722	0	5.86497	4.55619	6.22111
chr13	112427371	112427658	MACS_peak_591	50.56	chr13	112464069	112464169	Il6st	XLOC_009935	chr13:112464069-112510086	25.2793	94.9775	36.1292	35.9132	76.1704
chr13	93381433	93381621	MACS_peak_565	50.51	chr13	93430096	93430196	Jmy	XLOC_010583	chr13:93430096-93499808	11.9792	17.8674	27.1271	20.4723	23.2527
chr13	62833406	62833663	MACS_peak_548	50.38	chr13	62836883	62836983	Fbp2	XLOC_010440	chr13:62836883-62858400	0	0	0	0	0
chr13	56551981	56552240	MACS_peak_541	50.19	chr13	56542459	56542559	Lect2	XLOC_010389	chr13:56542459-56548538	0	0	0	0	0
chr13	49044200	49044493	MACS_peak_530	50.05	chr13	49036302	49036402	Wnk2	XLOC_010323	chr13:49036302-49148014	0.335642	0.50785	1.7418	0.341332	0
chr14	19417532	19417967	MACS_peak_601	358.89	chr14	19415856	19415956	Gm21738	XLOC_011781	chr14:19415856-19418930	0	0	0	0	0
chr14	54705770	54706226	MACS_peak_620	241.74	chr14	54710362	54710462	Cebpe	XLOC_012146	chr14:54710362-54712174	0	0	0	0	0
chr14	69161991	69162099	MACS_peak_637	152.84	chr14	69164796	69164896	1700092C10Rik	XLOC_012305	chr14:69164796-69175518	0	0	0	0	0
chr14	63908529	63908983	MACS_peak_633	132	chr14	63943673	63943773	Sox7	XLOC_011459	chr14:63943673-63950732	5.68708	70.6732	0.793611	12.5416	150.247
chr14	63062209	63062631	MACS_peak_631	95.02	chr14	63034086	63034186	Defb42	XLOC_011451	chr14:63034086-63058149	0.0195861	0	0	0	0
chr14	46662235	46662653	MACS_peak_614	91.62	chr14	46570212	46570312	Rubie	XLOC_012026	chr14:46570212-46575847	2.51646	0	8.75585	2.76196	0
chr14	34781099	34781427	MACS_peak_611	85.58	chr14	34759401	34759501	A930038B10Rik	XLOC_010982	chr14:34759401-34770553	0	0	0	0	0
chr14	106679823	106680135	MACS_peak_660	80.34	chr14	106698108	106698208	Gm17366	XLOC_012451	chr14:106698108-106698298	0	0	0	0	0
chr14	77643746	77643990	MACS_peak_646	75.47	chr14	77794822	77794922	Gm1587	XLOC_012377	chr14:77794822-77798864	0	0	0	0	0
chr14	34585506	34585815	MACS_peak_610	73.33	chr14	34590617	34590717	Opn4	XLOC_011892	chr14:34590617-34600142	0	0	0	0	0
chr14	47240654	47240819	MACS_peak_616	72.88	chr14	47240943	47241043	Gm24378	XLOC_012034	chr14:47240943-47276857	0	0	0	0	0
chr14	84739036	84739216	MACS_peak_652	71.25	chr14	84443562	84443662	Pcdh17	XLOC_011557	chr14:84443562-84537060	0.270368	10.5227	0.0166793	0.601494	52.3985
chr14	25464835	25464982	MACS_peak_605	69.45	chr14	25455736	25455836	Zmiz1	XLOC_010895	chr14:25455736-25666743	23.3852	51.3962	31.5044	21.9082	38.7733
chr14	28061980	28062184	MACS_peak_608	68.35	chr14	27622441	27622541	Erc2	XLOC_010922	chr14:27622441-28478537	0.250247	0.816188	0.548388	0.379921	0.570735
chr14	78096949	78097158	MACS_peak_647	68.17	chr14	78070716	78070816	Fam216b	XLOC_012379	chr14:78070716-78090786	0	0	0	0	0
chr14	92917672	92917934	MACS_peak_655	67.42	chr14	93013409	93013509	Gm23509	XLOC_012407	chr14:93013409-93890679	0	0	0	0	0
chr14	55330921	55331147	MACS_peak_621	65.91	chr14	55420268	55420368	Gm8894	XLOC_012163	chr14:55420268-55420724	3.72708	0.336252	2.59051	5.52491	4.16079
chr14	67242059	67242440	MACS_peak_636	65.76	chr14	67233291	67233391	Gm23178	XLOC_012291	chr14:67233291-67437171	0	0	0	0	0
chr14	63335135	63335493	MACS_peak_632	64.87	chr14	63372836	63372936	Blk	XLOC_012262	chr14:63372836-63417187	0	0	0	0	0
chr14	22165336	22165510	MACS_peak_603	62.78	chr14	22019711	22019811	Gm27532	XLOC_011810	chr14:22019711-23094571	0	0	0	0	0
chr14	82772917	82773088	MACS_peak_650	62.78	chr14	82384365	82384465	Gm22891	XLOC_012395	chr14:82384365-82384529	0	0	0	0	0
chr14	74995893	74996189	MACS_peak_644	61.39	chr14	75016026	75016126	5031414D18Rik	XLOC_011527	chr14:75016026-75052532	0	0	0	0	0
chr14	124566620	124566833	MACS_peak_669	61.21	chr14	123977906	123978006	Gm15422	XLOC_012495	chr14:123977906-124677127	0	0	0	0	0
chr14	70106982	70107245	MACS_peak_638	59.8	chr14	70100144	70100244	Ccar2	XLOC_012324	chr14:70100144-70153811	9.27512	15.8452	13.0013	10.6676	16.3222
chr14	119796203	119796431	MACS_peak_663	59.51	chr14	120019584	120019684	Oxgr1	XLOC_012475	chr14:120019584-120042435	0	0	0	0	0
chr14	73308486	73308752	MACS_peak_642	59.51	chr14	73362230	73362330	Itm2b	XLOC_012351	chr14:73362230-73385271	11.2791	8.96609	16.8968	11.907	19.669
chr14	95773652	95773852	MACS_peak_656	59.45	chr14	95881265	95881365	4921530L21Rik	XLOC_011568	chr14:95881265-95882775	0	0	0	0	0
chr14	72113427	72113659	MACS_peak_641	59.4	chr14	72131087	72131187	Gm23735	XLOC_011518	chr14:72131087-72131221	0	0	0	0	0
chr14	41037015	41037301	MACS_peak_612	59.16	chr14	41049208	41049308	Dydc2	XLOC_011909	chr14:41049208-41069074	0	0	0	0	0
chr14	12926621	12926892	MACS_peak_598	59.05	chr14	12867552	12867652	Gm5457	XLOC_010834	chr14:12867552-12867888	0	0	0	0.384416	1.59663
chr14	19960906	19961090	MACS_peak_602	58.87	chr14	19872558	19872658	Gng2	XLOC_011787	chr14:19872558-19977627	12.3211	17.0686	16.1185	10.9517	11.9604
chr14	75691498	75691793	MACS_peak_645	58.28	chr14	75702350	75702450	Gm24876	XLOC_012364	chr14:75702350-75754493	0	0	0	0	0
chr14	9329651	9329951	MACS_peak_597	57.8	chr14	9550091	9550191	Fhit	XLOC_011755	chr14:9550091-11162035	0.153739	0	0	0.083647	0.516036
chr14	55824016	55824373	MACS_peak_622	57.68	chr14	55824794	55824894	Nfatc4	XLOC_011391	chr14:55824794-55833943	10.9597	3.52115	14.1596	6.1661	0.944925
chr14	119832741	119833122	MACS_peak_664	57.26	chr14	120019584	120019684	Oxgr1	XLOC_012475	chr14:120019584-120042435	0	0	0	0	0
chr14	65494560	65494793	MACS_peak_635	57.26	chr14	65530445	65530545	Elp3	XLOC_012278	chr14:65530445-65593112	14.2145	12.3725	19.9727	16.2707	11.6029
chr14	122436160	122436379	MACS_peak_667	57.2	chr14	122434853	122434953	Gm5089	XLOC_012486	chr14:122434853-122451115	1.59545	0	0.351267	2.51782	0
chr14	86198915	86199166	MACS_peak_653	57.17	chr14	86311288	86311388	Gm23926	XLOC_012396	chr14:86311288-86311378	0	0	0	0	0
chr14	102902703	102902920	MACS_peak_659	56.56	chr14	102976580	102976680	AC102815.1,Kctd12	XLOC_012432	chr14:102976580-102982637	1.88905	4.57535	3.11006	4.15949	10.0373
chr14	49072038	49072264	MACS_peak_618	56.42	chr14	49012145	49012245	Exoc5	XLOC_012043	chr14:49012145-49087723	22.7766	22.7617	27.949	14.376	25.5539
chr14	124801530	124801750	MACS_peak_670	56.17	chr14	123977906	123978006	Gm15422	XLOC_012495	chr14:123977906-124677127	0	0	0	0	0
chr14	63957782	63958130	MACS_peak_634	55.72	chr14	63971121	63971221	4930578I06Rik	XLOC_012267	chr14:63971121-63987780	0	0	0	0	0
chr14	56312323	56312469	MACS_peak_625	55.2	chr14	56365067	56365167	Atp12a	XLOC_011399	chr14:56365067-56388551	0	0	0	0	0
chr14	14818296	14818627	MACS_peak_599	55.02	chr14	14820764	14820864	Nek10	XLOC_010844	chr14:14820764-15006743	0.0945949	2.34259	0.0482234	0.17212	0
chr14	22623214	22623488	MACS_peak_604	54.96	chr14	22019711	22019811	Gm27532	XLOC_011810	chr14:22019711-23094571	0	0	0	0	0
chr14	59922850	59923081	MACS_peak_629	54.8	chr14	59647530	59647630	Gm6913	XLOC_011422	chr14:59647530-60197179	0	0	0	0	0
chr14	92717327	92717588	MACS_peak_654	54.46	chr14	92496627	92496727	Gm37341	XLOC_011566	chr14:92496627-92496998	0	0	0	0	0
chr14	101377627	101377904	MACS_peak_657	54.39	chr14	101442359	101442459	Tbc1d4	XLOC_012428	chr14:101442359-101609191	8.03141	5.00255	14.2929	10.7383	11.9337
chr14	48938227	48938473	MACS_peak_617	54.33	chr14	49001716	49001816	Gm23470	XLOC_012042	chr14:49001716-49001836	0	0	0	0	0
chr14	59445032	59445314	MACS_peak_628	54.26	chr14	59440980	59441080	Cab39l	XLOC_011419	chr14:59440980-59548903	4.32907	4.91641	8.35207	9.1094	5.27311
chr14	25575840	25576151	MACS_peak_606	54.21	chr14	25694153	25694253	Ppif	XLOC_010897	chr14:25694153-25700468	8.87834	7.44747	9.06145	7.13871	2.53306
chr14	122935145	122935343	MACS_peak_668	53.93	chr14	123276640	123276740	Nalcn	XLOC_012492	chr14:123276640-123627144	0	0	0.0555838	0	0
chr14	58809925	58810314	MACS_peak_627	53.79	chr14	58878832	58878932	Gm9022	XLOC_012223	chr14:58878832-58880228	0	0	0	0	0
chr14	83429370	83429659	MACS_peak_651	53.65	chr14	83405630	83405730	Gm24774	XLOC_011556	chr14:83405630-83405764	0	0	0	0	0
chr14	107744040	107744243	MACS_peak_661	53.57	chr14	108379563	108379663	Gm24818	XLOC_011603	chr14:108379563-108379724	0	0	0	0	0
chr14	56270897	56271100	MACS_peak_623	53.57	chr14	56258855	56258955	Gzmb	XLOC_012196	chr14:56258855-56262260	0	0	0	0	0
chr14	117304012	117304287	MACS_peak_662	53.18	chr14	116925296	116925396	Gpc6	XLOC_011615	chr14:116925296-117979529	17.8615	21.4704	27.4207	19.0701	5.75609
chr14	82261436	82261696	MACS_peak_649	52.97	chr14	82384365	82384465	Gm22891	XLOC_012395	chr14:82384365-82384529	0	0	0	0	0
chr14	122338298	122338595	MACS_peak_666	52.43	chr14	122434853	122434953	Gm5089	XLOC_012486	chr14:122434853-122451115	1.59545	0	0.351267	2.51782	0
chr14	56850815	56851144	MACS_peak_626	52.24	chr14	56852757	56852857	Gm27635	XLOC_012205	chr14:56852757-56852816	0	0	0	0	0
chr14	70765677	70765945	MACS_peak_639	52.23	chr14	70852932	70853032	2410012E07Rik	XLOC_011516	chr14:70852932-70873954	0.146271	0	0	0	0
chr14	47077291	47077562	MACS_peak_615	51.96	chr14	47153894	47153994	Gch1	XLOC_012032	chr14:47153894-47189413	0.025203	0	0.687968	0	0
chr14	17484660	17484901	MACS_peak_600	51.94	chr14	17660959	17661059	Gm24140	XLOC_011772	chr14:17660959-18038088	0	0	0	0	0
chr14	73470870	73471173	MACS_peak_643	51.87	chr14	73510048	73510148	Med4	XLOC_011522	chr14:73510048-73518545	7.82981	13.6069	16.7702	17.8629	4.2739
chr14	54636735	54636977	MACS_peak_619	51.84	chr14	54631991	54632091	4930579G18Rik	XLOC_011364	chr14:54631991-54690742	0	0	0	0	0
chr14	102142925	102143198	MACS_peak_658	51.78	chr14	102329529	102329629	Gm22347	XLOC_012431	chr14:102329529-102329661	0	0	0	0	0
chr14	29882631	29882967	MACS_peak_609	51.65	chr14	29968307	29968407	Selk	XLOC_010926	chr14:29968307-29975074	1.42947	2.70859	1.95136	4.16409	6.47742
chr14	62031218	62031462	MACS_peak_630	51.64	chr14	62201914	62202014	Gm26969	XLOC_012250	chr14:62201914-62204352	0	0	0	0	0
chr14	56312086	56312312	MACS_peak_624	50.94	chr14	56365067	56365167	Atp12a	XLOC_011399	chr14:56365067-56388551	0	0	0	0	0
chr14	45437861	45438113	MACS_peak_613	50.85	chr14	45458791	45458891	Gm22637	XLOC_012018	chr14:45458791-45530118	3.91208	1.64566	5.24967	0	0
chr14	78290603	78290889	MACS_peak_648	50.64	chr14	78277444	78277544	Tnfsf11	XLOC_012382	chr14:78277444-78308043	0	0	0	0	0
chr14	71177381	71177730	MACS_peak_640	50.61	chr14	71371001	71371101	Gm37455	XLOC_012342	chr14:71371001-71371530	0	0	0	0	0
chr14	121025102	121025293	MACS_peak_665	50.51	chr14	121035199	121035299	B930095G15Rik	XLOC_011637	chr14:121035199-121283744	1.57875	2.12598	2.03961	2.90824	1.32389
chr14	27621024	27621284	MACS_peak_607	50.09	chr14	27622441	27622541	Erc2	XLOC_010922	chr14:27622441-28478537	0.250247	0.816188	0.548388	0.379921	0.570735
chr15	75086232	75087031	MACS_peak_724	217.41	chr15	75076209	75076309	Gm28502	XLOC_013332	chr15:75076209-75079094	0	0	0	0	0
chr15	21656487	21656614	MACS_peak_681	166.83	chr15	21947330	21947430	AC166159.1	XLOC_013129	chr15:21947330-21947499	0	0	0	0	0
chr15	58594766	58595218	MACS_peak_707	158.63	chr15	58510047	58510147	Fer1l6	XLOC_012674	chr15:58510047-58665092	0	0.0501151	0	0.0636836	0.176251
chr15	9074695	9075060	MACS_peak_675	120.24	chr15	9071259	9071359	Nadk2	XLOC_012527	chr15:9071259-9110487	21.6189	10.3725	30.3976	33.0214	24.6899
chr15	51828680	51829291	MACS_peak_699	113.22	chr15	51786557	51786657	Eif3h	XLOC_013223	chr15:51786557-51865481	24.2881	15.1935	24.9623	31.6314	17.013
chr15	36360624	36361162	MACS_peak_692	112.28	chr15	36308143	36308243	Rpl7a-ps3	XLOC_013172	chr15:36308143-36308956	0.129753	0	0	0	0
chr15	82341818	82342244	MACS_peak_744	102.37	chr15	82338941	82339041	Fam109b,Smdt1	XLOC_012863	chr15:82338941-82349091	14.3289	15.4559	22.7804	22.5317	21.9515
chr15	59012870	59013216	MACS_peak_709	102.29	chr15	58941243	58941343	Mtss1	XLOC_013260	chr15:58941243-59082026	8.61175	24.1689	14.7571	7.62766	20.9852
chr15	103258318	103258819	MACS_peak_779	99.33	chr15	103248211	103248311	Nfe2	XLOC_013696	chr15:103248211-103258403	0	0	0	1.06862	0
chr15	69185457	69185593	MACS_peak_721	91.36	chr15	68928419	68928519	Khdrbs3	XLOC_012716	chr15:68928419-69093512	2.5584	1.27246	3.86813	3.83979	2.75231
chr15	76523613	76524004	MACS_peak_727	82.77	chr15	76516202	76516302	Scrt1	XLOC_013371	chr15:76516202-76522129	0.0202112	0	0.0322478	0.0978434	0.817974
chr15	25608769	25609195	MACS_peak_686	82.5	chr15	25622524	25622624	Gm2862	XLOC_012569	chr15:25622524-25813673	0	0	0	0	0
chr15	97379481	97379878	MACS_peak_768	80.79	chr15	97244073	97244173	Pced1b	XLOC_012954	chr15:97244073-97385689	3.76469	2.37952	2.86164	3.87702	14.3576
chr15	67151205	67151475	MACS_peak_719	80.72	chr15	67102874	67102974	St3gal1	XLOC_013289	chr15:67102874-67113992	1.31505	26.6123	1.95362	2.09344	28.8303
chr15	7608982	7609232	MACS_peak_674	77.9	chr15	7669964	7670064	Gm37743	XLOC_013092	chr15:7669964-7670340	0	0	0	0	0
chr15	103339378	103340070	MACS_peak_780	77.66	chr15	103344288	103344388	Mir6963	XLOC_013700	chr15:103344288-103366763	0	0	0	0	0
chr15	89497699	89498157	MACS_peak_761	76.13	chr15	89499622	89499722	Gm15609	XLOC_013542	chr15:89499622-89560261	0.0804489	0	0	0	0
chr15	92344472	92344826	MACS_peak_763	76.02	chr15	92344358	92344458	Gm26760	XLOC_012940	chr15:92344358-92378088	0.142248	0	0	0.278553	0
chr15	96969954	96970477	MACS_peak_767	75.66	chr15	96994822	96994922	Slc38a4	XLOC_013579	chr15:96994822-97055956	138.319	98.5058	178.355	95.9128	55.1947
chr15	10767587	10767797	MACS_peak_679	74.66	chr15	10714835	10714935	4930556M19Rik	XLOC_012535	chr15:10714835-10790123	0.133346	0	0	0.0272436	0
chr15	99664564	99665022	MACS_peak_771	74.35	chr15	99670717	99670817	Asic1	XLOC_012992	chr15:99670717-99701127	0.965219	0.238099	0.47297	0.988915	0
chr15	65039236	65039490	MACS_peak_717	74.3	chr15	65015155	65015255	Gm5046	XLOC_012701	chr15:65015155-65015467	0	0	0	0	0
chr15	85652599	85652764	MACS_peak_753	72.88	chr15	85655665	85655765	Gm37699	XLOC_012897	chr15:85655665-85659003	0	0	0	0	0
chr15	78571673	78572031	MACS_peak_730	72.37	chr15	78559168	78559268	Rac2	XLOC_013412	chr15:78559168-78572783	0	0.334709	0	0	0.159946
chr15	103251567	103252082	MACS_peak_778	71.33	chr15	103248211	103248311	Nfe2	XLOC_013696	chr15:103248211-103258403	0	0	0	1.06862	0
chr15	62038981	62039244	MACS_peak_713	70.4	chr15	62037985	62038085	Gm27782	XLOC_012689	chr15:62037985-62378096	0	0	0	0	0
chr15	67147848	67148004	MACS_peak_718	69.45	chr15	67102874	67102974	St3gal1	XLOC_013289	chr15:67102874-67113992	1.31505	26.6123	1.95362	2.09344	28.8303
chr15	38301821	38302142	MACS_peak_693	68.79	chr15	38294412	38294512	Klf10	XLOC_013190	chr15:38294412-38300707	12.6387	16.0277	28.0587	10.992	12.7361
chr15	34324725	34324947	MACS_peak_691	68.62	chr15	34306679	34306779	Matn2	XLOC_012591	chr15:34306679-34436242	0.0885547	0.195893	0.326206	0.196121	0.097873
chr15	80000739	80001061	MACS_peak_734	65.97	chr15	79995899	79995999	Mir7213	XLOC_013441	chr15:79995899-80014808	0	0	0	0	0
chr15	88148143	88148495	MACS_peak_758	65.48	chr15	87795849	87795949	Mir6393	XLOC_013519	chr15:87795849-87795943	0	0	0	0	0
chr15	80740017	80740420	MACS_peak_740	63.98	chr15	80711318	80711418	Mir5113,Tnrc6b	XLOC_012836	chr15:80711318-80941086	17.0049	47.5476	23.3221	21.414	32.0183
chr15	83038235	83038419	MACS_peak_747	63.65	chr15	82997720	82997820	Nfam1	XLOC_013486	chr15:82997720-83033306	2.69464	0.564061	1.99028	1.93983	0
chr15	48790045	48790260	MACS_peak_697	62.83	chr15	48906651	48906751	Gm23185	XLOC_013221	chr15:48906651-48906736	0	0	0	0	0
chr15	80646419	80646732	MACS_peak_738	62.52	chr15	80623504	80623604	Grap2	XLOC_012833	chr15:80623504-80650559	1.49237	1.61218	0.0738902	2.47672	4.47141
chr15	100218497	100218750	MACS_peak_772	61.92	chr15	100227818	100227918	Atf1	XLOC_013001	chr15:100227818-100261244	6.77227	20.4574	31.5809	9.50839	12.1188
chr15	26756942	26757150	MACS_peak_687	61.8	chr15	26543083	26543183	Fbxl7	XLOC_013137	chr15:26543083-26895049	1.1863	6.2051	0.921619	0.811677	0
chr15	86484804	86485282	MACS_peak_755	61.77	chr15	86214458	86214558	Tbc1d22a	XLOC_012907	chr15:86214458-86498503	3.34652	1.33846	3.5746	2.31212	2.75227
chr15	72928813	72929077	MACS_peak_723	61.44	chr15	73090391	73090491	Ago2	XLOC_013304	chr15:73090391-73184840	39.9555	94.7632	62.643	53.0529	143.264
chr15	41227199	41227610	MACS_peak_695	61.35	chr15	41173700	41173800	4930555K19Rik	XLOC_012630	chr15:41173700-41173871	0	0	0	0	0
chr15	64227030	64227243	MACS_peak_715	61.21	chr15	64086856	64086956	Gm20717	XLOC_012699	chr15:64086856-64382919	0	0	0	0	0
chr15	82635455	82635705	MACS_peak_746	61.06	chr15	82641944	82642044	Gm27463	XLOC_013478	chr15:82641944-82642001	0	0	0	0	0
chr15	102721713	102722058	MACS_peak_776	60.71	chr15	102706778	102706878	Calcoco1	XLOC_013688	chr15:102706778-102722178	15.3157	15.4066	5.15861	18.3482	5.73992
chr15	23973046	23973266	MACS_peak_682	60.4	chr15	23646419	23646519	Gm23980	XLOC_013131	chr15:23646419-23646577	0	0	0	0	0
chr15	42912519	42912802	MACS_peak_696	60.14	chr15	43020810	43020910	Rspo2	XLOC_013205	chr15:43020810-43170818	0	0	0	0	0
chr15	85970281	85970644	MACS_peak_754	59.97	chr15	85898757	85898857	Celsr1	XLOC_013515	chr15:85898757-86033777	8.40979	2.29494	20.2468	6.97432	0.643661
chr15	80590068	80590328	MACS_peak_736	59.88	chr15	80623504	80623604	Mir6957	XLOC_012834	chr15:80623504-80650559	0	0	0	0	0
chr15	75613360	75613693	MACS_peak_726	59.68	chr15	75616678	75616778	Zfp41	XLOC_012746	chr15:75616678-75625300	9.28897	12.8818	11.6881	6.70608	5.00235
chr15	59104333	59104599	MACS_peak_710	59.51	chr15	59210907	59211007	Gm5045	XLOC_012679	chr15:59210907-59211720	1.29022	0	3.27628	2.53581	1.70525
chr15	83220607	83220892	MACS_peak_748	59.26	chr15	83226725	83226825	A4galt	XLOC_013491	chr15:83226725-83251774	0.404485	0	0	0.662678	0
chr15	83801993	83802212	MACS_peak_751	59.16	chr15	83779466	83779566	Mpped1	XLOC_012877	chr15:83779466-83858494	2.01316	0	0.390782	0.638153	0
chr15	52359186	52359473	MACS_peak_701	59.06	chr15	52295552	52295652	Slc30a8	XLOC_012653	chr15:52295552-52335798	0	0	0	0	0
chr15	83686559	83686960	MACS_peak_749	58.02	chr15	83602582	83602682	Scube1	XLOC_013499	chr15:83602582-83725021	2.07094	0.198288	1.81285	1.24806	0
chr15	87005393	87005636	MACS_peak_756	57.93	chr15	87068992	87069092	Gm23416	XLOC_012908	chr15:87068992-87069087	0	0	0	0	0
chr15	55870297	55870583	MACS_peak_702	57.71	chr15	55638842	55638942	Sntb1	XLOC_013241	chr15:55638842-55906949	0.375209	1.00072	0.335	0.80188	0.214378
chr15	4005749	4006036	MACS_peak_671	57.63	chr15	3996038	3996138	Gm2093	XLOC_012498	chr15:3996038-4015858	0.100741	0	0.267005	0.243497	0.0482065
chr15	102043266	102043570	MACS_peak_775	57.43	chr15	102028215	102028315	Krt18	XLOC_013034	chr15:102028215-102032026	21.1145	31.412	14.0115	12.5327	6.07254
chr15	83755924	83756173	MACS_peak_750	57.33	chr15	83779466	83779566	Mpped1	XLOC_012877	chr15:83779466-83858494	2.01316	0	0.390782	0.638153	0
chr15	80518941	80519148	MACS_peak_735	57.09	chr15	80452239	80452339	Enthd1	XLOC_013447	chr15:80452239-80560470	0	0	0	0	0
chr15	77224568	77224822	MACS_peak_729	56.84	chr15	77078989	77079089	Rbfox2	XLOC_013384	chr15:77078989-77307053	40.4442	31.5317	38.2341	37.1845	31.1423
chr15	10813339	10813636	MACS_peak_680	56.78	chr15	10714835	10714935	4930556M19Rik	XLOC_012535	chr15:10714835-10790123	0.133346	0	0	0.0272436	0
chr15	57999713	57999968	MACS_peak_705	56.72	chr15	57985418	57985518	Fam83a	XLOC_012669	chr15:57985418-58011009	0.0406133	0	0	0	0
chr15	25457829	25458012	MACS_peak_685	56.53	chr15	25414191	25414291	Gm5468	XLOC_012567	chr15:25414191-25414844	1.44191	0	0.180748	0	0
chr15	87329266	87329451	MACS_peak_757	56.53	chr15	87169112	87169212	n-R5s42	XLOC_012909	chr15:87169112-87169216	0	0	0	0	0
chr15	58687124	58687384	MACS_peak_708	56.26	chr15	58780460	58780560	Gm20712	XLOC_013255	chr15:58780460-58781951	0.278346	0	1.02047	0.208774	1.54337
chr15	79765417	79765693	MACS_peak_732	56.02	chr15	79761452	79761552	Dnal4	XLOC_013437	chr15:79761452-79777849	3.25532	2.36703	6.91908	4.84909	6.27128
chr15	75550285	75550515	MACS_peak_725	55.99	chr15	75551267	75551367	Ly6h	XLOC_013344	chr15:75551267-75567255	0	0	0	0	0
chr15	79984083	79984354	MACS_peak_733	55.23	chr15	79995899	79995999	Mir7213	XLOC_013441	chr15:79995899-80014808	0	0	0	0	0
chr15	9711759	9712056	MACS_peak_677	55.11	chr15	9578192	9578292	Spef2	XLOC_013102	chr15:9578192-9748868	0.0407022	0	0	0.0848336	0
chr15	79185917	79186129	MACS_peak_731	55.09	chr15	79166040	79166140	Gm10863	XLOC_012813	chr15:79166040-79227524	0	0	0	0	0
chr15	80623137	80623515	MACS_peak_737	55.09	chr15	80671846	80671946	Fam83f	XLOC_012835	chr15:80671846-80700420	0.11954	0	0.415235	0.750079	0
chr15	10401123	10401396	MACS_peak_678	55.05	chr15	10446755	10446855	Dnajc21	XLOC_013103	chr15:10446755-10470516	11.2198	3.57751	7.31659	20.0019	9.34712
chr15	9348055	9348329	MACS_peak_676	54.96	chr15	9335549	9335649	Ugt3a2	XLOC_012530	chr15:9335549-9370955	0	0	0	0	0
chr15	96060180	96060483	MACS_peak_765	54.54	chr15	96051615	96051715	D030018L15Rik	XLOC_013572	chr15:96051615-96079553	0.251644	0	0	0.213642	0
chr15	48933818	48934062	MACS_peak_698	54.53	chr15	48906651	48906751	Gm23185	XLOC_013221	chr15:48906651-48906736	0	0	0	0	0
chr15	90425994	90426274	MACS_peak_762	54.43	chr15	90487481	90487581	Cpne8	XLOC_013547	chr15:90487481-90679432	0.644885	0.161431	2.33123	1.26916	0.980625
chr15	5602756	5603038	MACS_peak_672	54.26	chr15	5864305	5864405	Gm27760	XLOC_012510	chr15:5864305-5864419	0	0	0	0	0
chr15	30321147	30321430	MACS_peak_689	54.17	chr15	30172592	30172692	Gm23956	XLOC_012578	chr15:30172592-31029311	0	0	0	0	0
chr15	83954487	83954772	MACS_peak_752	53.99	chr15	83866711	83866811	Rpl31-ps22	XLOC_012878	chr15:83866711-84065379	0	0	0	0	0
chr15	80697652	80698092	MACS_peak_739	53.98	chr15	80711318	80711418	Mir5113,Tnrc6b	XLOC_012836	chr15:80711318-80941086	17.0049	47.5476	23.3221	21.414	32.0183
chr15	24595003	24595227	MACS_peak_684	53.74	chr15	24820544	24820644	Gm22810	XLOC_013132	chr15:24820544-24820702	0	0	0	0	0
chr15	103382551	103382905	MACS_peak_781	53.7	chr15	103378070	103378170	Gm37322	XLOC_013071	chr15:103378070-103378407	0.34555	0	0	0	0
chr15	81068977	81069180	MACS_peak_741	53.57	chr15	80977764	80977864	Gm25131	XLOC_012840	chr15:80977764-81190757	0	0	0	0	0
chr15	24467430	24467724	MACS_peak_683	53.23	chr15	24820544	24820644	Gm22810	XLOC_013132	chr15:24820544-24820702	0	0	0	0	0
chr15	59735503	59735761	MACS_peak_712	53.16	chr15	59648349	59648449	Trib1	XLOC_012683	chr15:59648349-59656550	5.02711	7.66986	5.79738	8.99984	9.13103
chr15	77162731	77162993	MACS_peak_728	52.78	chr15	77078989	77079089	Rbfox2	XLOC_013384	chr15:77078989-77307053	40.4442	31.5317	38.2341	37.1845	31.1423
chr15	100920788	100920967	MACS_peak_774	52.74	chr15	100869857	100869957	Scn8a	XLOC_013014	chr15:100869857-101045938	5.84942	4.27754	8.19327	7.35763	3.21321
chr15	28061897	28062258	MACS_peak_688	52.59	chr15	28203751	28203851	Dnah5	XLOC_012576	chr15:28203751-28472045	0.00758027	0.0122721	0.0518169	0.00436301	0.154948
chr15	93538782	93539109	MACS_peak_764	52.41	chr15	93499113	93499213	Prickle1	XLOC_013559	chr15:93499113-93595891	3.58342	47.1109	7.00783	3.25126	21.5542
chr15	97641571	97641901	MACS_peak_769	52.35	chr15	97675104	97675204	Rpap3	XLOC_013581	chr15:97675104-97705822	4.65883	3.83242	4.38574	5.98985	3.3417
chr15	56300338	56300636	MACS_peak_703	52.34	chr15	56665626	56665726	Has2	XLOC_013242	chr15:56665626-56778399	27.6118	86.8597	42.1057	27.2296	65.5782
chr15	62192607	62192844	MACS_peak_714	52	chr15	62037985	62038085	Gm27782	XLOC_012689	chr15:62037985-62378096	0	0	0	0	0
chr15	38540404	38540675	MACS_peak_694	51.96	chr15	38549343	38549443	2310043O21Rik	XLOC_013193	chr15:38549343-38594934	0	0	0	0	0
chr15	72905305	72905598	MACS_peak_722	51.63	chr15	73090391	73090491	Ago2	XLOC_013304	chr15:73090391-73184840	39.9555	94.7632	62.643	53.0529	143.264
chr15	56780094	56780279	MACS_peak_704	51.6	chr15	56665626	56665726	Has2os	XLOC_012666	chr15:56665626-56778399	0.700339	0	0	1.85947	0.788731
chr15	59154855	59155130	MACS_peak_711	51.6	chr15	59210907	59211007	Gm5045	XLOC_012679	chr15:59210907-59211720	1.29022	0	3.27628	2.53581	1.70525
chr15	82071050	82071327	MACS_peak_743	51.42	chr15	82069996	82070096	Mei1	XLOC_012856	chr15:82069996-82126811	0.0231261	0.0405181	0.237585	0	0
chr15	88296248	88296495	MACS_peak_759	51.34	chr15	88600301	88600401	Zdhhc25	XLOC_012911	chr15:88600301-88601669	0	0	0	0	0
chr15	97940931	97941196	MACS_peak_770	50.95	chr15	97935284	97935384	Gm22202	XLOC_012957	chr15:97935284-97935595	0	0	0	0	0
chr15	58143263	58143551	MACS_peak_706	50.87	chr15	58141435	58141535	Gm23475	XLOC_013251	chr15:58141435-58158652	0	0	0	0	0
chr15	102999338	102999604	MACS_peak_777	50.85	chr15	103018933	103019033	Hoxc4	XLOC_013066	chr15:103018933-103036852	0	1.28246	0.287689	0	0
chr15	6385202	6385429	MACS_peak_673	50.83	chr15	6445326	6445426	C9	XLOC_012512	chr15:6445326-6498751	0	0	0	0	0
chr15	52185418	52185702	MACS_peak_700	50.81	chr15	52295552	52295652	Slc30a8	XLOC_012653	chr15:52295552-52335798	0	0	0	0	0
chr15	34223117	34223370	MACS_peak_690	50.76	chr15	34238025	34238125	Laptm4b	XLOC_012590	chr15:34238025-34284295	26.7435	3.16724	43.3644	32.0827	38.5671
chr15	100516374	100516664	MACS_peak_773	50.67	chr15	100502798	100502898	Tfcp2	XLOC_013641	chr15:100502798-100552008	3.21176	3.66596	2.55534	2.87655	0.976392
chr15	81361552	81361784	MACS_peak_742	50.67	chr15	81363668	81363768	St13	XLOC_013451	chr15:81363668-81400077	60.6741	47.511	78.2686	74.9152	68.9067
chr15	82445222	82445508	MACS_peak_745	50.64	chr15	82452376	82452476	Cyp2d9,Gm27622	XLOC_012866	chr15:82452376-82456827	0	0	0	0	0
chr15	96626986	96627254	MACS_peak_766	50.64	chr15	96671792	96671892	Gm22045	XLOC_012952	chr15:96671792-96671900	0	0	0	0	0
chr15	67412907	67413136	MACS_peak_720	50.62	chr15	67226768	67226868	1700012I11Rik	XLOC_012712	chr15:67226768-67377094	0	0	0	0	0
chr15	88848814	88849083	MACS_peak_760	50.54	chr15	88862185	88862285	Pim3	XLOC_012915	chr15:88862185-88865718	5.24728	4.72741	3.5844	3.06284	5.01365
chr15	64986072	64986364	MACS_peak_716	50.13	chr15	64979543	64979643	Gm21961	XLOC_013279	chr15:64979543-65014904	0	0	0	0	0
chr16	76561001	76561133	MACS_peak_851	136.96	chr16	76403208	76403308	Gm9843	XLOC_014727	chr16:76403208-76403712	116.321	32.3818	92.6305	102.004	39.317
chr16	70917529	70917637	MACS_peak_848	121.99	chr16	71174821	71174921	Gm24968	XLOC_014715	chr16:71174821-71174928	0	0	0	0	0
chr16	93147531	93147835	MACS_peak_866	119.74	chr16	93072754	93072854	Gm28003	XLOC_014229	chr16:93072754-93072822	0	0	0	0	0
chr16	32509379	32510047	MACS_peak_812	117.86	chr16	32496264	32496364	Zdhhc19	XLOC_013945	chr16:32496264-32561966	0	0	0	0	0
chr16	91545457	91545902	MACS_peak_863	107.5	chr16	91547071	91547171	Ifngr2	XLOC_014214	chr16:91547071-91565169	3.57562	2.07532	3.98394	4.59783	6.49831
chr16	5709148	5709262	MACS_peak_784	106.45	chr16	5975584	5975684	1700123O21Rik	XLOC_013740	chr16:5975584-5998496	0	0	0	0	0
chr16	17744547	17744874	MACS_peak_798	102.97	chr16	17759617	17759717	Klhl22	XLOC_013822	chr16:17759617-17793382	5.32905	30.5033	7.37792	6.54885	12.3042
chr16	93744756	93744862	MACS_peak_869	96.05	chr16	93711906	93712006	2310043M15Rik	XLOC_014815	chr16:93711906-93810585	0	0	0	0	0
chr16	56071708	56071941	MACS_peak_838	86.72	chr16	56048337	56048437	Senp7	XLOC_014086	chr16:56048337-56190012	5.38267	8.80638	12.5359	6.37814	10.0822
chr16	17872957	17873390	MACS_peak_800	85.77	chr16	17894222	17894322	Tssk1	XLOC_013824	chr16:17894222-17897922	0	0	0	0	0
chr16	34050010	34050735	MACS_peak_815	84.12	chr16	33974257	33974357	Kalrn	XLOC_014524	chr16:33974257-34573532	4.88884	11.6901	4.54179	8.41169	7.2183
chr16	95861277	95861628	MACS_peak_873	77.12	chr16	95831122	95831222	Gm15340	XLOC_014249	chr16:95831122-95929077	0	0	0	0	0
chr16	92715521	92716056	MACS_peak_864	75.72	chr16	92601465	92601565	Gm26626	XLOC_014228	chr16:92601465-92826149	0	0	0	0	0
chr16	62834172	62834374	MACS_peak_843	73.08	chr16	62854306	62854406	Pros1	XLOC_014117	chr16:62854306-62929346	6.81581	21.5059	9.65496	4.9348	24.8421
chr16	10035565	10035808	MACS_peak_788	71.09	chr16	10044964	10045064	Gm7572	XLOC_013750	chr16:10044964-10045730	0	0	0	0	0
chr16	31598332	31598893	MACS_peak_810	69.31	chr16	31663442	31663542	Gm24879	XLOC_014500	chr16:31663442-31873356	0	0	0	0	0
chr16	8017258	8017467	MACS_peak_787	68.17	chr16	8203974	8204074	Gm23476	XLOC_013742	chr16:8203974-8204248	0	0	0	0	0
chr16	93129427	93129790	MACS_peak_865	66.74	chr16	93072754	93072854	Gm28003	XLOC_014229	chr16:93072754-93072822	0	0	0	0	0
chr16	26156872	26157051	MACS_peak_805	66.4	chr16	26356641	26356741	Cldn1	XLOC_014471	chr16:26356641-26371841	0	0	0	0	0
chr16	64964932	64965139	MACS_peak_845	65.79	chr16	64924728	64924828	Htr1f	XLOC_014707	chr16:64924728-65105784	0	0	0	0	0
chr16	10299348	10299626	MACS_peak_789	65.49	chr16	10281748	10281848	Emp2	XLOC_014309	chr16:10281748-10313968	2.14086	2.02583	1.81449	0.672568	0.443918
chr16	48252862	48253101	MACS_peak_835	64.98	chr16	48283734	48283834	Dppa4	XLOC_014063	chr16:48283734-48294292	0.533104	0.245537	0	0.276909	3.28969
chr16	37992763	37993083	MACS_peak_823	64.02	chr16	37916495	37916595	Gm25140	XLOC_014008	chr16:37916495-38007527	0	0	0	0	0
chr16	91354346	91354507	MACS_peak_862	63.65	chr16	91349701	91349801	Gm24695	XLOC_014796	chr16:91349701-91349784	0	0	0	0	0
chr16	38818606	38818791	MACS_peak_825	62.78	chr16	38812204	38812304	Gm15803	XLOC_014018	chr16:38812204-38828749	0	0	0	0	0
chr16	80188905	80189196	MACS_peak_854	61.82	chr16	80137351	80137451	Gm23083	XLOC_014164	chr16:80137351-80137467	0	0	0	0	0
chr16	55411764	55412010	MACS_peak_837	61.46	chr16	55494730	55494830	Mir5118	XLOC_014084	chr16:55494730-55494797	0	0	0	0	0
chr16	76438963	76439259	MACS_peak_850	61.39	chr16	76403208	76403308	Gm9843	XLOC_014727	chr16:76403208-76403712	116.321	32.3818	92.6305	102.004	39.317
chr16	45861005	45861218	MACS_peak_833	61.21	chr16	45746242	45746342	Phldb2	XLOC_014608	chr16:45746242-46010218	30.2006	106.942	15.2718	35.8422	43.7649
chr16	60604663	60604917	MACS_peak_841	60.66	chr16	60628607	60628707	Gm27001	XLOC_014107	chr16:60628607-60629543	0	0	0	0	0
chr16	90581538	90581798	MACS_peak_860	60.08	chr16	90602495	90602595	Gm23406	XLOC_014199	chr16:90602495-90602617	0	0	0	0	0
chr16	24083380	24083603	MACS_peak_804	60.07	chr16	23965051	23965151	Gm37419	XLOC_013903	chr16:23965051-23988852	0	0	0	0	0
chr16	30100229	30100481	MACS_peak_808	59.76	chr16	30064383	30064483	Hes1	XLOC_013920	chr16:30064383-30067796	9.94607	4.84747	26.9537	18.4718	2.30341
chr16	93590826	93591328	MACS_peak_868	59.16	chr16	93583456	93583556	Setd4	XLOC_014814	chr16:93583456-93604063	4.39832	2.31224	2.89941	6.9796	0.974447
chr16	7387785	7388058	MACS_peak_786	58.87	chr16	6809221	6809321	Rbfox1	XLOC_013741	chr16:6809221-7412479	0.441255	0.115302	0.119814	0.26987	0.117365
chr16	91195417	91195579	MACS_peak_861	58.87	chr16	91168196	91168296	Gm9881	XLOC_014794	chr16:91168196-91171401	0	0	0	0	0
chr16	78584924	78585201	MACS_peak_853	58.51	chr16	78624746	78624846	Gm24861	XLOC_014159	chr16:78624746-78624853	0	0	0	0	0
chr16	27690410	27690648	MACS_peak_806	58.45	chr16	27388868	27388968	Ccdc50	XLOC_013915	chr16:27388868-27452218	12.7633	22.6219	20.3689	18.4927	34.5477
chr16	29881466	29881705	MACS_peak_807	58.34	chr16	29907518	29907618	Gm26569	XLOC_014483	chr16:29907518-29946517	0	0	0.264093	0	0
chr16	24061561	24061826	MACS_peak_803	58.33	chr16	23965051	23965151	Gm37419	XLOC_013903	chr16:23965051-23988852	0	0	0	0	0
chr16	34198991	34199286	MACS_peak_817	58.28	chr16	33974257	33974357	Kalrn	XLOC_014524	chr16:33974257-34573532	4.88884	11.6901	4.54179	8.41169	7.2183
chr16	97427113	97427355	MACS_peak_875	58.03	chr16	97447034	97447134	Mx1	XLOC_014833	chr16:97447034-97462907	0.0267964	0	0	0	0
chr16	41239128	41239371	MACS_peak_830	57.93	chr16	42248441	42248541	Mir6540	XLOC_014583	chr16:42248441-42340651	0	0	0	0	0
chr16	66379578	66379921	MACS_peak_846	57.34	chr16	66254785	66254885	Gm22448	XLOC_014124	chr16:66254785-66254892	0	0	0	0	0
chr16	39512867	39513099	MACS_peak_827	56.93	chr16	39455014	39455114	Gm24795	XLOC_014022	chr16:39455014-39455135	0	0	0	0	0
chr16	37981782	37982079	MACS_peak_822	56.78	chr16	37916495	37916595	Gm25140	XLOC_014008	chr16:37916495-38007527	0	0	0	0	0
chr16	96533575	96534137	MACS_peak_874	56.74	chr16	96592078	96592178	Dscam	XLOC_014832	chr16:96592078-97170752	0.199306	0.0282095	0.488439	0.349953	0
chr16	45138991	45139393	MACS_peak_831	56.63	chr16	45139572	45139672	Slc35a5	XLOC_014599	chr16:45139572-45158706	3.58053	2.7667	6.0115	2.70433	2.56957
chr16	14373549	14373766	MACS_peak_793	56.56	chr16	14361557	14361657	Abcc1	XLOC_013788	chr16:14361557-14475737	18.4431	18.135	24.5253	16.4009	12.5555
chr16	32371084	32371281	MACS_peak_811	56.53	chr16	32400505	32400605	Tm4sf19	XLOC_013941	chr16:32400505-32408227	0	0.133238	0	0.23571	0
chr16	39546468	39546642	MACS_peak_828	56.53	chr16	39455014	39455114	Gm24795	XLOC_014022	chr16:39455014-39455135	0	0	0	0	0
chr16	78462298	78462560	MACS_peak_852	56.07	chr16	78423729	78423829	Gm25038	XLOC_014734	chr16:78423729-78423859	0	0	0	0	0
chr16	3279558	3279821	MACS_peak_782	55.85	chr16	3249583	3249683	Gm23215	XLOC_013708	chr16:3249583-3249704	0	0	0	0	0
chr16	10923082	10923350	MACS_peak_790	55.32	chr16	10912011	10912111	Gm21859	XLOC_014319	chr16:10912011-10914797	0	0	0	0	0
chr16	30252004	30252241	MACS_peak_809	55.25	chr16	30256377	30256477	Cpn2	XLOC_014487	chr16:30256377-30267532	0.0209631	0	0	0.0442711	0
chr16	57787349	57787678	MACS_peak_839	55.19	chr16	57884007	57884107	Gm24039	XLOC_014653	chr16:57884007-57884139	0	0	0	0	0
chr16	14630759	14630972	MACS_peak_794	54.98	chr16	14562315	14562415	A630010A05Rik	XLOC_013791	chr16:14562315-14621300	0	0	0	0	0
chr16	59760932	59761207	MACS_peak_840	54.87	chr16	59653482	59653582	Epha6	XLOC_014694	chr16:59653482-60611236	0	0	0	0	0
chr16	35981497	35981831	MACS_peak_819	54.77	chr16	35926510	35926610	Kpna1	XLOC_013977	chr16:35926510-36037131	16.9206	17.4848	21.1087	21.1733	28.0841
chr16	23953809	23954110	MACS_peak_802	54.73	chr16	23965051	23965151	Bcl6	XLOC_014465	chr16:23965051-23988852	0.518418	0	0.937188	0.655423	0
chr16	36551430	36551788	MACS_peak_820	54.63	chr16	36603868	36603968	Cd86	XLOC_014555	chr16:36603868-36666081	0	0	0	0	0
chr16	67419391	67419671	MACS_peak_847	54.43	chr16	66655420	66655520	Cadm2	XLOC_014710	chr16:66655420-67620908	0	0	0	0	0.235245
chr16	51955345	51955627	MACS_peak_836	54.26	chr16	52031548	52031648	Gm23513	XLOC_014629	chr16:52031548-52208047	0	0	0	0	0
chr16	17534866	17535113	MACS_peak_797	54.23	chr16	17527981	17528081	Thap7	XLOC_014380	chr16:17527981-17531136	2.40911	0	0.843063	0.939843	0
chr16	61289700	61289947	MACS_peak_842	54.23	chr16	61373026	61373126	n-R5s37	XLOC_014698	chr16:61373026-61373144	0	0	0	0	0
chr16	34138816	34139101	MACS_peak_816	53.99	chr16	33974257	33974357	Kalrn	XLOC_014524	chr16:33974257-34573532	4.88884	11.6901	4.54179	8.41169	7.2183
chr16	38178417	38178602	MACS_peak_824	53.93	chr16	38248322	38248422	Nr1i2	XLOC_014566	chr16:38248322-38294824	0	0	0	0	0
chr16	95098726	95099015	MACS_peak_872	53.65	chr16	95016369	95016469	Gm7976	XLOC_014245	chr16:95016369-95067017	0	0	0	0	0
chr16	38972041	38972302	MACS_peak_826	53.61	chr16	38901470	38901570	Igsf11	XLOC_014020	chr16:38901470-39027159	1.43093	10.8352	2.35882	1.12943	0.889484
chr16	17369898	17370248	MACS_peak_796	53.45	chr16	17451986	17452086	Gm22770	XLOC_014379	chr16:17451986-17486255	0	0	0	0	0
chr16	13531542	13531784	MACS_peak_792	53.24	chr16	13531427	13531527	Gm25276	XLOC_014336	chr16:13531427-13531551	0	0	0	0	0
chr16	40918984	40919213	MACS_peak_829	53.2	chr16	39984360	39984460	Gm36939	XLOC_014027	chr16:39984360-42181679	0	0	0	0	0
chr16	34329352	34329618	MACS_peak_818	53.08	chr16	34649920	34650020	Ropn1	XLOC_013967	chr16:34649920-34678618	0	0	0	0	0
chr16	94075441	94075763	MACS_peak_870	52.84	chr16	94085259	94085359	Sim2	XLOC_014238	chr16:94085259-94127032	0	0	0	0	0
chr16	12697283	12697582	MACS_peak_791	52.82	chr16	12760031	12760131	Gm6327	XLOC_014332	chr16:12760031-12761366	0	0	0	0	0
chr16	33899239	33899565	MACS_peak_814	52.73	chr16	33954781	33954881	Umps	XLOC_014523	chr16:33954781-33967312	14.618	27.2186	21.9849	21.128	24.0655
chr16	88456603	88456869	MACS_peak_859	52.41	chr16	88505806	88505906	Cldn17	XLOC_014756	chr16:88505806-88506978	0	0	0	0	0
chr16	4307325	4307657	MACS_peak_783	51.98	chr16	4287528	4287628	Gm6142	XLOC_014276	chr16:4287528-4420498	7.12926	11.1785	5.36504	13.1393	19.4268
chr16	76383205	76383673	MACS_peak_849	51.95	chr16	76403208	76403308	Gm9843	XLOC_014727	chr16:76403208-76403712	116.321	32.3818	92.6305	102.004	39.317
chr16	88230770	88231011	MACS_peak_858	51.94	chr16	88505806	88505906	Cldn17	XLOC_014756	chr16:88505806-88506978	0	0	0	0	0
chr16	5784706	5784978	MACS_peak_785	51.87	chr16	5975584	5975684	1700123O21Rik	XLOC_013740	chr16:5975584-5998496	0	0	0	0	0
chr16	15843207	15843625	MACS_peak_795	51.78	chr16	15848440	15848540	Mzt2	XLOC_014353	chr16:15848440-15863369	4.33953	0.306762	6.66866	1.433	8.04419
chr16	94318553	94318751	MACS_peak_871	51.6	chr16	94328419	94328519	Ripply3	XLOC_014239	chr16:94328419-94336935	0.0303807	0	0.0636889	0.713642	0.876476
chr16	18234051	18234361	MACS_peak_801	51.24	chr16	18239783	18239883	Dgcr8,Gm24572,Mir1306	XLOC_014393	chr16:18239783-18289249	14.2927	19.9268	17.2007	17.5204	20.2305
chr16	81415280	81415562	MACS_peak_856	50.98	chr16	81200696	81200796	Ncam2	XLOC_014166	chr16:81200696-81624285	0	0	0	0	0
chr16	33154885	33155168	MACS_peak_813	50.9	chr16	33139849	33139949	Gm23916	XLOC_014520	chr16:33139849-33140248	0	0	0	0	0
chr16	45771322	45771561	MACS_peak_832	50.83	chr16	45746242	45746342	Phldb2	XLOC_014608	chr16:45746242-46010218	30.2006	106.942	15.2718	35.8422	43.7649
chr16	46532275	46532559	MACS_peak_834	50.81	chr16	46387705	46387805	Pvrl3	XLOC_014613	chr16:46387705-46498525	13.7863	24.8131	14.3271	15.2644	16.8801
chr16	36600886	36601174	MACS_peak_821	50.47	chr16	36603868	36603968	Cd86	XLOC_014555	chr16:36603868-36666081	0	0	0	0	0
chr16	64884466	64884817	MACS_peak_844	50.43	chr16	64911272	64911372	Gm9061	XLOC_014119	chr16:64911272-64912278	0	0	0	0	0
chr16	93383242	93383513	MACS_peak_867	50.33	chr16	93391676	93391776	1700029J03Rik	XLOC_014813	chr16:93391676-93458872	0	0	0	0	0
chr16	87865937	87866232	MACS_peak_857	50.2	chr16	87896195	87896295	Grik1	XLOC_014755	chr16:87896195-88056176	0	0	0	0	0
chr16	17803311	17803534	MACS_peak_799	50.08	chr16	17797281	17797381	Scarf2	XLOC_013823	chr16:17797281-17808287	2.80042	4.34815	1.1262	2.28695	2.11847
chr16	81122188	81122481	MACS_peak_855	50.05	chr16	81200696	81200796	Gm26023	XLOC_014738	chr16:81200696-81624285	0	0	0	0	0
chr17	56762199	56762551	MACS_peak_940	182.22	chr17	56764750	56764850	Dus3l	XLOC_015519	chr17:56764750-56770092	5.45204	3.41132	4.07261	6.90311	4.16216
chr17	39846279	39848494	MACS_peak_922	156.92	chr17	39843012	39843112	Gm26917	XLOC_015384	chr17:39843012-39846341	8104.17	4539.56	10211.2	7021.38	12467
chr17	72272096	72272206	MACS_peak_961	128.52	chr17	71869441	71869541	Alk	XLOC_016404	chr17:71869441-72603709	0.43623	0	0.685729	0.549476	0
chr17	13305987	13306189	MACS_peak_894	120.92	chr17	13354571	13354671	Tcp10c	XLOC_014909	chr17:13354571-13377223	0	0	0	0	0
chr17	84776715	84777012	MACS_peak_969	117.1	chr17	84705246	84705346	Lrpprc	XLOC_016457	chr17:84705246-84790789	17.7265	25.2217	27.2361	24.4318	36.7159
chr17	85339065	85339477	MACS_peak_970	116.8	chr17	85498632	85498732	Rpl31-ps16	XLOC_015628	chr17:85498632-85499008	0.250442	0	0	0	0
chr17	64268752	64268863	MACS_peak_950	116.34	chr17	64281004	64281104	Gm24194	XLOC_016362	chr17:64281004-64331916	0	0	0	0	0
chr17	21702543	21703088	MACS_peak_898	113.43	chr17	21707740	21707840	Zfp760	XLOC_014997	chr17:21707740-21725636	6.36653	12.4305	8.7064	6.66026	6.25607
chr17	37941049	37941157	MACS_peak_920	106.97	chr17	37943019	37943119	Gm20542	XLOC_016177	chr17:37943019-37943391	0	0	0	0	0
chr17	13590448	13590785	MACS_peak_895	105.02	chr17	13482552	13482652	Gm16046	XLOC_015737	chr17:13482552-13906150	0.857117	0.549387	0	0	0
chr17	5794282	5794711	MACS_peak_884	80.88	chr17	5798656	5798756	3300005D01Rik	XLOC_014853	chr17:5798656-5803240	0	0	0	0	0
chr17	35720241	35720683	MACS_peak_915	78.46	chr17	35737733	35737833	Gm20443	XLOC_016081	chr17:35737733-35739806	0	0	0	0	0
chr17	11867812	11868214	MACS_peak_892	78.24	chr17	12118703	12118803	Tdgf1-ps2	XLOC_014893	chr17:12118703-12219645	0.346657	0	0	0.758162	0
chr17	70488885	70489191	MACS_peak_960	77.18	chr17	70834663	70834763	Gm20703	XLOC_015557	chr17:70834663-70836044	0	0	0	0	0
chr17	24463794	24464158	MACS_peak_901	74.68	chr17	24470472	24470572	Pgp	XLOC_015036	chr17:24470472-24471591	3.10485	9.85111	3.91734	2.35249	0
chr17	45497442	45497671	MACS_peak_925	71.81	chr17	45506840	45506940	Aars2	XLOC_015416	chr17:45506840-45520842	3.52735	1.88134	4.94559	5.98086	4.14244
chr17	62811357	62811563	MACS_peak_949	70.51	chr17	62604183	62604283	Efna5	XLOC_016355	chr17:62604183-62881317	9.71471	13.1997	9.10031	9.66686	3.42284
chr17	55712224	55712559	MACS_peak_936	70.4	chr17	55749983	55750083	Gm18417	XLOC_016301	chr17:55749983-55853662	0	0	0	0	0
chr17	67792621	67792889	MACS_peak_959	69.74	chr17	67842712	67842812	Gm17097	XLOC_016383	chr17:67842712-68004120	0	0	0	0	0
chr17	67741352	67741528	MACS_peak_958	68.36	chr17	67697264	67697364	Lama1	XLOC_015549	chr17:67697264-67822645	4.0893	16.1719	5.39185	6.15143	5.22097
chr17	26068218	26068455	MACS_peak_903	67.85	chr17	26081210	26081310	Decr2	XLOC_015893	chr17:26081210-26090329	7.00712	65.0222	5.098	5.35507	1.12527
chr17	6481613	6481890	MACS_peak_887	67.29	chr17	6601670	6601770	Dynlt1c	XLOC_014865	chr17:6601670-6609774	0.918478	0	0.338918	1.2049	0
chr17	22410261	22410452	MACS_peak_899	66.65	chr17	22424221	22424321	Zfp946	XLOC_015002	chr17:22424221-22456689	2.92788	2.78445	4.58367	2.68347	1.28181
chr17	39842947	39844114	MACS_peak_921	66.44	chr17	39846352	39846452	Rn18s-rs5	XLOC_016190	chr17:39846352-39848827	0	0	0	0	0
chr17	81426255	81426412	MACS_peak_965	66.4	chr17	81388690	81388790	Gm11096	XLOC_015609	chr17:81388690-81649607	0	0	0	0	0
chr17	48272322	48272549	MACS_peak_931	65.78	chr17	48264294	48264394	Treml4	XLOC_015462	chr17:48264294-48275360	0	0	0	0	0
[truncated: 1,365 more rows]

## Sheet: aLMO2ChIP_in_WT
Chrom	Start	End	Peak	RPK	Chromosom	Start	Start+100bp	gene_name	gene_id	position	L2KO_Flk_FPKM	L2KO_HE_FPKM	T1KO_FPKM	WT_Flk_FPKM	WT_HE_FPKM
[truncated: 6,563 more rows]

[truncated: 3 more sheets: aTAL1ChIP_in_LMO2KO, aLDB1ChIP_in_LMO2KO, aTAL1ChIP_to_FPKMTal1KOvsLmo2KO]
