# Supplementary material for: LMO2 is required for TAL1 DNA binding activity and initiation of definitive haematopoiesis at the haemangioblast stage
Source: Nucleic Acids Res. 2017 Jun 30;45(17):9874–88. doi: 10.1093/nar/gkx573 (PMC5622341; doi:10.1093/nar/gkx573)
Supplement: Supplementary Data [file gkx573_supp.zip › Supplementary_Table_5_ChIPSeq_venn.xlsx]

## Sheet: LMO2&TAL1
Chrom	Start	End	Peak	RPKM_LMO2ChIP	LMO2	TAL1	LDB1
chr1	13573946	13574520	MACS_peak_15	73.71	yes	yes	no
chr1	14304547	14304996	MACS_peak_19	92.45	yes	yes	no
chr1	21088856	21089194	MACS_peak_29	103.41	yes	yes	no
chr1	23282596	23283020	MACS_peak_36	105.3	yes	yes	no
chr1	23898952	23899514	MACS_peak_38	65.67	yes	yes	no
chr1	24563979	24564440	MACS_peak_40	78.39	yes	yes	no
chr1	35690330	35690789	MACS_peak_54	71.07	yes	yes	no
chr1	36091240	36091617	MACS_peak_57	78.18	yes	yes	no
chr1	36919415	36920916	MACS_peak_58	266.11	yes	yes	no
chr1	37054482	37055118	MACS_peak_59	99.1	yes	yes	no
chr1	37744629	37745301	MACS_peak_60	94.13	yes	yes	no
chr1	38447272	38448215	MACS_peak_61	103.85	yes	yes	no
chr1	38478123	38478756	MACS_peak_62	265.19	yes	yes	no
chr1	38499146	38499996	MACS_peak_63	325.35	yes	yes	no
chr1	38766916	38767688	MACS_peak_64	385.63	yes	yes	no
chr1	39205692	39206139	MACS_peak_66	70	yes	yes	no
chr1	39438616	39438996	MACS_peak_69	132.64	yes	yes	no
chr1	39754116	39754892	MACS_peak_71	152.35	yes	yes	no
chr1	43727998	43728670	MACS_peak_78	134.09	yes	yes	no
chr1	44410185	44410698	MACS_peak_79	490.92	yes	yes	no
chr1	44584743	44585340	MACS_peak_81	227.95	yes	yes	no
chr1	62181579	62182208	MACS_peak_107	82.54	yes	yes	no
chr1	62382741	62383195	MACS_peak_108	58.7	yes	yes	no
chr1	62908335	62908826	MACS_peak_109	100.13	yes	yes	no
chr1	63453035	63454045	MACS_peak_111	136.57	yes	yes	no
chr1	64040660	64041387	MACS_peak_112	122.18	yes	yes	no
chr1	64098627	64099227	MACS_peak_113	73.34	yes	yes	no
chr1	69495812	69496445	MACS_peak_116	146.56	yes	yes	no
chr1	70902201	70902856	MACS_peak_121	223.07	yes	yes	no
chr1	71138846	71139509	MACS_peak_122	56.5	yes	yes	no
chr1	71449751	71450387	MACS_peak_123	107.91	yes	yes	no
chr1	71769376	71769822	MACS_peak_124	53.03	yes	yes	no
chr1	72036355	72037026	MACS_peak_127	136.74	yes	yes	no
chr1	72986555	72987170	MACS_peak_129	79.65	yes	yes	no
chr1	73072423	73073228	MACS_peak_130	229.03	yes	yes	no
chr1	73199955	73200477	MACS_peak_131	89.02	yes	yes	no
chr1	74295142	74296190	MACS_peak_135	68.53	yes	yes	no
chr1	75136599	75137291	MACS_peak_137	169.43	yes	yes	no
chr1	75336328	75337478	MACS_peak_138	70.33	yes	yes	no
chr1	75445259	75446844	MACS_peak_140	94.15	yes	yes	no
chr1	75463411	75464449	MACS_peak_141	426.65	yes	yes	no
chr1	75771117	75771642	MACS_peak_142	215.37	yes	yes	no
chr1	76676705	76677290	MACS_peak_143	166.99	yes	yes	no
chr1	79687013	79687699	MACS_peak_151	147.95	yes	yes	no
chr1	80218043	80218647	MACS_peak_152	210.02	yes	yes	no
chr1	82647898	82648522	MACS_peak_155	80.03	yes	yes	no
chr1	82815555	82816496	MACS_peak_156	115.76	yes	yes	no
chr1	85991766	85992641	MACS_peak_163	160.2	yes	yes	no
chr1	87961156	87962051	MACS_peak_168	485.94	yes	yes	no
chr1	90246730	90247195	MACS_peak_177	59.99	yes	yes	no
chr1	90289099	90290065	MACS_peak_178	145.98	yes	yes	no
chr1	91019069	91019748	MACS_peak_181	90.58	yes	yes	no
chr1	91861578	91862090	MACS_peak_183	80.77	yes	yes	no
chr1	92441573	92442191	MACS_peak_184	84.97	yes	yes	no
chr1	93046007	93046728	MACS_peak_187	51.26	yes	yes	no
chr1	93624229	93625079	MACS_peak_189	77.56	yes	yes	no
chr1	94034925	94035761	MACS_peak_190	93.34	yes	yes	no
chr1	98309854	98310470	MACS_peak_193	167.71	yes	yes	no
chr1	98751328	98751903	MACS_peak_194	109.21	yes	yes	no
chr1	100802979	100803457	MACS_peak_197	94.43	yes	yes	no
chr1	105800308	105801084	MACS_peak_202	95.8	yes	yes	no
chr1	117150890	117151486	MACS_peak_214	122.16	yes	yes	no
chr1	118595330	118595812	MACS_peak_217	80.76	yes	yes	no
chr1	124558179	124558601	MACS_peak_225	117.63	yes	yes	no
chr1	125711638	125712415	MACS_peak_230	129.69	yes	yes	no
chr1	126719746	126720323	MACS_peak_231	112.59	yes	yes	no
chr1	127662441	127663094	MACS_peak_235	294.92	yes	yes	no
chr1	127756305	127756892	MACS_peak_237	140.41	yes	yes	no
chr1	128128271	128128927	MACS_peak_238	134.8	yes	yes	no
chr1	130299798	130300674	MACS_peak_240	145.85	yes	yes	no
chr1	130741094	130741948	MACS_peak_243	254.37	yes	yes	no
chr1	131126046	131126779	MACS_peak_244	406.19	yes	yes	no
chr1	131637992	131638688	MACS_peak_245	189.73	yes	yes	no
chr1	132095225	132096069	MACS_peak_246	97.99	yes	yes	no
chr1	132367675	132368153	MACS_peak_247	144.89	yes	yes	no
chr1	132374023	132374861	MACS_peak_248	81.6	yes	yes	no
chr1	132893909	132894593	MACS_peak_250	110.27	yes	yes	no
chr1	133073104	133073989	MACS_peak_251	176.05	yes	yes	no
chr1	133077671	133078336	MACS_peak_252	53.66	yes	yes	no
chr1	133311856	133312484	MACS_peak_254	84.74	yes	yes	no
chr1	134072951	134073594	MACS_peak_260	120.94	yes	yes	no
chr1	134077292	134078375	MACS_peak_261	61.57	yes	yes	no
chr1	134092073	134093073	MACS_peak_262	152.8	yes	yes	no
chr1	134152381	134153689	MACS_peak_263	148.93	yes	yes	no
chr1	134298594	134298971	MACS_peak_264	105.54	yes	yes	no
chr1	134426099	134426831	MACS_peak_265	310.21	yes	yes	no
chr1	135204292	135205281	MACS_peak_266	325.24	yes	yes	no
chr1	135714242	135714979	MACS_peak_267	95.12	yes	yes	no
chr1	135800176	135801056	MACS_peak_271	105.98	yes	yes	no
chr1	136102676	136103544	MACS_peak_272	51.94	yes	yes	no
chr1	136588777	136589382	MACS_peak_274	70.87	yes	yes	no
chr1	138298142	138298683	MACS_peak_277	71.29	yes	yes	no
chr1	151176898	151177579	MACS_peak_294	97.86	yes	yes	no
chr1	152049858	152050521	MACS_peak_295	183.65	yes	yes	no
chr1	153139614	153140135	MACS_peak_297	55.7	yes	yes	no
chr1	153542523	153543483	MACS_peak_299	280.96	yes	yes	no
chr1	154485339	154485854	MACS_peak_300	225.97	yes	yes	no
chr1	155030806	155031298	MACS_peak_302	76.74	yes	yes	no
chr1	155038845	155039912	MACS_peak_303	166.82	yes	yes	no
chr1	156070892	156071401	MACS_peak_307	65.59	yes	yes	no
chr1	156745125	156745702	MACS_peak_312	83.45	yes	yes	no
chr1	156985423	156986254	MACS_peak_313	88.23	yes	yes	no
chr1	157055224	157055729	MACS_peak_314	82.8	yes	yes	no
chr1	157695143	157695729	MACS_peak_316	116.93	yes	yes	no
chr1	157740656	157741357	MACS_peak_317	92.74	yes	yes	no
chr1	158500948	158501391	MACS_peak_318	55.96	yes	yes	no
chr1	159635171	159635821	MACS_peak_322	110.2	yes	yes	no
chr1	161894359	161894941	MACS_peak_331	280.28	yes	yes	no
chr1	165322815	165323505	MACS_peak_340	56.84	yes	yes	no
chr1	165356356	165356780	MACS_peak_341	198.61	yes	yes	no
chr1	165818327	165819153	MACS_peak_344	204.24	yes	yes	no
chr1	167271100	167272035	MACS_peak_346	114.17	yes	yes	no
chr1	168287952	168288931	MACS_peak_350	350.5	yes	yes	no
chr1	170064369	170064695	MACS_peak_359	173.69	yes	yes	no
chr1	170845387	170846435	MACS_peak_360	286.54	yes	yes	no
chr1	171441286	171441897	MACS_peak_364	78.37	yes	yes	no
chr1	172364622	172365237	MACS_peak_369	175.56	yes	yes	no
chr1	173328982	173329786	MACS_peak_371	315.3	yes	yes	no
chr1	173333267	173333932	MACS_peak_372	63.68	yes	yes	no
chr1	174171581	174171940	MACS_peak_373	127.03	yes	yes	no
chr1	176137425	176138364	MACS_peak_378	256.18	yes	yes	no
chr1	176573526	176574303	MACS_peak_381	304.72	yes	yes	no
chr1	176675066	176675800	MACS_peak_382	147.15	yes	yes	no
chr1	178228784	178229423	MACS_peak_387	110.96	yes	yes	no
chr1	179854064	179854867	MACS_peak_390	161.87	yes	yes	no
chr1	180850339	180851364	MACS_peak_395	167	yes	yes	no
chr1	180902728	180903472	MACS_peak_396	100.28	yes	yes	no
chr1	181334414	181335353	MACS_peak_398	301.71	yes	yes	no
chr1	182523487	182524218	MACS_peak_400	124.92	yes	yes	no
chr1	183298809	183299605	MACS_peak_407	261.36	yes	yes	no
chr1	184644821	184645682	MACS_peak_411	546.94	yes	yes	no
chr1	184716927	184717758	MACS_peak_413	149.48	yes	yes	no
chr1	185454252	185454871	MACS_peak_417	192.76	yes	yes	no
chr1	188387759	188388444	MACS_peak_421	96.76	yes	yes	no
chr1	189756548	189757365	MACS_peak_425	169.26	yes	yes	no
chr1	190168695	190169334	MACS_peak_427	267.09	yes	yes	no
chr1	190174244	190174865	MACS_peak_428	51.74	yes	yes	no
chr1	191089236	191089839	MACS_peak_431	57.82	yes	yes	no
chr1	191132905	191133557	MACS_peak_432	171.75	yes	yes	no
chr1	191855273	191856057	MACS_peak_436	92.82	yes	yes	no
chr1	191896873	191897517	MACS_peak_437	120.63	yes	yes	no
chr1	191994517	191995103	MACS_peak_438	61.32	yes	yes	no
chr1	192796336	192797113	MACS_peak_440	149.29	yes	yes	no
chr1	192993340	192994631	MACS_peak_442	68.7	yes	yes	no
chr1	194613992	194614538	MACS_peak_447	85.21	yes	yes	no
chr10	5593454	5594076	MACS_peak_456	70.34	yes	yes	no
chr10	8801585	8802286	MACS_peak_460	56.58	yes	yes	no
chr10	14048325	14048767	MACS_peak_467	73.24	yes	yes	no
chr10	16600887	16601527	MACS_peak_470	170.26	yes	yes	no
chr10	17590029	17590560	MACS_peak_472	153.82	yes	yes	no
chr10	17600710	17601638	MACS_peak_473	174.64	yes	yes	no
chr10	17718925	17719647	MACS_peak_474	184.73	yes	yes	no
chr10	18307122	18307941	MACS_peak_477	203.09	yes	yes	no
chr10	19815303	19815974	MACS_peak_480	115.98	yes	yes	no
chr10	19818570	19819279	MACS_peak_481	72.08	yes	yes	no
chr10	20001800	20002452	MACS_peak_482	117.15	yes	yes	no
chr10	20969390	20970011	MACS_peak_487	76.03	yes	yes	no
chr10	21026801	21027292	MACS_peak_488	226.71	yes	yes	no
chr10	21054418	21055328	MACS_peak_489	142.39	yes	yes	no
chr10	21196601	21197092	MACS_peak_490	126.81	yes	yes	no
chr10	21228175	21229038	MACS_peak_491	563.08	yes	yes	no
chr10	21839239	21839773	MACS_peak_494	225.44	yes	yes	no
chr10	21936499	21937192	MACS_peak_495	118.8	yes	yes	no
chr10	22853982	22854800	MACS_peak_499	439.93	yes	yes	no
chr10	24802686	24803150	MACS_peak_502	81.29	yes	yes	no
chr10	25112033	25112406	MACS_peak_503	57.47	yes	yes	no
chr10	28640454	28640983	MACS_peak_512	68.51	yes	yes	no
chr10	29146700	29147192	MACS_peak_514	121.66	yes	yes	no
chr10	29398289	29398918	MACS_peak_516	231.89	yes	yes	no
chr10	29684220	29684560	MACS_peak_517	101	yes	yes	no
chr10	29693229	29694058	MACS_peak_518	145.38	yes	yes	no
chr10	31068688	31069330	MACS_peak_525	119.88	yes	yes	no
chr10	34469042	34469615	MACS_peak_529	87.83	yes	yes	no
chr10	37232109	37232518	MACS_peak_532	223.52	yes	yes	no
chr10	37738965	37739599	MACS_peak_536	124.16	yes	yes	no
chr10	38383069	38383689	MACS_peak_537	177.43	yes	yes	no
chr10	38880601	38881117	MACS_peak_538	69.87	yes	yes	no
chr10	39558318	39559094	MACS_peak_540	56.11	yes	yes	no
chr10	40131493	40132371	MACS_peak_543	147.75	yes	yes	no
chr10	40451510	40452373	MACS_peak_547	260.77	yes	yes	no
chr10	40688934	40689526	MACS_peak_548	149.41	yes	yes	no
chr10	40777254	40777749	MACS_peak_549	51.21	yes	yes	no
chr10	41940101	41940529	MACS_peak_551	61.7	yes	yes	no
chr10	41996171	41996666	MACS_peak_552	97.08	yes	yes	no
chr10	42244379	42244995	MACS_peak_553	217.64	yes	yes	no
chr10	43676229	43676736	MACS_peak_558	79.34	yes	yes	no
chr10	44555309	44555920	MACS_peak_560	114.56	yes	yes	no
chr10	44636795	44637336	MACS_peak_561	61.85	yes	yes	no
chr10	46785627	46786329	MACS_peak_566	71.84	yes	yes	no
chr10	53503095	53503735	MACS_peak_568	88	yes	yes	no
chr10	59265112	59265531	MACS_peak_576	63.48	yes	yes	no
chr10	59287098	59287662	MACS_peak_577	55.51	yes	yes	no
chr10	60078470	60079001	MACS_peak_582	84.26	yes	yes	no
chr10	62342282	62343087	MACS_peak_588	172	yes	yes	no
chr10	62344984	62345690	MACS_peak_589	101.55	yes	yes	no
chr10	66864271	66865067	MACS_peak_596	67.85	yes	yes	no
chr10	66896655	66897497	MACS_peak_597	221.9	yes	yes	no
chr10	66907874	66908319	MACS_peak_598	135.11	yes	yes	no
chr10	67586271	67586971	MACS_peak_601	67.29	yes	yes	no
chr10	69904363	69904721	MACS_peak_607	58.54	yes	yes	no
chr10	72676337	72677197	MACS_peak_613	171.55	yes	yes	no
chr10	75003735	75005007	MACS_peak_616	86.64	yes	yes	no
chr10	75056042	75056771	MACS_peak_617	232.65	yes	yes	no
chr10	75103161	75103954	MACS_peak_618	134.3	yes	yes	no
chr10	75344508	75345109	MACS_peak_619	85.14	yes	yes	no
chr10	75396913	75397591	MACS_peak_620	107.14	yes	yes	no
chr10	75515585	75516354	MACS_peak_622	214.49	yes	yes	no
chr10	77159612	77160187	MACS_peak_625	84.13	yes	yes	no
chr10	77215600	77216280	MACS_peak_626	253.56	yes	yes	no
chr10	77483774	77484788	MACS_peak_627	224.77	yes	yes	no
chr10	77531032	77532094	MACS_peak_628	183.52	yes	yes	no
chr10	77799280	77799743	MACS_peak_629	57.39	yes	yes	no
chr10	77939480	77940130	MACS_peak_630	100.67	yes	yes	no
chr10	78366789	78367734	MACS_peak_633	57.8	yes	yes	no
chr10	79057256	79057986	MACS_peak_634	222.96	yes	yes	no
chr10	79705948	79706658	MACS_peak_635	283.33	yes	yes	no
chr10	79712275	79713154	MACS_peak_636	133.36	yes	yes	no
chr10	79946341	79947508	MACS_peak_639	125.38	yes	yes	no
chr10	79983356	79984004	MACS_peak_640	62.81	yes	yes	no
chr10	80123744	80124847	MACS_peak_642	66.37	yes	yes	no
chr10	80304453	80305172	MACS_peak_644	87.32	yes	yes	no
chr10	80332027	80332781	MACS_peak_645	143.44	yes	yes	no
chr10	80475538	80476029	MACS_peak_646	73.64	yes	yes	no
chr10	80553362	80554151	MACS_peak_647	74.03	yes	yes	no
chr10	80697697	80698375	MACS_peak_648	217.06	yes	yes	no
chr10	81106360	81107070	MACS_peak_649	633.89	yes	yes	no
chr10	81381942	81382472	MACS_peak_651	91.5	yes	yes	no
chr10	82579820	82580241	MACS_peak_652	96.73	yes	yes	no
chr10	82666442	82666842	MACS_peak_654	124.5	yes	yes	no
chr10	82769125	82769664	MACS_peak_657	157.56	yes	yes	no
chr10	83644592	83645424	MACS_peak_660	393.11	yes	yes	no
chr10	83846138	83846739	MACS_peak_663	98.93	yes	yes	no
chr10	83946591	83947292	MACS_peak_664	67.1	yes	yes	no
chr10	84260567	84261292	MACS_peak_665	280.39	yes	yes	no
chr10	84387307	84388756	MACS_peak_666	116.4	yes	yes	no
chr10	84444201	84444801	MACS_peak_667	234.64	yes	yes	no
chr10	86161734	86162275	MACS_peak_672	259.86	yes	yes	no
chr10	87037031	87037522	MACS_peak_674	128.16	yes	yes	no
chr10	87760196	87761058	MACS_peak_677	148.8	yes	yes	no
chr10	87858638	87859450	MACS_peak_678	143.95	yes	yes	no
chr10	92075351	92075847	MACS_peak_689	56.6	yes	yes	no
chr10	93276453	93276810	MACS_peak_695	208.32	yes	yes	no
chr10	93441302	93441892	MACS_peak_696	258.99	yes	yes	no
chr10	94565525	94566088	MACS_peak_702	121.76	yes	yes	no
chr10	94931755	94932560	MACS_peak_703	159.19	yes	yes	no
chr10	95011924	95012718	MACS_peak_704	214.68	yes	yes	no
chr10	95722012	95722731	MACS_peak_710	141.13	yes	yes	no
chr10	99855641	99856084	MACS_peak_716	121.64	yes	yes	no
chr10	105222858	105223338	MACS_peak_724	55.08	yes	yes	no
chr10	105500403	105500823	MACS_peak_726	132.66	yes	yes	no
chr10	108255771	108256332	MACS_peak_730	187.56	yes	yes	no
chr10	108595967	108596711	MACS_peak_732	136.83	yes	yes	no
chr10	108937172	108937631	MACS_peak_733	217.91	yes	yes	no
chr10	109627930	109628355	MACS_peak_735	67.93	yes	yes	no
chr10	109912642	109913237	MACS_peak_736	152.92	yes	yes	no
chr10	109926135	109926620	MACS_peak_737	104.89	yes	yes	no
chr10	111595117	111596240	MACS_peak_744	454.24	yes	yes	no
chr10	111834157	111834807	MACS_peak_745	62.69	yes	yes	no
chr10	111919163	111920024	MACS_peak_746	245.9	yes	yes	no
chr10	115585969	115587100	MACS_peak_751	231.15	yes	yes	no
chr10	115595768	115596106	MACS_peak_752	118.68	yes	yes	no
chr10	115722376	115723420	MACS_peak_753	114.97	yes	yes	no
chr10	116364727	116365227	MACS_peak_755	296.17	yes	yes	no
chr10	117097114	117097672	MACS_peak_757	91.13	yes	yes	no
chr10	117106215	117106831	MACS_peak_758	60.81	yes	yes	no
chr10	117451996	117452963	MACS_peak_760	106.92	yes	yes	no
chr10	117731974	117732709	MACS_peak_762	50.22	yes	yes	no
chr10	117928697	117929667	MACS_peak_763	99.93	yes	yes	no
chr10	118064735	118065582	MACS_peak_766	478.54	yes	yes	no
chr10	118159673	118160471	MACS_peak_767	87.38	yes	yes	no
chr10	119086368	119087529	MACS_peak_770	503.14	yes	yes	no
chr10	120775042	120775781	MACS_peak_779	195.38	yes	yes	no
chr10	121492020	121493183	MACS_peak_780	56.46	yes	yes	no
chr10	121568786	121569535	MACS_peak_781	222.26	yes	yes	no
chr10	122008854	122009380	MACS_peak_783	81.57	yes	yes	no
chr10	128268796	128269510	MACS_peak_790	60.01	yes	yes	no
chr11	4543172	4543937	MACS_peak_803	205.85	yes	yes	no
chr11	4967528	4967971	MACS_peak_805	120.33	yes	yes	no
chr11	5239507	5240153	MACS_peak_806	275.21	yes	yes	no
chr11	5542212	5542587	MACS_peak_807	65.62	yes	yes	no
chr11	9113164	9113840	MACS_peak_814	275.9	yes	yes	no
chr11	11728981	11729693	MACS_peak_815	112.35	yes	yes	no
chr11	11735120	11735678	MACS_peak_816	57.45	yes	yes	no
chr11	11811702	11812422	MACS_peak_817	132.48	yes	yes	no
chr11	11868218	11868929	MACS_peak_818	62.1	yes	yes	no
chr11	12205211	12206106	MACS_peak_820	205.2	yes	yes	no
chr11	17052486	17052989	MACS_peak_824	50.47	yes	yes	no
chr11	20230538	20231594	MACS_peak_828	254.66	yes	yes	no
chr11	22809800	22810244	MACS_peak_834	142.06	yes	yes	no
chr11	29790995	29791636	MACS_peak_842	93.11	yes	yes	no
chr11	29815223	29815795	MACS_peak_843	252.1	yes	yes	no
chr11	30161086	30161581	MACS_peak_847	124.22	yes	yes	no
chr11	30165788	30166862	MACS_peak_848	276.25	yes	yes	no
chr11	31169898	31170674	MACS_peak_850	85.92	yes	yes	no
chr11	31355676	31356335	MACS_peak_851	59.13	yes	yes	no
chr11	32195814	32196559	MACS_peak_854	110.43	yes	yes	no
chr11	32264667	32265716	MACS_peak_857	84.1	yes	yes	no
chr11	32566109	32566868	MACS_peak_858	92.88	yes	yes	no
chr11	33461114	33461596	MACS_peak_859	124.41	yes	yes	no
chr11	33910935	33911542	MACS_peak_861	109.77	yes	yes	no
chr11	34063611	34064562	MACS_peak_862	169.25	yes	yes	no
chr11	37412717	37413245	MACS_peak_869	276.72	yes	yes	no
chr11	42765156	42765762	MACS_peak_871	180.43	yes	yes	no
chr11	44204401	44204951	MACS_peak_873	150.63	yes	yes	no
chr11	44746600	44747358	MACS_peak_874	551.96	yes	yes	no
chr11	46077709	46078303	MACS_peak_875	82.38	yes	yes	no
chr11	47777002	47777588	MACS_peak_880	83.86	yes	yes	no
chr11	48134093	48134674	MACS_peak_882	94.79	yes	yes	no
chr11	49613340	49613966	MACS_peak_885	94.31	yes	yes	no
chr11	49949859	49950677	MACS_peak_886	258.53	yes	yes	no
chr11	49981469	49982037	MACS_peak_887	66.58	yes	yes	no
chr11	50134052	50134534	MACS_peak_888	74.96	yes	yes	no
chr11	50224563	50225263	MACS_peak_889	452.49	yes	yes	no
chr11	50240118	50240664	MACS_peak_890	303.43	yes	yes	no
chr11	50964669	50965348	MACS_peak_892	234.94	yes	yes	no
chr11	51472885	51473435	MACS_peak_894	83.63	yes	yes	no
chr11	51485509	51486649	MACS_peak_895	111.78	yes	yes	no
chr11	51544175	51544965	MACS_peak_896	175.41	yes	yes	no
chr11	51822563	51823480	MACS_peak_897	128.1	yes	yes	no
chr11	52820019	52820688	MACS_peak_898	144.08	yes	yes	no
chr11	52837647	52838318	MACS_peak_899	145.63	yes	yes	no
chr11	53308373	53309007	MACS_peak_901	84.68	yes	yes	no
chr11	53461477	53462122	MACS_peak_903	103.23	yes	yes	no
chr11	53522527	53523688	MACS_peak_904	198.99	yes	yes	no
chr11	53528288	53529070	MACS_peak_905	138.64	yes	yes	no
chr11	53619260	53619877	MACS_peak_906	106.94	yes	yes	no
chr11	57654825	57655459	MACS_peak_916	101.7	yes	yes	no
chr11	57866314	57867187	MACS_peak_919	75.77	yes	yes	no
chr11	59910682	59911078	MACS_peak_923	52.58	yes	yes	no
chr11	60486166	60486984	MACS_peak_926	211.58	yes	yes	no
chr11	61115822	61116326	MACS_peak_929	94.52	yes	yes	no
chr11	62464618	62465315	MACS_peak_935	62.52	yes	yes	no
chr11	62660897	62661386	MACS_peak_937	83.78	yes	yes	no
chr11	62929722	62930247	MACS_peak_939	232.74	yes	yes	no
chr11	64931131	64931654	MACS_peak_946	82.75	yes	yes	no
chr11	65295494	65296259	MACS_peak_948	76.5	yes	yes	no
chr11	65649883	65650394	MACS_peak_950	111.6	yes	yes	no
chr11	65716331	65716723	MACS_peak_951	56.06	yes	yes	no
chr11	66912374	66913466	MACS_peak_956	103.21	yes	yes	no
chr11	69073710	69074672	MACS_peak_962	50.34	yes	yes	no
chr11	69158026	69159365	MACS_peak_963	374.45	yes	yes	no
chr11	69724335	69724728	MACS_peak_967	62.2	yes	yes	no
chr11	70221401	70222129	MACS_peak_970	84.97	yes	yes	no
chr11	70737462	70738383	MACS_peak_974	173.7	yes	yes	no
chr11	71634103	71635032	MACS_peak_975	189.47	yes	yes	no
chr11	71782349	71783376	MACS_peak_976	175.49	yes	yes	no
chr11	72414891	72415786	MACS_peak_977	287.12	yes	yes	no
chr11	72955168	72955868	MACS_peak_980	242.72	yes	yes	no
chr11	73120560	73120944	MACS_peak_982	55.51	yes	yes	no
chr11	74546876	74547465	MACS_peak_985	111.26	yes	yes	no
chr11	75270228	75270981	MACS_peak_988	150.43	yes	yes	no
chr11	75534973	75535868	MACS_peak_989	79.47	yes	yes	no
chr11	77876157	77876885	MACS_peak_998	426.66	yes	yes	no
chr11	78065806	78066561	MACS_peak_999	243.63	yes	yes	no
chr11	78069345	78070415	MACS_peak_1000	321.35	yes	yes	no
chr11	78771682	78772534	MACS_peak_1002	187.03	yes	yes	no
chr11	78832409	78833612	MACS_peak_1004	337.25	yes	yes	no
chr11	79054439	79055197	MACS_peak_1005	186.21	yes	yes	no
chr11	79836969	79837935	MACS_peak_1011	232.66	yes	yes	no
chr11	81037750	81038253	MACS_peak_1016	64.16	yes	yes	no
chr11	81159059	81159500	MACS_peak_1018	88.56	yes	yes	no
chr11	81317437	81317780	MACS_peak_1019	87.51	yes	yes	no
chr11	81534962	81535950	MACS_peak_1022	385.36	yes	yes	no
chr11	82845606	82846520	MACS_peak_1025	63.89	yes	yes	no
chr11	82847299	82848274	MACS_peak_1026	67.87	yes	yes	no
chr11	82952075	82953155	MACS_peak_1027	76.47	yes	yes	no
chr11	83286325	83287160	MACS_peak_1030	184.13	yes	yes	no
chr11	84569457	84569822	MACS_peak_1032	72.47	yes	yes	no
chr11	84701151	84702249	MACS_peak_1037	114.25	yes	yes	no
chr11	84742270	84743018	MACS_peak_1038	116.57	yes	yes	no
chr11	84823400	84824073	MACS_peak_1039	174.84	yes	yes	no
chr11	84944805	84945650	MACS_peak_1040	103.52	yes	yes	no
chr11	85888573	85889300	MACS_peak_1044	58.89	yes	yes	no
chr11	86742490	86743070	MACS_peak_1046	449.69	yes	yes	no
chr11	88145563	88146087	MACS_peak_1050	114.84	yes	yes	no
chr11	89017337	89018113	MACS_peak_1052	101.41	yes	yes	no
chr11	90727234	90727720	MACS_peak_1060	70.74	yes	yes	no
chr11	91996600	91997468	MACS_peak_1062	130.77	yes	yes	no
chr11	94199529	94200361	MACS_peak_1066	102.43	yes	yes	no
chr11	94327515	94327934	MACS_peak_1068	58.59	yes	yes	no
chr11	94886705	94887319	MACS_peak_1070	97.76	yes	yes	no
chr11	95012042	95012711	MACS_peak_1071	95.9	yes	yes	no
chr11	95104224	95104924	MACS_peak_1072	98.56	yes	yes	no
chr11	95258285	95258951	MACS_peak_1073	97.9	yes	yes	no
chr11	95834358	95835616	MACS_peak_1076	206.59	yes	yes	no
chr11	96124439	96124944	MACS_peak_1077	75.63	yes	yes	no
chr11	96396836	96397748	MACS_peak_1078	111.57	yes	yes	no
chr11	96410129	96410884	MACS_peak_1079	161.34	yes	yes	no
chr11	96509257	96510103	MACS_peak_1080	442.32	yes	yes	no
chr11	96947841	96948602	MACS_peak_1082	189.33	yes	yes	no
chr11	97103005	97103849	MACS_peak_1083	124.76	yes	yes	no
chr11	97138336	97138766	MACS_peak_1084	67.19	yes	yes	no
chr11	97246715	97247430	MACS_peak_1085	163.93	yes	yes	no
chr11	97424141	97424905	MACS_peak_1087	155.18	yes	yes	no
chr11	97428157	97428896	MACS_peak_1088	156.59	yes	yes	no
chr11	97445795	97446667	MACS_peak_1089	123.1	yes	yes	no
chr11	99126320	99127462	MACS_peak_1094	104.2	yes	yes	no
chr11	100891345	100892381	MACS_peak_1102	357.7	yes	yes	no
chr11	100991138	100991540	MACS_peak_1104	72.35	yes	yes	no
chr11	101189575	101190529	MACS_peak_1106	342.55	yes	yes	no
chr11	101259042	101260750	MACS_peak_1107	215.79	yes	yes	no
chr11	101485219	101486180	MACS_peak_1108	611.96	yes	yes	no
chr11	101968471	101969194	MACS_peak_1111	64.13	yes	yes	no
chr11	102088135	102088980	MACS_peak_1112	70.34	yes	yes	no
chr11	102363314	102364252	MACS_peak_1115	201.91	yes	yes	no
chr11	102375033	102376386	MACS_peak_1116	156.03	yes	yes	no
chr11	102469548	102470719	MACS_peak_1117	313.57	yes	yes	no
chr11	102690019	102690528	MACS_peak_1119	132.73	yes	yes	no
chr11	105365851	105366545	MACS_peak_1124	115.42	yes	yes	no
chr11	106382257	106383011	MACS_peak_1128	56.31	yes	yes	no
chr11	106417855	106418499	MACS_peak_1129	102.56	yes	yes	no
chr11	106481737	106482218	MACS_peak_1131	51.19	yes	yes	no
chr11	106503348	106503726	MACS_peak_1132	85.64	yes	yes	no
chr11	108263683	108264280	MACS_peak_1139	102.5	yes	yes	no
chr11	108318994	108319811	MACS_peak_1140	67.57	yes	yes	no
chr11	108839007	108839505	MACS_peak_1141	81.99	yes	yes	no
chr11	111843750	111844261	MACS_peak_1150	66.27	yes	yes	no
chr11	113055989	113056358	MACS_peak_1153	79.43	yes	yes	no
chr11	113680829	113681415	MACS_peak_1155	121.38	yes	yes	no
chr11	113785167	113785989	MACS_peak_1156	167.28	yes	yes	no
chr11	113987611	113988053	MACS_peak_1157	115.79	yes	yes	no
chr11	114244456	114245086	MACS_peak_1158	134.7	yes	yes	no
chr11	114779687	114780605	MACS_peak_1165	386.43	yes	yes	no
chr11	115306154	115307011	MACS_peak_1170	271.9	yes	yes	no
chr11	115831489	115832138	MACS_peak_1172	102.8	yes	yes	no
chr11	116549248	116549658	MACS_peak_1178	259.27	yes	yes	no
chr11	116782524	116783211	MACS_peak_1179	164.99	yes	yes	no
chr11	116980425	116981065	MACS_peak_1180	68.2	yes	yes	no
chr11	117292401	117292916	MACS_peak_1182	57.78	yes	yes	no
chr11	117336068	117336611	MACS_peak_1183	583.79	yes	yes	no
chr11	117539194	117539931	MACS_peak_1185	55.05	yes	yes	no
chr11	120158998	120160104	MACS_peak_1193	117.79	yes	yes	no
chr11	120218708	120219609	MACS_peak_1194	165.75	yes	yes	no
chr11	120298671	120300240	MACS_peak_1195	105.71	yes	yes	no
chr11	120500003	120500627	MACS_peak_1196	81.57	yes	yes	no
chr11	121529676	121530251	MACS_peak_1199	68.81	yes	yes	no
chr12	3887712	3888595	MACS_peak_1203	105.25	yes	yes	no
chr12	4501587	4502506	MACS_peak_1205	182.63	yes	yes	no
chr12	4679841	4680286	MACS_peak_1206	157.22	yes	yes	no
chr12	7527042	7527529	MACS_peak_1208	86.28	yes	yes	no
chr12	11126407	11126982	MACS_peak_1212	162.05	yes	yes	no
chr12	12509161	12509625	MACS_peak_1215	65.84	yes	yes	no
chr12	12993848	12994759	MACS_peak_1218	91.53	yes	yes	no
chr12	16185434	16185909	MACS_peak_1221	178.38	yes	yes	no
chr12	17505772	17506714	MACS_peak_1225	166.4	yes	yes	no
chr12	17601012	17601861	MACS_peak_1226	101.3	yes	yes	no
chr12	24645926	24646426	MACS_peak_1230	93.75	yes	yes	no
chr12	24744275	24744696	MACS_peak_1231	387.15	yes	yes	no
chr12	26472923	26473472	MACS_peak_1236	86.02	yes	yes	no
chr12	27126797	27127505	MACS_peak_1237	402.29	yes	yes	no
chr12	28617039	28617641	MACS_peak_1238	131.7	yes	yes	no
chr12	29178149	29178534	MACS_peak_1241	67.56	yes	yes	no
chr12	29258269	29259175	MACS_peak_1242	139.24	yes	yes	no
chr12	30970717	30971095	MACS_peak_1244	178.54	yes	yes	no
chr12	31074127	31075345	MACS_peak_1245	125.09	yes	yes	no
chr12	31087135	31087766	MACS_peak_1246	234.2	yes	yes	no
chr12	31521209	31521765	MACS_peak_1247	77.54	yes	yes	no
chr12	31533405	31534130	MACS_peak_1248	59.77	yes	yes	no
chr12	32111014	32111420	MACS_peak_1251	91.99	yes	yes	no
chr12	32122949	32123522	MACS_peak_1252	73.98	yes	yes	no
chr12	32142865	32143833	MACS_peak_1253	195.22	yes	yes	no
chr12	33313908	33314821	MACS_peak_1257	154.06	yes	yes	no
chr12	33334975	33335543	MACS_peak_1258	129.58	yes	yes	no
chr12	33811967	33812644	MACS_peak_1259	88.34	yes	yes	no
chr12	44197730	44198585	MACS_peak_1266	104.45	yes	yes	no
chr12	46405487	46406184	MACS_peak_1270	376.91	yes	yes	no
chr12	46419497	46419972	MACS_peak_1271	72.02	yes	yes	no
chr12	46609722	46610346	MACS_peak_1272	64.25	yes	yes	no
chr12	50115929	50116204	MACS_peak_1274	86.89	yes	yes	no
chr12	51400490	51400898	MACS_peak_1276	110.94	yes	yes	no
chr12	51829838	51830403	MACS_peak_1277	115.01	yes	yes	no
chr12	52276251	52276858	MACS_peak_1282	167.49	yes	yes	no
chr12	52692148	52692925	MACS_peak_1286	249.43	yes	yes	no
chr12	53884935	53885644	MACS_peak_1288	118.83	yes	yes	no
chr12	54162573	54163384	MACS_peak_1289	116.45	yes	yes	no
chr12	58367697	58368298	MACS_peak_1294	162.29	yes	yes	no
chr12	68236928	68237425	MACS_peak_1299	118.18	yes	yes	no
chr12	69618392	69619157	MACS_peak_1302	131.16	yes	yes	no
chr12	69757578	69758710	MACS_peak_1305	77.06	yes	yes	no
chr12	69783651	69784020	MACS_peak_1306	284.53	yes	yes	no
chr12	71052371	71053073	MACS_peak_1307	55.47	yes	yes	no
chr12	72576323	72576724	MACS_peak_1310	90.52	yes	yes	no
chr12	73788614	73789329	MACS_peak_1316	164.46	yes	yes	no
chr12	75277383	75277829	MACS_peak_1319	58.15	yes	yes	no
chr12	75854826	75855690	MACS_peak_1322	593.8	yes	yes	no
chr12	76375187	76375910	MACS_peak_1325	200.11	yes	yes	no
chr12	76575783	76577014	MACS_peak_1327	170.27	yes	yes	no
chr12	77663572	77664381	MACS_peak_1330	158.84	yes	yes	no
chr12	77755732	77756617	MACS_peak_1331	83	yes	yes	no
chr12	78980596	78981121	MACS_peak_1335	52.32	yes	yes	no
chr12	79661336	79661940	MACS_peak_1337	315.69	yes	yes	no
chr12	79732716	79733102	MACS_peak_1338	95.05	yes	yes	no
chr12	80270502	80271442	MACS_peak_1340	171.44	yes	yes	no
chr12	80777987	80778782	MACS_peak_1341	148.13	yes	yes	no
chr12	80812129	80812882	MACS_peak_1342	88.58	yes	yes	no
chr12	81294645	81295003	MACS_peak_1345	111.86	yes	yes	no
chr12	82225580	82226591	MACS_peak_1348	62.35	yes	yes	no
chr12	83072491	83073815	MACS_peak_1349	515.36	yes	yes	no
chr12	83308946	83309438	MACS_peak_1350	104.82	yes	yes	no
chr12	83374920	83375967	MACS_peak_1351	102.25	yes	yes	no
chr12	84203405	84204607	MACS_peak_1356	304.21	yes	yes	no
chr12	84709735	84710190	MACS_peak_1359	78.72	yes	yes	no
chr12	84858742	84859191	MACS_peak_1361	80.85	yes	yes	no
chr12	86438961	86439582	MACS_peak_1365	95.3	yes	yes	no
chr12	86801658	86802653	MACS_peak_1366	58.17	yes	yes	no
chr12	88801442	88801908	MACS_peak_1368	80.88	yes	yes	no
chr12	88983716	88985096	MACS_peak_1369	230.73	yes	yes	no
chr12	95641496	95641903	MACS_peak_1375	122.28	yes	yes	no
chr12	98844785	98845192	MACS_peak_1380	112.64	yes	yes	no
chr12	99274464	99275264	MACS_peak_1381	155.85	yes	yes	no
chr12	99331406	99331977	MACS_peak_1382	70.57	yes	yes	no
chr12	100212145	100212851	MACS_peak_1384	128.39	yes	yes	no
chr12	102154763	102155463	MACS_peak_1390	120.29	yes	yes	no
chr12	102258233	102258808	MACS_peak_1391	117.42	yes	yes	no
chr12	102426088	102426695	MACS_peak_1393	130.81	yes	yes	no
chr12	102714277	102715160	MACS_peak_1395	82.62	yes	yes	no
chr12	103393206	103393969	MACS_peak_1397	182.29	yes	yes	no
chr12	104837614	104838447	MACS_peak_1399	149.16	yes	yes	no
chr12	105025341	105026131	MACS_peak_1400	92.22	yes	yes	no
chr12	105034320	105035040	MACS_peak_1401	349.19	yes	yes	no
chr12	105556267	105556919	MACS_peak_1403	97.65	yes	yes	no
chr12	105737990	105739042	MACS_peak_1404	432.23	yes	yes	no
chr12	105759967	105760658	MACS_peak_1405	114.57	yes	yes	no
chr12	107159393	107160667	MACS_peak_1408	405.28	yes	yes	no
chr12	107343709	107344088	MACS_peak_1409	65.34	yes	yes	no
chr12	107549411	107550292	MACS_peak_1410	118.49	yes	yes	no
chr12	108237162	108238291	MACS_peak_1412	86.26	yes	yes	no
chr12	109436933	109438120	MACS_peak_1416	94.79	yes	yes	no
chr12	109500641	109501584	MACS_peak_1418	107.54	yes	yes	no
chr12	109971190	109972106	MACS_peak_1420	154.16	yes	yes	no
chr12	111434354	111435725	MACS_peak_1425	278.67	yes	yes	no
chr12	111443206	111444089	MACS_peak_1426	82.4	yes	yes	no
chr12	111461459	111461906	MACS_peak_1427	101.57	yes	yes	no
chr12	111908277	111908897	MACS_peak_1430	168.07	yes	yes	no
chr12	111944535	111945639	MACS_peak_1431	508.86	yes	yes	no
chr12	112587662	112588724	MACS_peak_1434	291.38	yes	yes	no
chr12	117449963	117451390	MACS_peak_1444	243.83	yes	yes	no
chr12	117458049	117459007	MACS_peak_1445	170.02	yes	yes	no
chr12	117946975	117947481	MACS_peak_1448	63.9	yes	yes	no
chr12	117989172	117989760	MACS_peak_1449	104.12	yes	yes	no
chr13	5769513	5770142	MACS_peak_1456	76.02	yes	yes	no
chr13	8631937	8632614	MACS_peak_1464	137.35	yes	yes	no
chr13	8760832	8761399	MACS_peak_1465	171.04	yes	yes	no
chr13	8849290	8849961	MACS_peak_1466	84.35	yes	yes	no
chr13	9027268	9027645	MACS_peak_1468	83.98	yes	yes	no
chr13	11836445	11837222	MACS_peak_1473	139	yes	yes	no
chr13	16573995	16574540	MACS_peak_1479	139.3	yes	yes	no
chr13	20138283	20138971	MACS_peak_1484	55.22	yes	yes	no
chr13	20150023	20150743	MACS_peak_1485	101.61	yes	yes	no
chr13	20163349	20164271	MACS_peak_1486	158.07	yes	yes	no
chr13	20174267	20174883	MACS_peak_1487	52.48	yes	yes	no
chr13	20183283	20184158	MACS_peak_1488	308.85	yes	yes	no
chr13	20257519	20258215	MACS_peak_1490	209.74	yes	yes	no
chr13	21114085	21114541	MACS_peak_1492	199.44	yes	yes	no
chr13	24040219	24040812	MACS_peak_1505	191.69	yes	yes	no
chr13	24159526	24160202	MACS_peak_1506	135.85	yes	yes	no
chr13	24629797	24630936	MACS_peak_1507	210.7	yes	yes	no
chr13	24933181	24933719	MACS_peak_1509	252.33	yes	yes	no
chr13	28556249	28557100	MACS_peak_1513	136.57	yes	yes	no
chr13	30083784	30084443	MACS_peak_1520	122.69	yes	yes	no
chr13	31952750	31953346	MACS_peak_1525	75	yes	yes	no
chr13	32161561	32161948	MACS_peak_1526	63.17	yes	yes	no
chr13	32179754	32180368	MACS_peak_1527	75.23	yes	yes	no
chr13	35220402	35220740	MACS_peak_1535	99.46	yes	yes	no
chr13	35229935	35230417	MACS_peak_1536	56.11	yes	yes	no
chr13	35615091	35615762	MACS_peak_1537	98.66	yes	yes	no
chr13	36517787	36518518	MACS_peak_1538	62.47	yes	yes	no
chr13	37442081	37442499	MACS_peak_1539	87.94	yes	yes	no
chr13	37509424	37510113	MACS_peak_1540	474.44	yes	yes	no
chr13	37872778	37873603	MACS_peak_1545	134.31	yes	yes	no
chr13	38073802	38074522	MACS_peak_1547	129.59	yes	yes	no
chr13	39769052	39769598	MACS_peak_1550	58.88	yes	yes	no
chr13	42301230	42301902	MACS_peak_1555	116.78	yes	yes	no
chr13	43191630	43192449	MACS_peak_1558	97.56	yes	yes	no
chr13	43192908	43193820	MACS_peak_1559	202.7	yes	yes	no
chr13	43209045	43209659	MACS_peak_1560	71.64	yes	yes	no
chr13	43253377	43254023	MACS_peak_1563	92.19	yes	yes	no
chr13	43719414	43720093	MACS_peak_1564	102.71	yes	yes	no
chr13	43908200	43909054	MACS_peak_1565	243.22	yes	yes	no
chr13	44206045	44206766	MACS_peak_1567	64.28	yes	yes	no
chr13	44221942	44222901	MACS_peak_1568	152.02	yes	yes	no
chr13	44501690	44502153	MACS_peak_1572	184.52	yes	yes	no
chr13	45140685	45141161	MACS_peak_1575	62.61	yes	yes	no
chr13	45545859	45546592	MACS_peak_1577	382.86	yes	yes	no
chr13	45849112	45850103	MACS_peak_1579	357.56	yes	yes	no
chr13	46058008	46058850	MACS_peak_1580	169.91	yes	yes	no
chr13	46443921	46444501	MACS_peak_1584	179.97	yes	yes	no
chr13	48402165	48403145	MACS_peak_1588	176.56	yes	yes	no
chr13	51598070	51598590	MACS_peak_1594	115.36	yes	yes	no
chr13	51841453	51843150	MACS_peak_1596	84.47	yes	yes	no
chr13	51848428	51849415	MACS_peak_1597	132.62	yes	yes	no
chr13	51881174	51881918	MACS_peak_1598	233.89	yes	yes	no
chr13	51975725	51976708	MACS_peak_1601	236.16	yes	yes	no
chr13	52026170	52026957	MACS_peak_1602	76.53	yes	yes	no
chr13	52222625	52223831	MACS_peak_1605	298.99	yes	yes	no
chr13	53979140	53979717	MACS_peak_1611	53.1	yes	yes	no
chr13	54994490	54995173	MACS_peak_1612	59.02	yes	yes	no
chr13	55190140	55190917	MACS_peak_1613	136.2	yes	yes	no
chr13	55486593	55487340	MACS_peak_1614	97.67	yes	yes	no
chr13	57331915	57332169	MACS_peak_1624	77.44	yes	yes	no
chr13	60742590	60743848	MACS_peak_1636	208.28	yes	yes	no
chr13	62691809	62692385	MACS_peak_1638	177.1	yes	yes	no
chr13	62833050	62833968	MACS_peak_1640	100.68	yes	yes	no
chr13	63719588	63720090	MACS_peak_1643	79.67	yes	yes	no
chr13	63872601	63873202	MACS_peak_1645	93.49	yes	yes	no
chr13	69914342	69914987	MACS_peak_1654	97.23	yes	yes	no
chr13	70724663	70725121	MACS_peak_1657	57.38	yes	yes	no
chr13	72195831	72196769	MACS_peak_1661	243.05	yes	yes	no
chr13	72370772	72371492	MACS_peak_1663	83.95	yes	yes	no
chr13	73304444	73305200	MACS_peak_1665	71.94	yes	yes	no
chr13	73499688	73500735	MACS_peak_1668	156.13	yes	yes	no
chr13	75865573	75866241	MACS_peak_1670	178.79	yes	yes	no
chr13	79973165	79973840	MACS_peak_1677	179.99	yes	yes	no
chr13	80388968	80389640	MACS_peak_1678	170.32	yes	yes	no
chr13	84647757	84648467	MACS_peak_1683	343.78	yes	yes	no
chr13	85507647	85508174	MACS_peak_1686	67.67	yes	yes	no
chr13	89398108	89398837	MACS_peak_1693	74.05	yes	yes	no
chr13	89493002	89493783	MACS_peak_1694	179.9	yes	yes	no
chr13	90938916	90939723	MACS_peak_1698	134.86	yes	yes	no
chr13	92592645	92593423	MACS_peak_1701	86.29	yes	yes	no
chr13	93381332	93381742	MACS_peak_1703	99.96	yes	yes	no
chr13	93384458	93385045	MACS_peak_1704	85.16	yes	yes	no
chr13	95671156	95672063	MACS_peak_1714	139.32	yes	yes	no
chr13	95679173	95679955	MACS_peak_1715	158.71	yes	yes	no
chr13	95688530	95689150	MACS_peak_1716	78.37	yes	yes	no
chr13	95696921	95697239	MACS_peak_1717	68.51	yes	yes	no
chr13	95965214	95965773	MACS_peak_1718	308.6	yes	yes	no
chr13	97007669	97008231	MACS_peak_1722	177.35	yes	yes	no
chr13	97434913	97436194	MACS_peak_1725	130.89	yes	yes	no
chr13	97452698	97453607	MACS_peak_1726	298.86	yes	yes	no
chr13	98532312	98533076	MACS_peak_1729	193.19	yes	yes	no
chr13	98538181	98539080	MACS_peak_1730	112.99	yes	yes	no
chr13	98810157	98810386	MACS_peak_1731	111.89	yes	yes	no
chr13	99754220	99754707	MACS_peak_1734	139.83	yes	yes	no
chr13	101545862	101546371	MACS_peak_1741	105.73	yes	yes	no
chr13	101572993	101573759	MACS_peak_1742	81.28	yes	yes	no
chr13	101611497	101612171	MACS_peak_1743	75.05	yes	yes	no
chr13	103206445	103207427	MACS_peak_1750	170.51	yes	yes	no
chr13	103220448	103221217	MACS_peak_1751	75.86	yes	yes	no
chr13	103379294	103379867	MACS_peak_1752	168.03	yes	yes	no
chr13	103644875	103645674	MACS_peak_1755	68.28	yes	yes	no
chr13	106912757	106913568	MACS_peak_1760	181.81	yes	yes	no
chr13	107100548	107101913	MACS_peak_1762	92.63	yes	yes	no
chr13	107619148	107620063	MACS_peak_1763	149.01	yes	yes	no
chr13	108315546	108316216	MACS_peak_1765	137.23	yes	yes	no
chr13	108449742	108450180	MACS_peak_1766	81.77	yes	yes	no
chr13	108647226	108647658	MACS_peak_1767	81.72	yes	yes	no
chr13	109907358	109908057	MACS_peak_1769	136.49	yes	yes	no
chr13	111869842	111870679	MACS_peak_1774	233.87	yes	yes	no
chr13	113212360	113212701	MACS_peak_1778	122.69	yes	yes	no
chr13	114058742	114059444	MACS_peak_1783	62.09	yes	yes	no
chr13	118629352	118630062	MACS_peak_1795	154.32	yes	yes	no
chr13	118656900	118657353	MACS_peak_1796	86.7	yes	yes	no
chr13	118758672	118759348	MACS_peak_1798	137.44	yes	yes	no
chr13	118833770	118834584	MACS_peak_1799	91.12	yes	yes	no
chr13	119232238	119232843	MACS_peak_1801	149.37	yes	yes	no
chr14	9393247	9393621	MACS_peak_1810	144.47	yes	yes	no
chr14	11247802	11248228	MACS_peak_1813	76.1	yes	yes	no
chr14	12599277	12599736	MACS_peak_1814	113.46	yes	yes	no
chr14	19656370	19656992	MACS_peak_1825	138.39	yes	yes	no
chr14	21549036	21549769	MACS_peak_1830	69.84	yes	yes	no
chr14	21850344	21850782	MACS_peak_1832	52.39	yes	yes	no
chr14	22759386	22760198	MACS_peak_1835	229.2	yes	yes	no
chr14	23491418	23491882	MACS_peak_1836	64.55	yes	yes	no
chr14	25524707	25525518	MACS_peak_1843	115.29	yes	yes	no
chr14	27044706	27045614	MACS_peak_1848	382.13	yes	yes	no
chr14	27056508	27057247	MACS_peak_1849	89.79	yes	yes	no
chr14	27166954	27167898	MACS_peak_1851	260.43	yes	yes	no
chr14	28418138	28419240	MACS_peak_1855	177.25	yes	yes	no
chr14	29025337	29026354	MACS_peak_1857	190.13	yes	yes	no
chr14	29940110	29940663	MACS_peak_1860	116.13	yes	yes	no
chr14	31131721	31132503	MACS_peak_1864	112.64	yes	yes	no
chr14	31403483	31404493	MACS_peak_1865	189.2	yes	yes	no
chr14	32168607	32169312	MACS_peak_1866	186.56	yes	yes	no
chr14	34508097	34508764	MACS_peak_1869	324	yes	yes	no
chr14	34585461	34585814	MACS_peak_1870	100.45	yes	yes	no
chr14	36657987	36658697	MACS_peak_1874	92.31	yes	yes	no
chr14	46096309	46096775	MACS_peak_1882	53.47	yes	yes	no
chr14	46539703	46540208	MACS_peak_1885	93.03	yes	yes	no
chr14	46573448	46573923	MACS_peak_1886	50.98	yes	yes	no
chr14	46662057	46662878	MACS_peak_1888	196.84	yes	yes	no
chr14	47017524	47018054	MACS_peak_1890	154.44	yes	yes	no
chr14	47240651	47241084	MACS_peak_1891	202.73	yes	yes	no
chr14	47522295	47522739	MACS_peak_1894	219.12	yes	yes	no
chr14	47533615	47533970	MACS_peak_1895	51.05	yes	yes	no
chr14	48007773	48008185	MACS_peak_1896	58.34	yes	yes	no
chr14	48295753	48296095	MACS_peak_1897	64.01	yes	yes	no
chr14	48537952	48538674	MACS_peak_1899	98.43	yes	yes	no
chr14	51985832	51986707	MACS_peak_1904	226.75	yes	yes	no
chr14	54705467	54706416	MACS_peak_1908	966.45	yes	yes	no
chr14	54714757	54715317	MACS_peak_1909	54.45	yes	yes	no
chr14	54777794	54778258	MACS_peak_1911	149.38	yes	yes	no
chr14	55392363	55392760	MACS_peak_1912	86.24	yes	yes	no
chr14	55724255	55725150	MACS_peak_1916	83.52	yes	yes	no
chr14	57753275	57753694	MACS_peak_1921	79.84	yes	yes	no
chr14	59182602	59183174	MACS_peak_1926	74.19	yes	yes	no
chr14	60653917	60654513	MACS_peak_1930	269.53	yes	yes	no
chr14	63061990	63062615	MACS_peak_1937	214.09	yes	yes	no
chr14	63075458	63076428	MACS_peak_1938	78.84	yes	yes	no
chr14	63335038	63335753	MACS_peak_1939	395.51	yes	yes	no
chr14	63907819	63909445	MACS_peak_1940	267.82	yes	yes	no
chr14	63957489	63958462	MACS_peak_1943	203.73	yes	yes	no
chr14	64006325	64006920	MACS_peak_1945	220.06	yes	yes	no
chr14	65102404	65103028	MACS_peak_1949	153.72	yes	yes	no
chr14	65480240	65480650	MACS_peak_1951	113.97	yes	yes	no
chr14	65675090	65675536	MACS_peak_1953	69.78	yes	yes	no
chr14	67242092	67242577	MACS_peak_1957	151.61	yes	yes	no
chr14	70106556	70107388	MACS_peak_1962	161.31	yes	yes	no
chr14	71177307	71177931	MACS_peak_1966	242.52	yes	yes	no
chr14	71249516	71250324	MACS_peak_1967	142.94	yes	yes	no
chr14	72113374	72113924	MACS_peak_1968	438.33	yes	yes	no
chr14	73123614	73124267	MACS_peak_1970	169.32	yes	yes	no
chr14	75138363	75138857	MACS_peak_1974	85.27	yes	yes	no
chr14	76713779	76714532	MACS_peak_1978	70.71	yes	yes	no
chr14	76775247	76776078	MACS_peak_1980	103.69	yes	yes	no
chr14	77504404	77505005	MACS_peak_1983	137.1	yes	yes	no
chr14	79486611	79487559	MACS_peak_1988	189.63	yes	yes	no
chr14	87478334	87479101	MACS_peak_1992	109.37	yes	yes	no
chr14	87754740	87755467	MACS_peak_1993	214.9	yes	yes	no
chr14	101332401	101332891	MACS_peak_2010	60.9	yes	yes	no
chr14	101768683	101769138	MACS_peak_2012	128.32	yes	yes	no
chr14	102164101	102164642	MACS_peak_2013	82.79	yes	yes	no
chr14	103016940	103017384	MACS_peak_2014	102.11	yes	yes	no
chr14	103804195	103804702	MACS_peak_2016	177.23	yes	yes	no
chr14	115970114	115970810	MACS_peak_2033	211.14	yes	yes	no
chr14	115979273	115979802	MACS_peak_2034	145.29	yes	yes	no
chr14	118182725	118183325	MACS_peak_2037	115.19	yes	yes	no
chr14	118796157	118796690	MACS_peak_2040	57.53	yes	yes	no
chr14	118799941	118800330	MACS_peak_2041	80.48	yes	yes	no
chr14	121093457	121094239	MACS_peak_2047	51.83	yes	yes	no
chr14	121446594	121447491	MACS_peak_2049	93.65	yes	yes	no
chr14	121779577	121780985	MACS_peak_2051	59.78	yes	yes	no
chr15	3232251	3233045	MACS_peak_2059	202.93	yes	yes	no
chr15	7011128	7011713	MACS_peak_2064	124.64	yes	yes	no
chr15	7079620	7080279	MACS_peak_2066	133.43	yes	yes	no
chr15	9074372	9075319	MACS_peak_2069	404.68	yes	yes	no
chr15	10647649	10648045	MACS_peak_2074	61.89	yes	yes	no
chr15	10767322	10768082	MACS_peak_2076	100.74	yes	yes	no
chr15	21656390	21656669	MACS_peak_2088	88.28	yes	yes	no
chr15	25459582	25460238	MACS_peak_2093	90.85	yes	yes	no
chr15	25608476	25610172	MACS_peak_2096	241.93	yes	yes	no
chr15	33451987	33452429	MACS_peak_2113	91.22	yes	yes	no
chr15	34983268	34983655	MACS_peak_2118	97.32	yes	yes	no
chr15	35265933	35266624	MACS_peak_2119	147.83	yes	yes	no
chr15	35325412	35325908	MACS_peak_2120	65.86	yes	yes	no
chr15	36360398	36361542	MACS_peak_2122	391.57	yes	yes	no
chr15	36446207	36447063	MACS_peak_2123	143.58	yes	yes	no
chr15	36647836	36648582	MACS_peak_2127	146.65	yes	yes	no
chr15	36898140	36898692	MACS_peak_2130	131.12	yes	yes	no
chr15	38253571	38254281	MACS_peak_2135	75.74	yes	yes	no
chr15	38328470	38329216	MACS_peak_2137	60.19	yes	yes	no
chr15	38543358	38544126	MACS_peak_2138	103.09	yes	yes	no
chr15	38567388	38567983	MACS_peak_2139	85.25	yes	yes	no
chr15	40824808	40825444	MACS_peak_2144	77.99	yes	yes	no
chr15	41226975	41227906	MACS_peak_2145	149.77	yes	yes	no
chr15	41883847	41884497	MACS_peak_2147	94.36	yes	yes	no
chr15	44457718	44458311	MACS_peak_2148	110.03	yes	yes	no
chr15	50580642	50581163	MACS_peak_2154	64.85	yes	yes	no
chr15	50790958	50791479	MACS_peak_2155	82.23	yes	yes	no
chr15	51828677	51829366	MACS_peak_2156	997.12	yes	yes	no
chr15	56623308	56623971	MACS_peak_2169	389.99	yes	yes	no
chr15	56685115	56685668	MACS_peak_2171	150.59	yes	yes	no
chr15	57547090	57547597	MACS_peak_2173	77.21	yes	yes	no
chr15	58594597	58595254	MACS_peak_2175	595.99	yes	yes	no
chr15	59012651	59013523	MACS_peak_2177	207.99	yes	yes	no
chr15	59197569	59198403	MACS_peak_2180	71.5	yes	yes	no
chr15	60732493	60733100	MACS_peak_2185	130.81	yes	yes	no
chr15	60840160	60840726	MACS_peak_2186	51.59	yes	yes	no
chr15	60982780	60983052	MACS_peak_2188	60.41	yes	yes	no
chr15	61442342	61443138	MACS_peak_2189	213.08	yes	yes	no
chr15	62098864	62099855	MACS_peak_2193	74.38	yes	yes	no
chr15	62158595	62159332	MACS_peak_2194	195.45	yes	yes	no
chr15	62221064	62221619	MACS_peak_2195	108.28	yes	yes	no
chr15	66297548	66297947	MACS_peak_2202	123.64	yes	yes	no
chr15	66825895	66826569	MACS_peak_2205	201.84	yes	yes	no
chr15	67150867	67151799	MACS_peak_2206	335.56	yes	yes	no
chr15	67201291	67201740	MACS_peak_2207	166.28	yes	yes	no
chr15	68104686	68105407	MACS_peak_2211	94.52	yes	yes	no
chr15	72899063	72899541	MACS_peak_2217	117.15	yes	yes	no
chr15	72928499	72929155	MACS_peak_2218	166.12	yes	yes	no
chr15	72971196	72972261	MACS_peak_2219	95.03	yes	yes	no
chr15	73060209	73060874	MACS_peak_2220	173.6	yes	yes	no
chr15	77313402	77314600	MACS_peak_2232	59.88	yes	yes	no
chr15	77827265	77827921	MACS_peak_2233	108.72	yes	yes	no
chr15	78267651	78268368	MACS_peak_2234	100.89	yes	yes	no
chr15	78571527	78572033	MACS_peak_2235	92.2	yes	yes	no
chr15	79695226	79696009	MACS_peak_2238	152.59	yes	yes	no
chr15	80000537	80001395	MACS_peak_2240	283.98	yes	yes	no
chr15	80116019	80116893	MACS_peak_2241	156.53	yes	yes	no
chr15	80439886	80440783	MACS_peak_2243	302	yes	yes	no
chr15	80461282	80462151	MACS_peak_2244	108.36	yes	yes	no
chr15	80518778	80519439	MACS_peak_2245	98.82	yes	yes	no
chr15	80582859	80583581	MACS_peak_2246	151.54	yes	yes	no
chr15	80589980	80590773	MACS_peak_2247	195.35	yes	yes	no
chr15	80622969	80623850	MACS_peak_2248	237.39	yes	yes	no
chr15	80688365	80689044	MACS_peak_2249	85.19	yes	yes	no
chr15	80739869	80740469	MACS_peak_2250	213.29	yes	yes	no
chr15	81041640	81042353	MACS_peak_2253	90.5	yes	yes	no
chr15	81577481	81578156	MACS_peak_2255	57.69	yes	yes	no
chr15	82183966	82184799	MACS_peak_2257	87.68	yes	yes	no
chr15	82341581	82342879	MACS_peak_2258	326.9	yes	yes	no
chr15	83059146	83060149	MACS_peak_2259	126.29	yes	yes	no
chr15	83247901	83248563	MACS_peak_2261	111.78	yes	yes	no
chr15	83592281	83592764	MACS_peak_2263	75.63	yes	yes	no
chr15	84209869	84210486	MACS_peak_2266	236.39	yes	yes	no
chr15	84714713	84715474	MACS_peak_2268	53.53	yes	yes	no
chr15	85229983	85230701	MACS_peak_2271	134.7	yes	yes	no
chr15	86478655	86479382	MACS_peak_2276	179.83	yes	yes	no
chr15	86484522	86485511	MACS_peak_2277	127.15	yes	yes	no
chr15	88147823	88148711	MACS_peak_2281	242.95	yes	yes	no
chr15	89497409	89498502	MACS_peak_2285	417.4	yes	yes	no
chr15	92344294	92345145	MACS_peak_2291	280.53	yes	yes	no
chr15	92997893	92998584	MACS_peak_2294	91.99	yes	yes	no
chr15	93750896	93751281	MACS_peak_2296	70.69	yes	yes	no
chr15	96969714	96970700	MACS_peak_2306	143.76	yes	yes	no
chr15	97379420	97380427	MACS_peak_2308	364.33	yes	yes	no
chr15	97590725	97591148	MACS_peak_2309	92.58	yes	yes	no
chr15	97663663	97664351	MACS_peak_2310	101.15	yes	yes	no
chr15	99663908	99665401	MACS_peak_2319	160.94	yes	yes	no
chr15	99677018	99677581	MACS_peak_2320	78.81	yes	yes	no
chr15	101139768	101140443	MACS_peak_2325	195.68	yes	yes	no
chr15	101147676	101148630	MACS_peak_2326	153.17	yes	yes	no
chr15	101320007	101321373	MACS_peak_2327	124.23	yes	yes	no
chr15	101941682	101942217	MACS_peak_2330	227.44	yes	yes	no
chr15	103251494	103252270	MACS_peak_2335	312.52	yes	yes	no
chr15	103257826	103259018	MACS_peak_2336	358.47	yes	yes	no
chr15	103339002	103340116	MACS_peak_2337	340.21	yes	yes	no
chr16	4896363	4896989	MACS_peak_2343	136.14	yes	yes	no
chr16	5536345	5537070	MACS_peak_2346	96.14	yes	yes	no
chr16	6095870	6096325	MACS_peak_2348	75.28	yes	yes	no
chr16	6993230	6993574	MACS_peak_2349	76.26	yes	yes	no
chr16	9367973	9368702	MACS_peak_2358	74.05	yes	yes	no
chr16	10737275	10738245	MACS_peak_2362	190.86	yes	yes	no
chr16	12303344	12303973	MACS_peak_2366	175.23	yes	yes	no
chr16	12307195	12307939	MACS_peak_2367	185.26	yes	yes	no
chr16	12692605	12693342	MACS_peak_2368	54.36	yes	yes	no
chr16	12697109	12697857	MACS_peak_2369	144.61	yes	yes	no
chr16	13287620	13288470	MACS_peak_2372	195.96	yes	yes	no
chr16	17220075	17220750	MACS_peak_2374	58.69	yes	yes	no
chr16	17252055	17252772	MACS_peak_2375	159.59	yes	yes	no
chr16	17744420	17745076	MACS_peak_2378	254.07	yes	yes	no
chr16	17872608	17873773	MACS_peak_2380	236.48	yes	yes	no
chr16	18459815	18460671	MACS_peak_2383	93.52	yes	yes	no
chr16	20673927	20674306	MACS_peak_2389	54.62	yes	yes	no
chr16	21634407	21634900	MACS_peak_2391	101	yes	yes	no
chr16	22409777	22410416	MACS_peak_2395	152.76	yes	yes	no
chr16	23100392	23101216	MACS_peak_2398	72.53	yes	yes	no
chr16	23401332	23402164	MACS_peak_2401	129.67	yes	yes	no
chr16	24151239	24151754	MACS_peak_2402	86.64	yes	yes	no
chr16	29193109	29193746	MACS_peak_2409	90.69	yes	yes	no
chr16	30099925	30100445	MACS_peak_2414	73.77	yes	yes	no
chr16	30160407	30161014	MACS_peak_2415	187.89	yes	yes	no
chr16	31332677	31333246	MACS_peak_2418	66.92	yes	yes	no
chr16	31549772	31550588	MACS_peak_2419	73.89	yes	yes	no
chr16	31598027	31599117	MACS_peak_2420	324.88	yes	yes	no
chr16	32509034	32510203	MACS_peak_2421	399.01	yes	yes	no
chr16	34031325	34032096	MACS_peak_2428	186.42	yes	yes	no
chr16	34049918	34050679	MACS_peak_2429	232.52	yes	yes	no
chr16	34089796	34090418	MACS_peak_2431	109.46	yes	yes	no
chr16	34527817	34528541	MACS_peak_2434	171.91	yes	yes	no
chr16	34535020	34535617	MACS_peak_2435	115.07	yes	yes	no
chr16	35706919	35707321	MACS_peak_2438	53.96	yes	yes	no
chr16	37844997	37845855	MACS_peak_2443	105.77	yes	yes	no
chr16	37893904	37895462	MACS_peak_2444	151.32	yes	yes	no
chr16	37981831	37982443	MACS_peak_2446	109.02	yes	yes	no
chr16	38053714	38054801	MACS_peak_2447	67.15	yes	yes	no
chr16	38912584	38913114	MACS_peak_2449	232.13	yes	yes	no
chr16	39512522	39513159	MACS_peak_2453	111.17	yes	yes	no
chr16	41481803	41482259	MACS_peak_2455	257.68	yes	yes	no
chr16	43729498	43729934	MACS_peak_2457	259.58	yes	yes	no
chr16	44962740	44963308	MACS_peak_2458	108.28	yes	yes	no
chr16	46109515	46110118	MACS_peak_2460	88.18	yes	yes	no
chr16	47937771	47938096	MACS_peak_2463	130.78	yes	yes	no
chr16	48252676	48253437	MACS_peak_2465	367	yes	yes	no
chr16	48372178	48372967	MACS_peak_2466	146.35	yes	yes	no
chr16	49799895	49800716	MACS_peak_2469	328.45	yes	yes	no
chr16	51118300	51119081	MACS_peak_2472	166.6	yes	yes	no
chr16	51365144	51365641	MACS_peak_2473	54.74	yes	yes	no
chr16	52057068	52057612	MACS_peak_2474	65.66	yes	yes	no
chr16	56071400	56072291	MACS_peak_2479	262.62	yes	yes	no
chr16	58497542	58498230	MACS_peak_2483	109.1	yes	yes	no
chr16	58669889	58670394	MACS_peak_2485	110.53	yes	yes	no
chr16	59760866	59761474	MACS_peak_2488	130.83	yes	yes	no
chr16	62833954	62834503	MACS_peak_2492	262.41	yes	yes	no
chr16	76323510	76324212	MACS_peak_2501	179	yes	yes	no
chr16	78060669	78061286	MACS_peak_2505	72.61	yes	yes	no
chr16	78690587	78691182	MACS_peak_2509	90.49	yes	yes	no
chr16	84698791	84699291	MACS_peak_2515	80.24	yes	yes	no
chr16	89827524	89828308	MACS_peak_2519	70.6	yes	yes	no
chr16	90451371	90452344	MACS_peak_2520	271.74	yes	yes	no
chr16	90994785	90995533	MACS_peak_2521	121.64	yes	yes	no
chr16	91086673	91087051	MACS_peak_2522	190.33	yes	yes	no
chr16	91441383	91442352	MACS_peak_2524	481.76	yes	yes	no
chr16	91536823	91537929	MACS_peak_2526	95.62	yes	yes	no
chr16	91545195	91545908	MACS_peak_2527	579.82	yes	yes	no
chr16	91717077	91717698	MACS_peak_2529	144.18	yes	yes	no
chr16	92493772	92494530	MACS_peak_2533	52.65	yes	yes	no
chr16	92715519	92716093	MACS_peak_2534	291.91	yes	yes	no
chr16	92752930	92753554	MACS_peak_2535	87.89	yes	yes	no
chr16	92801334	92802250	MACS_peak_2536	199.3	yes	yes	no
chr16	92821875	92822751	MACS_peak_2537	100.67	yes	yes	no
chr16	92883683	92884288	MACS_peak_2538	201.77	yes	yes	no
chr16	92996121	92996677	MACS_peak_2539	273.65	yes	yes	no
chr16	93129236	93129929	MACS_peak_2540	155.62	yes	yes	no
chr16	93147534	93148585	MACS_peak_2541	426.51	yes	yes	no
chr16	93717278	93717858	MACS_peak_2544	176.08	yes	yes	no
chr16	94357990	94358508	MACS_peak_2546	432.43	yes	yes	no
chr16	94698128	94699214	MACS_peak_2547	162.75	yes	yes	no
chr16	95352018	95352607	MACS_peak_2550	248.83	yes	yes	no
chr16	95438929	95440485	MACS_peak_2551	90.7	yes	yes	no
chr16	95819934	95820550	MACS_peak_2552	98.59	yes	yes	no
chr16	95824956	95825845	MACS_peak_2553	153.61	yes	yes	no
chr16	95861159	95861986	MACS_peak_2555	444.7	yes	yes	no
chr16	96533418	96534372	MACS_peak_2558	564.4	yes	yes	no
chr16	96741310	96741831	MACS_peak_2559	194.74	yes	yes	no
chr16	97006429	97007134	MACS_peak_2560	229.27	yes	yes	no
chr16	97418199	97418634	MACS_peak_2564	52.73	yes	yes	no
chr16	97449945	97450670	MACS_peak_2565	136.21	yes	yes	no
chr17	5099118	5099748	MACS_peak_2574	212.17	yes	yes	no
chr17	5506780	5507527	MACS_peak_2577	50.94	yes	yes	no
chr17	5905224	5905994	MACS_peak_2581	200.59	yes	yes	no
chr17	5966568	5967247	MACS_peak_2582	212.08	yes	yes	no
chr17	6172709	6173603	MACS_peak_2584	114.36	yes	yes	no
chr17	11441991	11442475	MACS_peak_2597	66.54	yes	yes	no
chr17	11867878	11868908	MACS_peak_2598	73.23	yes	yes	no
chr17	11996287	11996736	MACS_peak_2601	57.23	yes	yes	no
chr17	12668762	12669877	MACS_peak_2603	95.47	yes	yes	no
chr17	12723496	12724695	MACS_peak_2604	170.78	yes	yes	no
chr17	14173275	14174207	MACS_peak_2610	162.8	yes	yes	no
chr17	15083959	15084957	MACS_peak_2611	313.76	yes	yes	no
chr17	15430425	15431336	MACS_peak_2613	101.27	yes	yes	no
chr17	15621286	15621873	MACS_peak_2615	80.06	yes	yes	no
chr17	21232216	21232457	MACS_peak_2616	72.86	yes	yes	no
chr17	21702320	21703327	MACS_peak_2617	421.01	yes	yes	no
chr17	22819071	22819577	MACS_peak_2618	67.42	yes	yes	no
chr17	25813313	25813878	MACS_peak_2635	53.54	yes	yes	no
chr17	26424126	26425203	MACS_peak_2640	52.62	yes	yes	no
chr17	26850240	26851452	MACS_peak_2641	53.49	yes	yes	no
chr17	27152936	27153673	MACS_peak_2642	54.65	yes	yes	no
chr17	27194373	27195397	MACS_peak_2643	79.6	yes	yes	no
chr17	27408678	27409364	MACS_peak_2644	94.53	yes	yes	no
chr17	28351822	28352486	MACS_peak_2646	74.55	yes	yes	no
chr17	28832745	28833498	MACS_peak_2648	73.78	yes	yes	no
chr17	29049880	29050658	MACS_peak_2649	65.76	yes	yes	no
chr17	29319533	29320316	MACS_peak_2651	114.18	yes	yes	no
chr17	29438268	29439036	MACS_peak_2653	76.46	yes	yes	no
chr17	29447068	29447708	MACS_peak_2654	129.52	yes	yes	no
chr17	29859788	29860480	MACS_peak_2656	157.95	yes	yes	no
chr17	30346984	30347782	MACS_peak_2657	488.99	yes	yes	no
chr17	31033859	31035057	MACS_peak_2660	66.09	yes	yes	no
chr17	31091296	31091812	MACS_peak_2661	107.55	yes	yes	no
chr17	31658957	31659274	MACS_peak_2663	84.64	yes	yes	no
chr17	33394159	33394831	MACS_peak_2668	51.17	yes	yes	no
chr17	33713262	33713764	MACS_peak_2671	238.24	yes	yes	no
chr17	34124475	34125223	MACS_peak_2674	83.53	yes	yes	no
chr17	34893746	34894416	MACS_peak_2676	101.12	yes	yes	no
chr17	35021884	35022492	MACS_peak_2678	186.1	yes	yes	no
chr17	35720122	35720781	MACS_peak_2680	251.71	yes	yes	no
chr17	36001877	36002234	MACS_peak_2683	54.92	yes	yes	no
chr17	36029887	36030776	MACS_peak_2684	149.28	yes	yes	no
chr17	36869019	36869832	MACS_peak_2686	117.54	yes	yes	no
chr17	40806465	40807121	MACS_peak_2692	115.38	yes	yes	no
chr17	41570074	41570861	MACS_peak_2693	96.32	yes	yes	no
chr17	43168300	43168889	MACS_peak_2694	85.81	yes	yes	no
chr17	43478042	43478375	MACS_peak_2695	82.2	yes	yes	no
chr17	44134038	44134752	MACS_peak_2696	235.9	yes	yes	no
chr17	45166465	45166934	MACS_peak_2699	107.28	yes	yes	no
chr17	45551774	45552260	MACS_peak_2700	156.11	yes	yes	no
chr17	45593206	45594056	MACS_peak_2701	71.59	yes	yes	no
chr17	45600768	45601602	MACS_peak_2702	51.31	yes	yes	no
chr17	46063264	46063698	MACS_peak_2703	155.19	yes	yes	no
chr17	46095940	46096605	MACS_peak_2704	125.8	yes	yes	no
chr17	46885682	46887027	MACS_peak_2709	117.27	yes	yes	no
chr17	47535437	47536230	MACS_peak_2710	317.99	yes	yes	no
chr17	48272065	48272809	MACS_peak_2715	184.64	yes	yes	no
chr17	49439010	49439862	MACS_peak_2718	99.13	yes	yes	no
chr17	50020123	50020734	MACS_peak_2720	87.47	yes	yes	no
chr17	50031913	50032364	MACS_peak_2721	207.51	yes	yes	no
chr17	50330903	50331633	MACS_peak_2722	95.58	yes	yes	no
chr17	50528470	50528885	MACS_peak_2724	120.65	yes	yes	no
chr17	51258297	51258790	MACS_peak_2725	81.81	yes	yes	no
chr17	51408159	51408872	MACS_peak_2726	52.77	yes	yes	no
chr17	53573172	53573564	MACS_peak_2731	162.69	yes	yes	no
chr17	53596180	53596866	MACS_peak_2733	92.66	yes	yes	no
chr17	56687835	56688519	MACS_peak_2734	109.51	yes	yes	no
chr17	56762143	56763132	MACS_peak_2735	476.42	yes	yes	no
chr17	56826541	56827152	MACS_peak_2737	82.01	yes	yes	no
chr17	57290157	57290924	MACS_peak_2740	168.28	yes	yes	no
chr17	58643867	58644198	MACS_peak_2741	84.93	yes	yes	no
chr17	63970038	63970816	MACS_peak_2752	66.95	yes	yes	no
chr17	65557117	65557713	MACS_peak_2754	264.54	yes	yes	no
chr17	66862306	66862627	MACS_peak_2756	55.11	yes	yes	no
chr17	70456545	70457304	MACS_peak_2767	92.13	yes	yes	no
chr17	70488760	70489288	MACS_peak_2768	377.49	yes	yes	no
chr17	70744639	70745443	MACS_peak_2769	262.87	yes	yes	no
chr17	70794200	70795551	MACS_peak_2770	83.49	yes	yes	no
chr17	71913071	71913720	MACS_peak_2776	64.43	yes	yes	no
chr17	72640102	72640730	MACS_peak_2778	177.95	yes	yes	no
chr17	73225918	73226456	MACS_peak_2780	71.64	yes	yes	no
chr17	75582709	75583129	MACS_peak_2785	51.48	yes	yes	no
chr17	79350744	79351231	MACS_peak_2789	94.84	yes	yes	no
chr17	80119441	80119887	MACS_peak_2791	56.64	yes	yes	no
chr17	80802058	80802831	MACS_peak_2792	66.95	yes	yes	no
chr17	80889193	80889562	MACS_peak_2793	98.91	yes	yes	no
chr17	83562149	83562615	MACS_peak_2798	76.91	yes	yes	no
chr17	83906391	83907457	MACS_peak_2800	97.86	yes	yes	no
chr17	83990343	83991066	MACS_peak_2802	71.43	yes	yes	no
chr17	84147712	84148214	MACS_peak_2803	324.03	yes	yes	no
chr17	84776431	84777234	MACS_peak_2805	629.47	yes	yes	no
chr17	85338858	85339824	MACS_peak_2807	368.88	yes	yes	no
chr17	86313424	86313892	MACS_peak_2813	122.85	yes	yes	no
chr17	91362316	91362792	MACS_peak_2822	55.49	yes	yes	no
chr17	91439905	91440384	MACS_peak_2823	78.63	yes	yes	no
chr18	3543491	3543947	MACS_peak_2830	55.24	yes	yes	no
chr18	3633613	3634065	MACS_peak_2831	82.93	yes	yes	no
chr18	3665986	3667269	MACS_peak_2832	112.28	yes	yes	no
chr18	4434491	4435158	MACS_peak_2833	66.02	yes	yes	no
chr18	5319668	5320320	MACS_peak_2838	102.77	yes	yes	no
chr18	5820798	5821339	MACS_peak_2841	55.53	yes	yes	no
chr18	5914583	5915226	MACS_peak_2842	102.52	yes	yes	no
chr18	13848215	13848950	MACS_peak_2857	358.39	yes	yes	no
chr18	14414672	14415202	MACS_peak_2858	86.67	yes	yes	no
chr18	16273327	16274020	MACS_peak_2863	110.08	yes	yes	no
chr18	17680623	17681191	MACS_peak_2867	118.6	yes	yes	no
chr18	20749475	20750067	MACS_peak_2872	56.49	yes	yes	no
chr18	20790017	20790860	MACS_peak_2874	89.29	yes	yes	no
chr18	21677017	21677392	MACS_peak_2876	55.81	yes	yes	no
chr18	23318235	23319173	MACS_peak_2880	230.28	yes	yes	no
chr18	24070721	24071608	MACS_peak_2881	189.89	yes	yes	no
chr18	24095135	24095561	MACS_peak_2882	105.66	yes	yes	no
chr18	24197126	24197786	MACS_peak_2884	179.77	yes	yes	no
chr18	24864864	24865224	MACS_peak_2886	85.75	yes	yes	no
chr18	25121215	25121799	MACS_peak_2887	59.88	yes	yes	no
chr18	30638856	30639447	MACS_peak_2891	125.97	yes	yes	no
chr18	32542143	32543395	MACS_peak_2900	554.93	yes	yes	no
chr18	33949615	33950178	MACS_peak_2904	87.3	yes	yes	no
chr18	34721357	34722267	MACS_peak_2908	149.18	yes	yes	no
chr18	35094057	35095134	MACS_peak_2910	125.28	yes	yes	no
chr18	35814808	35815712	MACS_peak_2911	375.86	yes	yes	no
chr18	35828176	35829436	MACS_peak_2912	64.25	yes	yes	no
chr18	35849028	35850492	MACS_peak_2913	203.65	yes	yes	no
chr18	37925801	37926202	MACS_peak_2918	116	yes	yes	no
chr18	38338068	38338752	MACS_peak_2919	66.97	yes	yes	no
chr18	39298852	39299433	MACS_peak_2923	99.51	yes	yes	no
chr18	43231385	43231798	MACS_peak_2928	86.55	yes	yes	no
chr18	43649882	43650631	MACS_peak_2929	227.38	yes	yes	no
chr18	44475829	44476593	MACS_peak_2930	93.35	yes	yes	no
chr18	44521531	44521952	MACS_peak_2931	77.03	yes	yes	no
chr18	44584921	44585554	MACS_peak_2932	88.59	yes	yes	no
chr18	45041159	45041706	MACS_peak_2937	92.64	yes	yes	no
chr18	47132988	47133381	MACS_peak_2941	257.99	yes	yes	no
chr18	47154682	47155044	MACS_peak_2942	111.14	yes	yes	no
chr18	49778202	49778974	MACS_peak_2950	181.42	yes	yes	no
chr18	50028134	50028818	MACS_peak_2951	102.82	yes	yes	no
chr18	53427096	53427520	MACS_peak_2958	73.12	yes	yes	no
chr18	54902241	54903029	MACS_peak_2963	80.19	yes	yes	no
chr18	55106784	55107786	MACS_peak_2964	477.91	yes	yes	no
chr18	55133503	55134292	MACS_peak_2965	72.73	yes	yes	no
chr18	56321490	56321979	MACS_peak_2966	150.87	yes	yes	no
chr18	56678243	56679100	MACS_peak_2967	141.63	yes	yes	no
chr18	57679700	57680231	MACS_peak_2970	57.06	yes	yes	no
chr18	57836910	57837501	MACS_peak_2971	95.64	yes	yes	no
chr18	58442212	58442810	MACS_peak_2972	190.42	yes	yes	no
chr18	60502264	60502707	MACS_peak_2975	139.38	yes	yes	no
chr18	60937602	60938461	MACS_peak_2976	151.18	yes	yes	no
chr18	61416174	61416838	MACS_peak_2978	175.44	yes	yes	no
chr18	61758591	61759576	MACS_peak_2979	199.93	yes	yes	no
chr18	62285431	62285912	MACS_peak_2982	91.64	yes	yes	no
chr18	62703934	62704573	MACS_peak_2983	63.15	yes	yes	no
chr18	62731604	62732566	MACS_peak_2984	102.93	yes	yes	no
chr18	62947596	62948086	MACS_peak_2986	139.96	yes	yes	no
chr18	64491010	64491676	MACS_peak_2990	88.96	yes	yes	no
chr18	66984202	66984743	MACS_peak_2994	111.81	yes	yes	no
chr18	67890522	67891166	MACS_peak_2996	101.82	yes	yes	no
chr18	68230161	68230597	MACS_peak_2998	92.69	yes	yes	no
chr18	74007756	74008514	MACS_peak_3007	356.56	yes	yes	no
chr18	75261968	75262793	MACS_peak_3016	84.57	yes	yes	no
chr18	75330846	75331313	MACS_peak_3017	109.29	yes	yes	no
chr18	75502507	75503569	MACS_peak_3019	201.14	yes	yes	no
chr18	76200296	76201066	MACS_peak_3026	96.64	yes	yes	no
chr18	77732190	77733453	MACS_peak_3030	73.11	yes	yes	no
chr18	77806481	77806854	MACS_peak_3031	200.87	yes	yes	no
chr18	78212271	78213020	MACS_peak_3033	59.11	yes	yes	no
chr18	78873085	78873743	MACS_peak_3037	62.89	yes	yes	no
chr18	80624599	80625773	MACS_peak_3040	345.65	yes	yes	no
chr18	81047269	81047890	MACS_peak_3041	126.98	yes	yes	no
chr18	81053510	81054357	MACS_peak_3042	70.24	yes	yes	no
chr18	81429949	81430550	MACS_peak_3043	161.26	yes	yes	no
chr18	82127234	82127873	MACS_peak_3045	184.81	yes	yes	no
chr18	82489087	82489661	MACS_peak_3048	185.29	yes	yes	no
chr18	82836100	82837618	MACS_peak_3051	69.73	yes	yes	no
chr18	82909534	82910089	MACS_peak_3052	190.29	yes	yes	no
chr18	88924243	88925064	MACS_peak_3059	163.66	yes	yes	no
chr18	89176455	89177052	MACS_peak_3061	116.9	yes	yes	no
chr19	5266930	5267532	MACS_peak_3071	61.63	yes	yes	no
chr19	5781853	5782825	MACS_peak_3073	66.1	yes	yes	no
chr19	6300274	6301012	MACS_peak_3075	90.5	yes	yes	no
chr19	6349101	6349599	MACS_peak_3076	100.19	yes	yes	no
chr19	6448475	6449531	MACS_peak_3077	130.68	yes	yes	no
chr19	7637436	7637909	MACS_peak_3079	70.91	yes	yes	no
chr19	8602800	8603531	MACS_peak_3080	69.28	yes	yes	no
chr19	9050121	9050710	MACS_peak_3083	84.91	yes	yes	no
chr19	10014704	10015423	MACS_peak_3085	60.63	yes	yes	no
chr19	10272393	10273261	MACS_peak_3090	53.23	yes	yes	no
chr19	10431229	10432510	MACS_peak_3091	75.57	yes	yes	no
chr19	10661308	10661837	MACS_peak_3093	323.41	yes	yes	no
chr19	14123490	14124106	MACS_peak_3098	121.52	yes	yes	no
chr19	16141785	16142384	MACS_peak_3105	102.18	yes	yes	no
chr19	17323399	17323844	MACS_peak_3107	424.02	yes	yes	no
chr19	24512980	24513705	MACS_peak_3119	424.59	yes	yes	no
chr19	24794370	24795060	MACS_peak_3120	145.95	yes	yes	no
chr19	26612923	26613446	MACS_peak_3122	88.31	yes	yes	no
chr19	27884278	27885047	MACS_peak_3127	173.43	yes	yes	no
chr19	28095524	28096277	MACS_peak_3128	155.47	yes	yes	no
chr19	28946670	28947093	MACS_peak_3129	56.19	yes	yes	no
chr19	29064463	29064840	MACS_peak_3131	73.56	yes	yes	no
chr19	30942309	30942781	MACS_peak_3135	72.39	yes	yes	no
chr19	32272082	32273120	MACS_peak_3139	239.56	yes	yes	no
chr19	32638347	32639108	MACS_peak_3141	53.43	yes	yes	no
chr19	34656147	34657200	MACS_peak_3142	214.65	yes	yes	no
chr19	34844829	34845176	MACS_peak_3143	61.8	yes	yes	no
chr19	36273187	36274090	MACS_peak_3145	108.32	yes	yes	no
chr19	36395547	36396037	MACS_peak_3147	94.58	yes	yes	no
chr19	36931774	36932541	MACS_peak_3150	132.17	yes	yes	no
chr19	37141653	37142021	MACS_peak_3151	51.53	yes	yes	no
chr19	37493779	37494696	MACS_peak_3153	88.39	yes	yes	no
chr19	37561526	37562189	MACS_peak_3154	88.35	yes	yes	no
chr19	37858226	37858967	MACS_peak_3158	130.48	yes	yes	no
chr19	37910002	37910470	MACS_peak_3159	78.99	yes	yes	no
chr19	38054043	38054694	MACS_peak_3160	225.34	yes	yes	no
chr19	38077283	38077963	MACS_peak_3161	56.49	yes	yes	no
chr19	40488660	40490644	MACS_peak_3165	111.21	yes	yes	no
chr19	40536285	40537296	MACS_peak_3166	87.74	yes	yes	no
chr19	40636911	40637543	MACS_peak_3167	94.82	yes	yes	no
chr19	40813326	40813928	MACS_peak_3168	89.55	yes	yes	no
chr19	41677239	41678232	MACS_peak_3171	190.6	yes	yes	no
chr19	42202153	42202736	MACS_peak_3172	110.88	yes	yes	no
chr19	42408956	42409537	MACS_peak_3174	86	yes	yes	no
chr19	43036343	43036933	MACS_peak_3176	240.4	yes	yes	no
chr19	45445244	45445709	MACS_peak_3183	219.15	yes	yes	no
chr19	45575448	45576564	MACS_peak_3184	311.55	yes	yes	no
chr19	45626912	45627499	MACS_peak_3186	147.4	yes	yes	no
chr19	46036853	46037496	MACS_peak_3187	53.04	yes	yes	no
chr19	46454778	46455543	MACS_peak_3190	216.14	yes	yes	no
chr19	46609309	46609813	MACS_peak_3191	66.74	yes	yes	no
chr19	46727715	46728767	MACS_peak_3193	387.59	yes	yes	no
chr19	46849286	46850011	MACS_peak_3194	152.13	yes	yes	no
chr19	46864853	46865563	MACS_peak_3195	121.29	yes	yes	no
chr19	46905230	46905789	MACS_peak_3196	82.52	yes	yes	no
chr19	47427664	47429136	MACS_peak_3198	135.28	yes	yes	no
chr19	48140538	48141661	MACS_peak_3200	57.68	yes	yes	no
chr19	52428697	52429241	MACS_peak_3207	122.44	yes	yes	no
chr19	54087214	54087995	MACS_peak_3217	287.41	yes	yes	no
chr19	55607272	55607706	MACS_peak_3220	55.49	yes	yes	no
chr19	55732625	55733142	MACS_peak_3221	75.84	yes	yes	no
chr19	56189115	56189716	MACS_peak_3223	205.54	yes	yes	no
chr19	57116604	57117715	MACS_peak_3226	453.34	yes	yes	no
chr19	57293710	57294297	MACS_peak_3227	78.02	yes	yes	no
chr19	59182591	59183262	MACS_peak_3230	91.37	yes	yes	no
chr19	59352524	59353247	MACS_peak_3232	122.8	yes	yes	no
chr19	60872209	60872666	MACS_peak_3236	226.17	yes	yes	no
chr19	61078317	61079041	MACS_peak_3237	281.02	yes	yes	no
chr19	61084891	61085681	MACS_peak_3238	77.98	yes	yes	no
chr19	61207214	61208095	MACS_peak_3240	303.37	yes	yes	no
chr2	3102201	3102869	MACS_peak_3243	65.38	yes	yes	no
chr2	4055304	4056025	MACS_peak_3245	58.6	yes	yes	no
chr2	4175166	4175832	MACS_peak_3246	133.07	yes	yes	no
chr2	4232808	4233683	MACS_peak_3247	88.58	yes	yes	no
chr2	4368239	4369167	MACS_peak_3248	86.18	yes	yes	no
chr2	4433038	4433518	MACS_peak_3249	268.53	yes	yes	no
chr2	4561105	4561611	MACS_peak_3250	145.03	yes	yes	no
chr2	4907752	4908500	MACS_peak_3251	69.67	yes	yes	no
chr2	6285617	6286272	MACS_peak_3256	161.61	yes	yes	no
chr2	6569233	6569844	MACS_peak_3257	101.56	yes	yes	no
chr2	9433287	9433827	MACS_peak_3259	100.1	yes	yes	no
chr2	9905753	9906415	MACS_peak_3262	140.91	yes	yes	no
chr2	10575865	10576375	MACS_peak_3266	254.18	yes	yes	no
chr2	12372775	12373141	MACS_peak_3272	96.41	yes	yes	no
chr2	13297550	13298058	MACS_peak_3273	68.58	yes	yes	no
chr2	19011258	19011884	MACS_peak_3286	237.3	yes	yes	no
chr2	20488656	20489699	MACS_peak_3287	475.34	yes	yes	no
chr2	20562836	20563738	MACS_peak_3288	63.39	yes	yes	no
chr2	20924880	20925568	MACS_peak_3290	135.79	yes	yes	no
chr2	21963929	21964514	MACS_peak_3293	774.07	yes	yes	no
chr2	22627858	22628679	MACS_peak_3296	84.34	yes	yes	no
chr2	25110643	25111674	MACS_peak_3303	166.07	yes	yes	no
chr2	25797475	25798219	MACS_peak_3305	75.52	yes	yes	no
chr2	26801648	26802178	MACS_peak_3313	56.99	yes	yes	no
chr2	27247938	27248555	MACS_peak_3315	101.04	yes	yes	no
chr2	27324189	27325054	MACS_peak_3316	61.89	yes	yes	no
chr2	27505288	27506227	MACS_peak_3319	118.64	yes	yes	no
chr2	27640835	27641338	MACS_peak_3321	53.4	yes	yes	no
chr2	27703093	27703944	MACS_peak_3322	453.78	yes	yes	no
chr2	28597745	28599916	MACS_peak_3326	151.42	yes	yes	no
chr2	28601732	28602682	MACS_peak_3327	90.45	yes	yes	no
chr2	29567913	29568599	MACS_peak_3329	129.37	yes	yes	no
chr2	30720785	30721831	MACS_peak_3334	153.63	yes	yes	no
chr2	30771922	30772479	MACS_peak_3335	67.62	yes	yes	no
chr2	30827065	30827991	MACS_peak_3336	106.04	yes	yes	no
chr2	31847749	31848435	MACS_peak_3340	105.84	yes	yes	no
chr2	32126978	32128620	MACS_peak_3342	455.92	yes	yes	no
chr2	32620353	32621733	MACS_peak_3344	140.29	yes	yes	no
chr2	33842835	33844161	MACS_peak_3348	274.95	yes	yes	no
chr2	33885763	33887042	MACS_peak_3349	116.38	yes	yes	no
chr2	34936203	34936868	MACS_peak_3350	366.39	yes	yes	no
chr2	35486780	35487884	MACS_peak_3351	135.58	yes	yes	no
chr2	35831290	35832085	MACS_peak_3355	91.52	yes	yes	no
chr2	36198397	36198938	MACS_peak_3358	260.97	yes	yes	no
chr2	37779963	37780866	MACS_peak_3360	154.97	yes	yes	no
chr2	38530801	38531959	MACS_peak_3361	113.08	yes	yes	no
chr2	38658365	38658909	MACS_peak_3362	62.31	yes	yes	no
chr2	38718356	38719166	MACS_peak_3363	64.84	yes	yes	no
chr2	41019649	41020179	MACS_peak_3366	110.58	yes	yes	no
chr2	42651962	42652393	MACS_peak_3368	114.59	yes	yes	no
chr2	44772319	44773192	MACS_peak_3369	83.81	yes	yes	no
chr2	45067086	45067688	MACS_peak_3373	103.07	yes	yes	no
chr2	45183899	45184740	MACS_peak_3374	144.79	yes	yes	no
chr2	45307658	45307915	MACS_peak_3376	80.33	yes	yes	no
chr2	52811695	52812026	MACS_peak_3390	115.36	yes	yes	no
chr2	58035607	58036082	MACS_peak_3400	117.91	yes	yes	no
chr2	60163769	60164345	MACS_peak_3405	62.41	yes	yes	no
chr2	60554388	60554847	MACS_peak_3407	70.38	yes	yes	no
chr2	60729831	60730646	MACS_peak_3409	354.43	yes	yes	no
chr2	60978591	60979465	MACS_peak_3410	447.21	yes	yes	no
chr2	61419349	61420080	MACS_peak_3411	108.46	yes	yes	no
chr2	65800959	65801529	MACS_peak_3418	305.05	yes	yes	no
chr2	69563466	69563902	MACS_peak_3427	178.13	yes	yes	no
chr2	69998870	69999630	MACS_peak_3430	154.29	yes	yes	no
chr2	70261811	70262723	MACS_peak_3431	107.55	yes	yes	no
chr2	70568126	70568631	MACS_peak_3432	58.83	yes	yes	no
chr2	71461381	71462176	MACS_peak_3434	92.26	yes	yes	no
chr2	71724680	71725780	MACS_peak_3436	139.28	yes	yes	no
chr2	73359927	73360405	MACS_peak_3443	67.94	yes	yes	no
chr2	73702969	73703596	MACS_peak_3446	67.84	yes	yes	no
chr2	73818751	73819382	MACS_peak_3447	361.41	yes	yes	no
chr2	74861735	74862615	MACS_peak_3452	259.84	yes	yes	no
chr2	74955487	74956715	MACS_peak_3453	351.6	yes	yes	no
chr2	75019428	75019966	MACS_peak_3454	264.25	yes	yes	no
chr2	75341062	75341954	MACS_peak_3456	166.01	yes	yes	no
chr2	75469956	75470852	MACS_peak_3458	57	yes	yes	no
chr2	75704578	75705542	MACS_peak_3459	562.64	yes	yes	no
chr2	75731356	75732339	MACS_peak_3461	56.26	yes	yes	no
chr2	75791694	75792355	MACS_peak_3462	66.95	yes	yes	no
chr2	76033542	76034223	MACS_peak_3463	294.12	yes	yes	no
chr2	76042106	76042829	MACS_peak_3464	136.14	yes	yes	no
chr2	76081988	76082552	MACS_peak_3465	211.75	yes	yes	no
chr2	77153956	77154704	MACS_peak_3471	119.95	yes	yes	no
chr2	78088363	78089182	MACS_peak_3474	283.56	yes	yes	no
chr2	79601818	79602409	MACS_peak_3476	64.57	yes	yes	no
chr2	80369338	80370116	MACS_peak_3477	118.68	yes	yes	no
chr2	80691984	80692777	MACS_peak_3479	86.05	yes	yes	no
chr2	84688380	84688828	MACS_peak_3486	131.29	yes	yes	no
chr2	84735313	84736055	MACS_peak_3487	156.48	yes	yes	no
chr2	84811611	84812524	MACS_peak_3488	299.93	yes	yes	no
chr2	84938078	84939113	MACS_peak_3489	87.5	yes	yes	no
chr2	85140407	85141481	MACS_peak_3491	422.88	yes	yes	no
chr2	90559787	90561017	MACS_peak_3499	78.87	yes	yes	no
chr2	91060362	91061544	MACS_peak_3502	70.48	yes	yes	no
chr2	91096255	91097041	MACS_peak_3503	140.52	yes	yes	no
chr2	91244792	91245218	MACS_peak_3504	183.94	yes	yes	no
chr2	91947449	91949208	MACS_peak_3507	84.66	yes	yes	no
chr2	92006706	92007844	MACS_peak_3508	205.36	yes	yes	no
chr2	92174102	92174905	MACS_peak_3512	494.54	yes	yes	no
chr2	92543672	92544350	MACS_peak_3513	154.41	yes	yes	no
chr2	92649075	92649641	MACS_peak_3514	55.31	yes	yes	no
chr2	92678813	92679621	MACS_peak_3515	93.63	yes	yes	no
chr2	93111245	93112903	MACS_peak_3517	112.77	yes	yes	no
chr2	93352973	93354286	MACS_peak_3520	608.63	yes	yes	no
chr2	93483732	93484314	MACS_peak_3521	59.46	yes	yes	no
chr2	93841168	93841718	MACS_peak_3522	50.77	yes	yes	no
chr2	97331892	97332815	MACS_peak_3524	253.43	yes	yes	no
chr2	102005430	102006245	MACS_peak_3529	123.91	yes	yes	no
chr2	102037050	102037600	MACS_peak_3530	118.96	yes	yes	no
chr2	102745224	102745751	MACS_peak_3534	111.38	yes	yes	no
chr2	103302722	103303098	MACS_peak_3535	106.06	yes	yes	no
chr2	103596920	103597844	MACS_peak_3536	134.2	yes	yes	no
chr2	103893397	103894492	MACS_peak_3538	498.92	yes	yes	no
chr2	104184152	104184908	MACS_peak_3543	78.61	yes	yes	no
chr2	105399382	105400042	MACS_peak_3546	201.86	yes	yes	no
chr2	107231503	107232109	MACS_peak_3550	146.63	yes	yes	no
chr2	112676729	112677188	MACS_peak_3560	203.53	yes	yes	no
chr2	116998827	116999847	MACS_peak_3567	128.01	yes	yes	no
chr2	118066191	118066845	MACS_peak_3571	101.75	yes	yes	no
chr2	119320591	119321294	MACS_peak_3573	142.73	yes	yes	no
chr2	119808705	119809624	MACS_peak_3575	93.62	yes	yes	no
chr2	121036484	121037446	MACS_peak_3581	404.5	yes	yes	no
chr2	121369099	121369816	MACS_peak_3584	142.81	yes	yes	no
chr2	121587333	121588505	MACS_peak_3585	65.65	yes	yes	no
chr2	121594562	121595314	MACS_peak_3586	93.07	yes	yes	no
chr2	122137865	122138503	MACS_peak_3588	97.98	yes	yes	no
chr2	125515412	125516146	MACS_peak_3591	58.93	yes	yes	no
chr2	125516271	125517038	MACS_peak_3592	81.29	yes	yes	no
chr2	127328447	127329034	MACS_peak_3595	137.86	yes	yes	no
chr2	127451555	127452262	MACS_peak_3597	86.01	yes	yes	no
chr2	129226296	129226915	MACS_peak_3606	125.46	yes	yes	no
chr2	129369420	129370157	MACS_peak_3607	80.42	yes	yes	no
chr2	129420797	129421571	MACS_peak_3608	139.56	yes	yes	no
chr2	131135621	131136260	MACS_peak_3612	80.39	yes	yes	no
chr2	131171927	131172959	MACS_peak_3613	80.29	yes	yes	no
chr2	132512341	132512978	MACS_peak_3625	123.13	yes	yes	no
chr2	132695351	132696219	MACS_peak_3626	72.99	yes	yes	no
chr2	133429371	133431368	MACS_peak_3629	334.93	yes	yes	no
chr2	137286124	137286430	MACS_peak_3636	67.56	yes	yes	no
chr2	137872443	137872780	MACS_peak_3639	53.14	yes	yes	no
chr2	140097040	140097820	MACS_peak_3644	66.85	yes	yes	no
chr2	141013788	141014240	MACS_peak_3646	75.63	yes	yes	no
chr2	141373146	141374007	MACS_peak_3647	177.44	yes	yes	no
chr2	146099095	146099692	MACS_peak_3657	87.73	yes	yes	no
chr2	146259002	146259723	MACS_peak_3658	433.21	yes	yes	no
chr2	147822927	147823486	MACS_peak_3662	70.66	yes	yes	no
chr2	148878503	148879144	MACS_peak_3664	60.16	yes	yes	no
chr2	151524391	151525053	MACS_peak_3666	92.51	yes	yes	no
chr2	152048982	152050026	MACS_peak_3669	127.83	yes	yes	no
chr2	152155126	152155833	MACS_peak_3670	96.24	yes	yes	no
chr2	152346999	152347730	MACS_peak_3671	104.78	yes	yes	no
chr2	152788817	152790335	MACS_peak_3673	266.68	yes	yes	no
chr2	152817132	152818278	MACS_peak_3675	56.79	yes	yes	no
chr2	153240571	153241155	MACS_peak_3676	56.83	yes	yes	no
chr2	153583511	153584301	MACS_peak_3678	163.7	yes	yes	no
chr2	153610652	153611502	MACS_peak_3680	111.76	yes	yes	no
chr2	158141294	158142575	MACS_peak_3696	203.59	yes	yes	no
chr2	158306539	158307349	MACS_peak_3698	54.71	yes	yes	no
chr2	158560822	158561974	MACS_peak_3699	175.79	yes	yes	no
chr2	158584792	158585601	MACS_peak_3700	269.7	yes	yes	no
chr2	158606608	158607259	MACS_peak_3701	116.66	yes	yes	no
chr2	158722754	158723575	MACS_peak_3702	57.89	yes	yes	no
chr2	160326871	160327734	MACS_peak_3707	523.76	yes	yes	no
chr2	160640610	160641128	MACS_peak_3708	77.55	yes	yes	no
chr2	160740962	160742189	MACS_peak_3709	93.27	yes	yes	no
chr2	161828148	161828906	MACS_peak_3713	227.67	yes	yes	no
chr2	162836071	162836952	MACS_peak_3716	110.38	yes	yes	no
chr2	165197542	165198222	MACS_peak_3725	154.16	yes	yes	no
chr2	165242517	165243342	MACS_peak_3726	93.38	yes	yes	no
chr2	165329489	165330236	MACS_peak_3727	94.07	yes	yes	no
chr2	165888341	165889156	MACS_peak_3732	281.4	yes	yes	no
chr2	165944628	165945357	MACS_peak_3733	106.95	yes	yes	no
chr2	165967717	165968343	MACS_peak_3734	291.01	yes	yes	no
chr2	166012162	166012618	MACS_peak_3735	157.16	yes	yes	no
chr2	166042396	166043019	MACS_peak_3736	103.18	yes	yes	no
chr2	166605444	166606395	MACS_peak_3739	156.87	yes	yes	no
chr2	166683727	166684526	MACS_peak_3740	95.49	yes	yes	no
chr2	167141831	167142396	MACS_peak_3743	171.26	yes	yes	no
chr2	167343553	167344478	MACS_peak_3745	199.56	yes	yes	no
chr2	167374650	167375191	MACS_peak_3746	161.26	yes	yes	no
chr2	167447355	167448267	MACS_peak_3747	78.95	yes	yes	no
chr2	167801031	167802085	MACS_peak_3748	59.74	yes	yes	no
chr2	167841680	167842780	MACS_peak_3749	127.24	yes	yes	no
chr2	167866701	167867326	MACS_peak_3750	64.62	yes	yes	no
chr2	168050057	168051129	MACS_peak_3753	71.54	yes	yes	no
chr2	168089167	168089794	MACS_peak_3754	76.25	yes	yes	no
chr2	168254442	168255348	MACS_peak_3755	109.51	yes	yes	no
chr2	168342795	168343495	MACS_peak_3756	118.34	yes	yes	no
chr2	169783208	169783803	MACS_peak_3761	59.21	yes	yes	no
chr2	169978999	169979534	MACS_peak_3762	66.77	yes	yes	no
chr2	170136788	170137486	MACS_peak_3763	103.64	yes	yes	no
chr2	170222663	170223380	MACS_peak_3764	335.16	yes	yes	no
chr2	170656885	170658434	MACS_peak_3767	281.9	yes	yes	no
chr2	171949130	171949898	MACS_peak_3771	239.63	yes	yes	no
chr2	172259990	172260439	MACS_peak_3772	113.13	yes	yes	no
chr2	172347913	172348893	MACS_peak_3773	336.21	yes	yes	no
chr2	173034697	173035749	MACS_peak_3776	553.67	yes	yes	no
chr2	173586515	173587070	MACS_peak_3779	116.84	yes	yes	no
chr2	174453773	174454141	MACS_peak_3782	90.43	yes	yes	no
chr2	179170044	179170665	MACS_peak_3790	166.99	yes	yes	no
chr2	180354475	180355464	MACS_peak_3792	115.78	yes	yes	no
chr2	181663128	181663941	MACS_peak_3798	89.36	yes	yes	no
chr3	5214561	5215022	MACS_peak_3799	58.03	yes	yes	no
chr3	8716118	8717081	MACS_peak_3805	171.64	yes	yes	no
chr3	8761550	8762562	MACS_peak_3806	193.61	yes	yes	no
chr3	9662816	9663615	MACS_peak_3810	147.98	yes	yes	no
chr3	9786440	9787003	MACS_peak_3811	51.3	yes	yes	no
chr3	14889917	14890616	MACS_peak_3816	61.14	yes	yes	no
chr3	27073710	27074502	MACS_peak_3827	170.66	yes	yes	no
chr3	30353748	30354825	MACS_peak_3834	324.23	yes	yes	no
chr3	30765373	30765971	MACS_peak_3835	89.89	yes	yes	no
chr3	32176649	32177361	MACS_peak_3836	68.52	yes	yes	no
chr3	34930125	34930834	MACS_peak_3840	65.39	yes	yes	no
chr3	35106033	35106456	MACS_peak_3842	95.49	yes	yes	no
chr3	35923436	35924003	MACS_peak_3843	94.52	yes	yes	no
chr3	37666662	37667175	MACS_peak_3849	70.19	yes	yes	no
chr3	38439235	38439982	MACS_peak_3852	225.06	yes	yes	no
chr3	38490784	38491337	MACS_peak_3853	82.23	yes	yes	no
chr3	49873606	49874220	MACS_peak_3861	67.15	yes	yes	no
chr3	51388677	51389299	MACS_peak_3867	204.45	yes	yes	no
chr3	51744295	51744932	MACS_peak_3868	212.81	yes	yes	no
chr3	52975024	52975589	MACS_peak_3872	58.57	yes	yes	no
chr3	53729838	53730995	MACS_peak_3873	120.59	yes	yes	no
chr3	55544129	55544793	MACS_peak_3877	153.76	yes	yes	no
chr3	58304229	58304681	MACS_peak_3879	55.65	yes	yes	no
chr3	58382461	58383195	MACS_peak_3880	86.33	yes	yes	no
chr3	59058821	59059466	MACS_peak_3883	119.32	yes	yes	no
chr3	60784992	60785791	MACS_peak_3885	192.08	yes	yes	no
chr3	65858834	65859499	MACS_peak_3891	93.79	yes	yes	no
chr3	65897017	65898166	MACS_peak_3892	155.34	yes	yes	no
chr3	68160759	68161209	MACS_peak_3895	150.47	yes	yes	no
chr3	68383680	68384259	MACS_peak_3896	230.51	yes	yes	no
chr3	68678891	68679641	MACS_peak_3897	93.26	yes	yes	no
chr3	69469167	69469900	MACS_peak_3899	275.28	yes	yes	no
chr3	78575648	78576279	MACS_peak_3902	287.16	yes	yes	no
chr3	79907082	79907683	MACS_peak_3909	192.49	yes	yes	no
chr3	79966790	79967127	MACS_peak_3910	108.75	yes	yes	no
chr3	79983779	79984644	MACS_peak_3911	217.38	yes	yes	no
chr3	80800258	80800956	MACS_peak_3913	207.3	yes	yes	no
chr3	84350193	84351278	MACS_peak_3920	57.75	yes	yes	no
chr3	87764720	87765644	MACS_peak_3922	52.2	yes	yes	no
chr3	87900878	87901865	MACS_peak_3923	734.03	yes	yes	no
chr3	88757611	88758670	MACS_peak_3924	217.21	yes	yes	no
chr3	94665854	94666548	MACS_peak_3933	118.96	yes	yes	no
chr3	94942558	94943081	MACS_peak_3935	178.19	yes	yes	no
chr3	95665921	95666826	MACS_peak_3938	59.71	yes	yes	no
chr3	96254370	96255091	MACS_peak_3940	160.5	yes	yes	no
chr3	97255010	97255434	MACS_peak_3944	79.07	yes	yes	no
chr3	97540201	97540571	MACS_peak_3945	74.75	yes	yes	no
chr3	97734197	97734783	MACS_peak_3946	134.64	yes	yes	no
chr3	97889640	97890970	MACS_peak_3947	203.08	yes	yes	no
chr3	98377029	98377803	MACS_peak_3950	68.33	yes	yes	no
chr3	100438320	100439340	MACS_peak_3953	242.96	yes	yes	no
chr3	101128869	101129567	MACS_peak_3957	144.16	yes	yes	no
chr3	101354489	101355006	MACS_peak_3958	90.29	yes	yes	no
chr3	101551415	101552319	MACS_peak_3960	397.78	yes	yes	no
chr3	102165572	102166426	MACS_peak_3963	56.99	yes	yes	no
chr3	103196435	103196986	MACS_peak_3965	119.33	yes	yes	no
chr3	104997205	104998050	MACS_peak_3971	143.78	yes	yes	no
chr3	105191548	105192270	MACS_peak_3972	213.3	yes	yes	no
chr3	105718413	105719348	MACS_peak_3975	176.76	yes	yes	no
chr3	105808324	105809197	MACS_peak_3976	522.02	yes	yes	no
chr3	107984300	107984906	MACS_peak_3984	82.53	yes	yes	no
chr3	108297600	108298119	MACS_peak_3986	57.16	yes	yes	no
chr3	108885929	108886693	MACS_peak_3989	65.01	yes	yes	no
chr3	109378624	109379160	MACS_peak_3992	87.23	yes	yes	no
chr3	111393087	111393644	MACS_peak_3993	65.72	yes	yes	no
chr3	115641298	115641818	MACS_peak_3996	73.67	yes	yes	no
chr3	116247576	116248265	MACS_peak_4000	75.55	yes	yes	no
chr3	117440123	117440774	MACS_peak_4005	91.81	yes	yes	no
chr3	120615375	120615897	MACS_peak_4010	153.16	yes	yes	no
chr3	122111419	122111999	MACS_peak_4017	127.85	yes	yes	no
chr3	122142128	122142924	MACS_peak_4018	88.83	yes	yes	no
chr3	122515977	122516800	MACS_peak_4020	95.75	yes	yes	no
chr3	126463156	126463765	MACS_peak_4027	133.01	yes	yes	no
chr3	127163413	127164195	MACS_peak_4028	160.4	yes	yes	no
chr3	127459616	127460323	MACS_peak_4029	66.53	yes	yes	no
chr3	128127597	128128189	MACS_peak_4031	137.06	yes	yes	no
chr3	130936136	130936784	MACS_peak_4041	109.99	yes	yes	no
chr3	131637534	131638051	MACS_peak_4042	251.69	yes	yes	no
chr3	131910547	131910957	MACS_peak_4043	145.43	yes	yes	no
chr3	135843616	135844263	MACS_peak_4047	440.14	yes	yes	no
chr3	138612970	138613574	MACS_peak_4053	68.04	yes	yes	no
chr3	138893419	138894126	MACS_peak_4055	227.8	yes	yes	no
chr3	139162271	139162624	MACS_peak_4057	122.39	yes	yes	no
chr3	141218389	141218950	MACS_peak_4061	90.72	yes	yes	no
chr3	141472862	141473492	MACS_peak_4062	114.19	yes	yes	no
chr3	142441231	142441752	MACS_peak_4064	83.99	yes	yes	no
chr3	143156820	143157819	MACS_peak_4068	219.22	yes	yes	no
chr3	143759411	143759892	MACS_peak_4069	54.97	yes	yes	no
chr3	144244633	144245418	MACS_peak_4070	90.59	yes	yes	no
chr3	144669970	144670723	MACS_peak_4074	111.94	yes	yes	no
chr3	145684477	145685561	MACS_peak_4076	168.3	yes	yes	no
chr3	145939148	145939936	MACS_peak_4078	66.81	yes	yes	no
chr3	145963809	145964894	MACS_peak_4079	502.51	yes	yes	no
chr3	146126970	146127865	MACS_peak_4080	115.16	yes	yes	no
chr3	146698524	146699385	MACS_peak_4082	302.28	yes	yes	no
chr3	148806760	148807529	MACS_peak_4084	96.73	yes	yes	no
chr3	150416376	150416834	MACS_peak_4089	89.91	yes	yes	no
chr3	153599167	153599682	MACS_peak_4102	59.61	yes	yes	no
chr3	153733831	153734239	MACS_peak_4103	79.69	yes	yes	no
chr3	153791775	153792426	MACS_peak_4104	230.97	yes	yes	no
chr3	154039902	154040783	MACS_peak_4106	83	yes	yes	no
chr3	154192464	154193080	MACS_peak_4107	59.32	yes	yes	no
chr3	154252147	154252889	MACS_peak_4108	330.2	yes	yes	no
chr3	156305116	156305458	MACS_peak_4113	112.66	yes	yes	no
chr4	3874490	3875034	MACS_peak_4117	92.37	yes	yes	no
chr4	6337003	6337666	MACS_peak_4120	216.4	yes	yes	no
chr4	6452279	6453084	MACS_peak_4121	163.37	yes	yes	no
chr4	9645775	9646525	MACS_peak_4126	208.92	yes	yes	no
chr4	11639743	11640493	MACS_peak_4130	97.26	yes	yes	no
chr4	11721204	11721810	MACS_peak_4131	51.63	yes	yes	no
chr4	11899935	11900531	MACS_peak_4134	88.41	yes	yes	no
chr4	13299971	13300732	MACS_peak_4137	185.48	yes	yes	no
chr4	13750778	13751950	MACS_peak_4139	380.48	yes	yes	no
chr4	31658539	31659320	MACS_peak_4169	140.59	yes	yes	no
chr4	32862336	32863446	MACS_peak_4172	124.06	yes	yes	no
chr4	40309492	40310117	MACS_peak_4183	253.86	yes	yes	no
chr4	40329530	40330192	MACS_peak_4184	94.94	yes	yes	no
chr4	40537661	40538522	MACS_peak_4186	182.7	yes	yes	no
chr4	40873307	40873801	MACS_peak_4188	93.38	yes	yes	no
chr4	41133405	41133985	MACS_peak_4189	51.96	yes	yes	no
chr4	42880106	42880637	MACS_peak_4192	333.41	yes	yes	no
chr4	43037758	43038442	MACS_peak_4193	253.46	yes	yes	no
chr4	43604920	43605440	MACS_peak_4194	144.67	yes	yes	no
chr4	43886157	43886778	MACS_peak_4196	110.76	yes	yes	no
chr4	45212381	45213102	MACS_peak_4201	316.58	yes	yes	no
chr4	45789264	45790195	MACS_peak_4203	127.87	yes	yes	no
chr4	46040618	46041221	MACS_peak_4205	91.86	yes	yes	no
chr4	46854083	46854624	MACS_peak_4209	59.45	yes	yes	no
chr4	46888913	46889447	MACS_peak_4210	191.08	yes	yes	no
chr4	48721209	48721655	MACS_peak_4212	61.16	yes	yes	no
chr4	49956827	49957406	MACS_peak_4214	423.61	yes	yes	no
chr4	52429274	52430086	MACS_peak_4217	212.8	yes	yes	no
chr4	53120904	53121531	MACS_peak_4218	112.21	yes	yes	no
chr4	53796740	53797403	MACS_peak_4219	281.22	yes	yes	no
chr4	53818341	53818867	MACS_peak_4220	268.05	yes	yes	no
chr4	55426285	55426713	MACS_peak_4224	51.43	yes	yes	no
chr4	55663592	55664146	MACS_peak_4225	143.29	yes	yes	no
chr4	56118133	56118942	MACS_peak_4227	62.35	yes	yes	no
chr4	57173046	57173573	MACS_peak_4230	56.45	yes	yes	no
chr4	62515976	62517220	MACS_peak_4238	94.59	yes	yes	no
chr4	63389069	63389561	MACS_peak_4243	90.32	yes	yes	no
chr4	63625551	63626013	MACS_peak_4244	91.39	yes	yes	no
chr4	64058096	64058606	MACS_peak_4246	73.42	yes	yes	no
chr4	65238381	65238999	MACS_peak_4247	169.74	yes	yes	no
chr4	65279878	65280469	MACS_peak_4248	124.74	yes	yes	no
chr4	69039872	69040385	MACS_peak_4254	274.19	yes	yes	no
chr4	69689478	69689912	MACS_peak_4256	102.59	yes	yes	no
chr4	75819172	75819788	MACS_peak_4265	276.96	yes	yes	no
chr4	76532239	76532828	MACS_peak_4268	136.84	yes	yes	no
chr4	81650702	81651499	MACS_peak_4277	93.06	yes	yes	no
chr4	82691730	82692221	MACS_peak_4281	55.57	yes	yes	no
chr4	82913308	82913751	MACS_peak_4282	114.61	yes	yes	no
chr4	91381016	91381709	MACS_peak_4295	243.01	yes	yes	no
chr4	94739062	94739537	MACS_peak_4301	60.64	yes	yes	no
chr4	95156483	95157417	MACS_peak_4303	164.97	yes	yes	no
chr4	95466437	95467092	MACS_peak_4304	60.78	yes	yes	no
chr4	98098454	98099401	MACS_peak_4310	139.58	yes	yes	no
chr4	100328638	100329128	MACS_peak_4315	65.77	yes	yes	no
chr4	100548074	100548715	MACS_peak_4316	134.84	yes	yes	no
chr4	100787031	100787637	MACS_peak_4317	141.74	yes	yes	no
chr4	101192230	101192821	MACS_peak_4318	79.21	yes	yes	no
chr4	103973412	103973706	MACS_peak_4323	55.1	yes	yes	no
chr4	104810951	104811279	MACS_peak_4324	101.42	yes	yes	no
chr4	105092143	105092668	MACS_peak_4326	54.67	yes	yes	no
chr4	105469144	105469973	MACS_peak_4327	68.55	yes	yes	no
chr4	106232448	106233243	MACS_peak_4330	223.39	yes	yes	no
chr4	106249141	106249873	MACS_peak_4331	112.64	yes	yes	no
chr4	106700546	106701224	MACS_peak_4333	72.98	yes	yes	no
chr4	106870536	106871270	MACS_peak_4334	70.61	yes	yes	no
chr4	107541856	107542299	MACS_peak_4338	59.85	yes	yes	no
chr4	108484009	108484711	MACS_peak_4340	113	yes	yes	no
chr4	109410859	109411671	MACS_peak_4342	236.52	yes	yes	no
chr4	109445206	109445789	MACS_peak_4343	79.97	yes	yes	no
chr4	111441739	111442304	MACS_peak_4345	94.56	yes	yes	no
chr4	111666552	111667307	MACS_peak_4347	157.1	yes	yes	no
chr4	111948856	111949337	MACS_peak_4349	72.36	yes	yes	no
chr4	115095253	115096320	MACS_peak_4352	1038.63	yes	yes	no
chr4	115123366	115123991	MACS_peak_4353	57.24	yes	yes	no
chr4	115545842	115546658	MACS_peak_4355	77.16	yes	yes	no
chr4	115582855	115583423	MACS_peak_4356	109.5	yes	yes	no
chr4	115657582	115658189	MACS_peak_4357	190.53	yes	yes	no
chr4	115849022	115849936	MACS_peak_4361	563.35	yes	yes	no
chr4	115856069	115856898	MACS_peak_4362	108.51	yes	yes	no
chr4	116627186	116627654	MACS_peak_4365	55.26	yes	yes	no
chr4	116683776	116684594	MACS_peak_4366	96.28	yes	yes	no
chr4	116993393	116994233	MACS_peak_4368	134.46	yes	yes	no
chr4	117212447	117213094	MACS_peak_4371	50.34	yes	yes	no
chr4	117806708	117807477	MACS_peak_4374	77.53	yes	yes	no
chr4	117829774	117830854	MACS_peak_4375	291.21	yes	yes	no
chr4	117871499	117872572	MACS_peak_4376	190.3	yes	yes	no
chr4	117928218	117929235	MACS_peak_4377	160.01	yes	yes	no
chr4	118147802	118148805	MACS_peak_4379	55.89	yes	yes	no
chr4	118568677	118569493	MACS_peak_4381	254.88	yes	yes	no
chr4	119018524	119019193	MACS_peak_4382	262.25	yes	yes	no
chr4	119053963	119054519	MACS_peak_4385	109.45	yes	yes	no
chr4	123633170	123633910	MACS_peak_4402	222.41	yes	yes	no
chr4	123717446	123718491	MACS_peak_4404	75.98	yes	yes	no
chr4	124279905	124280510	MACS_peak_4410	113.74	yes	yes	no
chr4	124802664	124803467	MACS_peak_4417	118.25	yes	yes	no
chr4	124906059	124906902	MACS_peak_4419	64.98	yes	yes	no
chr4	125897537	125898435	MACS_peak_4421	246.73	yes	yes	no
chr4	127257799	127258925	MACS_peak_4428	119.53	yes	yes	no
chr4	127263067	127263903	MACS_peak_4429	76.04	yes	yes	no
chr4	128116201	128117113	MACS_peak_4431	76.23	yes	yes	no
chr4	129234342	129236438	MACS_peak_4433	96.8	yes	yes	no
chr4	129294947	129295805	MACS_peak_4434	83.79	yes	yes	no
chr4	130714899	130715773	MACS_peak_4436	203.07	yes	yes	no
chr4	130889955	130891026	MACS_peak_4437	85.9	yes	yes	no
chr4	130909046	130910174	MACS_peak_4438	110.41	yes	yes	no
chr4	132076479	132077348	MACS_peak_4443	347.6	yes	yes	no
chr4	133003130	133004068	MACS_peak_4446	70.41	yes	yes	no
chr4	133007590	133008602	MACS_peak_4447	86.44	yes	yes	no
chr4	133281685	133282897	MACS_peak_4448	196.94	yes	yes	no
chr4	133285709	133286423	MACS_peak_4449	141.45	yes	yes	no
chr4	133389797	133390664	MACS_peak_4450	93.17	yes	yes	no
chr4	133729482	133730464	MACS_peak_4454	129.06	yes	yes	no
chr4	134136352	134137120	MACS_peak_4457	112.59	yes	yes	no
chr4	134181792	134182324	MACS_peak_4458	51.57	yes	yes	no
chr4	134342001	134342615	MACS_peak_4459	84.26	yes	yes	no
chr4	134505983	134506562	MACS_peak_4462	99.38	yes	yes	no
chr4	134869104	134869903	MACS_peak_4465	259.09	yes	yes	no
chr4	134917072	134917762	MACS_peak_4466	65.85	yes	yes	no
chr4	134981671	134982474	MACS_peak_4467	144.96	yes	yes	no
chr4	135286454	135287672	MACS_peak_4468	105.18	yes	yes	no
chr4	136104383	136105252	MACS_peak_4473	85.81	yes	yes	no
chr4	136127565	136128207	MACS_peak_4474	90.05	yes	yes	no
chr4	136731892	136732220	MACS_peak_4477	170.12	yes	yes	no
chr4	137179811	137180785	MACS_peak_4478	129.44	yes	yes	no
chr4	137750878	137751803	MACS_peak_4480	91.77	yes	yes	no
chr4	137930942	137931755	MACS_peak_4481	71.33	yes	yes	no
chr4	138043322	138044125	MACS_peak_4482	79.57	yes	yes	no
chr4	138635449	138636475	MACS_peak_4483	134.69	yes	yes	no
chr4	139598875	139600286	MACS_peak_4484	73.65	yes	yes	no
chr4	139766575	139767688	MACS_peak_4486	154.02	yes	yes	no
chr4	140188451	140189332	MACS_peak_4488	251.47	yes	yes	no
chr4	140816252	140817162	MACS_peak_4490	138.14	yes	yes	no
chr4	141751801	141752737	MACS_peak_4493	137.19	yes	yes	no
chr4	141874992	141875690	MACS_peak_4494	168.06	yes	yes	no
chr4	141882744	141883461	MACS_peak_4495	87.2	yes	yes	no
chr4	142097702	142098618	MACS_peak_4496	66.99	yes	yes	no
chr4	144949896	144950552	MACS_peak_4504	91.64	yes	yes	no
chr4	145034403	145035194	MACS_peak_4505	489.06	yes	yes	no
chr4	145199823	145200327	MACS_peak_4506	304.1	yes	yes	no
chr4	148046395	148047101	MACS_peak_4512	136.19	yes	yes	no
chr4	148203806	148204626	MACS_peak_4514	119.5	yes	yes	no
chr4	148583072	148583724	MACS_peak_4516	162.07	yes	yes	no
chr4	149336223	149336644	MACS_peak_4521	173.46	yes	yes	no
chr4	149339204	149339799	MACS_peak_4522	103.46	yes	yes	no
chr4	150404360	150404938	MACS_peak_4523	58.25	yes	yes	no
chr4	150461113	150461949	MACS_peak_4524	87.27	yes	yes	no
chr4	150517217	150518093	MACS_peak_4525	116.22	yes	yes	no
chr4	150585617	150586287	MACS_peak_4526	52.48	yes	yes	no
chr4	152511485	152512361	MACS_peak_4530	187.25	yes	yes	no
chr4	152548128	152548555	MACS_peak_4532	99.91	yes	yes	no
chr4	153227816	153228624	MACS_peak_4533	140.5	yes	yes	no
chr4	153316682	153317709	MACS_peak_4534	308.45	yes	yes	no
chr4	154023338	154024589	MACS_peak_4536	175.41	yes	yes	no
chr4	154541619	154542204	MACS_peak_4538	104.47	yes	yes	no
chr4	154760712	154761804	MACS_peak_4539	65.83	yes	yes	no
chr4	155135229	155136630	MACS_peak_4542	164.84	yes	yes	no
chr4	156185293	156186042	MACS_peak_4544	143.79	yes	yes	no
chr5	3670093	3670565	MACS_peak_4546	87.82	yes	yes	no
chr5	16187885	16188453	MACS_peak_4564	65.73	yes	yes	no
chr5	19505063	19505452	MACS_peak_4567	57.9	yes	yes	no
chr5	20778555	20779027	MACS_peak_4570	150.02	yes	yes	no
chr5	21140653	21142066	MACS_peak_4575	468.85	yes	yes	no
chr5	22348180	22349017	MACS_peak_4579	443.4	yes	yes	no
chr5	23638986	23639643	MACS_peak_4581	93.28	yes	yes	no
chr5	23922685	23923410	MACS_peak_4582	207.97	yes	yes	no
chr5	24365461	24366195	MACS_peak_4586	245.31	yes	yes	no
chr5	24854937	24855944	MACS_peak_4588	226.56	yes	yes	no
chr5	24869805	24870472	MACS_peak_4589	65.73	yes	yes	no
chr5	24873011	24873807	MACS_peak_4590	137.08	yes	yes	no
chr5	24968826	24969696	MACS_peak_4591	53.57	yes	yes	no
chr5	24979061	24980209	MACS_peak_4592	129.66	yes	yes	no
chr5	27248434	27249093	MACS_peak_4602	194.66	yes	yes	no
chr5	27658342	27659033	MACS_peak_4603	256.87	yes	yes	no
chr5	28071843	28072369	MACS_peak_4605	57.25	yes	yes	no
chr5	29378668	29379267	MACS_peak_4607	342.83	yes	yes	no
chr5	29870499	29871002	MACS_peak_4610	106.79	yes	yes	no
chr5	29893577	29894261	MACS_peak_4611	300.43	yes	yes	no
chr5	31082920	31083782	MACS_peak_4616	83.51	yes	yes	no
chr5	31109175	31109603	MACS_peak_4617	63.95	yes	yes	no
chr5	32246070	32246776	MACS_peak_4618	92.09	yes	yes	no
chr5	33681419	33682621	MACS_peak_4622	139.74	yes	yes	no
chr5	35035526	35036305	MACS_peak_4625	89.12	yes	yes	no
chr5	35161148	35161735	MACS_peak_4626	135.12	yes	yes	no
chr5	36069380	36070176	MACS_peak_4630	148.3	yes	yes	no
chr5	36074435	36075173	MACS_peak_4631	115.99	yes	yes	no
chr5	36201106	36201633	MACS_peak_4633	127.64	yes	yes	no
chr5	36597381	36598534	MACS_peak_4635	104.82	yes	yes	no
chr5	36735787	36736537	MACS_peak_4638	428.87	yes	yes	no
chr5	37749848	37750716	MACS_peak_4641	167	yes	yes	no
chr5	37824962	37826414	MACS_peak_4642	145.65	yes	yes	no
chr5	37835559	37836392	MACS_peak_4643	56.66	yes	yes	no
chr5	37963397	37964188	MACS_peak_4645	60.78	yes	yes	no
chr5	37976178	37977844	MACS_peak_4646	155.99	yes	yes	no
chr5	38372370	38373033	MACS_peak_4649	136	yes	yes	no
chr5	38425290	38425969	MACS_peak_4650	121.47	yes	yes	no
chr5	38509106	38509983	MACS_peak_4651	248.93	yes	yes	no
chr5	43791920	43792717	MACS_peak_4656	50.16	yes	yes	no
chr5	43869170	43869679	MACS_peak_4657	146.07	yes	yes	no
chr5	46050569	46051312	MACS_peak_4662	94.1	yes	yes	no
chr5	46794115	46794864	MACS_peak_4663	103.46	yes	yes	no
chr5	46803778	46804191	MACS_peak_4664	88.64	yes	yes	no
chr5	49876146	49876703	MACS_peak_4667	50.1	yes	yes	no
chr5	52990476	52991251	MACS_peak_4674	175.67	yes	yes	no
chr5	57781924	57782364	MACS_peak_4681	54.47	yes	yes	no
chr5	58336641	58337303	MACS_peak_4682	54.55	yes	yes	no
chr5	64587867	64588401	MACS_peak_4690	65.32	yes	yes	no
chr5	65731233	65732130	MACS_peak_4692	93.27	yes	yes	no
chr5	66559703	66560251	MACS_peak_4694	230.28	yes	yes	no
chr5	72563130	72563768	MACS_peak_4699	78.36	yes	yes	no
chr5	72571043	72571525	MACS_peak_4700	73.63	yes	yes	no
chr5	73191675	73192311	MACS_peak_4702	60.03	yes	yes	no
chr5	74208321	74209026	MACS_peak_4705	92.23	yes	yes	no
chr5	74711080	74711537	MACS_peak_4708	56.88	yes	yes	no
chr5	75900189	75900849	MACS_peak_4713	205.87	yes	yes	no
chr5	75961968	75963170	MACS_peak_4714	284.08	yes	yes	no
chr5	76004648	76005238	MACS_peak_4715	164.92	yes	yes	no
chr5	76079559	76080279	MACS_peak_4717	159.21	yes	yes	no
chr5	77178155	77178582	MACS_peak_4721	61.93	yes	yes	no
chr5	82266920	82267225	MACS_peak_4727	59.77	yes	yes	no
chr5	86068407	86068938	MACS_peak_4732	111.44	yes	yes	no
chr5	92896773	92897294	MACS_peak_4746	75.49	yes	yes	no
chr5	92924850	92925356	MACS_peak_4747	123.89	yes	yes	no
chr5	93239691	93240490	MACS_peak_4749	220.72	yes	yes	no
chr5	93290364	93290921	MACS_peak_4750	55.69	yes	yes	no
chr5	96716625	96717267	MACS_peak_4752	81.26	yes	yes	no
chr5	102691101	102691538	MACS_peak_4764	54.02	yes	yes	no
chr5	103737014	103738315	MACS_peak_4770	109.97	yes	yes	no
chr5	103741845	103742783	MACS_peak_4771	247.64	yes	yes	no
chr5	105410957	105411492	MACS_peak_4774	65.21	yes	yes	no
chr5	105435263	105435900	MACS_peak_4775	276.2	yes	yes	no
chr5	105565613	105566195	MACS_peak_4777	50.68	yes	yes	no
chr5	107759023	107759591	MACS_peak_4783	181.79	yes	yes	no
chr5	108262611	108263125	MACS_peak_4787	117.25	yes	yes	no
chr5	110835627	110836595	MACS_peak_4790	123.02	yes	yes	no
chr5	112319737	112320398	MACS_peak_4797	103.2	yes	yes	no
chr5	112359206	112360165	MACS_peak_4798	110.03	yes	yes	no
chr5	113206596	113207229	MACS_peak_4801	166.52	yes	yes	no
chr5	114590835	114591804	MACS_peak_4803	136.73	yes	yes	no
chr5	115266940	115267672	MACS_peak_4805	190.7	yes	yes	no
chr5	115844703	115845087	MACS_peak_4807	71.72	yes	yes	no
chr5	116028946	116029736	MACS_peak_4809	123.81	yes	yes	no
chr5	116773508	116774198	MACS_peak_4811	73.37	yes	yes	no
chr5	118380014	118380522	MACS_peak_4814	82.51	yes	yes	no
chr5	118483344	118484233	MACS_peak_4816	117.09	yes	yes	no
chr5	118504555	118505588	MACS_peak_4817	124.94	yes	yes	no
chr5	118561039	118561995	MACS_peak_4818	116.03	yes	yes	no
chr5	118769526	118770294	MACS_peak_4819	66.18	yes	yes	no
chr5	119483818	119484504	MACS_peak_4822	337.73	yes	yes	no
chr5	119587958	119589368	MACS_peak_4823	58.19	yes	yes	no
chr5	120135662	120136971	MACS_peak_4827	413.37	yes	yes	no
chr5	120156329	120156893	MACS_peak_4828	52.3	yes	yes	no
chr5	120294331	120295125	MACS_peak_4830	168.97	yes	yes	no
chr5	120370923	120371517	MACS_peak_4831	63.39	yes	yes	no
chr5	120456000	120456869	MACS_peak_4832	54.47	yes	yes	no
chr5	120686664	120687691	MACS_peak_4833	53.07	yes	yes	no
chr5	121235961	121236758	MACS_peak_4837	203.89	yes	yes	no
chr5	121242660	121243156	MACS_peak_4838	159.08	yes	yes	no
chr5	122774728	122775650	MACS_peak_4841	51.87	yes	yes	no
chr5	123013370	123014320	MACS_peak_4843	71.84	yes	yes	no
chr5	124031053	124031495	MACS_peak_4846	52.22	yes	yes	no
chr5	124247059	124247787	MACS_peak_4848	79.16	yes	yes	no
chr5	124266687	124267403	MACS_peak_4849	365.72	yes	yes	no
chr5	124633294	124633917	MACS_peak_4851	328.04	yes	yes	no
chr5	124929289	124929862	MACS_peak_4853	120.8	yes	yes	no
chr5	125531409	125531978	MACS_peak_4855	158.98	yes	yes	no
chr5	126064828	126065455	MACS_peak_4857	235.53	yes	yes	no
chr5	128542021	128542934	MACS_peak_4861	493.01	yes	yes	no
chr5	128714976	128715895	MACS_peak_4863	225.6	yes	yes	no
chr5	130171168	130171815	MACS_peak_4865	121.71	yes	yes	no
chr5	130706107	130706526	MACS_peak_4866	70.84	yes	yes	no
chr5	131558226	131559479	MACS_peak_4868	113.32	yes	yes	no
chr5	131650369	131650855	MACS_peak_4869	67.82	yes	yes	no
chr5	132801937	132802634	MACS_peak_4873	109.53	yes	yes	no
chr5	133900661	133901265	MACS_peak_4874	83.44	yes	yes	no
chr5	134913562	134914322	MACS_peak_4876	98.46	yes	yes	no
chr5	135850808	135851508	MACS_peak_4878	80.7	yes	yes	no
chr5	136038558	136039241	MACS_peak_4880	119.2	yes	yes	no
chr5	136863993	136864343	MACS_peak_4882	59.16	yes	yes	no
chr5	138883311	138883822	MACS_peak_4889	64.33	yes	yes	no
chr5	139659379	139659744	MACS_peak_4890	58.21	yes	yes	no
chr5	139733796	139734506	MACS_peak_4891	109.03	yes	yes	no
chr5	139738346	139739117	MACS_peak_4892	85.47	yes	yes	no
chr5	139803844	139804722	MACS_peak_4893	132.29	yes	yes	no
chr5	140208463	140209299	MACS_peak_4894	273.45	yes	yes	no
chr5	141375524	141375990	MACS_peak_4895	71.69	yes	yes	no
chr5	142141932	142142405	MACS_peak_4896	65.97	yes	yes	no
chr5	142812762	142813839	MACS_peak_4897	57.03	yes	yes	no
chr5	143057854	143058871	MACS_peak_4902	338.08	yes	yes	no
chr5	143981991	143982680	MACS_peak_4904	66.11	yes	yes	no
chr5	144271676	144272421	MACS_peak_4905	197.87	yes	yes	no
chr5	146815053	146815851	MACS_peak_4910	107.46	yes	yes	no
chr5	147388329	147388774	MACS_peak_4912	155.33	yes	yes	no
chr5	147657608	147658330	MACS_peak_4913	203.55	yes	yes	no
chr5	147888393	147888886	MACS_peak_4914	297.11	yes	yes	no
chr5	148977571	148977961	MACS_peak_4916	97.2	yes	yes	no
chr5	149219285	149220108	MACS_peak_4918	73.08	yes	yes	no
chr5	150389964	150390694	MACS_peak_4920	77.12	yes	yes	no
chr5	151135883	151136475	MACS_peak_4923	134.08	yes	yes	no
chr5	151418586	151419203	MACS_peak_4924	139.34	yes	yes	no
chr5	151726579	151727204	MACS_peak_4927	122.88	yes	yes	no
chr6	5156569	5156828	MACS_peak_4935	64.18	yes	yes	no
chr6	15807451	15807956	MACS_peak_4949	66.62	yes	yes	no
chr6	21887893	21888580	MACS_peak_4959	164.99	yes	yes	no
chr6	28424190	28424681	MACS_peak_4968	214.32	yes	yes	no
chr6	28710060	28710745	MACS_peak_4969	143.54	yes	yes	no
chr6	28857202	28858068	MACS_peak_4970	100.94	yes	yes	no
chr6	29434044	29436476	MACS_peak_4971	72.29	yes	yes	no
chr6	29700762	29701807	MACS_peak_4973	654.26	yes	yes	no
chr6	31107780	31108612	MACS_peak_4976	161.17	yes	yes	no
chr6	31587501	31588033	MACS_peak_4979	312.86	yes	yes	no
chr6	31650802	31651161	MACS_peak_4981	72.92	yes	yes	no
chr6	32022316	32022857	MACS_peak_4982	101.28	yes	yes	no
chr6	32533476	32534678	MACS_peak_4983	227.54	yes	yes	no
chr6	32850913	32851323	MACS_peak_4986	132.42	yes	yes	no
chr6	34874196	34875175	MACS_peak_4990	342.77	yes	yes	no
chr6	35254450	35255116	MACS_peak_4991	204.26	yes	yes	no
chr6	35320944	35321513	MACS_peak_4992	153.01	yes	yes	no
chr6	35338453	35339277	MACS_peak_4993	89	yes	yes	no
chr6	36481548	36482258	MACS_peak_4996	118.67	yes	yes	no
chr6	37221846	37222500	MACS_peak_4998	51.51	yes	yes	no
chr6	37271123	37271480	MACS_peak_4999	76.45	yes	yes	no
chr6	37862889	37863558	MACS_peak_5003	219.81	yes	yes	no
chr6	38341344	38342526	MACS_peak_5004	441.84	yes	yes	no
chr6	38910588	38911285	MACS_peak_5006	239.42	yes	yes	no
chr6	39203093	39203758	MACS_peak_5007	78.05	yes	yes	no
chr6	40347335	40348013	MACS_peak_5008	123.57	yes	yes	no
chr6	42434220	42434730	MACS_peak_5010	73.24	yes	yes	no
chr6	46240408	46240871	MACS_peak_5015	144.01	yes	yes	no
chr6	46855783	46856414	MACS_peak_5017	81.17	yes	yes	no
chr6	50890250	50891462	MACS_peak_5026	585.52	yes	yes	no
chr6	51633248	51634056	MACS_peak_5030	153.67	yes	yes	no
chr6	51767674	51768610	MACS_peak_5031	69.86	yes	yes	no
chr6	52273227	52274186	MACS_peak_5037	115.07	yes	yes	no
chr6	53076816	53077567	MACS_peak_5043	263.31	yes	yes	no
chr6	54463881	54464454	MACS_peak_5045	70.31	yes	yes	no
chr6	56017204	56017950	MACS_peak_5050	79.42	yes	yes	no
chr6	56019975	56020607	MACS_peak_5051	64.55	yes	yes	no
chr6	60827982	60828683	MACS_peak_5061	365.1	yes	yes	no
chr6	61001047	61001491	MACS_peak_5062	94.67	yes	yes	no
chr6	65582810	65583530	MACS_peak_5073	206.66	yes	yes	no
chr6	67034537	67035139	MACS_peak_5075	76.07	yes	yes	no
chr6	70728948	70729717	MACS_peak_5081	101.92	yes	yes	no
chr6	70730711	70731482	MACS_peak_5082	71.78	yes	yes	no
chr6	71106297	71107030	MACS_peak_5083	489.67	yes	yes	no
chr6	71259926	71260632	MACS_peak_5084	98.35	yes	yes	no
chr6	71661334	71662003	MACS_peak_5086	189.26	yes	yes	no
chr6	71801060	71801892	MACS_peak_5087	111.03	yes	yes	no
chr6	72101813	72102780	MACS_peak_5088	130.29	yes	yes	no
chr6	72357354	72358540	MACS_peak_5089	129.33	yes	yes	no
chr6	72748099	72748766	MACS_peak_5090	140.71	yes	yes	no
chr6	72926766	72927442	MACS_peak_5091	55.88	yes	yes	no
chr6	82764040	82764425	MACS_peak_5100	130.88	yes	yes	no
chr6	83381830	83382277	MACS_peak_5103	60.43	yes	yes	no
chr6	84327810	84328564	MACS_peak_5105	82.72	yes	yes	no
chr6	84882914	84883794	MACS_peak_5108	149.5	yes	yes	no
chr6	86074692	86075436	MACS_peak_5109	61.27	yes	yes	no
chr6	86094169	86094692	MACS_peak_5110	65.75	yes	yes	no
chr6	86509749	86510360	MACS_peak_5112	124.57	yes	yes	no
chr6	86639779	86640343	MACS_peak_5113	79.69	yes	yes	no
chr6	87542115	87542597	MACS_peak_5117	159.8	yes	yes	no
chr6	87583010	87584001	MACS_peak_5118	165.33	yes	yes	no
chr6	87589586	87590516	MACS_peak_5119	52.57	yes	yes	no
chr6	88190635	88191294	MACS_peak_5122	161.23	yes	yes	no
chr6	88202830	88203981	MACS_peak_5123	187.76	yes	yes	no
chr6	88226168	88227236	MACS_peak_5124	593.18	yes	yes	no
chr6	88253812	88254501	MACS_peak_5125	312.6	yes	yes	no
chr6	88915097	88916218	MACS_peak_5128	250.45	yes	yes	no
chr6	89752345	89753019	MACS_peak_5131	95.84	yes	yes	no
chr6	91622249	91622871	MACS_peak_5138	138.4	yes	yes	no
chr6	91872890	91873240	MACS_peak_5139	62.85	yes	yes	no
chr6	91993604	91994286	MACS_peak_5141	211.7	yes	yes	no
chr6	94300481	94301013	MACS_peak_5148	231.29	yes	yes	no
chr6	94378178	94378673	MACS_peak_5150	51.16	yes	yes	no
chr6	97409708	97410227	MACS_peak_5152	167.41	yes	yes	no
chr6	97457232	97457795	MACS_peak_5153	128.99	yes	yes	no
chr6	100040211	100041603	MACS_peak_5156	142.43	yes	yes	no
chr6	100189065	100189827	MACS_peak_5158	130.87	yes	yes	no
chr6	100670128	100670782	MACS_peak_5161	113.12	yes	yes	no
chr6	108321535	108322086	MACS_peak_5174	197.53	yes	yes	no
chr6	108695275	108695883	MACS_peak_5175	75.57	yes	yes	no
chr6	108704356	108705576	MACS_peak_5176	242.64	yes	yes	no
chr6	112397454	112398370	MACS_peak_5182	139.33	yes	yes	no
chr6	112850865	112851360	MACS_peak_5184	186.42	yes	yes	no
chr6	114979499	114980203	MACS_peak_5190	83.95	yes	yes	no
chr6	115747624	115748104	MACS_peak_5193	73.02	yes	yes	no
chr6	115918568	115919389	MACS_peak_5194	52.09	yes	yes	no
chr6	115968040	115968825	MACS_peak_5195	78.24	yes	yes	no
chr6	116350016	116350520	MACS_peak_5198	120.76	yes	yes	no
chr6	117888103	117889288	MACS_peak_5201	73.3	yes	yes	no
chr6	120174242	120175122	MACS_peak_5207	113.94	yes	yes	no
chr6	122299639	122300217	MACS_peak_5212	122.14	yes	yes	no
chr6	122762843	122763422	MACS_peak_5214	164.98	yes	yes	no
chr6	123698610	123699404	MACS_peak_5220	245.98	yes	yes	no
chr6	125473157	125474069	MACS_peak_5227	268.64	yes	yes	no
chr6	125552453	125553171	MACS_peak_5228	64.46	yes	yes	no
chr6	125963748	125964598	MACS_peak_5229	80.65	yes	yes	no
chr6	128102370	128103094	MACS_peak_5232	118.26	yes	yes	no
chr6	128265135	128265642	MACS_peak_5234	195.42	yes	yes	no
chr6	129425752	129426294	MACS_peak_5238	66.27	yes	yes	no
chr6	133341494	133342177	MACS_peak_5242	85.35	yes	yes	no
chr6	133387262	133387613	MACS_peak_5243	125.89	yes	yes	no
chr6	133553492	133554064	MACS_peak_5244	124.06	yes	yes	no
chr6	134189618	134190243	MACS_peak_5246	227.29	yes	yes	no
chr6	136672456	136672884	MACS_peak_5250	50.77	yes	yes	no
chr6	136857323	136858080	MACS_peak_5252	391.65	yes	yes	no
chr6	137548631	137549206	MACS_peak_5255	75.59	yes	yes	no
chr6	142757499	142757915	MACS_peak_5258	80.36	yes	yes	no
chr6	142830987	142832245	MACS_peak_5260	205.84	yes	yes	no
chr6	145823430	145824014	MACS_peak_5270	65.28	yes	yes	no
chr6	149181994	149182847	MACS_peak_5278	104.76	yes	yes	no
chr7	4525932	4526666	MACS_peak_5281	280.93	yes	yes	no
chr7	4630044	4630915	MACS_peak_5282	332.34	yes	yes	no
chr7	4783439	4784218	MACS_peak_5283	69.57	yes	yes	no
chr7	6777475	6778152	MACS_peak_5284	76.24	yes	yes	no
chr7	15954962	15955576	MACS_peak_5293	140.7	yes	yes	no
chr7	16294839	16295723	MACS_peak_5297	172.52	yes	yes	no
chr7	17150042	17150415	MACS_peak_5305	63.05	yes	yes	no
chr7	18950478	18951206	MACS_peak_5307	89.16	yes	yes	no
chr7	24376898	24377394	MACS_peak_5314	237.84	yes	yes	no
chr7	24383928	24384611	MACS_peak_5315	75.91	yes	yes	no
chr7	24846359	24847199	MACS_peak_5318	106.04	yes	yes	no
chr7	28557584	28558259	MACS_peak_5328	255.5	yes	yes	no
chr7	29172626	29173215	MACS_peak_5331	51.25	yes	yes	no
chr7	29390133	29390718	MACS_peak_5333	100.11	yes	yes	no
chr7	30635906	30636783	MACS_peak_5334	109.32	yes	yes	no
chr7	30761696	30762390	MACS_peak_5335	117.15	yes	yes	no
chr7	34968879	34969594	MACS_peak_5341	90.76	yes	yes	no
chr7	40746872	40747785	MACS_peak_5355	74.25	yes	yes	no
chr7	40865049	40865796	MACS_peak_5356	200.41	yes	yes	no
chr7	44245902	44246541	MACS_peak_5361	77.68	yes	yes	no
chr7	44423846	44424476	MACS_peak_5362	94.7	yes	yes	no
chr7	45137182	45138177	MACS_peak_5367	323.47	yes	yes	no
chr7	45524233	45525593	MACS_peak_5370	513.69	yes	yes	no
chr7	46096014	46096791	MACS_peak_5372	69.45	yes	yes	no
chr7	46398656	46399220	MACS_peak_5373	60.24	yes	yes	no
chr7	46696643	46697481	MACS_peak_5375	456.31	yes	yes	no
chr7	47979869	47980610	MACS_peak_5380	57.24	yes	yes	no
chr7	48046281	48047117	MACS_peak_5381	131.35	yes	yes	no
chr7	49521610	49522899	MACS_peak_5384	123.92	yes	yes	no
chr7	52254562	52255159	MACS_peak_5389	120.19	yes	yes	no
chr7	64057839	64059085	MACS_peak_5407	486.46	yes	yes	no
chr7	65639624	65640249	MACS_peak_5411	100.68	yes	yes	no
chr7	66457423	66457963	MACS_peak_5417	74.54	yes	yes	no
chr7	66468607	66469224	MACS_peak_5418	60.2	yes	yes	no
chr7	67210297	67210874	MACS_peak_5420	59.01	yes	yes	no
chr7	68975852	68976394	MACS_peak_5425	89.26	yes	yes	no
chr7	70229292	70229586	MACS_peak_5428	57.64	yes	yes	no
chr7	70930896	70931428	MACS_peak_5429	163.42	yes	yes	no
chr7	71705691	71706317	MACS_peak_5434	228.86	yes	yes	no
chr7	73765284	73766010	MACS_peak_5439	228.81	yes	yes	no
chr7	74928442	74928958	MACS_peak_5441	168.58	yes	yes	no
chr7	75611949	75612506	MACS_peak_5443	312.54	yes	yes	no
chr7	76256060	76256737	MACS_peak_5445	180.39	yes	yes	no
chr7	79358355	79359194	MACS_peak_5455	310.91	yes	yes	no
chr7	79858265	79859000	MACS_peak_5457	110.5	yes	yes	no
chr7	80283343	80284189	MACS_peak_5461	217.11	yes	yes	no
chr7	80534334	80534983	MACS_peak_5464	106.41	yes	yes	no
chr7	80635551	80636329	MACS_peak_5465	51.25	yes	yes	no
chr7	81057665	81058520	MACS_peak_5467	353.33	yes	yes	no
chr7	81124488	81125117	MACS_peak_5468	58.23	yes	yes	no
chr7	81968688	81969507	MACS_peak_5471	113.26	yes	yes	no
chr7	83075568	83076055	MACS_peak_5473	61.83	yes	yes	no
chr7	84540288	84540956	MACS_peak_5479	95.11	yes	yes	no
chr7	84587140	84587658	MACS_peak_5481	84.75	yes	yes	no
chr7	87195669	87196138	MACS_peak_5485	55.46	yes	yes	no
chr7	87734376	87735143	MACS_peak_5486	177.18	yes	yes	no
chr7	91101690	91102131	MACS_peak_5496	79.4	yes	yes	no
chr7	92883761	92884297	MACS_peak_5501	227.21	yes	yes	no
chr7	94798092	94798489	MACS_peak_5502	163.49	yes	yes	no
chr7	95809635	95810094	MACS_peak_5505	158.3	yes	yes	no
chr7	97183949	97184545	MACS_peak_5509	68.03	yes	yes	no
chr7	97341567	97341931	MACS_peak_5510	127.28	yes	yes	no
chr7	98149562	98150717	MACS_peak_5513	174.75	yes	yes	no
chr7	98155570	98156603	MACS_peak_5514	102.48	yes	yes	no
chr7	98361419	98361987	MACS_peak_5516	116.62	yes	yes	no
chr7	98433996	98434558	MACS_peak_5517	60.65	yes	yes	no
chr7	99155424	99156377	MACS_peak_5520	134	yes	yes	no
chr7	99467752	99468267	MACS_peak_5523	100.79	yes	yes	no
chr7	99474494	99475296	MACS_peak_5524	228.07	yes	yes	no
chr7	99594040	99594956	MACS_peak_5526	385.89	yes	yes	no
chr7	99907511	99908038	MACS_peak_5529	51.11	yes	yes	no
chr7	100466867	100467853	MACS_peak_5535	63.26	yes	yes	no
chr7	100684353	100685209	MACS_peak_5538	109.26	yes	yes	no
chr7	100844941	100845816	MACS_peak_5539	213.88	yes	yes	no
chr7	100965150	100966324	MACS_peak_5540	165.3	yes	yes	no
chr7	102958468	102959260	MACS_peak_5548	138.67	yes	yes	no
chr7	103877104	103877583	MACS_peak_5551	255.57	yes	yes	no
chr7	103909847	103910422	MACS_peak_5552	218.86	yes	yes	no
chr7	104352473	104353190	MACS_peak_5553	142.5	yes	yes	no
chr7	107004207	107004708	MACS_peak_5556	103.19	yes	yes	no
chr7	109114728	109115626	MACS_peak_5561	569.87	yes	yes	no
chr7	109790133	109790909	MACS_peak_5565	156.03	yes	yes	no
chr7	110618730	110619684	MACS_peak_5569	267.14	yes	yes	no
chr7	111003856	111004645	MACS_peak_5570	403.94	yes	yes	no
chr7	111576342	111576875	MACS_peak_5571	76.01	yes	yes	no
chr7	111726890	111727436	MACS_peak_5572	101.48	yes	yes	no
chr7	112280488	112280854	MACS_peak_5575	61.72	yes	yes	no
chr7	112685164	112685795	MACS_peak_5576	291.52	yes	yes	no
chr7	113085205	113085787	MACS_peak_5579	320.59	yes	yes	no
chr7	115233965	115234429	MACS_peak_5585	53.94	yes	yes	no
chr7	115384732	115385092	MACS_peak_5587	57.36	yes	yes	no
chr7	116485193	116485609	MACS_peak_5591	55.21	yes	yes	no
chr7	120420569	120421260	MACS_peak_5602	77.5	yes	yes	no
chr7	120875184	120875681	MACS_peak_5605	351.78	yes	yes	no
chr7	121939696	121940331	MACS_peak_5608	110.34	yes	yes	no
chr7	122716115	122716697	MACS_peak_5614	139.17	yes	yes	no
chr7	123032006	123032665	MACS_peak_5615	182.5	yes	yes	no
chr7	123365770	123366708	MACS_peak_5616	276.95	yes	yes	no
chr7	123459244	123459832	MACS_peak_5617	247.29	yes	yes	no
chr7	126356869	126357375	MACS_peak_5626	68.5	yes	yes	no
chr7	126427816	126428709	MACS_peak_5627	238.93	yes	yes	no
chr7	127225504	127226202	MACS_peak_5629	158.92	yes	yes	no
chr7	127626320	127626942	MACS_peak_5633	140.94	yes	yes	no
chr7	128288814	128289344	MACS_peak_5636	68.41	yes	yes	no
chr7	128309805	128310909	MACS_peak_5637	184.38	yes	yes	no
chr7	128854372	128855206	MACS_peak_5641	211.9	yes	yes	no
chr7	130196138	130196978	MACS_peak_5645	442.64	yes	yes	no
chr7	130487034	130487821	MACS_peak_5648	96.92	yes	yes	no
chr7	131424881	131425577	MACS_peak_5650	63.42	yes	yes	no
chr7	131717347	131717978	MACS_peak_5651	85.33	yes	yes	no
chr7	131812596	131813176	MACS_peak_5652	195.84	yes	yes	no
chr7	131970252	131970851	MACS_peak_5653	103.36	yes	yes	no
chr7	132887989	132888494	MACS_peak_5661	158.77	yes	yes	no
chr7	134240336	134241236	MACS_peak_5664	105.64	yes	yes	no
chr7	135397824	135398337	MACS_peak_5667	142.24	yes	yes	no
chr7	135593830	135594318	MACS_peak_5668	216.54	yes	yes	no
chr7	135601535	135601943	MACS_peak_5669	86	yes	yes	no
chr7	135721415	135722338	MACS_peak_5670	99.58	yes	yes	no
chr7	135815998	135816600	MACS_peak_5671	167.61	yes	yes	no
[truncated: 339 more rows]

## Sheet: LMO2&LDB1
Chrom	Start	End	Peak	RPKM_LMO2ChIP	LMO2	TAL1	LDB1
chr1	36919415	36920916	MACS_peak_58	266.11	yes	no	yes
chr1	38766916	38767688	MACS_peak_64	385.63	yes	no	yes
chr1	44410185	44410698	MACS_peak_79	490.92	yes	no	yes
chr1	44584743	44585340	MACS_peak_81	227.95	yes	no	yes
chr1	51635706	51636434	MACS_peak_90	122.98	yes	no	yes
chr1	70902201	70902856	MACS_peak_121	223.07	yes	no	yes
chr1	73072423	73073228	MACS_peak_130	229.03	yes	no	yes
chr1	75463411	75464449	MACS_peak_141	426.65	yes	no	yes
chr1	87961156	87962051	MACS_peak_168	485.94	yes	no	yes
chr1	90504129	90505102	MACS_peak_179	74.94	yes	no	yes
chr1	98309854	98310470	MACS_peak_193	167.71	yes	no	yes
chr1	117150890	117151486	MACS_peak_214	122.16	yes	no	yes
chr1	126824571	126825187	MACS_peak_233	129.38	yes	no	yes
chr1	127662441	127663094	MACS_peak_235	294.92	yes	no	yes
chr1	131126046	131126779	MACS_peak_244	406.19	yes	no	yes
chr1	131637992	131638688	MACS_peak_245	189.73	yes	no	yes
chr1	134426099	134426831	MACS_peak_265	310.21	yes	no	yes
chr1	135204292	135205281	MACS_peak_266	325.24	yes	no	yes
chr1	139039586	139040016	MACS_peak_279	57.14	yes	no	yes
chr1	152049858	152050521	MACS_peak_295	183.65	yes	no	yes
chr1	155038845	155039912	MACS_peak_303	166.82	yes	no	yes
chr1	157485762	157486276	MACS_peak_315	81.95	yes	no	yes
chr1	168287952	168288931	MACS_peak_350	350.5	yes	no	yes
chr1	173333267	173333932	MACS_peak_372	63.68	yes	no	yes
chr1	176137425	176138364	MACS_peak_378	256.18	yes	no	yes
chr1	179715054	179715641	MACS_peak_389	79.26	yes	no	yes
chr1	180850339	180851364	MACS_peak_395	167	yes	no	yes
chr1	181334414	181335353	MACS_peak_398	301.71	yes	no	yes
chr1	183298809	183299605	MACS_peak_407	261.36	yes	no	yes
chr1	184644821	184645682	MACS_peak_411	546.94	yes	no	yes
chr10	17600710	17601638	MACS_peak_473	174.64	yes	no	yes
chr10	18307122	18307941	MACS_peak_477	203.09	yes	no	yes
chr10	19818570	19819279	MACS_peak_481	72.08	yes	no	yes
chr10	21054418	21055328	MACS_peak_489	142.39	yes	no	yes
chr10	21228175	21229038	MACS_peak_491	563.08	yes	no	yes
chr10	22853982	22854800	MACS_peak_499	439.93	yes	no	yes
chr10	29398289	29398918	MACS_peak_516	231.89	yes	no	yes
chr10	43676229	43676736	MACS_peak_558	79.34	yes	no	yes
chr10	58231692	58232885	MACS_peak_573	118.1	yes	no	yes
chr10	66896655	66897497	MACS_peak_597	221.9	yes	no	yes
chr10	77159612	77160187	MACS_peak_625	84.13	yes	no	yes
chr10	77799280	77799743	MACS_peak_629	57.39	yes	no	yes
chr10	79705948	79706658	MACS_peak_635	283.33	yes	no	yes
chr10	79946341	79947508	MACS_peak_639	125.38	yes	no	yes
chr10	81106360	81107070	MACS_peak_649	633.89	yes	no	yes
chr10	93441302	93441892	MACS_peak_696	258.99	yes	no	yes
chr10	95011924	95012718	MACS_peak_704	214.68	yes	no	yes
chr10	99855641	99856084	MACS_peak_716	121.64	yes	no	yes
chr10	111595117	111596240	MACS_peak_744	454.24	yes	no	yes
chr10	115585969	115587100	MACS_peak_751	231.15	yes	no	yes
chr10	116364727	116365227	MACS_peak_755	296.17	yes	no	yes
chr10	118064735	118065582	MACS_peak_766	478.54	yes	no	yes
chr10	119086368	119087529	MACS_peak_770	503.14	yes	no	yes
chr10	121568786	121569535	MACS_peak_781	222.26	yes	no	yes
chr11	4543172	4543937	MACS_peak_803	205.85	yes	no	yes
chr11	5239507	5240153	MACS_peak_806	275.21	yes	no	yes
chr11	9113164	9113840	MACS_peak_814	275.9	yes	no	yes
chr11	20230538	20231594	MACS_peak_828	254.66	yes	no	yes
chr11	32264667	32265716	MACS_peak_857	84.1	yes	no	yes
chr11	44746600	44747358	MACS_peak_874	551.96	yes	no	yes
chr11	50240118	50240664	MACS_peak_890	303.43	yes	no	yes
chr11	50964669	50965348	MACS_peak_892	234.94	yes	no	yes
chr11	60366939	60367772	MACS_peak_925	145.05	yes	no	yes
chr11	62660897	62661386	MACS_peak_937	83.78	yes	no	yes
chr11	64931131	64931654	MACS_peak_946	82.75	yes	no	yes
chr11	69158026	69159365	MACS_peak_963	374.45	yes	no	yes
chr11	70737462	70738383	MACS_peak_974	173.7	yes	no	yes
chr11	72414891	72415786	MACS_peak_977	287.12	yes	no	yes
chr11	72955168	72955868	MACS_peak_980	242.72	yes	no	yes
chr11	78069345	78070415	MACS_peak_1000	321.35	yes	no	yes
chr11	78832409	78833612	MACS_peak_1004	337.25	yes	no	yes
chr11	79836969	79837935	MACS_peak_1011	232.66	yes	no	yes
chr11	81534962	81535950	MACS_peak_1022	385.36	yes	no	yes
chr11	86742490	86743070	MACS_peak_1046	449.69	yes	no	yes
chr11	97103005	97103849	MACS_peak_1083	124.76	yes	no	yes
chr11	97246715	97247430	MACS_peak_1085	163.93	yes	no	yes
chr11	100891345	100892381	MACS_peak_1102	357.7	yes	no	yes
chr11	100991138	100991540	MACS_peak_1104	72.35	yes	no	yes
chr11	101189575	101190529	MACS_peak_1106	342.55	yes	no	yes
chr11	101259042	101260750	MACS_peak_1107	215.79	yes	no	yes
chr11	101485219	101486180	MACS_peak_1108	611.96	yes	no	yes
chr11	102088135	102088980	MACS_peak_1112	70.34	yes	no	yes
chr11	115306154	115307011	MACS_peak_1170	271.9	yes	no	yes
chr11	115831489	115832138	MACS_peak_1172	102.8	yes	no	yes
chr11	116549248	116549658	MACS_peak_1178	259.27	yes	no	yes
chr11	117336068	117336611	MACS_peak_1183	583.79	yes	no	yes
chr12	3109811	3110124	MACS_peak_1201	542.34	yes	no	yes
chr12	12509161	12509625	MACS_peak_1215	65.84	yes	no	yes
chr12	12993848	12994759	MACS_peak_1218	91.53	yes	no	yes
chr12	24744275	24744696	MACS_peak_1231	387.15	yes	no	yes
chr12	29258269	29259175	MACS_peak_1242	139.24	yes	no	yes
chr12	33811967	33812644	MACS_peak_1259	88.34	yes	no	yes
chr12	44197730	44198585	MACS_peak_1266	104.45	yes	no	yes
chr12	46405487	46406184	MACS_peak_1270	376.91	yes	no	yes
chr12	46609722	46610346	MACS_peak_1272	64.25	yes	no	yes
chr12	52276251	52276858	MACS_peak_1282	167.49	yes	no	yes
chr12	58367697	58368298	MACS_peak_1294	162.29	yes	no	yes
chr12	75854826	75855690	MACS_peak_1322	593.8	yes	no	yes
chr12	76575783	76577014	MACS_peak_1327	170.27	yes	no	yes
chr12	80270502	80271442	MACS_peak_1340	171.44	yes	no	yes
chr12	83072491	83073815	MACS_peak_1349	515.36	yes	no	yes
chr12	88983716	88985096	MACS_peak_1369	230.73	yes	no	yes
chr12	95641496	95641903	MACS_peak_1375	122.28	yes	no	yes
chr12	105025341	105026131	MACS_peak_1400	92.22	yes	no	yes
chr12	105737990	105739042	MACS_peak_1404	432.23	yes	no	yes
chr12	105759967	105760658	MACS_peak_1405	114.57	yes	no	yes
chr12	107159393	107160667	MACS_peak_1408	405.28	yes	no	yes
chr12	109500641	109501584	MACS_peak_1418	107.54	yes	no	yes
chr12	111434354	111435725	MACS_peak_1425	278.67	yes	no	yes
chr12	111944535	111945639	MACS_peak_1431	508.86	yes	no	yes
chr12	112587662	112588724	MACS_peak_1434	291.38	yes	no	yes
chr12	117449963	117451390	MACS_peak_1444	243.83	yes	no	yes
chr12	117532832	117533811	MACS_peak_1446	51.57	yes	no	yes
chr13	11836445	11837222	MACS_peak_1473	139	yes	no	yes
chr13	24933181	24933719	MACS_peak_1509	252.33	yes	no	yes
chr13	28556249	28557100	MACS_peak_1513	136.57	yes	no	yes
chr13	33823668	33824114	MACS_peak_1531	53.47	yes	no	yes
chr13	37509424	37510113	MACS_peak_1540	474.44	yes	no	yes
chr13	43192908	43193820	MACS_peak_1559	202.7	yes	no	yes
chr13	44221942	44222901	MACS_peak_1568	152.02	yes	no	yes
chr13	44501690	44502153	MACS_peak_1572	184.52	yes	no	yes
chr13	45545859	45546592	MACS_peak_1577	382.86	yes	no	yes
chr13	45849112	45850103	MACS_peak_1579	357.56	yes	no	yes
chr13	46058008	46058850	MACS_peak_1580	169.91	yes	no	yes
chr13	51598070	51598590	MACS_peak_1594	115.36	yes	no	yes
chr13	51881174	51881918	MACS_peak_1598	233.89	yes	no	yes
chr13	51975725	51976708	MACS_peak_1601	236.16	yes	no	yes
chr13	57040128	57040790	MACS_peak_1623	60.65	yes	no	yes
chr13	59769854	59770859	MACS_peak_1634	399.72	yes	no	yes
chr13	62833050	62833968	MACS_peak_1640	100.68	yes	no	yes
chr13	70796724	70797455	MACS_peak_1658	150.09	yes	no	yes
chr13	72120690	72121551	MACS_peak_1660	87.38	yes	no	yes
chr13	72195831	72196769	MACS_peak_1661	243.05	yes	no	yes
chr13	77438767	77439333	MACS_peak_1672	88.9	yes	no	yes
chr13	80388968	80389640	MACS_peak_1678	170.32	yes	no	yes
chr13	84647757	84648467	MACS_peak_1683	343.78	yes	no	yes
chr13	89398108	89398837	MACS_peak_1693	74.05	yes	no	yes
chr13	93381332	93381742	MACS_peak_1703	99.96	yes	no	yes
chr13	97434913	97436194	MACS_peak_1725	130.89	yes	no	yes
chr13	97452698	97453607	MACS_peak_1726	298.86	yes	no	yes
chr13	98532312	98533076	MACS_peak_1729	193.19	yes	no	yes
chr13	111869842	111870679	MACS_peak_1774	233.87	yes	no	yes
chr14	19415643	19419091	MACS_peak_1823	119.53	yes	no	yes
chr14	34585461	34585814	MACS_peak_1870	100.45	yes	no	yes
chr14	46662057	46662878	MACS_peak_1888	196.84	yes	no	yes
chr14	47240651	47241084	MACS_peak_1891	202.73	yes	no	yes
chr14	54705467	54706416	MACS_peak_1908	966.45	yes	no	yes
chr14	63061990	63062615	MACS_peak_1937	214.09	yes	no	yes
chr14	63335038	63335753	MACS_peak_1939	395.51	yes	no	yes
chr14	63907819	63909445	MACS_peak_1940	267.82	yes	no	yes
chr14	63957489	63958462	MACS_peak_1943	203.73	yes	no	yes
chr14	67242092	67242577	MACS_peak_1957	151.61	yes	no	yes
chr14	70106556	70107388	MACS_peak_1962	161.31	yes	no	yes
chr14	71177307	71177931	MACS_peak_1966	242.52	yes	no	yes
chr14	72113374	72113924	MACS_peak_1968	438.33	yes	no	yes
chr14	119832800	119833415	MACS_peak_2044	56.58	yes	no	yes
chr15	9074372	9075319	MACS_peak_2069	404.68	yes	no	yes
chr15	10767322	10768082	MACS_peak_2076	100.74	yes	no	yes
chr15	21656390	21656669	MACS_peak_2088	88.28	yes	no	yes
chr15	25608476	25610172	MACS_peak_2096	241.93	yes	no	yes
chr15	36360398	36361542	MACS_peak_2122	391.57	yes	no	yes
chr15	38301500	38302510	MACS_peak_2136	54.1	yes	no	yes
chr15	41226975	41227906	MACS_peak_2145	149.77	yes	no	yes
chr15	51828677	51829366	MACS_peak_2156	997.12	yes	no	yes
chr15	58594597	58595254	MACS_peak_2175	595.99	yes	no	yes
chr15	59012651	59013523	MACS_peak_2177	207.99	yes	no	yes
chr15	59154541	59155336	MACS_peak_2179	136.27	yes	no	yes
chr15	67150867	67151799	MACS_peak_2206	335.56	yes	no	yes
chr15	72928499	72929155	MACS_peak_2218	166.12	yes	no	yes
chr15	75086235	75087133	MACS_peak_2226	678.66	yes	no	yes
chr15	76522656	76524110	MACS_peak_2230	90.88	yes	no	yes
chr15	78571527	78572033	MACS_peak_2235	92.2	yes	no	yes
chr15	80000537	80001395	MACS_peak_2240	283.98	yes	no	yes
chr15	80518778	80519439	MACS_peak_2245	98.82	yes	no	yes
chr15	80589980	80590773	MACS_peak_2247	195.35	yes	no	yes
chr15	80622969	80623850	MACS_peak_2248	237.39	yes	no	yes
chr15	80739869	80740469	MACS_peak_2250	213.29	yes	no	yes
chr15	82341581	82342879	MACS_peak_2258	326.9	yes	no	yes
chr15	86484522	86485511	MACS_peak_2277	127.15	yes	no	yes
chr15	88147823	88148711	MACS_peak_2281	242.95	yes	no	yes
chr15	89497409	89498502	MACS_peak_2285	417.4	yes	no	yes
chr15	92344294	92345145	MACS_peak_2291	280.53	yes	no	yes
chr15	96969714	96970700	MACS_peak_2306	143.76	yes	no	yes
chr15	97379420	97380427	MACS_peak_2308	364.33	yes	no	yes
chr15	99663908	99665401	MACS_peak_2319	160.94	yes	no	yes
chr15	103251494	103252270	MACS_peak_2335	312.52	yes	no	yes
chr15	103257826	103259018	MACS_peak_2336	358.47	yes	no	yes
chr15	103339002	103340116	MACS_peak_2337	340.21	yes	no	yes
chr16	5708955	5709255	MACS_peak_2347	60.14	yes	no	yes
chr16	12697109	12697857	MACS_peak_2369	144.61	yes	no	yes
chr16	17744420	17745076	MACS_peak_2378	254.07	yes	no	yes
chr16	17872608	17873773	MACS_peak_2380	236.48	yes	no	yes
chr16	30099925	30100445	MACS_peak_2414	73.77	yes	no	yes
chr16	31598027	31599117	MACS_peak_2420	324.88	yes	no	yes
chr16	32509034	32510203	MACS_peak_2421	399.01	yes	no	yes
chr16	34049918	34050679	MACS_peak_2429	232.52	yes	no	yes
chr16	37981831	37982443	MACS_peak_2446	109.02	yes	no	yes
chr16	39512522	39513159	MACS_peak_2453	111.17	yes	no	yes
chr16	48252676	48253437	MACS_peak_2465	367	yes	no	yes
chr16	56071400	56072291	MACS_peak_2479	262.62	yes	no	yes
chr16	59760866	59761474	MACS_peak_2488	130.83	yes	no	yes
chr16	62833954	62834503	MACS_peak_2492	262.41	yes	no	yes
chr16	91545195	91545908	MACS_peak_2527	579.82	yes	no	yes
chr16	92715519	92716093	MACS_peak_2534	291.91	yes	no	yes
chr16	93129236	93129929	MACS_peak_2540	155.62	yes	no	yes
chr16	93147534	93148585	MACS_peak_2541	426.51	yes	no	yes
chr16	95861159	95861986	MACS_peak_2555	444.7	yes	no	yes
chr16	96533418	96534372	MACS_peak_2558	564.4	yes	no	yes
chr17	5240715	5241201	MACS_peak_2575	51.94	yes	no	yes
chr17	5794010	5795285	MACS_peak_2578	121.11	yes	no	yes
chr17	11867878	11868908	MACS_peak_2598	73.23	yes	no	yes
chr17	13305940	13306293	MACS_peak_2605	96.14	yes	no	yes
chr17	13590253	13590832	MACS_peak_2607	66.62	yes	no	yes
chr17	21702320	21703327	MACS_peak_2617	421.01	yes	no	yes
chr17	30346984	30347782	MACS_peak_2657	488.99	yes	no	yes
chr17	35021884	35022492	MACS_peak_2678	186.1	yes	no	yes
chr17	35720122	35720781	MACS_peak_2680	251.71	yes	no	yes
chr17	39842951	39844245	MACS_peak_2688	350.42	yes	no	yes
chr17	39845778	39848813	MACS_peak_2689	216.54	yes	no	yes
chr17	48272065	48272809	MACS_peak_2715	184.64	yes	no	yes
chr17	51408159	51408872	MACS_peak_2726	52.77	yes	no	yes
chr17	53596180	53596866	MACS_peak_2733	92.66	yes	no	yes
chr17	56762143	56763132	MACS_peak_2735	476.42	yes	no	yes
chr17	65557117	65557713	MACS_peak_2754	264.54	yes	no	yes
chr17	70488760	70489288	MACS_peak_2768	377.49	yes	no	yes
chr17	72640102	72640730	MACS_peak_2778	177.95	yes	no	yes
chr17	79480811	79481719	MACS_peak_2790	141.48	yes	no	yes
chr17	84776431	84777234	MACS_peak_2805	629.47	yes	no	yes
chr17	85338858	85339824	MACS_peak_2807	368.88	yes	no	yes
chr18	3005164	3005734	MACS_peak_2828	110.27	yes	no	yes
chr18	13848215	13848950	MACS_peak_2857	358.39	yes	no	yes
chr18	17680623	17681191	MACS_peak_2867	118.6	yes	no	yes
chr18	25121215	25121799	MACS_peak_2887	59.88	yes	no	yes
chr18	32538050	32539022	MACS_peak_2899	50.01	yes	no	yes
chr18	32542143	32543395	MACS_peak_2900	554.93	yes	no	yes
chr18	35849028	35850492	MACS_peak_2913	203.65	yes	no	yes
chr18	42975741	42976137	MACS_peak_2927	98.14	yes	no	yes
chr18	48010263	48010595	MACS_peak_2948	77.33	yes	no	yes
chr18	55106784	55107786	MACS_peak_2964	477.91	yes	no	yes
chr18	56321490	56321979	MACS_peak_2966	150.87	yes	no	yes
chr18	62947596	62948086	MACS_peak_2986	139.96	yes	no	yes
chr18	66427301	66427809	MACS_peak_2993	96.57	yes	no	yes
chr18	75330846	75331313	MACS_peak_3017	109.29	yes	no	yes
chr18	75554492	75555358	MACS_peak_3020	59.35	yes	no	yes
chr18	80624599	80625773	MACS_peak_3040	345.65	yes	no	yes
chr18	81047269	81047890	MACS_peak_3041	126.98	yes	no	yes
chr19	28095524	28096277	MACS_peak_3128	155.47	yes	no	yes
chr19	34656147	34657200	MACS_peak_3142	214.65	yes	no	yes
chr19	37718897	37719900	MACS_peak_3156	181.79	yes	no	yes
chr19	38645117	38645559	MACS_peak_3163	157.81	yes	no	yes
chr19	41677239	41678232	MACS_peak_3171	190.6	yes	no	yes
chr19	43036343	43036933	MACS_peak_3176	240.4	yes	no	yes
chr19	45575448	45576564	MACS_peak_3184	311.55	yes	no	yes
chr19	46036853	46037496	MACS_peak_3187	53.04	yes	no	yes
chr19	46727715	46728767	MACS_peak_3193	387.59	yes	no	yes
chr19	56189115	56189716	MACS_peak_3223	205.54	yes	no	yes
chr19	57116604	57117715	MACS_peak_3226	453.34	yes	no	yes
chr19	61199421	61200037	MACS_peak_3239	93.72	yes	no	yes
chr2	4433038	4433518	MACS_peak_3249	268.53	yes	no	yes
chr2	6569233	6569844	MACS_peak_3257	101.56	yes	no	yes
chr2	10575865	10576375	MACS_peak_3266	254.18	yes	no	yes
chr2	20488656	20489699	MACS_peak_3287	475.34	yes	no	yes
chr2	21963929	21964514	MACS_peak_3293	774.07	yes	no	yes
chr2	27247938	27248555	MACS_peak_3315	101.04	yes	no	yes
chr2	27703093	27703944	MACS_peak_3322	453.78	yes	no	yes
chr2	28597745	28599916	MACS_peak_3326	151.42	yes	no	yes
chr2	32126978	32128620	MACS_peak_3342	455.92	yes	no	yes
chr2	33842835	33844161	MACS_peak_3348	274.95	yes	no	yes
chr2	34936203	34936868	MACS_peak_3350	366.39	yes	no	yes
chr2	36198397	36198938	MACS_peak_3358	260.97	yes	no	yes
chr2	41896159	41896372	MACS_peak_3367	103.84	yes	no	yes
chr2	57629453	57629779	MACS_peak_3398	133.66	yes	no	yes
chr2	60978591	60979465	MACS_peak_3410	447.21	yes	no	yes
chr2	71538640	71538937	MACS_peak_3435	50.68	yes	no	yes
chr2	71724680	71725780	MACS_peak_3436	139.28	yes	no	yes
chr2	73818751	73819382	MACS_peak_3447	361.41	yes	no	yes
chr2	74955487	74956715	MACS_peak_3453	351.6	yes	no	yes
chr2	75341062	75341954	MACS_peak_3456	166.01	yes	no	yes
chr2	75704578	75705542	MACS_peak_3459	562.64	yes	no	yes
chr2	76033542	76034223	MACS_peak_3463	294.12	yes	no	yes
chr2	76042106	76042829	MACS_peak_3464	136.14	yes	no	yes
chr2	78088363	78089182	MACS_peak_3474	283.56	yes	no	yes
chr2	84811611	84812524	MACS_peak_3488	299.93	yes	no	yes
chr2	85140407	85141481	MACS_peak_3491	422.88	yes	no	yes
chr2	92006706	92007844	MACS_peak_3508	205.36	yes	no	yes
chr2	92093396	92094064	MACS_peak_3510	62.04	yes	no	yes
chr2	92174102	92174905	MACS_peak_3512	494.54	yes	no	yes
chr2	92543672	92544350	MACS_peak_3513	154.41	yes	no	yes
chr2	93111245	93112903	MACS_peak_3517	112.77	yes	no	yes
chr2	93352973	93354286	MACS_peak_3520	608.63	yes	no	yes
chr2	97331892	97332815	MACS_peak_3524	253.43	yes	no	yes
chr2	98662141	98663046	MACS_peak_3525	1964.6	yes	no	yes
chr2	98666160	98667407	MACS_peak_3526	2898.88	yes	no	yes
chr2	103893397	103894492	MACS_peak_3538	498.92	yes	no	yes
chr2	105399382	105400042	MACS_peak_3546	201.86	yes	no	yes
chr2	112676729	112677188	MACS_peak_3560	203.53	yes	no	yes
chr2	121036484	121037446	MACS_peak_3581	404.5	yes	no	yes
chr2	127328447	127329034	MACS_peak_3595	137.86	yes	no	yes
chr2	133429371	133431368	MACS_peak_3629	334.93	yes	no	yes
chr2	146259002	146259723	MACS_peak_3658	433.21	yes	no	yes
chr2	152048982	152050026	MACS_peak_3669	127.83	yes	no	yes
chr2	153583511	153584301	MACS_peak_3678	163.7	yes	no	yes
chr2	158141294	158142575	MACS_peak_3696	203.59	yes	no	yes
chr2	158560822	158561974	MACS_peak_3699	175.79	yes	no	yes
chr2	160326871	160327734	MACS_peak_3707	523.76	yes	no	yes
chr2	161828148	161828906	MACS_peak_3713	227.67	yes	no	yes
chr2	165888341	165889156	MACS_peak_3732	281.4	yes	no	yes
chr2	165967717	165968343	MACS_peak_3734	291.01	yes	no	yes
chr2	167343553	167344478	MACS_peak_3745	199.56	yes	no	yes
chr2	167374650	167375191	MACS_peak_3746	161.26	yes	no	yes
chr2	167841680	167842780	MACS_peak_3749	127.24	yes	no	yes
chr2	170222663	170223380	MACS_peak_3764	335.16	yes	no	yes
chr2	170656885	170658434	MACS_peak_3767	281.9	yes	no	yes
chr2	171949130	171949898	MACS_peak_3771	239.63	yes	no	yes
chr2	172347913	172348893	MACS_peak_3773	336.21	yes	no	yes
chr2	173034697	173035749	MACS_peak_3776	553.67	yes	no	yes
chr2	181663128	181663941	MACS_peak_3798	89.36	yes	no	yes
chr3	5860283	5860865	MACS_peak_3800	135.09	yes	no	yes
chr3	8761550	8762562	MACS_peak_3806	193.61	yes	no	yes
chr3	9662816	9663615	MACS_peak_3810	147.98	yes	no	yes
chr3	30353748	30354825	MACS_peak_3834	324.23	yes	no	yes
chr3	30765373	30765971	MACS_peak_3835	89.89	yes	no	yes
chr3	34930125	34930834	MACS_peak_3840	65.39	yes	no	yes
chr3	38439235	38439982	MACS_peak_3852	225.06	yes	no	yes
chr3	79907082	79907683	MACS_peak_3909	192.49	yes	no	yes
chr3	87900878	87901865	MACS_peak_3923	734.03	yes	no	yes
chr3	94942558	94943081	MACS_peak_3935	178.19	yes	no	yes
chr3	97889640	97890970	MACS_peak_3947	203.08	yes	no	yes
chr3	101128869	101129567	MACS_peak_3957	144.16	yes	no	yes
chr3	101551415	101552319	MACS_peak_3960	397.78	yes	no	yes
chr3	104997205	104998050	MACS_peak_3971	143.78	yes	no	yes
chr3	105718413	105719348	MACS_peak_3975	176.76	yes	no	yes
chr3	105808324	105809197	MACS_peak_3976	522.02	yes	no	yes
chr3	108591680	108592332	MACS_peak_3987	52.54	yes	no	yes
chr3	117440123	117440774	MACS_peak_4005	91.81	yes	no	yes
chr3	122111419	122111999	MACS_peak_4017	127.85	yes	no	yes
chr3	127163413	127164195	MACS_peak_4028	160.4	yes	no	yes
chr3	131910547	131910957	MACS_peak_4043	145.43	yes	no	yes
chr3	135843616	135844263	MACS_peak_4047	440.14	yes	no	yes
chr3	143156820	143157819	MACS_peak_4068	219.22	yes	no	yes
chr3	145963809	145964894	MACS_peak_4079	502.51	yes	no	yes
chr3	146698524	146699385	MACS_peak_4082	302.28	yes	no	yes
chr4	6337003	6337666	MACS_peak_4120	216.4	yes	no	yes
chr4	11639743	11640493	MACS_peak_4130	97.26	yes	no	yes
chr4	13299971	13300732	MACS_peak_4137	185.48	yes	no	yes
chr4	13750778	13751950	MACS_peak_4139	380.48	yes	no	yes
chr4	43037758	43038442	MACS_peak_4193	253.46	yes	no	yes
chr4	45212381	45213102	MACS_peak_4201	316.58	yes	no	yes
chr4	46888913	46889447	MACS_peak_4210	191.08	yes	no	yes
chr4	52429274	52430086	MACS_peak_4217	212.8	yes	no	yes
chr4	53818341	53818867	MACS_peak_4220	268.05	yes	no	yes
chr4	65238381	65238999	MACS_peak_4247	169.74	yes	no	yes
chr4	65279878	65280469	MACS_peak_4248	124.74	yes	no	yes
chr4	106232448	106233243	MACS_peak_4330	223.39	yes	no	yes
chr4	109410859	109411671	MACS_peak_4342	236.52	yes	no	yes
chr4	115095253	115096320	MACS_peak_4352	1038.63	yes	no	yes
chr4	115657582	115658189	MACS_peak_4357	190.53	yes	no	yes
chr4	115849022	115849936	MACS_peak_4361	563.35	yes	no	yes
chr4	117829774	117830854	MACS_peak_4375	291.21	yes	no	yes
chr4	119018524	119019193	MACS_peak_4382	262.25	yes	no	yes
chr4	124906059	124906902	MACS_peak_4419	64.98	yes	no	yes
chr4	133281685	133282897	MACS_peak_4448	196.94	yes	no	yes
chr4	134342001	134342615	MACS_peak_4459	84.26	yes	no	yes
chr4	134869104	134869903	MACS_peak_4465	259.09	yes	no	yes
chr4	134917072	134917762	MACS_peak_4466	65.85	yes	no	yes
chr4	138635449	138636475	MACS_peak_4483	134.69	yes	no	yes
chr4	139766575	139767688	MACS_peak_4486	154.02	yes	no	yes
chr4	145034403	145035194	MACS_peak_4505	489.06	yes	no	yes
chr4	152511485	152512361	MACS_peak_4530	187.25	yes	no	yes
chr4	153316682	153317709	MACS_peak_4534	308.45	yes	no	yes
chr4	153501795	153502602	MACS_peak_4535	62.73	yes	no	yes
chr5	5944785	5945264	MACS_peak_4553	54.41	yes	no	yes
chr5	21140653	21142066	MACS_peak_4575	468.85	yes	no	yes
chr5	22348180	22349017	MACS_peak_4579	443.4	yes	no	yes
chr5	23922685	23923410	MACS_peak_4582	207.97	yes	no	yes
chr5	24979061	24980209	MACS_peak_4592	129.66	yes	no	yes
chr5	27658342	27659033	MACS_peak_4603	256.87	yes	no	yes
chr5	29378668	29379267	MACS_peak_4607	342.83	yes	no	yes
chr5	35161148	35161735	MACS_peak_4626	135.12	yes	no	yes
chr5	36630442	36630807	MACS_peak_4636	66.5	yes	no	yes
chr5	37749848	37750716	MACS_peak_4641	167	yes	no	yes
chr5	37824962	37826414	MACS_peak_4642	145.65	yes	no	yes
chr5	38509106	38509983	MACS_peak_4651	248.93	yes	no	yes
chr5	52990476	52991251	MACS_peak_4674	175.67	yes	no	yes
chr5	66559703	66560251	MACS_peak_4694	230.28	yes	no	yes
chr5	93239691	93240490	MACS_peak_4749	220.72	yes	no	yes
chr5	96988961	96989456	MACS_peak_4753	64.08	yes	no	yes
chr5	103741845	103742783	MACS_peak_4771	247.64	yes	no	yes
chr5	105435263	105435900	MACS_peak_4775	276.2	yes	no	yes
chr5	107759023	107759591	MACS_peak_4783	181.79	yes	no	yes
chr5	118561039	118561995	MACS_peak_4818	116.03	yes	no	yes
chr5	120135662	120136971	MACS_peak_4827	413.37	yes	no	yes
chr5	120370923	120371517	MACS_peak_4831	63.39	yes	no	yes
chr5	123013370	123014320	MACS_peak_4843	71.84	yes	no	yes
chr5	124266687	124267403	MACS_peak_4849	365.72	yes	no	yes
chr5	126064828	126065455	MACS_peak_4857	235.53	yes	no	yes
chr5	128542021	128542934	MACS_peak_4861	493.01	yes	no	yes
chr5	136116357	136117047	MACS_peak_4881	55.5	yes	no	yes
chr5	139803844	139804722	MACS_peak_4893	132.29	yes	no	yes
chr5	140208463	140209299	MACS_peak_4894	273.45	yes	no	yes
chr5	143057854	143058871	MACS_peak_4902	338.08	yes	no	yes
chr5	144271676	144272421	MACS_peak_4905	197.87	yes	no	yes
chr5	147657608	147658330	MACS_peak_4913	203.55	yes	no	yes
chr6	3201338	3201745	MACS_peak_4928	224.47	yes	no	yes
chr6	29700762	29701807	MACS_peak_4973	654.26	yes	no	yes
chr6	31587501	31588033	MACS_peak_4979	312.86	yes	no	yes
chr6	32533476	32534678	MACS_peak_4983	227.54	yes	no	yes
chr6	34874196	34875175	MACS_peak_4990	342.77	yes	no	yes
chr6	35254450	35255116	MACS_peak_4991	204.26	yes	no	yes
chr6	37862889	37863558	MACS_peak_5003	219.81	yes	no	yes
chr6	38341344	38342526	MACS_peak_5004	441.84	yes	no	yes
chr6	50890250	50891462	MACS_peak_5026	585.52	yes	no	yes
chr6	52273227	52274186	MACS_peak_5037	115.07	yes	no	yes
chr6	58632339	58632961	MACS_peak_5056	50.45	yes	no	yes
chr6	65582810	65583530	MACS_peak_5073	206.66	yes	no	yes
chr6	71106297	71107030	MACS_peak_5083	489.67	yes	no	yes
chr6	88202830	88203981	MACS_peak_5123	187.76	yes	no	yes
chr6	88226168	88227236	MACS_peak_5124	593.18	yes	no	yes
chr6	88915097	88916218	MACS_peak_5128	250.45	yes	no	yes
chr6	103648988	103649371	MACS_peak_5167	1215.02	yes	no	yes
chr6	108704356	108705576	MACS_peak_5176	242.64	yes	no	yes
chr6	120174242	120175122	MACS_peak_5207	113.94	yes	no	yes
chr6	125963748	125964598	MACS_peak_5229	80.65	yes	no	yes
chr6	133553492	133554064	MACS_peak_5244	124.06	yes	no	yes
chr6	136857323	136858080	MACS_peak_5252	391.65	yes	no	yes
chr6	142830987	142832245	MACS_peak_5260	205.84	yes	no	yes
chr7	4525932	4526666	MACS_peak_5281	280.93	yes	no	yes
chr7	4630044	4630915	MACS_peak_5282	332.34	yes	no	yes
chr7	6777475	6778152	MACS_peak_5284	76.24	yes	no	yes
chr7	12010365	12010896	MACS_peak_5288	115.81	yes	no	yes
chr7	16294839	16295723	MACS_peak_5297	172.52	yes	no	yes
chr7	40865049	40865796	MACS_peak_5356	200.41	yes	no	yes
chr7	45524233	45525593	MACS_peak_5370	513.69	yes	no	yes
chr7	46696643	46697481	MACS_peak_5375	456.31	yes	no	yes
chr7	49542258	49542647	MACS_peak_5385	69.9	yes	no	yes
chr7	64057839	64059085	MACS_peak_5407	486.46	yes	no	yes
chr7	73765284	73766010	MACS_peak_5439	228.81	yes	no	yes
chr7	79358355	79359194	MACS_peak_5455	310.91	yes	no	yes
chr7	81057665	81058520	MACS_peak_5467	353.33	yes	no	yes
chr7	96600189	96601216	MACS_peak_5508	114.1	yes	no	yes
chr7	99474494	99475296	MACS_peak_5524	228.07	yes	no	yes
chr7	99594040	99594956	MACS_peak_5526	385.89	yes	no	yes
chr7	102958468	102959260	MACS_peak_5548	138.67	yes	no	yes
chr7	104352473	104353190	MACS_peak_5553	142.5	yes	no	yes
chr7	109114728	109115626	MACS_peak_5561	569.87	yes	no	yes
chr7	110618730	110619684	MACS_peak_5569	267.14	yes	no	yes
chr7	111003856	111004645	MACS_peak_5570	403.94	yes	no	yes
chr7	113085205	113085787	MACS_peak_5579	320.59	yes	no	yes
chr7	115193283	115193956	MACS_peak_5584	55.24	yes	no	yes
chr7	120875184	120875681	MACS_peak_5605	351.78	yes	no	yes
chr7	126427816	126428709	MACS_peak_5627	238.93	yes	no	yes
chr7	130196138	130196978	MACS_peak_5645	442.64	yes	no	yes
chr7	131812596	131813176	MACS_peak_5652	195.84	yes	no	yes
chr7	131971303	131971949	MACS_peak_5654	107.27	yes	no	yes
chr7	134287525	134288321	MACS_peak_5665	116.55	yes	no	yes
chr7	135601535	135601943	MACS_peak_5669	86	yes	no	yes
chr7	139234379	139235271	MACS_peak_5683	132.15	yes	no	yes
chr7	142433905	142434600	MACS_peak_5690	159.58	yes	no	yes
chr7	142456383	142457364	MACS_peak_5691	236.05	yes	no	yes
chr7	143006199	143006995	MACS_peak_5696	72.51	yes	no	yes
chr7	144786332	144787236	MACS_peak_5701	239.84	yes	no	yes
chr7	144811320	144812597	MACS_peak_5702	227.93	yes	no	yes
chr8	3105956	3106847	MACS_peak_5706	154.95	yes	no	yes
chr8	8488281	8489731	MACS_peak_5718	327.08	yes	no	yes
chr8	11083891	11084789	MACS_peak_5729	603.8	yes	no	yes
chr8	11091517	11092896	MACS_peak_5730	287.94	yes	no	yes
chr8	12386658	12387734	MACS_peak_5738	131.76	yes	no	yes
chr8	19706794	19707783	MACS_peak_5752	61.05	yes	no	yes
chr8	19784550	19784847	MACS_peak_5754	116.85	yes	no	yes
chr8	25430118	25430889	MACS_peak_5773	197.95	yes	no	yes
chr8	33931037	33931541	MACS_peak_5794	237.46	yes	no	yes
chr8	34698876	34699548	MACS_peak_5799	171.8	yes	no	yes
chr8	41150462	41150966	MACS_peak_5818	138.42	yes	no	yes
chr8	68606431	68607169	MACS_peak_5854	422.52	yes	no	yes
chr8	69121231	69122266	MACS_peak_5855	444.08	yes	no	yes
chr8	70276418	70277156	MACS_peak_5861	310.89	yes	no	yes
chr8	72268188	72269081	MACS_peak_5866	481	yes	no	yes
chr8	79176265	79176796	MACS_peak_5884	106.75	yes	no	yes
chr8	83756771	83757039	MACS_peak_5906	140.26	yes	no	yes
chr8	84701173	84702175	MACS_peak_5909	906.53	yes	no	yes
chr8	84730437	84731366	MACS_peak_5910	510.3	yes	no	yes
chr8	87833196	87833882	MACS_peak_5926	1176.13	yes	no	yes
chr8	90822361	90823095	MACS_peak_5933	319.77	yes	no	yes
chr8	94899105	94899797	MACS_peak_5945	278.31	yes	no	yes
chr8	105520268	105521885	MACS_peak_5956	60.92	yes	no	yes
chr8	120293453	120294473	MACS_peak_6012	110.57	yes	no	yes
chr8	120371109	120372519	MACS_peak_6017	225	yes	no	yes
chr8	120475442	120476376	MACS_peak_6020	268.97	yes	no	yes
chr8	120486702	120487488	MACS_peak_6021	623.54	yes	no	yes
chr8	122286787	122288672	MACS_peak_6028	59.78	yes	no	yes
chr8	122321309	122322270	MACS_peak_6031	407.01	yes	no	yes
chr8	122537733	122538469	MACS_peak_6032	255.35	yes	no	yes
chr8	122666290	122667345	MACS_peak_6034	262.72	yes	no	yes
chr8	122719618	122721729	MACS_peak_6038	414.44	yes	no	yes
chr8	123612707	123612958	MACS_peak_6043	150.89	yes	no	yes
chr9	2999948	3001827	MACS_peak_6064	244.04	yes	no	yes
chr9	3006560	3006969	MACS_peak_6065	152.06	yes	no	yes
chr9	3015146	3015474	MACS_peak_6066	223.63	yes	no	yes
chr9	3020175	3020660	MACS_peak_6067	51.05	yes	no	yes
chr9	3021974	3022911	MACS_peak_6068	121.83	yes	no	yes
chr9	3025363	3026173	MACS_peak_6069	394.24	yes	no	yes
chr9	3032244	3032836	MACS_peak_6070	399.93	yes	no	yes
chr9	3035630	3036618	MACS_peak_6071	109.69	yes	no	yes
chr9	27213108	27214148	MACS_peak_6120	234.42	yes	no	yes
chr9	32555990	32556811	MACS_peak_6138	175.86	yes	no	yes
chr9	35304872	35305868	MACS_peak_6146	1510.07	yes	no	yes
chr9	43633635	43634302	MACS_peak_6168	285.6	yes	no	yes
chr9	44064499	44065421	MACS_peak_6171	153.14	yes	no	yes
chr9	46912793	46913752	MACS_peak_6182	58.59	yes	no	yes
chr9	57505433	57506519	MACS_peak_6218	624.28	yes	no	yes
chr9	58326467	58327370	MACS_peak_6229	75.07	yes	no	yes
chr9	58846768	58848053	MACS_peak_6233	225.35	yes	no	yes
chr9	60279256	60280189	MACS_peak_6242	477.18	yes	no	yes
chr9	62265176	62265921	MACS_peak_6250	192.25	yes	no	yes
chr9	62438327	62438717	MACS_peak_6254	150.11	yes	no	yes
chr9	62783037	62784046	MACS_peak_6257	164.68	yes	no	yes
chr9	64044912	64045887	MACS_peak_6264	589.12	yes	no	yes
chr9	66294760	66295649	MACS_peak_6277	374.1	yes	no	yes
chr9	70834809	70835335	MACS_peak_6297	147.95	yes	no	yes
chr9	71604619	71605903	MACS_peak_6300	112.68	yes	no	yes
chr9	75980063	75980476	MACS_peak_6316	198.01	yes	no	yes
chr9	101995196	101996272	MACS_peak_6367	159.91	yes	no	yes
chr9	102889773	102890557	MACS_peak_6369	247.55	yes	no	yes
chr9	103073170	103074056	MACS_peak_6371	124.53	yes	no	yes
chr9	107369505	107370276	MACS_peak_6380	227.71	yes	no	yes
chr9	107971626	107972241	MACS_peak_6386	107.9	yes	no	yes
chr9	110668412	110669168	MACS_peak_6392	296.14	yes	no	yes
chr9	111176047	111176668	MACS_peak_6395	112.32	yes	no	yes
chr9	115760418	115761233	MACS_peak_6406	215.42	yes	no	yes
chr9	123461406	123462454	MACS_peak_6431	117.47	yes	no	yes
chrUn_GL456389	10344	10809	MACS_peak_6437	126.22	yes	no	yes
chrUn_GL456392	22006	23149	MACS_peak_6438	302.9	yes	no	yes
chrUn_JH584304	58411	61477	MACS_peak_6440	211.4	yes	no	yes
chrUn_JH584304	72985	73290	MACS_peak_6441	609.35	yes	no	yes
chrUn_JH584304	79206	79506	MACS_peak_6442	158.28	yes	no	yes
chrUn_JH584304	87911	88424	MACS_peak_6443	175.49	yes	no	yes
chrUn_JH584304	94089	94314	MACS_peak_6444	125.15	yes	no	yes
chrUn_JH584304	97797	98430	MACS_peak_6445	154.42	yes	no	yes
chrUn_JH584304	103403	103693	MACS_peak_6446	128.18	yes	no	yes
chrUn_JH584304	106688	106971	MACS_peak_6447	235.47	yes	no	yes
chrX	7971168	7971765	MACS_peak_6449	458.25	yes	no	yes
chrX	101260267	101261289	MACS_peak_6511	180.74	yes	no	yes
chrX	106769285	106769879	MACS_peak_6523	220.25	yes	no	yes
chrX	107403334	107403849	MACS_peak_6524	169.05	yes	no	yes
chrX	143482918	143483335	MACS_peak_6544	235.01	yes	no	yes
chrX	150549330	150550110	MACS_peak_6550	407.88	yes	no	yes
chrY	4036570	4036795	MACS_peak_6577	235.47	yes	no	yes
chrY	11857974	11858244	MACS_peak_6578	91.19	yes	no	yes

## Sheet: TAL1&LDB1
Chrom	Start	End	Peak	RPKM_LMO2ChIP	LMO2	TAL1	LDB1
chr1	36919681	36920841	MACS_peak_18	164.46	no	yes	yes
chr1	38766950	38767868	MACS_peak_26	96.34	no	yes	yes
chr1	44409872	44410935	MACS_peak_37	186.7	no	yes	yes
chr1	44584862	44585259	MACS_peak_38	94.77	no	yes	yes
chr1	70902228	70902855	MACS_peak_61	187.13	no	yes	yes
chr1	73072340	73073026	MACS_peak_67	78.38	no	yes	yes
chr1	75463662	75464599	MACS_peak_76	235.86	no	yes	yes
chr1	87961101	87962165	MACS_peak_90	173.96	no	yes	yes
chr1	98309903	98310435	MACS_peak_108	121.09	no	yes	yes
chr1	117150821	117151353	MACS_peak_117	59.15	no	yes	yes
chr1	127662551	127663079	MACS_peak_130	139.6	no	yes	yes
chr1	131126150	131126635	MACS_peak_136	247.29	no	yes	yes
chr1	131638105	131638544	MACS_peak_137	158.43	no	yes	yes
chr1	134425927	134426763	MACS_peak_158	173.07	no	yes	yes
chr1	135204436	135205421	MACS_peak_159	171.9	no	yes	yes
chr1	152050011	152050722	MACS_peak_175	126.64	no	yes	yes
chr1	155039162	155039668	MACS_peak_187	122.89	no	yes	yes
chr1	168287971	168288910	MACS_peak_214	168.14	no	yes	yes
chr1	173333272	173333947	MACS_peak_223	96.52	no	yes	yes
chr1	176137681	176138204	MACS_peak_229	136.6	no	yes	yes
chr1	180850661	180851094	MACS_peak_239	129.76	no	yes	yes
chr1	181334228	181335669	MACS_peak_243	104.08	no	yes	yes
chr1	183299139	183299532	MACS_peak_250	66.55	no	yes	yes
chr1	184645180	184645898	MACS_peak_251	253.31	no	yes	yes
chr10	17600819	17601356	MACS_peak_284	89.23	no	yes	yes
chr10	18307220	18307878	MACS_peak_287	134.43	no	yes	yes
chr10	19818418	19819176	MACS_peak_290	95.39	no	yes	yes
chr10	21054357	21055112	MACS_peak_294	143.84	no	yes	yes
chr10	21228193	21228949	MACS_peak_296	381.37	no	yes	yes
chr10	22854315	22854894	MACS_peak_302	323.25	no	yes	yes
chr10	29398295	29398873	MACS_peak_312	120.6	no	yes	yes
chr10	43676214	43676718	MACS_peak_335	77.62	no	yes	yes
chr10	62683212	62683758	MACS_peak_355	51.5	no	yes	yes
chr10	66896729	66897278	MACS_peak_358	163.66	no	yes	yes
chr10	77159579	77160025	MACS_peak_375	63.54	no	yes	yes
chr10	77799345	77799769	MACS_peak_382	73.5	no	yes	yes
chr10	79705900	79706734	MACS_peak_390	121.26	no	yes	yes
chr10	79946820	79947342	MACS_peak_392	152.89	no	yes	yes
chr10	81106174	81106870	MACS_peak_401	323.55	no	yes	yes
chr10	93441539	93441964	MACS_peak_426	131.1	no	yes	yes
chr10	95011942	95012603	MACS_peak_431	160.75	no	yes	yes
chr10	99855805	99856138	MACS_peak_436	60.45	no	yes	yes
chr10	111595335	111596092	MACS_peak_449	406.48	no	yes	yes
chr10	115586081	115587191	MACS_peak_454	153.17	no	yes	yes
chr10	116364431	116365429	MACS_peak_457	99.06	no	yes	yes
chr10	118064727	118065652	MACS_peak_465	252.92	no	yes	yes
chr10	119086172	119087402	MACS_peak_469	264.57	no	yes	yes
chr10	121568897	121569393	MACS_peak_476	192.44	no	yes	yes
chr11	4543198	4543718	MACS_peak_489	222.33	no	yes	yes
chr11	5239543	5240183	MACS_peak_491	145.69	no	yes	yes
chr11	9112972	9113702	MACS_peak_496	147.68	no	yes	yes
chr11	20230949	20231560	MACS_peak_508	177.52	no	yes	yes
chr11	20631332	20631785	MACS_peak_510	56.28	no	yes	yes
chr11	32264763	32265826	MACS_peak_524	79.6	no	yes	yes
chr11	44746704	44747473	MACS_peak_537	239.9	no	yes	yes
chr11	50239912	50240681	MACS_peak_550	138.38	no	yes	yes
chr11	50964884	50965368	MACS_peak_551	176.37	no	yes	yes
chr11	62660609	62661274	MACS_peak_584	99.35	no	yes	yes
chr11	64930868	64931508	MACS_peak_589	66.9	no	yes	yes
chr11	69158428	69159340	MACS_peak_597	285.69	no	yes	yes
chr11	70737685	70738378	MACS_peak_602	127.37	no	yes	yes
chr11	72415081	72415617	MACS_peak_607	273.81	no	yes	yes
chr11	72955321	72955901	MACS_peak_609	135.53	no	yes	yes
chr11	78069579	78070422	MACS_peak_620	189.17	no	yes	yes
chr11	78832618	78833371	MACS_peak_623	259.68	no	yes	yes
chr11	79837031	79837935	MACS_peak_629	244.62	no	yes	yes
chr11	80990729	80990985	MACS_peak_633	74.63	no	yes	yes
chr11	81535230	81536065	MACS_peak_637	395.31	no	yes	yes
chr11	86742600	86743078	MACS_peak_653	195.13	no	yes	yes
chr11	97103115	97103549	MACS_peak_678	91.71	no	yes	yes
chr11	97246665	97247227	MACS_peak_680	134.25	no	yes	yes
chr11	100891153	100892011	MACS_peak_692	240.25	no	yes	yes
chr11	100991141	100991584	MACS_peak_693	53.66	no	yes	yes
chr11	101189609	101190514	MACS_peak_695	244.82	no	yes	yes
chr11	101259790	101260478	MACS_peak_696	306.8	no	yes	yes
chr11	101485324	101486117	MACS_peak_697	357.58	no	yes	yes
chr11	102088185	102088969	MACS_peak_700	62.49	no	yes	yes
chr11	104661179	104661742	MACS_peak_710	51.36	no	yes	yes
chr11	115305927	115306722	MACS_peak_738	152.18	no	yes	yes
chr11	115831482	115832089	MACS_peak_740	144.02	no	yes	yes
chr11	116549281	116549974	MACS_peak_742	151.09	no	yes	yes
chr11	117336163	117336624	MACS_peak_749	486.69	no	yes	yes
chr12	3109791	3110272	MACS_peak_764	290.47	no	yes	yes
chr12	12509238	12509625	MACS_peak_773	66.55	no	yes	yes
chr12	12993965	12994776	MACS_peak_775	61.88	no	yes	yes
chr12	24744266	24745034	MACS_peak_782	176.17	no	yes	yes
chr12	29258517	29258984	MACS_peak_789	68.46	no	yes	yes
chr12	33812053	33812547	MACS_peak_802	93.1	no	yes	yes
chr12	44197873	44198257	MACS_peak_805	182.52	no	yes	yes
chr12	46405485	46406102	MACS_peak_806	189.17	no	yes	yes
chr12	46609845	46610222	MACS_peak_808	108.8	no	yes	yes
chr12	52276264	52276720	MACS_peak_812	103.85	no	yes	yes
chr12	58367805	58368222	MACS_peak_819	90.76	no	yes	yes
chr12	75854939	75855485	MACS_peak_839	343.94	no	yes	yes
chr12	76576004	76576717	MACS_peak_841	180.1	no	yes	yes
chr12	80270687	80271469	MACS_peak_851	54.58	no	yes	yes
chr12	83072765	83073737	MACS_peak_858	367.8	no	yes	yes
chr12	88983996	88984889	MACS_peak_881	184.02	no	yes	yes
chr12	95641477	95641851	MACS_peak_886	140.06	no	yes	yes
chr12	105025597	105026038	MACS_peak_908	137.47	no	yes	yes
chr12	105737969	105738750	MACS_peak_912	391.13	no	yes	yes
chr12	105759909	105760791	MACS_peak_913	115.1	no	yes	yes
chr12	107159469	107160541	MACS_peak_917	169.29	no	yes	yes
chr12	109500331	109501106	MACS_peak_924	91.36	no	yes	yes
chr12	111434755	111435483	MACS_peak_929	241.16	no	yes	yes
chr12	111944771	111945682	MACS_peak_933	334.36	no	yes	yes
chr12	112588135	112588718	MACS_peak_934	194.62	no	yes	yes
chr12	117450032	117450556	MACS_peak_938	160.42	no	yes	yes
chr13	11836366	11837090	MACS_peak_952	154.89	no	yes	yes
chr13	24933102	24933987	MACS_peak_968	161.49	no	yes	yes
chr13	28556053	28556920	MACS_peak_970	107.16	no	yes	yes
chr13	37509351	37509891	MACS_peak_988	331.11	no	yes	yes
chr13	43193066	43193658	MACS_peak_999	206.69	no	yes	yes
chr13	44222197	44222877	MACS_peak_1005	267.4	no	yes	yes
chr13	44501673	44502279	MACS_peak_1008	144.19	no	yes	yes
chr13	45545875	45546560	MACS_peak_1014	151.56	no	yes	yes
chr13	45849098	45850108	MACS_peak_1015	178.54	no	yes	yes
chr13	46058249	46058853	MACS_peak_1017	89.57	no	yes	yes
chr13	51598198	51598536	MACS_peak_1024	66.55	no	yes	yes
chr13	51881447	51881854	MACS_peak_1027	136.78	no	yes	yes
chr13	51976046	51976699	MACS_peak_1028	201.92	no	yes	yes
chr13	59770063	59770951	MACS_peak_1042	251.5	no	yes	yes
chr13	62833370	62833762	MACS_peak_1046	88.75	no	yes	yes
chr13	72195696	72196484	MACS_peak_1060	124.72	no	yes	yes
chr13	77438810	77439149	MACS_peak_1068	67.55	no	yes	yes
chr13	80389141	80389758	MACS_peak_1070	99.39	no	yes	yes
chr13	84647999	84648755	MACS_peak_1076	197.54	no	yes	yes
chr13	89398242	89398740	MACS_peak_1080	126.01	no	yes	yes
chr13	93381355	93381712	MACS_peak_1087	133.69	no	yes	yes
chr13	97435086	97435553	MACS_peak_1098	91.02	no	yes	yes
chr13	97452897	97453429	MACS_peak_1099	340.26	no	yes	yes
chr13	98532437	98532956	MACS_peak_1104	147.24	no	yes	yes
chr13	111870071	111870651	MACS_peak_1136	98.45	no	yes	yes
chr13	112427369	112427688	MACS_peak_1138	56.1	no	yes	yes
chr14	34585472	34585818	MACS_peak_1180	53.1	no	yes	yes
chr14	46661994	46662903	MACS_peak_1187	166.05	no	yes	yes
chr14	47240597	47241076	MACS_peak_1189	96.98	no	yes	yes
chr14	54705483	54706371	MACS_peak_1198	452.93	no	yes	yes
chr14	63062081	63062562	MACS_peak_1211	89.29	no	yes	yes
chr14	63335030	63335968	MACS_peak_1214	185.06	no	yes	yes
chr14	63908463	63908974	MACS_peak_1216	298.66	no	yes	yes
chr14	63957706	63958258	MACS_peak_1217	67.14	no	yes	yes
chr14	67241833	67242742	MACS_peak_1227	67.18	no	yes	yes
chr14	69161891	69162206	MACS_peak_1228	71	no	yes	yes
chr14	70106946	70107437	MACS_peak_1230	147.32	no	yes	yes
chr14	71177220	71177797	MACS_peak_1231	85.22	no	yes	yes
chr14	72113304	72113919	MACS_peak_1233	142.69	no	yes	yes
chr15	9074620	9075079	MACS_peak_1284	457.6	no	yes	yes
chr15	10767499	10768132	MACS_peak_1286	65.71	no	yes	yes
chr15	21656187	21656723	MACS_peak_1292	60.75	no	yes	yes
chr15	25608546	25609458	MACS_peak_1296	224.79	no	yes	yes
chr15	36360624	36361637	MACS_peak_1302	300.68	no	yes	yes
chr15	41227280	41227715	MACS_peak_1315	98.77	no	yes	yes
chr15	51828429	51829683	MACS_peak_1320	225.13	no	yes	yes
chr15	58594795	58595608	MACS_peak_1326	360.96	no	yes	yes
chr15	59012789	59013258	MACS_peak_1327	297.26	no	yes	yes
chr15	67151121	67151619	MACS_peak_1344	446.4	no	yes	yes
chr15	72928540	72929252	MACS_peak_1349	83.48	no	yes	yes
chr15	75086170	75087126	MACS_peak_1353	137.27	no	yes	yes
chr15	78571636	78572025	MACS_peak_1363	63.14	no	yes	yes
chr15	80000715	80001203	MACS_peak_1369	167.64	no	yes	yes
chr15	80518822	80519396	MACS_peak_1377	138.1	no	yes	yes
chr15	80590085	80590808	MACS_peak_1379	141.72	no	yes	yes
chr15	80622865	80623923	MACS_peak_1380	124.91	no	yes	yes
chr15	80739996	80740434	MACS_peak_1382	218.83	no	yes	yes
chr15	82341859	82342441	MACS_peak_1387	262.96	no	yes	yes
chr15	86484536	86485298	MACS_peak_1399	117.96	no	yes	yes
chr15	88147965	88148479	MACS_peak_1402	186.6	no	yes	yes
chr15	89497578	89498441	MACS_peak_1404	295.99	no	yes	yes
chr15	92344431	92345066	MACS_peak_1405	232.56	no	yes	yes
chr15	96969948	96970362	MACS_peak_1410	157.93	no	yes	yes
chr15	97379332	97380461	MACS_peak_1411	219.3	no	yes	yes
chr15	99664221	99665119	MACS_peak_1418	186.91	no	yes	yes
chr15	103251509	103252082	MACS_peak_1426	297.73	no	yes	yes
chr15	103258275	103258830	MACS_peak_1427	357.38	no	yes	yes
chr15	103339294	103340035	MACS_peak_1428	232.15	no	yes	yes
chr16	12697275	12698112	MACS_peak_1443	168.19	no	yes	yes
chr16	17744547	17744975	MACS_peak_1453	245.99	no	yes	yes
chr16	17872969	17873400	MACS_peak_1454	217.09	no	yes	yes
chr16	30100112	30100598	MACS_peak_1470	65.85	no	yes	yes
chr16	31598165	31598989	MACS_peak_1476	151.02	no	yes	yes
chr16	32509435	32510107	MACS_peak_1477	369.41	no	yes	yes
chr16	34050012	34050567	MACS_peak_1480	152.65	no	yes	yes
chr16	37981743	37982215	MACS_peak_1491	167.34	no	yes	yes
chr16	39512690	39513179	MACS_peak_1494	179.95	no	yes	yes
chr16	48252780	48253341	MACS_peak_1509	273.32	no	yes	yes
chr16	56071571	56072044	MACS_peak_1520	154.35	no	yes	yes
chr16	59760847	59761314	MACS_peak_1525	195.32	no	yes	yes
chr16	62833991	62834675	MACS_peak_1526	153.78	no	yes	yes
chr16	91545227	91545941	MACS_peak_1551	303.33	no	yes	yes
chr16	92715305	92716150	MACS_peak_1554	109.15	no	yes	yes
chr16	93129217	93129862	MACS_peak_1561	72.45	no	yes	yes
chr16	93147479	93148000	MACS_peak_1562	305.55	no	yes	yes
chr16	95861202	95861945	MACS_peak_1573	184.86	no	yes	yes
chr16	96533343	96534258	MACS_peak_1575	312.71	no	yes	yes
chr17	11867827	11868577	MACS_peak_1597	75.17	no	yes	yes
chr17	13305886	13306416	MACS_peak_1603	59.28	no	yes	yes
chr17	21702536	21703397	MACS_peak_1612	262.92	no	yes	yes
chr17	30346998	30347603	MACS_peak_1633	247.28	no	yes	yes
chr17	35021781	35022455	MACS_peak_1647	113.39	no	yes	yes
chr17	35720280	35721100	MACS_peak_1648	170.56	no	yes	yes
chr17	39842938	39844251	MACS_peak_1653	50.58	no	yes	yes
chr17	39845726	39848790	MACS_peak_1654	63.2	no	yes	yes
chr17	48272210	48272638	MACS_peak_1678	191.8	no	yes	yes
chr17	51408432	51408798	MACS_peak_1691	52.32	no	yes	yes
chr17	53596451	53596948	MACS_peak_1694	91.14	no	yes	yes
chr17	56761899	56762678	MACS_peak_1696	395.44	no	yes	yes
chr17	65557197	65557631	MACS_peak_1706	101.81	no	yes	yes
chr17	67741155	67741671	MACS_peak_1708	55.89	no	yes	yes
chr17	70488443	70489301	MACS_peak_1710	158.26	no	yes	yes
chr17	72640176	72640626	MACS_peak_1718	96.67	no	yes	yes
chr17	84776429	84777098	MACS_peak_1737	248.17	no	yes	yes
chr17	85338706	85339964	MACS_peak_1738	169	no	yes	yes
chr18	13848496	13849142	MACS_peak_1761	141.13	no	yes	yes
chr18	15345471	15345890	MACS_peak_1765	72.76	no	yes	yes
chr18	17680622	17680959	MACS_peak_1768	105.65	no	yes	yes
chr18	25121188	25121772	MACS_peak_1779	56.19	no	yes	yes
chr18	32542012	32543088	MACS_peak_1782	260.49	no	yes	yes
chr18	35849424	35850179	MACS_peak_1793	339.13	no	yes	yes
chr18	55106800	55107620	MACS_peak_1817	202.87	no	yes	yes
chr18	56321557	56321943	MACS_peak_1821	119.69	no	yes	yes
chr18	62947675	62948050	MACS_peak_1841	153.98	no	yes	yes
chr18	75330863	75331261	MACS_peak_1858	91.7	no	yes	yes
chr18	80624897	80625480	MACS_peak_1869	320.29	no	yes	yes
chr18	81047256	81047670	MACS_peak_1870	73.55	no	yes	yes
chr19	28095770	28096224	MACS_peak_1918	56.21	no	yes	yes
chr19	34656345	34657250	MACS_peak_1926	119.65	no	yes	yes
chr19	41677365	41678122	MACS_peak_1949	178.15	no	yes	yes
chr19	43036388	43037039	MACS_peak_1954	93.92	no	yes	yes
chr19	45575551	45576282	MACS_peak_1962	238.31	no	yes	yes
chr19	46037100	46037472	MACS_peak_1964	112.17	no	yes	yes
chr19	46727753	46728767	MACS_peak_1969	251.62	no	yes	yes
chr19	56189123	56189615	MACS_peak_1985	187.13	no	yes	yes
chr19	57116474	57117457	MACS_peak_1987	180.55	no	yes	yes
chr2	4433160	4433552	MACS_peak_2004	108.75	no	yes	yes
chr2	6569295	6569689	MACS_peak_2010	101.79	no	yes	yes
chr2	10575923	10576675	MACS_peak_2013	201.68	no	yes	yes
chr2	20488977	20489587	MACS_peak_2024	431.97	no	yes	yes
chr2	21963949	21964520	MACS_peak_2029	322.55	no	yes	yes
chr2	27247951	27248309	MACS_peak_2037	63.14	no	yes	yes
chr2	27703203	27703743	MACS_peak_2042	458.91	no	yes	yes
chr2	28597912	28598503	MACS_peak_2046	188.39	no	yes	yes
chr2	32127747	32128565	MACS_peak_2059	341.23	no	yes	yes
chr2	33843024	33844148	MACS_peak_2062	220.37	no	yes	yes
chr2	34936350	34936774	MACS_peak_2064	242.66	no	yes	yes
chr2	36198541	36199181	MACS_peak_2068	202.93	no	yes	yes
chr2	41896159	41896373	MACS_peak_2079	133.11	no	yes	yes
chr2	57629405	57629743	MACS_peak_2089	67.55	no	yes	yes
chr2	60978450	60979390	MACS_peak_2097	214.92	no	yes	yes
chr2	71724776	71725737	MACS_peak_2119	61.02	no	yes	yes
chr2	73818646	73819224	MACS_peak_2123	193.7	no	yes	yes
chr2	74955678	74956645	MACS_peak_2126	299.92	no	yes	yes
chr2	75341302	75341727	MACS_peak_2128	100.22	no	yes	yes
chr2	75704828	75705398	MACS_peak_2130	558.85	no	yes	yes
chr2	76033582	76034149	MACS_peak_2135	163.84	no	yes	yes
chr2	76042132	76042628	MACS_peak_2136	126.31	no	yes	yes
chr2	78088347	78089084	MACS_peak_2142	148.21	no	yes	yes
chr2	84811795	84812462	MACS_peak_2150	273.84	no	yes	yes
chr2	85140532	85141298	MACS_peak_2152	347.12	no	yes	yes
chr2	92006998	92007683	MACS_peak_2163	131.1	no	yes	yes
chr2	92093548	92093887	MACS_peak_2165	170.04	no	yes	yes
chr2	92174182	92174880	MACS_peak_2167	290.19	no	yes	yes
chr2	92543562	92544508	MACS_peak_2168	103.18	no	yes	yes
chr2	93112216	93113130	MACS_peak_2171	111.86	no	yes	yes
chr2	93353428	93354212	MACS_peak_2172	641.78	no	yes	yes
chr2	97331896	97332713	MACS_peak_2177	162.89	no	yes	yes
chr2	98662078	98663082	MACS_peak_2178	456.47	no	yes	yes
chr2	98666083	98667462	MACS_peak_2179	1907.39	no	yes	yes
chr2	103893678	103894250	MACS_peak_2188	404.42	no	yes	yes
chr2	105399370	105399786	MACS_peak_2191	77.21	no	yes	yes
chr2	112676710	112677139	MACS_peak_2194	112.92	no	yes	yes
chr2	121036614	121037349	MACS_peak_2204	261.59	no	yes	yes
chr2	127328445	127328815	MACS_peak_2214	123.09	no	yes	yes
chr2	133138911	133139384	MACS_peak_2233	59.68	no	yes	yes
chr2	133429533	133430182	MACS_peak_2234	320.58	no	yes	yes
chr2	146259054	146259636	MACS_peak_2249	285.14	no	yes	yes
chr2	152049053	152049702	MACS_peak_2256	217.84	no	yes	yes
chr2	153583542	153584087	MACS_peak_2269	160.92	no	yes	yes
chr2	158141748	158142470	MACS_peak_2277	414.68	no	yes	yes
chr2	158561061	158562171	MACS_peak_2280	134.03	no	yes	yes
chr2	160327056	160327933	MACS_peak_2285	171.4	no	yes	yes
chr2	161827910	161828697	MACS_peak_2289	140.2	no	yes	yes
chr2	165888461	165888905	MACS_peak_2297	294.88	no	yes	yes
chr2	165967796	165968206	MACS_peak_2299	181.83	no	yes	yes
chr2	167343465	167344187	MACS_peak_2307	175.32	no	yes	yes
chr2	167374739	167375143	MACS_peak_2308	87.89	no	yes	yes
chr2	167841789	167842555	MACS_peak_2311	82.83	no	yes	yes
chr2	170222721	170223273	MACS_peak_2323	297.58	no	yes	yes
chr2	170657062	170658280	MACS_peak_2324	175.87	no	yes	yes
chr2	171949301	171949803	MACS_peak_2325	163.04	no	yes	yes
chr2	172348278	172348794	MACS_peak_2329	263.07	no	yes	yes
chr2	173034820	173035577	MACS_peak_2332	401.98	no	yes	yes
chr2	181663218	181663828	MACS_peak_2345	112.71	no	yes	yes
chr3	8761842	8762530	MACS_peak_2348	278.71	no	yes	yes
chr3	9662827	9663371	MACS_peak_2351	137.83	no	yes	yes
chr3	30353811	30355023	MACS_peak_2363	131.26	no	yes	yes
chr3	30765641	30766009	MACS_peak_2364	107.63	no	yes	yes
chr3	34930231	34930672	MACS_peak_2367	70.83	no	yes	yes
chr3	38439154	38439655	MACS_peak_2374	173.59	no	yes	yes
chr3	79907146	79907665	MACS_peak_2401	211.32	no	yes	yes
chr3	87117299	87118202	MACS_peak_2411	59.17	no	yes	yes
chr3	87901082	87901783	MACS_peak_2414	472.52	no	yes	yes
chr3	94942554	94942989	MACS_peak_2424	98.49	no	yes	yes
chr3	97890131	97890801	MACS_peak_2434	199.2	no	yes	yes
chr3	101129084	101129521	MACS_peak_2440	145.31	no	yes	yes
chr3	101551631	101552297	MACS_peak_2442	289.22	no	yes	yes
chr3	104997448	104997896	MACS_peak_2453	139.66	no	yes	yes
chr3	105718585	105719160	MACS_peak_2455	120.68	no	yes	yes
chr3	105808428	105808964	MACS_peak_2456	316.79	no	yes	yes
chr3	117440324	117440711	MACS_peak_2468	95.79	no	yes	yes
chr3	122111413	122111846	MACS_peak_2470	81.61	no	yes	yes
chr3	127163662	127164203	MACS_peak_2475	52.61	no	yes	yes
chr3	131910476	131910973	MACS_peak_2484	82.38	no	yes	yes
chr3	135843473	135844118	MACS_peak_2487	199.07	no	yes	yes
chr3	143157030	143157696	MACS_peak_2499	199.97	no	yes	yes
chr3	145964092	145964842	MACS_peak_2507	443.45	no	yes	yes
chr3	146698488	146699406	MACS_peak_2509	113.51	no	yes	yes
chr4	6337196	6337670	MACS_peak_2531	90.2	no	yes	yes
chr4	11639749	11640310	MACS_peak_2536	92.59	no	yes	yes
chr4	13300105	13300618	MACS_peak_2540	140.01	no	yes	yes
chr4	13750742	13752033	MACS_peak_2541	210.99	no	yes	yes
chr4	43037778	43038224	MACS_peak_2563	172.66	no	yes	yes
chr4	45212584	45213446	MACS_peak_2568	186.24	no	yes	yes
chr4	46888934	46889776	MACS_peak_2575	118.21	no	yes	yes
chr4	52429423	52430097	MACS_peak_2581	178.04	no	yes	yes
chr4	53818167	53819108	MACS_peak_2585	76.93	no	yes	yes
chr4	65238431	65238879	MACS_peak_2603	103.52	no	yes	yes
chr4	65279754	65280304	MACS_peak_2604	59.93	no	yes	yes
chr4	106232462	106233092	MACS_peak_2645	175.27	no	yes	yes
chr4	109410841	109411729	MACS_peak_2656	107.3	no	yes	yes
chr4	115095195	115096275	MACS_peak_2663	585.83	no	yes	yes
chr4	115657600	115657980	MACS_peak_2667	87.73	no	yes	yes
chr4	115849106	115849764	MACS_peak_2668	502.22	no	yes	yes
chr4	117830072	117830473	MACS_peak_2677	161.62	no	yes	yes
chr4	119018548	119018980	MACS_peak_2682	226.21	no	yes	yes
chr4	124906293	124907052	MACS_peak_2694	56.61	no	yes	yes
chr4	133281529	133282429	MACS_peak_2717	118.94	no	yes	yes
chr4	134342163	134342693	MACS_peak_2726	57.08	no	yes	yes
chr4	134869106	134869735	MACS_peak_2730	104.78	no	yes	yes
chr4	134917132	134917962	MACS_peak_2731	54.88	no	yes	yes
chr4	138635489	138636605	MACS_peak_2747	62.87	no	yes	yes
chr4	139767037	139767434	MACS_peak_2751	147.66	no	yes	yes
chr4	145034351	145034897	MACS_peak_2767	304.17	no	yes	yes
chr4	152511500	152512150	MACS_peak_2783	231.24	no	yes	yes
chr4	153316970	153317749	MACS_peak_2787	214.78	no	yes	yes
chr5	3083256	3084114	MACS_peak_2797	61.59	no	yes	yes
chr5	21140570	21141701	MACS_peak_2805	278.05	no	yes	yes
chr5	22348395	22348972	MACS_peak_2808	255.29	no	yes	yes
chr5	23922657	23923408	MACS_peak_2811	168.61	no	yes	yes
chr5	24927734	24928257	MACS_peak_2817	69.59	no	yes	yes
chr5	24979470	24980176	MACS_peak_2819	269.7	no	yes	yes
chr5	27658233	27658952	MACS_peak_2823	160.27	no	yes	yes
chr5	29378653	29379185	MACS_peak_2826	139.19	no	yes	yes
chr5	35161121	35161735	MACS_peak_2838	132.14	no	yes	yes
chr5	37749698	37750587	MACS_peak_2850	89.53	no	yes	yes
chr5	37825603	37826457	MACS_peak_2851	103.89	no	yes	yes
chr5	38509501	38510066	MACS_peak_2859	215.36	no	yes	yes
chr5	52990705	52991194	MACS_peak_2868	104.66	no	yes	yes
chr5	66559622	66560142	MACS_peak_2880	111.97	no	yes	yes
chr5	93239773	93240644	MACS_peak_2909	131.86	no	yes	yes
chr5	103741969	103742788	MACS_peak_2921	138.11	no	yes	yes
chr5	105435462	105435838	MACS_peak_2924	112.68	no	yes	yes
chr5	107758989	107759651	MACS_peak_2927	130.72	no	yes	yes
chr5	118561098	118561933	MACS_peak_2950	80.79	no	yes	yes
chr5	120136014	120136765	MACS_peak_2957	364.45	no	yes	yes
chr5	120370952	120371959	MACS_peak_2961	64.99	no	yes	yes
chr5	123013761	123014265	MACS_peak_2970	52.86	no	yes	yes
chr5	124266500	124267617	MACS_peak_2976	126.68	no	yes	yes
chr5	126065019	126065792	MACS_peak_2984	102.38	no	yes	yes
chr5	128542120	128542961	MACS_peak_2986	226.52	no	yes	yes
chr5	139803989	139804741	MACS_peak_3020	97.88	no	yes	yes
chr5	140208335	140209283	MACS_peak_3021	159.47	no	yes	yes
chr5	143057874	143058688	MACS_peak_3028	121.45	no	yes	yes
chr5	144271836	144272259	MACS_peak_3031	117.05	no	yes	yes
chr5	147657843	147658295	MACS_peak_3036	294.76	no	yes	yes
chr6	29700989	29701910	MACS_peak_3062	401.81	no	yes	yes
chr6	30722163	30722814	MACS_peak_3065	62.78	no	yes	yes
chr6	31587587	31588023	MACS_peak_3070	131.81	no	yes	yes
chr6	32533878	32534486	MACS_peak_3075	233.6	no	yes	yes
chr6	34874334	34875262	MACS_peak_3078	183.8	no	yes	yes
chr6	35254524	35255041	MACS_peak_3079	163.18	no	yes	yes
chr6	37862837	37863362	MACS_peak_3089	185.29	no	yes	yes
chr6	37925604	37926035	MACS_peak_3090	75.56	no	yes	yes
chr6	38341200	38342415	MACS_peak_3091	294.8	no	yes	yes
chr6	50890381	50891579	MACS_peak_3107	299.48	no	yes	yes
chr6	52273352	52274020	MACS_peak_3110	73.75	no	yes	yes
chr6	65582609	65583513	MACS_peak_3124	98.75	no	yes	yes
chr6	71106487	71107026	MACS_peak_3131	298.12	no	yes	yes
chr6	88202982	88203630	MACS_peak_3166	245.33	no	yes	yes
chr6	88226407	88226869	MACS_peak_3167	561.24	no	yes	yes
chr6	88915180	88915989	MACS_peak_3172	186.39	no	yes	yes
chr6	103648941	103649417	MACS_peak_3200	809.82	no	yes	yes
chr6	108704299	108705117	MACS_peak_3204	284.46	no	yes	yes
chr6	120174411	120175039	MACS_peak_3220	261.5	no	yes	yes
chr6	125963951	125964682	MACS_peak_3234	82.8	no	yes	yes
chr6	127019256	127019626	MACS_peak_3235	57.73	no	yes	yes
chr6	133553466	133553994	MACS_peak_3245	105.86	no	yes	yes
chr6	136857466	136857973	MACS_peak_3250	169.87	no	yes	yes
chr6	142831025	142832285	MACS_peak_3257	175.05	no	yes	yes
chr7	4526082	4526592	MACS_peak_3263	177.73	no	yes	yes
chr7	4630137	4631011	MACS_peak_3264	175.37	no	yes	yes
chr7	6777660	6778073	MACS_peak_3267	129.04	no	yes	yes
chr7	16294896	16295321	MACS_peak_3271	89.35	no	yes	yes
chr7	40865041	40865485	MACS_peak_3297	159.94	no	yes	yes
chr7	45524581	45525498	MACS_peak_3306	367.95	no	yes	yes
chr7	46696716	46697285	MACS_peak_3310	240.74	no	yes	yes
chr7	64057568	64058888	MACS_peak_3322	220.25	no	yes	yes
chr7	73765409	73765978	MACS_peak_3340	68.89	no	yes	yes
chr7	79358159	79358920	MACS_peak_3344	179.34	no	yes	yes
chr7	81057659	81058309	MACS_peak_3354	144.02	no	yes	yes
chr7	87523975	87524377	MACS_peak_3365	67.01	no	yes	yes
chr7	99474687	99475354	MACS_peak_3383	186.73	no	yes	yes
chr7	99594174	99594939	MACS_peak_3384	227.07	no	yes	yes
chr7	102958609	102959041	MACS_peak_3393	126.05	no	yes	yes
chr7	104352714	104353384	MACS_peak_3398	88.72	no	yes	yes
chr7	109114802	109115626	MACS_peak_3401	500.55	no	yes	yes
chr7	110618854	110619378	MACS_peak_3404	229.99	no	yes	yes
chr7	111004115	111004553	MACS_peak_3405	242.77	no	yes	yes
chr7	113085189	113085727	MACS_peak_3411	226.19	no	yes	yes
chr7	120875127	120875628	MACS_peak_3423	278.57	no	yes	yes
chr7	126427889	126428511	MACS_peak_3435	135	no	yes	yes
chr7	130196112	130197114	MACS_peak_3447	176.6	no	yes	yes
chr7	131812385	131813076	MACS_peak_3451	148.89	no	yes	yes
chr7	135601620	135602070	MACS_peak_3466	106.72	no	yes	yes
chr7	139234508	139235361	MACS_peak_3476	103.84	no	yes	yes
chr7	142433830	142434801	MACS_peak_3486	53.77	no	yes	yes
chr7	142456619	142457091	MACS_peak_3487	170.14	no	yes	yes
chr7	143006065	143006800	MACS_peak_3492	83.14	no	yes	yes
chr7	144786526	144787241	MACS_peak_3494	158.26	no	yes	yes
chr7	144811544	144812343	MACS_peak_3495	141.8	no	yes	yes
chr8	3106170	3106646	MACS_peak_3497	151.08	no	yes	yes
chr8	8488466	8489575	MACS_peak_3502	226.85	no	yes	yes
chr8	11083877	11084576	MACS_peak_3507	301.93	no	yes	yes
chr8	11091512	11092969	MACS_peak_3508	111.92	no	yes	yes
chr8	12386939	12387584	MACS_peak_3513	89.34	no	yes	yes
chr8	25430384	25430941	MACS_peak_3523	134.26	no	yes	yes
chr8	33931112	33931516	MACS_peak_3529	95.79	no	yes	yes
chr8	34698762	34699414	MACS_peak_3531	123.15	no	yes	yes
chr8	41150415	41150845	MACS_peak_3537	61.45	no	yes	yes
chr8	68606171	68607182	MACS_peak_3563	332.77	no	yes	yes
chr8	69121395	69122212	MACS_peak_3565	327.26	no	yes	yes
chr8	70276251	70277115	MACS_peak_3568	91.76	no	yes	yes
chr8	71432935	71433312	MACS_peak_3569	63.23	no	yes	yes
chr8	72268180	72268937	MACS_peak_3574	312.1	no	yes	yes
chr8	83756650	83757031	MACS_peak_3594	112.17	no	yes	yes
chr8	84700917	84701952	MACS_peak_3597	704.88	no	yes	yes
chr8	84730568	84731382	MACS_peak_3598	459.97	no	yes	yes
chr8	87832994	87833928	MACS_peak_3610	510.85	no	yes	yes
chr8	90822355	90822963	MACS_peak_3617	285.71	no	yes	yes
chr8	94899116	94899575	MACS_peak_3626	224.4	no	yes	yes
chr8	120293355	120294521	MACS_peak_3673	58.72	no	yes	yes
chr8	120371545	120372619	MACS_peak_3677	179.36	no	yes	yes
chr8	120475257	120476218	MACS_peak_3680	202.54	no	yes	yes
chr8	120486626	120487496	MACS_peak_3681	354.96	no	yes	yes
chr8	122284466	122285305	MACS_peak_3690	67.1	no	yes	yes
chr8	122286890	122287630	MACS_peak_3691	169.89	no	yes	yes
chr8	122321291	122322296	MACS_peak_3694	269.25	no	yes	yes
chr8	122537749	122538254	MACS_peak_3695	287.5	no	yes	yes
chr8	122665918	122666839	MACS_peak_3696	149.48	no	yes	yes
chr8	122719631	122720815	MACS_peak_3699	457.91	no	yes	yes
chr8	122817861	122818279	MACS_peak_3701	59.9	no	yes	yes
chr9	3001936	3002995	MACS_peak_3724	94.73	no	yes	yes
chr9	3006645	3007012	MACS_peak_3725	183.46	no	yes	yes
chr9	3015124	3015744	MACS_peak_3726	53.72	no	yes	yes
chr9	3023690	3026005	MACS_peak_3727	85.29	no	yes	yes
chr9	3035680	3036572	MACS_peak_3728	93.84	no	yes	yes
chr9	27212714	27214255	MACS_peak_3760	139.05	no	yes	yes
chr9	32556243	32556688	MACS_peak_3772	183.72	no	yes	yes
chr9	35305099	35305678	MACS_peak_3778	1167.66	no	yes	yes
chr9	43633602	43634169	MACS_peak_3790	177.26	no	yes	yes
chr9	44064462	44065266	MACS_peak_3793	63.33	no	yes	yes
chr9	57505592	57506441	MACS_peak_3814	628.34	no	yes	yes
chr9	58326368	58327118	MACS_peak_3820	121.52	no	yes	yes
chr9	58846630	58847787	MACS_peak_3823	143.92	no	yes	yes
chr9	60279341	60280061	MACS_peak_3829	262.2	no	yes	yes
chr9	62265175	62265837	MACS_peak_3834	84.52	no	yes	yes
chr9	62783242	62783800	MACS_peak_3838	152.67	no	yes	yes
chr9	64045042	64045871	MACS_peak_3841	398.31	no	yes	yes
chr9	66294934	66295825	MACS_peak_3851	137.24	no	yes	yes
chr9	70834565	70835217	MACS_peak_3861	58	no	yes	yes
chr9	71604804	71605383	MACS_peak_3862	88.19	no	yes	yes
chr9	75980071	75980495	MACS_peak_3877	147.93	no	yes	yes
chr9	101995374	101996241	MACS_peak_3905	102.1	no	yes	yes
chr9	102890000	102890466	MACS_peak_3906	249.56	no	yes	yes
chr9	103073374	103074127	MACS_peak_3908	87.6	no	yes	yes
chr9	107369731	107370388	MACS_peak_3914	244.43	no	yes	yes
chr9	107971741	107972525	MACS_peak_3918	84.61	no	yes	yes
chr9	110668494	110669003	MACS_peak_3926	155.28	no	yes	yes
chr9	115760383	115761061	MACS_peak_3939	109.68	no	yes	yes
chr9	123461785	123462186	MACS_peak_3958	105.65	no	yes	yes
chrUn_GL456389	10433	10854	MACS_peak_3959	131.1	no	yes	yes
chrUn_GL456392	21964	22571	MACS_peak_3960	132.72	no	yes	yes
chrUn_JH584304	59440	60435	MACS_peak_3961	66.08	no	yes	yes
chrUn_JH584304	72931	73341	MACS_peak_3962	172.69	no	yes	yes
chrUn_JH584304	79240	79513	MACS_peak_3963	72.16	no	yes	yes
chrUn_JH584304	97973	98387	MACS_peak_3964	52.05	no	yes	yes
chrUn_JH584304	103354	103741	MACS_peak_3965	109.83	no	yes	yes
chrUn_JH584304	106688	107019	MACS_peak_3966	75.49	no	yes	yes
chrX	7971305	7971725	MACS_peak_3968	316.95	no	yes	yes
chrX	101260484	101260975	MACS_peak_4009	60.01	no	yes	yes
chrX	106768981	106769845	MACS_peak_4015	111.01	no	yes	yes
chrX	107403434	107403854	MACS_peak_4016	58.68	no	yes	yes
chrX	143482865	143483262	MACS_peak_4025	137.82	no	yes	yes
chrX	150549323	150550071	MACS_peak_4029	280.2	no	yes	yes
chrY	4036520	4036749	MACS_peak_4042	280.77	no	yes	yes

## Sheet: LMO2only
Chrom	Start	End	Peak	RPKM_LMO2ChIP	LMO2	TAL1	LDB1
chr1	3670578	3670957	MACS_peak_1	52.19	yes	no	no
chr1	4496088	4496868	MACS_peak_2	75.63	yes	no	no
chr1	4735434	4735954	MACS_peak_3	61.59	yes	no	no
chr1	4803246	4803648	MACS_peak_4	51.28	yes	no	no
chr1	5584460	5584865	MACS_peak_5	51.94	yes	no	no
chr1	6188817	6189163	MACS_peak_6	53.32	yes	no	no
chr1	7556720	7557216	MACS_peak_7	53.19	yes	no	no
chr1	7614476	7614821	MACS_peak_8	56.38	yes	no	no
chr1	9446227	9446723	MACS_peak_9	60.66	yes	no	no
chr1	10759227	10759729	MACS_peak_10	98.07	yes	no	no
chr1	10816434	10816795	MACS_peak_11	64.27	yes	no	no
chr1	12354918	12355378	MACS_peak_12	63.37	yes	no	no
chr1	12448682	12449145	MACS_peak_13	58.2	yes	no	no
chr1	12657422	12657813	MACS_peak_14	74.22	yes	no	no
chr1	13827048	13827501	MACS_peak_16	64.45	yes	no	no
chr1	14011931	14012361	MACS_peak_17	50.68	yes	no	no
chr1	14186014	14186621	MACS_peak_18	56.39	yes	no	no
chr1	14819775	14820074	MACS_peak_20	50.34	yes	no	no
chr1	15064305	15064815	MACS_peak_21	60.05	yes	no	no
chr1	16703242	16703686	MACS_peak_22	70.03	yes	no	no
chr1	17072894	17073335	MACS_peak_23	56.57	yes	no	no
chr1	18077653	18078010	MACS_peak_24	55.19	yes	no	no
chr1	18485074	18485352	MACS_peak_25	55.65	yes	no	no
chr1	18649587	18649892	MACS_peak_26	70.65	yes	no	no
chr1	18799811	18800265	MACS_peak_27	63.92	yes	no	no
chr1	19169520	19169929	MACS_peak_28	50.16	yes	no	no
chr1	21089926	21090289	MACS_peak_30	53.2	yes	no	no
chr1	21111629	21112213	MACS_peak_31	60.14	yes	no	no
chr1	21961903	21962297	MACS_peak_32	60.44	yes	no	no
chr1	22472396	22472875	MACS_peak_33	61.68	yes	no	no
chr1	22605290	22605758	MACS_peak_34	54.32	yes	no	no
chr1	22984821	22985192	MACS_peak_35	53.5	yes	no	no
chr1	23383367	23383771	MACS_peak_37	79.91	yes	no	no
chr1	24146716	24147151	MACS_peak_39	54.41	yes	no	no
chr1	24612665	24613142	MACS_peak_41	108.72	yes	no	no
chr1	24701513	24702077	MACS_peak_42	94.92	yes	no	no
chr1	24856196	24856733	MACS_peak_43	56.95	yes	no	no
chr1	24876865	24877240	MACS_peak_44	55.81	yes	no	no
chr1	30242253	30242719	MACS_peak_45	54.49	yes	no	no
chr1	30758746	30759225	MACS_peak_46	65.28	yes	no	no
chr1	32876831	32877318	MACS_peak_47	50.11	yes	no	no
chr1	33005353	33005735	MACS_peak_48	57.16	yes	no	no
chr1	33123830	33124288	MACS_peak_49	50.35	yes	no	no
chr1	33732689	33733066	MACS_peak_50	61.28	yes	no	no
chr1	34874742	34875119	MACS_peak_51	55.61	yes	no	no
chr1	34942694	34943169	MACS_peak_52	62.03	yes	no	no
chr1	35529083	35529515	MACS_peak_53	50.51	yes	no	no
chr1	35875967	35876271	MACS_peak_55	50.34	yes	no	no
chr1	35973818	35974363	MACS_peak_56	65.67	yes	no	no
chr1	39135162	39135612	MACS_peak_65	55.05	yes	no	no
chr1	39396159	39396832	MACS_peak_67	96.03	yes	no	no
chr1	39421693	39422400	MACS_peak_68	52.48	yes	no	no
chr1	39567040	39567446	MACS_peak_70	71.59	yes	no	no
chr1	39810042	39810503	MACS_peak_72	51.05	yes	no	no
chr1	39936272	39937088	MACS_peak_73	71.62	yes	no	no
chr1	41450027	41450306	MACS_peak_74	77.68	yes	no	no
chr1	41620398	41620891	MACS_peak_75	57.97	yes	no	no
chr1	41802304	41802669	MACS_peak_76	53.06	yes	no	no
chr1	43225838	43226255	MACS_peak_77	58.31	yes	no	no
chr1	44577893	44578338	MACS_peak_80	51.65	yes	no	no
chr1	44889895	44890256	MACS_peak_82	54.81	yes	no	no
chr1	45608344	45608648	MACS_peak_83	77.68	yes	no	no
chr1	46758988	46759508	MACS_peak_84	52.78	yes	no	no
chr1	47019332	47019682	MACS_peak_85	75.03	yes	no	no
chr1	50721133	50721612	MACS_peak_86	53.45	yes	no	no
chr1	50865464	50865846	MACS_peak_87	50.42	yes	no	no
chr1	51282744	51283131	MACS_peak_88	58.38	yes	no	no
chr1	51565997	51566751	MACS_peak_89	54.18	yes	no	no
chr1	52056566	52056842	MACS_peak_91	60.14	yes	no	no
chr1	52499677	52500030	MACS_peak_92	55.59	yes	no	no
chr1	53333504	53333863	MACS_peak_93	52.05	yes	no	no
chr1	54186317	54186883	MACS_peak_94	58.39	yes	no	no
chr1	54356652	54357028	MACS_peak_95	50.2	yes	no	no
chr1	54526693	54527185	MACS_peak_96	53.51	yes	no	no
chr1	55552282	55552883	MACS_peak_97	61.65	yes	no	no
chr1	57307765	57308028	MACS_peak_98	61.13	yes	no	no
chr1	58585507	58586361	MACS_peak_99	78.19	yes	no	no
chr1	59830211	59830586	MACS_peak_100	70.51	yes	no	no
chr1	60503729	60504034	MACS_peak_101	50.34	yes	no	no
chr1	60731989	60732257	MACS_peak_102	53.72	yes	no	no
chr1	60960402	60960859	MACS_peak_103	69.6	yes	no	no
chr1	61140959	61141327	MACS_peak_104	55.82	yes	no	no
chr1	61147011	61147464	MACS_peak_105	54.78	yes	no	no
chr1	61912750	61913259	MACS_peak_106	62.55	yes	no	no
chr1	63338540	63338848	MACS_peak_110	62.92	yes	no	no
chr1	64733480	64734041	MACS_peak_114	54.09	yes	no	no
chr1	65423342	65423726	MACS_peak_115	52.67	yes	no	no
chr1	69513426	69513953	MACS_peak_117	57.25	yes	no	no
chr1	69746390	69747155	MACS_peak_118	68.15	yes	no	no
chr1	69848442	69848808	MACS_peak_119	54.33	yes	no	no
chr1	70172202	70172657	MACS_peak_120	55	yes	no	no
chr1	71932103	71932478	MACS_peak_125	84.09	yes	no	no
chr1	71936671	71937424	MACS_peak_126	92.57	yes	no	no
chr1	72917260	72917632	MACS_peak_128	51.38	yes	no	no
chr1	73224504	73224999	MACS_peak_132	51.48	yes	no	no
chr1	73529749	73530106	MACS_peak_133	64.65	yes	no	no
chr1	74031005	74031561	MACS_peak_134	87.9	yes	no	no
chr1	74712912	74713573	MACS_peak_136	59.9	yes	no	no
chr1	75344261	75345167	MACS_peak_139	61.24	yes	no	no
chr1	76942587	76943028	MACS_peak_144	53.89	yes	no	no
chr1	77440478	77440861	MACS_peak_145	70.99	yes	no	no
chr1	77541084	77541757	MACS_peak_146	57.04	yes	no	no
chr1	77708159	77708538	MACS_peak_147	75.77	yes	no	no
chr1	78567427	78567999	MACS_peak_148	59.4	yes	no	no
chr1	78781358	78781970	MACS_peak_149	52.06	yes	no	no
chr1	79641412	79641807	MACS_peak_150	76.45	yes	no	no
chr1	81390497	81390847	MACS_peak_153	55.88	yes	no	no
chr1	82274617	82275013	MACS_peak_154	52.85	yes	no	no
chr1	82974320	82974711	MACS_peak_157	140.88	yes	no	no
chr1	83026851	83027339	MACS_peak_158	50.03	yes	no	no
chr1	84199698	84200071	MACS_peak_159	66.49	yes	no	no
chr1	84229793	84230046	MACS_peak_160	55.78	yes	no	no
chr1	84347643	84348267	MACS_peak_161	61.82	yes	no	no
chr1	84851732	84852402	MACS_peak_162	68.54	yes	no	no
chr1	86190943	86191261	MACS_peak_164	50.11	yes	no	no
chr1	86235306	86235598	MACS_peak_165	56.63	yes	no	no
chr1	87740296	87740624	MACS_peak_166	55.67	yes	no	no
chr1	87899618	87899934	MACS_peak_167	55.06	yes	no	no
chr1	88078519	88078905	MACS_peak_169	63.52	yes	no	no
chr1	88549131	88549508	MACS_peak_170	51.89	yes	no	no
chr1	89054316	89054747	MACS_peak_171	65.28	yes	no	no
chr1	89102393	89102888	MACS_peak_172	64.96	yes	no	no
chr1	89428455	89428963	MACS_peak_173	51.95	yes	no	no
chr1	89591159	89591427	MACS_peak_174	55.78	yes	no	no
chr1	89928930	89929604	MACS_peak_175	85.71	yes	no	no
chr1	90026824	90027444	MACS_peak_176	96.18	yes	no	no
chr1	90774896	90775310	MACS_peak_180	51.12	yes	no	no
chr1	91248323	91248566	MACS_peak_182	58.32	yes	no	no
chr1	92628195	92628691	MACS_peak_185	63.54	yes	no	no
chr1	92912687	92913174	MACS_peak_186	71.39	yes	no	no
chr1	93519395	93519916	MACS_peak_188	56.93	yes	no	no
chr1	94301556	94302021	MACS_peak_191	51.91	yes	no	no
chr1	94336447	94336886	MACS_peak_192	207.95	yes	no	no
chr1	98925483	98925971	MACS_peak_195	73.18	yes	no	no
chr1	99074085	99074501	MACS_peak_196	77.7	yes	no	no
chr1	102628151	102628385	MACS_peak_198	88.28	yes	no	no
chr1	103599233	103599650	MACS_peak_199	58.71	yes	no	no
chr1	104420488	104420849	MACS_peak_200	54.81	yes	no	no
chr1	104553560	104553859	MACS_peak_201	59.77	yes	no	no
chr1	106362860	106363492	MACS_peak_203	92.73	yes	no	no
chr1	106987147	106987574	MACS_peak_204	55.11	yes	no	no
chr1	107181870	107182391	MACS_peak_205	61.5	yes	no	no
chr1	107728427	107728901	MACS_peak_206	59.52	yes	no	no
chr1	110206253	110206673	MACS_peak_207	58.43	yes	no	no
chr1	110588238	110588767	MACS_peak_208	56.17	yes	no	no
chr1	111509746	111510241	MACS_peak_209	60.31	yes	no	no
chr1	111527772	111528190	MACS_peak_210	58.07	yes	no	no
chr1	111686689	111687088	MACS_peak_211	51.36	yes	no	no
chr1	114100628	114101098	MACS_peak_212	65.22	yes	no	no
chr1	115314821	115315209	MACS_peak_213	52.32	yes	no	no
chr1	117239554	117240009	MACS_peak_215	64.27	yes	no	no
chr1	118297453	118298042	MACS_peak_216	50.01	yes	no	no
chr1	118870152	118870579	MACS_peak_218	50.13	yes	no	no
chr1	119078124	119078479	MACS_peak_219	50.97	yes	no	no
chr1	120269935	120270476	MACS_peak_220	57.59	yes	no	no
chr1	120642614	120642972	MACS_peak_221	50.39	yes	no	no
chr1	121101481	121101806	MACS_peak_222	50.89	yes	no	no
chr1	121567767	121568232	MACS_peak_223	61.56	yes	no	no
chr1	122793991	122794494	MACS_peak_224	56.24	yes	no	no
chr1	124686048	124686561	MACS_peak_226	54.01	yes	no	no
chr1	124741121	124741501	MACS_peak_227	51.55	yes	no	no
chr1	125434592	125435310	MACS_peak_228	63.57	yes	no	no
chr1	125662902	125663610	MACS_peak_229	71.54	yes	no	no
chr1	126817484	126817959	MACS_peak_232	50.9	yes	no	no
chr1	127062444	127062962	MACS_peak_234	56.77	yes	no	no
chr1	127700407	127700694	MACS_peak_236	55.65	yes	no	no
chr1	130171689	130172201	MACS_peak_239	50.96	yes	no	no
chr1	130515767	130516255	MACS_peak_241	74.17	yes	no	no
chr1	130673460	130674005	MACS_peak_242	69.4	yes	no	no
chr1	132752082	132752571	MACS_peak_249	53.7	yes	no	no
chr1	133127229	133127940	MACS_peak_253	63.14	yes	no	no
chr1	133434440	133435019	MACS_peak_255	50.81	yes	no	no
chr1	133439624	133440228	MACS_peak_256	60.93	yes	no	no
chr1	133514999	133515326	MACS_peak_257	59	yes	no	no
chr1	133520795	133521164	MACS_peak_258	63.57	yes	no	no
chr1	133908000	133908490	MACS_peak_259	96.29	yes	no	no
chr1	135761858	135762142	MACS_peak_268	71.05	yes	no	no
chr1	135767176	135767687	MACS_peak_269	50.04	yes	no	no
chr1	135771029	135771623	MACS_peak_270	51.44	yes	no	no
chr1	136395042	136395382	MACS_peak_273	66.21	yes	no	no
chr1	137733443	137734038	MACS_peak_275	51.09	yes	no	no
chr1	137966498	137966816	MACS_peak_276	52.89	yes	no	no
chr1	139006442	139006823	MACS_peak_278	50.58	yes	no	no
chr1	141103952	141104403	MACS_peak_280	50.92	yes	no	no
chr1	141285698	141286154	MACS_peak_281	61.2	yes	no	no
chr1	142975883	142976313	MACS_peak_282	54.84	yes	no	no
chr1	143739941	143740324	MACS_peak_283	53.08	yes	no	no
chr1	144492477	144492967	MACS_peak_284	51.61	yes	no	no
chr1	144775352	144775676	MACS_peak_285	73.39	yes	no	no
chr1	146104425	146105125	MACS_peak_286	56.15	yes	no	no
chr1	146426814	146427140	MACS_peak_287	58.36	yes	no	no
chr1	147977843	147978239	MACS_peak_288	70.16	yes	no	no
chr1	148040467	148040998	MACS_peak_289	57.84	yes	no	no
chr1	150350028	150350445	MACS_peak_290	56.82	yes	no	no
chr1	150668073	150668340	MACS_peak_291	58.35	yes	no	no
chr1	150893926	150894781	MACS_peak_292	51.74	yes	no	no
chr1	150902774	150903226	MACS_peak_293	50.84	yes	no	no
chr1	152164619	152165217	MACS_peak_296	50.69	yes	no	no
chr1	153273690	153274156	MACS_peak_298	52	yes	no	no
chr1	154941801	154942156	MACS_peak_301	61.05	yes	no	no
chr1	155156905	155157457	MACS_peak_304	63.45	yes	no	no
chr1	155229881	155230224	MACS_peak_305	52.23	yes	no	no
chr1	155686637	155687204	MACS_peak_306	51.93	yes	no	no
chr1	156392982	156393564	MACS_peak_308	66.41	yes	no	no
chr1	156400253	156400621	MACS_peak_309	73.2	yes	no	no
chr1	156532321	156532633	MACS_peak_310	52.41	yes	no	no
chr1	156554866	156555384	MACS_peak_311	52.63	yes	no	no
chr1	158721596	158721971	MACS_peak_319	55.81	yes	no	no
chr1	159355350	159355733	MACS_peak_320	50.97	yes	no	no
chr1	159517367	159517900	MACS_peak_321	51.93	yes	no	no
chr1	159779804	159780482	MACS_peak_323	69.39	yes	no	no
chr1	159882809	159883239	MACS_peak_324	60.11	yes	no	no
chr1	160443347	160443622	MACS_peak_325	82.97	yes	no	no
chr1	160481196	160481609	MACS_peak_326	67.23	yes	no	no
chr1	160537505	160537819	MACS_peak_327	51.57	yes	no	no
chr1	160582230	160582683	MACS_peak_328	65.36	yes	no	no
chr1	161131203	161131475	MACS_peak_329	52.65	yes	no	no
chr1	161210665	161211162	MACS_peak_330	76.56	yes	no	no
chr1	162515859	162516341	MACS_peak_332	52.3	yes	no	no
chr1	162840109	162840518	MACS_peak_333	50.51	yes	no	no
chr1	163293601	163293903	MACS_peak_334	55.78	yes	no	no
chr1	164041131	164041515	MACS_peak_335	54.09	yes	no	no
chr1	164089017	164089255	MACS_peak_336	75.19	yes	no	no
chr1	164317315	164317623	MACS_peak_337	65.22	yes	no	no
chr1	164971748	164972403	MACS_peak_338	50.62	yes	no	no
chr1	165215202	165215626	MACS_peak_339	55.21	yes	no	no
chr1	165592295	165592649	MACS_peak_342	56.64	yes	no	no
chr1	165653479	165654017	MACS_peak_343	73.45	yes	no	no
chr1	166986181	166986663	MACS_peak_345	52.83	yes	no	no
chr1	167474140	167474739	MACS_peak_347	62.74	yes	no	no
chr1	167602631	167602988	MACS_peak_348	57.6	yes	no	no
chr1	167830153	167830713	MACS_peak_349	122.59	yes	no	no
chr1	168312943	168313528	MACS_peak_351	102.48	yes	no	no
chr1	168604992	168605453	MACS_peak_352	52.23	yes	no	no
chr1	169258897	169259246	MACS_peak_353	51.56	yes	no	no
chr1	169750926	169751289	MACS_peak_354	51.53	yes	no	no
chr1	169776388	169776979	MACS_peak_355	55.93	yes	no	no
chr1	169817848	169818268	MACS_peak_356	51.55	yes	no	no
chr1	169909721	169909964	MACS_peak_357	51.13	yes	no	no
chr1	169998830	169999205	MACS_peak_358	53.13	yes	no	no
chr1	170998252	170998606	MACS_peak_361	52.46	yes	no	no
chr1	171101772	171102126	MACS_peak_362	54.58	yes	no	no
chr1	171286371	171287158	MACS_peak_363	55.71	yes	no	no
chr1	171599736	171600094	MACS_peak_365	55.1	yes	no	no
chr1	171883236	171883620	MACS_peak_366	52.67	yes	no	no
chr1	172108287	172108639	MACS_peak_367	56.26	yes	no	no
chr1	172258248	172258763	MACS_peak_368	53.05	yes	no	no
chr1	172526706	172527430	MACS_peak_370	124.65	yes	no	no
chr1	174920014	174920460	MACS_peak_374	59.75	yes	no	no
chr1	175981633	175982132	MACS_peak_375	60.23	yes	no	no
chr1	176046684	176047185	MACS_peak_376	51.69	yes	no	no
chr1	176113034	176113429	MACS_peak_377	53.85	yes	no	no
chr1	176423067	176423447	MACS_peak_379	51.55	yes	no	no
chr1	176538392	176538990	MACS_peak_380	57.2	yes	no	no
chr1	176821982	176822320	MACS_peak_383	62.94	yes	no	no
chr1	177110732	177111140	MACS_peak_384	50.25	yes	no	no
chr1	177256940	177257468	MACS_peak_385	58.51	yes	no	no
chr1	177437479	177438019	MACS_peak_386	65.66	yes	no	no
chr1	179116694	179117271	MACS_peak_388	54.68	yes	no	no
chr1	179959285	179959624	MACS_peak_391	56.63	yes	no	no
chr1	180363409	180363745	MACS_peak_392	55.24	yes	no	no
chr1	180714098	180714878	MACS_peak_393	51.09	yes	no	no
chr1	180793809	180794395	MACS_peak_394	51.92	yes	no	no
chr1	180977452	180978335	MACS_peak_397	84.09	yes	no	no
chr1	182110398	182110993	MACS_peak_399	57.1	yes	no	no
chr1	182567045	182567440	MACS_peak_401	52.12	yes	no	no
chr1	182606203	182606963	MACS_peak_402	54.71	yes	no	no
chr1	182633841	182634342	MACS_peak_403	54.82	yes	no	no
chr1	182823669	182823969	MACS_peak_404	55.81	yes	no	no
chr1	183149468	183149994	MACS_peak_405	88.98	yes	no	no
chr1	183169512	183170077	MACS_peak_406	53.66	yes	no	no
chr1	183587925	183588178	MACS_peak_408	61.88	yes	no	no
chr1	184217958	184218214	MACS_peak_409	57.47	yes	no	no
chr1	184491120	184491394	MACS_peak_410	55.1	yes	no	no
chr1	184672428	184673235	MACS_peak_412	62.44	yes	no	no
chr1	185229737	185230337	MACS_peak_414	65.62	yes	no	no
chr1	185262599	185262972	MACS_peak_415	116.08	yes	no	no
chr1	185351940	185352383	MACS_peak_416	70.54	yes	no	no
chr1	186663173	186663742	MACS_peak_418	69.26	yes	no	no
chr1	186835705	186836078	MACS_peak_419	53.68	yes	no	no
chr1	187061010	187061344	MACS_peak_420	55.04	yes	no	no
chr1	189328602	189329162	MACS_peak_422	59.08	yes	no	no
chr1	189536986	189537440	MACS_peak_423	70.34	yes	no	no
chr1	189698365	189698925	MACS_peak_424	64.06	yes	no	no
chr1	189860405	189860760	MACS_peak_426	51.05	yes	no	no
chr1	190533074	190533667	MACS_peak_429	90.31	yes	no	no
chr1	190811898	190812263	MACS_peak_430	50.66	yes	no	no
chr1	191138755	191139394	MACS_peak_433	62.75	yes	no	no
chr1	191375110	191376123	MACS_peak_434	50.27	yes	no	no
chr1	191764933	191765304	MACS_peak_435	50.43	yes	no	no
chr1	192605131	192605867	MACS_peak_439	51	yes	no	no
chr1	192861616	192862343	MACS_peak_441	52.69	yes	no	no
chr1	193048374	193048921	MACS_peak_443	75.78	yes	no	no
chr1	194197538	194198092	MACS_peak_444	76.82	yes	no	no
chr1	194241946	194242502	MACS_peak_445	60.47	yes	no	no
chr1	194482457	194482846	MACS_peak_446	66.28	yes	no	no
chr1	195100411	195101110	MACS_peak_448	88.26	yes	no	no
chr10	3236698	3237264	MACS_peak_449	96.22	yes	no	no
chr10	4405575	4405983	MACS_peak_450	56.06	yes	no	no
chr10	4623210	4623716	MACS_peak_451	51.66	yes	no	no
chr10	5023222	5023560	MACS_peak_452	52.66	yes	no	no
chr10	5367290	5367615	MACS_peak_453	58.47	yes	no	no
chr10	5545723	5546173	MACS_peak_454	55.05	yes	no	no
chr10	5566939	5567283	MACS_peak_455	55.05	yes	no	no
chr10	6987505	6988099	MACS_peak_457	54.17	yes	no	no
chr10	8130417	8130984	MACS_peak_458	73.17	yes	no	no
chr10	8434051	8434570	MACS_peak_459	66.99	yes	no	no
chr10	10446377	10446712	MACS_peak_461	54.94	yes	no	no
chr10	11601356	11601857	MACS_peak_462	58.56	yes	no	no
chr10	11878877	11879265	MACS_peak_463	58.75	yes	no	no
chr10	12951447	12951756	MACS_peak_464	84.84	yes	no	no
chr10	13025156	13025664	MACS_peak_465	51.18	yes	no	no
chr10	13583438	13583885	MACS_peak_466	51.25	yes	no	no
chr10	16106896	16107208	MACS_peak_468	59.91	yes	no	no
chr10	16363930	16364374	MACS_peak_469	55.6	yes	no	no
chr10	17342921	17343509	MACS_peak_471	67.97	yes	no	no
chr10	17739658	17739976	MACS_peak_475	54.82	yes	no	no
chr10	18233279	18233586	MACS_peak_476	52.67	yes	no	no
chr10	18453132	18453624	MACS_peak_478	55.47	yes	no	no
chr10	19398956	19399431	MACS_peak_479	60.93	yes	no	no
chr10	20028389	20028905	MACS_peak_483	51.57	yes	no	no
chr10	20064348	20064726	MACS_peak_484	82.79	yes	no	no
chr10	20135578	20136055	MACS_peak_485	50.91	yes	no	no
chr10	20897943	20898281	MACS_peak_486	62.95	yes	no	no
chr10	21563844	21564059	MACS_peak_492	77.46	yes	no	no
chr10	21805580	21805922	MACS_peak_493	55.26	yes	no	no
chr10	22142664	22143276	MACS_peak_496	84.21	yes	no	no
chr10	22223507	22223891	MACS_peak_497	52.67	yes	no	no
chr10	22329104	22329711	MACS_peak_498	62.78	yes	no	no
chr10	22981855	22982246	MACS_peak_500	65.26	yes	no	no
chr10	24523944	24524334	MACS_peak_501	51.79	yes	no	no
chr10	25350378	25350762	MACS_peak_504	66.21	yes	no	no
chr10	25611485	25611809	MACS_peak_505	50.5	yes	no	no
chr10	25661597	25661912	MACS_peak_506	55.09	yes	no	no
chr10	25807230	25807710	MACS_peak_507	54.51	yes	no	no
chr10	26877619	26878082	MACS_peak_508	52.07	yes	no	no
chr10	27135741	27136380	MACS_peak_509	77.8	yes	no	no
chr10	27319791	27320349	MACS_peak_510	78.15	yes	no	no
chr10	27563818	27564243	MACS_peak_511	57.98	yes	no	no
chr10	28839769	28840160	MACS_peak_513	52.05	yes	no	no
chr10	29312860	29313318	MACS_peak_515	54.75	yes	no	no
chr10	29985446	29985811	MACS_peak_519	89.71	yes	no	no
chr10	30282017	30282448	MACS_peak_520	54.82	yes	no	no
chr10	30519094	30519468	MACS_peak_521	60.16	yes	no	no
chr10	30577748	30578340	MACS_peak_522	120.12	yes	no	no
chr10	30618103	30618355	MACS_peak_523	65.22	yes	no	no
chr10	31062644	31063130	MACS_peak_524	61.5	yes	no	no
chr10	31234893	31235350	MACS_peak_526	64.08	yes	no	no
chr10	31330048	31330611	MACS_peak_527	89.66	yes	no	no
chr10	33162784	33163262	MACS_peak_528	62.2	yes	no	no
chr10	35498717	35499063	MACS_peak_530	56.28	yes	no	no
chr10	35780043	35780541	MACS_peak_531	66.11	yes	no	no
chr10	37310500	37311012	MACS_peak_533	75.99	yes	no	no
chr10	37625982	37626222	MACS_peak_534	85.54	yes	no	no
chr10	37722600	37722972	MACS_peak_535	52.35	yes	no	no
chr10	39370645	39371063	MACS_peak_539	64.71	yes	no	no
chr10	39838105	39838583	MACS_peak_541	56.89	yes	no	no
chr10	39923445	39923795	MACS_peak_542	52.05	yes	no	no
chr10	40141133	40141697	MACS_peak_544	64.14	yes	no	no
chr10	40273893	40274334	MACS_peak_545	90.64	yes	no	no
chr10	40317127	40317641	MACS_peak_546	51.37	yes	no	no
chr10	41189222	41189852	MACS_peak_550	91.55	yes	no	no
chr10	42583361	42583754	MACS_peak_554	50.54	yes	no	no
chr10	42629322	42629968	MACS_peak_555	53.08	yes	no	no
chr10	43081325	43081735	MACS_peak_556	50.08	yes	no	no
chr10	43609481	43609909	MACS_peak_557	68.34	yes	no	no
chr10	44224217	44224549	MACS_peak_559	77.79	yes	no	no
chr10	45026281	45026551	MACS_peak_562	61.13	yes	no	no
chr10	45584294	45584610	MACS_peak_563	59.46	yes	no	no
chr10	45686268	45686638	MACS_peak_564	63.32	yes	no	no
chr10	46223399	46223759	MACS_peak_565	52.45	yes	no	no
chr10	52293660	52294287	MACS_peak_567	58.68	yes	no	no
chr10	54117724	54118077	MACS_peak_569	84.97	yes	no	no
chr10	57794724	57795200	MACS_peak_570	51.79	yes	no	no
chr10	57841159	57841513	MACS_peak_571	56.05	yes	no	no
chr10	58223781	58224812	MACS_peak_572	71.24	yes	no	no
chr10	58924712	58925410	MACS_peak_574	74.41	yes	no	no
chr10	59190977	59191262	MACS_peak_575	60.14	yes	no	no
chr10	59571323	59571626	MACS_peak_578	67.56	yes	no	no
chr10	59577856	59578585	MACS_peak_579	59.63	yes	no	no
chr10	59799162	59799913	MACS_peak_580	63.55	yes	no	no
chr10	59957261	59958052	MACS_peak_581	55.87	yes	no	no
chr10	60319352	60319820	MACS_peak_583	53.46	yes	no	no
chr10	60771897	60772584	MACS_peak_584	50.82	yes	no	no
chr10	61143921	61144168	MACS_peak_585	82.97	yes	no	no
chr10	61782594	61783246	MACS_peak_586	50.86	yes	no	no
chr10	61987660	61988057	MACS_peak_587	65.07	yes	no	no
chr10	62590082	62590684	MACS_peak_590	52.95	yes	no	no
chr10	62703450	62703877	MACS_peak_591	53.58	yes	no	no
chr10	63220764	63221338	MACS_peak_592	63.16	yes	no	no
chr10	64211919	64212315	MACS_peak_593	70.16	yes	no	no
chr10	65857022	65857454	MACS_peak_594	57.36	yes	no	no
chr10	66598849	66599127	MACS_peak_595	56.53	yes	no	no
chr10	66911093	66911991	MACS_peak_599	72.24	yes	no	no
chr10	67319058	67319771	MACS_peak_600	84.55	yes	no	no
chr10	67695686	67696429	MACS_peak_602	78.03	yes	no	no
chr10	68097897	68098619	MACS_peak_603	65.45	yes	no	no
chr10	69275902	69276540	MACS_peak_604	61.25	yes	no	no
chr10	69574104	69574664	MACS_peak_605	68.71	yes	no	no
chr10	69637022	69637905	MACS_peak_606	136.67	yes	no	no
chr10	69911120	69911429	MACS_peak_608	59	yes	no	no
chr10	70407282	70407680	MACS_peak_609	58.92	yes	no	no
chr10	70519711	70520093	MACS_peak_610	54.3	yes	no	no
chr10	70789043	70789384	MACS_peak_611	63.73	yes	no	no
chr10	71376098	71376499	MACS_peak_612	51.19	yes	no	no
chr10	72739560	72740122	MACS_peak_614	52.63	yes	no	no
chr10	73422419	73422819	MACS_peak_615	51.27	yes	no	no
chr10	75443792	75445078	MACS_peak_621	62.54	yes	no	no
chr10	75794533	75795246	MACS_peak_623	53.6	yes	no	no
chr10	76280425	76280896	MACS_peak_624	56.3	yes	no	no
chr10	78261856	78262563	MACS_peak_631	50.06	yes	no	no
chr10	78297826	78298478	MACS_peak_632	61.57	yes	no	no
chr10	79914181	79914854	MACS_peak_637	62.44	yes	no	no
chr10	79932577	79933359	MACS_peak_638	63.2	yes	no	no
chr10	80032965	80033614	MACS_peak_641	87.25	yes	no	no
chr10	80261084	80262131	MACS_peak_643	53.13	yes	no	no
chr10	81212496	81213147	MACS_peak_650	56.02	yes	no	no
chr10	82598543	82598968	MACS_peak_653	62.03	yes	no	no
chr10	82706765	82707100	MACS_peak_655	64.42	yes	no	no
chr10	82721812	82722356	MACS_peak_656	50.61	yes	no	no
chr10	83019528	83019869	MACS_peak_658	54.82	yes	no	no
chr10	83322653	83323111	MACS_peak_659	60.71	yes	no	no
chr10	83766791	83767243	MACS_peak_661	59.67	yes	no	no
chr10	83805195	83805739	MACS_peak_662	69.7	yes	no	no
chr10	85510595	85511058	MACS_peak_668	65.85	yes	no	no
chr10	85916086	85916439	MACS_peak_669	55.85	yes	no	no
chr10	85960132	85960604	MACS_peak_670	73.35	yes	no	no
chr10	85980634	85981054	MACS_peak_671	53.58	yes	no	no
chr10	86326019	86326463	MACS_peak_673	54.96	yes	no	no
chr10	87039766	87040253	MACS_peak_675	108.09	yes	no	no
chr10	87172493	87173055	MACS_peak_676	50.86	yes	no	no
chr10	88270335	88270706	MACS_peak_679	52.25	yes	no	no
chr10	88548568	88549006	MACS_peak_680	74.83	yes	no	no
chr10	89092211	89093010	MACS_peak_681	53.1	yes	no	no
chr10	89385785	89386105	MACS_peak_682	50.92	yes	no	no
chr10	89690055	89690575	MACS_peak_683	63.36	yes	no	no
chr10	89791926	89792311	MACS_peak_684	50.77	yes	no	no
chr10	90169734	90170255	MACS_peak_685	87.7	yes	no	no
chr10	91089426	91089841	MACS_peak_686	50.1	yes	no	no
chr10	91102637	91103115	MACS_peak_687	71.92	yes	no	no
chr10	91698562	91699000	MACS_peak_688	54.15	yes	no	no
chr10	92325159	92325795	MACS_peak_690	55.01	yes	no	no
chr10	92701272	92701572	MACS_peak_691	68.56	yes	no	no
chr10	93017803	93018417	MACS_peak_692	101.17	yes	no	no
chr10	93124271	93124621	MACS_peak_693	77.52	yes	no	no
chr10	93145230	93145431	MACS_peak_694	83.64	yes	no	no
chr10	93508326	93508755	MACS_peak_697	61.59	yes	no	no
chr10	93718024	93718457	MACS_peak_698	57.27	yes	no	no
chr10	93750469	93750864	MACS_peak_699	53.85	yes	no	no
chr10	93974127	93974466	MACS_peak_700	54.53	yes	no	no
chr10	94008210	94008652	MACS_peak_701	60.12	yes	no	no
chr10	95075955	95076610	MACS_peak_705	67.78	yes	no	no
chr10	95232861	95233332	MACS_peak_706	51.24	yes	no	no
chr10	95264649	95265647	MACS_peak_707	52.68	yes	no	no
chr10	95613824	95614491	MACS_peak_708	51.31	yes	no	no
chr10	95631619	95631950	MACS_peak_709	54.73	yes	no	no
chr10	95939516	95939952	MACS_peak_711	51.55	yes	no	no
chr10	96630396	96630865	MACS_peak_712	52.34	yes	no	no
chr10	98905914	98906472	MACS_peak_713	53.04	yes	no	no
chr10	98916060	98916440	MACS_peak_714	55.31	yes	no	no
chr10	99461376	99461677	MACS_peak_715	53.72	yes	no	no
chr10	100486845	100487333	MACS_peak_717	53.84	yes	no	no
chr10	100812564	100813050	MACS_peak_718	54.01	yes	no	no
chr10	101039055	101039364	MACS_peak_719	57.64	yes	no	no
chr10	101114616	101115146	MACS_peak_720	57.49	yes	no	no
chr10	101420527	101420918	MACS_peak_721	52.05	yes	no	no
chr10	101775987	101776337	MACS_peak_722	55.88	yes	no	no
chr10	103780928	103781355	MACS_peak_723	57.4	yes	no	no
chr10	105385412	105385844	MACS_peak_725	56.96	yes	no	no
chr10	105730791	105731111	MACS_peak_727	54.54	yes	no	no
chr10	106980716	106981193	MACS_peak_728	53.61	yes	no	no
chr10	107724578	107724917	MACS_peak_729	52.55	yes	no	no
chr10	108582249	108582712	MACS_peak_731	97.93	yes	no	no
chr10	109463586	109464018	MACS_peak_734	54.67	yes	no	no
chr10	110157859	110158339	MACS_peak_738	61.59	yes	no	no
chr10	110404502	110404835	MACS_peak_739	53.17	yes	no	no
chr10	110666580	110667298	MACS_peak_740	70.36	yes	no	no
chr10	110818159	110818428	MACS_peak_741	77.46	yes	no	no
chr10	111335614	111336404	MACS_peak_742	75.08	yes	no	no
chr10	111375598	111376035	MACS_peak_743	61.84	yes	no	no
chr10	112817057	112817441	MACS_peak_747	52.32	yes	no	no
chr10	114046456	114046863	MACS_peak_748	50.82	yes	no	no
chr10	115245571	115246315	MACS_peak_749	63.35	yes	no	no
chr10	115252296	115253009	MACS_peak_750	106.7	yes	no	no
chr10	116205437	116206203	MACS_peak_754	75.26	yes	no	no
chr10	116620794	116621112	MACS_peak_756	50.96	yes	no	no
chr10	117387092	117387569	MACS_peak_759	60.43	yes	no	no
chr10	117462054	117462401	MACS_peak_761	63.32	yes	no	no
chr10	117987928	117988564	MACS_peak_764	53.87	yes	no	no
chr10	118058265	118058630	MACS_peak_765	51.89	yes	no	no
chr10	118640920	118641399	MACS_peak_768	50.57	yes	no	no
chr10	119048931	119049525	MACS_peak_769	64.76	yes	no	no
chr10	119114679	119115080	MACS_peak_771	53.92	yes	no	no
chr10	119815971	119816375	MACS_peak_772	51.75	yes	no	no
chr10	120168186	120168438	MACS_peak_773	56.6	yes	no	no
chr10	120178386	120178739	MACS_peak_774	53.43	yes	no	no
chr10	120201595	120201912	MACS_peak_775	55.62	yes	no	no
chr10	120320785	120321131	MACS_peak_776	51.66	yes	no	no
chr10	120646798	120647282	MACS_peak_777	55.92	yes	no	no
chr10	120706446	120707992	MACS_peak_778	51.41	yes	no	no
chr10	121686936	121687178	MACS_peak_782	56.53	yes	no	no
chr10	122674636	122674990	MACS_peak_784	51.07	yes	no	no
chr10	123251428	123251759	MACS_peak_785	57.83	yes	no	no
chr10	123483284	123483635	MACS_peak_786	59.35	yes	no	no
chr10	125161149	125161463	MACS_peak_787	53.69	yes	no	no
chr10	126260730	126261246	MACS_peak_788	59.53	yes	no	no
chr10	126971766	126972437	MACS_peak_789	53.66	yes	no	no
chr10	128696154	128696866	MACS_peak_791	98.29	yes	no	no
chr10	129870691	129871085	MACS_peak_792	52.02	yes	no	no
chr10	130119401	130119818	MACS_peak_793	50.4	yes	no	no
chr11	3101692	3102254	MACS_peak_794	50.86	yes	no	no
chr11	3184185	3187043	MACS_peak_795	105.42	yes	no	no
chr11	3288520	3289411	MACS_peak_796	61.34	yes	no	no
chr11	3514532	3514865	MACS_peak_797	56.96	yes	no	no
chr11	3749856	3750521	MACS_peak_798	76.59	yes	no	no
chr11	3791302	3791906	MACS_peak_799	55.46	yes	no	no
chr11	3871345	3871786	MACS_peak_800	54.38	yes	no	no
chr11	4006468	4008083	MACS_peak_801	99.07	yes	no	no
chr11	4190967	4191879	MACS_peak_802	73.08	yes	no	no
chr11	4881418	4882213	MACS_peak_804	68.3	yes	no	no
chr11	6692588	6693007	MACS_peak_808	50.94	yes	no	no
chr11	6787363	6787801	MACS_peak_809	51.35	yes	no	no
chr11	7080604	7081066	MACS_peak_810	54.13	yes	no	no
chr11	7606577	7607012	MACS_peak_811	66.95	yes	no	no
chr11	7935248	7935649	MACS_peak_812	57.49	yes	no	no
chr11	8520211	8520916	MACS_peak_813	66.74	yes	no	no
chr11	11990498	11990773	MACS_peak_819	67.46	yes	no	no
chr11	12213230	12213608	MACS_peak_821	55.51	yes	no	no
chr11	16751847	16752119	MACS_peak_822	52.65	yes	no	no
chr11	16976917	16977363	MACS_peak_823	62.75	yes	no	no
chr11	17574194	17574521	MACS_peak_825	55.78	yes	no	no
chr11	18216710	18217160	MACS_peak_826	55.27	yes	no	no
chr11	18969812	18970377	MACS_peak_827	81.9	yes	no	no
chr11	20660826	20661395	MACS_peak_829	50.39	yes	no	no
chr11	20756672	20757108	MACS_peak_830	77.03	yes	no	no
chr11	21148199	21148690	MACS_peak_831	55.25	yes	no	no
chr11	21715167	21715547	MACS_peak_832	62.28	yes	no	no
chr11	21737185	21737765	MACS_peak_833	66.6	yes	no	no
chr11	24639762	24640038	MACS_peak_835	53.77	yes	no	no
chr11	25071141	25071453	MACS_peak_836	53.55	yes	no	no
chr11	25600033	25600464	MACS_peak_837	58.93	yes	no	no
chr11	26723018	26723573	MACS_peak_838	56.32	yes	no	no
chr11	26812037	26812414	MACS_peak_839	52.95	yes	no	no
chr11	28966839	28967202	MACS_peak_840	54.62	yes	no	no
chr11	29006313	29006694	MACS_peak_841	59.45	yes	no	no
chr11	29826002	29826930	MACS_peak_844	70.77	yes	no	no
chr11	29886486	29886939	MACS_peak_845	52.81	yes	no	no
chr11	30154205	30154549	MACS_peak_846	56.2	yes	no	no
chr11	30614217	30614819	MACS_peak_849	59.48	yes	no	no
chr11	31590629	31590975	MACS_peak_852	51.85	yes	no	no
chr11	31843837	31844397	MACS_peak_853	62.24	yes	no	no
chr11	32199949	32200696	MACS_peak_855	87.82	yes	no	no
chr11	32256001	32256434	MACS_peak_856	55.17	yes	no	no
chr11	33623362	33623700	MACS_peak_860	57.81	yes	no	no
chr11	34116693	34117176	MACS_peak_863	60.96	yes	no	no
chr11	34332652	34332972	MACS_peak_864	63.85	yes	no	no
chr11	34915937	34916662	MACS_peak_865	102.73	yes	no	no
chr11	35325916	35326697	MACS_peak_866	71.16	yes	no	no
chr11	36220606	36221164	MACS_peak_867	69.34	yes	no	no
chr11	36750391	36750708	MACS_peak_868	69.37	yes	no	no
chr11	38073978	38074245	MACS_peak_870	61.13	yes	no	no
chr11	43617612	43618420	MACS_peak_872	50.91	yes	no	no
chr11	46185353	46185714	MACS_peak_876	61.43	yes	no	no
chr11	46215079	46215667	MACS_peak_877	64.29	yes	no	no
chr11	46884259	46884678	MACS_peak_878	60.1	yes	no	no
chr11	47550702	47551262	MACS_peak_879	133.72	yes	no	no
chr11	47791051	47791437	MACS_peak_881	52.5	yes	no	no
chr11	48833787	48834615	MACS_peak_883	61.1	yes	no	no
chr11	48909616	48910116	MACS_peak_884	56.5	yes	no	no
chr11	50654217	50654642	MACS_peak_891	52.34	yes	no	no
chr11	51414828	51415624	MACS_peak_893	71.48	yes	no	no
chr11	53218741	53219359	MACS_peak_900	62.46	yes	no	no
chr11	53345106	53345777	MACS_peak_902	118.92	yes	no	no
chr11	54201257	54201801	MACS_peak_907	53.93	yes	no	no
chr11	55197317	55197944	MACS_peak_908	55.4	yes	no	no
chr11	55383120	55384046	MACS_peak_909	130.04	yes	no	no
chr11	55468581	55469232	MACS_peak_910	55.28	yes	no	no
chr11	56064421	56064935	MACS_peak_911	58.84	yes	no	no
chr11	56595826	56596212	MACS_peak_912	60.23	yes	no	no
chr11	57408467	57408869	MACS_peak_913	76.76	yes	no	no
chr11	57601766	57602040	MACS_peak_914	52.65	yes	no	no
chr11	57651373	57652306	MACS_peak_915	128.48	yes	no	no
chr11	57726020	57726359	MACS_peak_917	50.7	yes	no	no
chr11	57864622	57865225	MACS_peak_918	111.61	yes	no	no
chr11	57918858	57919226	MACS_peak_920	51.06	yes	no	no
chr11	58193971	58194351	MACS_peak_921	51.52	yes	no	no
chr11	59891771	59892518	MACS_peak_922	50.91	yes	no	no
chr11	60280218	60280793	MACS_peak_924	55.06	yes	no	no
chr11	60559556	60559888	MACS_peak_927	55.25	yes	no	no
chr11	60816471	60816811	MACS_peak_928	56.89	yes	no	no
chr11	61437412	61438075	MACS_peak_930	79.43	yes	no	no
chr11	61685945	61686662	MACS_peak_931	50.78	yes	no	no
chr11	61714347	61714810	MACS_peak_932	70.9	yes	no	no
chr11	62050475	62051206	MACS_peak_933	65.51	yes	no	no
chr11	62226967	62227464	MACS_peak_934	58.38	yes	no	no
chr11	62624476	62625024	MACS_peak_936	86.71	yes	no	no
chr11	62740700	62741083	MACS_peak_938	52.59	yes	no	no
chr11	62986463	62986821	MACS_peak_940	50.12	yes	no	no
chr11	63302599	63303015	MACS_peak_941	62.6	yes	no	no
chr11	63926762	63927279	MACS_peak_942	52.67	yes	no	no
chr11	64329037	64329478	MACS_peak_943	53.6	yes	no	no
chr11	64348783	64349166	MACS_peak_944	55.93	yes	no	no
chr11	64511707	64512100	MACS_peak_945	56.08	yes	no	no
chr11	64942047	64942356	MACS_peak_947	55.78	yes	no	no
chr11	65474740	65475099	MACS_peak_949	52.55	yes	no	no
chr11	65908826	65909154	MACS_peak_952	51.83	yes	no	no
chr11	66394628	66395186	MACS_peak_953	66.09	yes	no	no
chr11	66489474	66489948	MACS_peak_954	51.95	yes	no	no
chr11	66888318	66888743	MACS_peak_955	57.58	yes	no	no
chr11	67077407	67077878	MACS_peak_957	101.49	yes	no	no
chr11	67453222	67453569	MACS_peak_958	53.82	yes	no	no
chr11	67825403	67826043	MACS_peak_959	71.02	yes	no	no
chr11	67949017	67949294	MACS_peak_960	59.58	yes	no	no
chr11	68275352	68275806	MACS_peak_961	59.82	yes	no	no
chr11	69191605	69192057	MACS_peak_964	50.01	yes	no	no
chr11	69396482	69397271	MACS_peak_965	71.44	yes	no	no
chr11	69471364	69472189	MACS_peak_966	58.98	yes	no	no
chr11	69876762	69877491	MACS_peak_968	53.76	yes	no	no
chr11	69982900	69983480	MACS_peak_969	66.76	yes	no	no
chr11	70253994	70254744	MACS_peak_971	50.52	yes	no	no
chr11	70325648	70326123	MACS_peak_972	63.92	yes	no	no
chr11	70572174	70572916	MACS_peak_973	58.89	yes	no	no
chr11	72475378	72476082	MACS_peak_978	73.52	yes	no	no
chr11	72814949	72815486	MACS_peak_979	65.57	yes	no	no
chr11	73047367	73048048	MACS_peak_981	55.51	yes	no	no
chr11	73164570	73165212	MACS_peak_983	56.66	yes	no	no
chr11	74246912	74247397	MACS_peak_984	61.16	yes	no	no
chr11	74556167	74556523	MACS_peak_986	52.96	yes	no	no
chr11	75173638	75174353	MACS_peak_987	52.61	yes	no	no
chr11	76593875	76594280	MACS_peak_990	51.77	yes	no	no
chr11	76784513	76785107	MACS_peak_991	50.56	yes	no	no
chr11	76795583	76795851	MACS_peak_992	66.59	yes	no	no
chr11	76839798	76840485	MACS_peak_993	56.73	yes	no	no
chr11	77078147	77078886	MACS_peak_994	53.61	yes	no	no
chr11	77772035	77772764	MACS_peak_995	50.14	yes	no	no
chr11	77791195	77792415	MACS_peak_996	87.52	yes	no	no
chr11	77854886	77855425	MACS_peak_997	70.5	yes	no	no
chr11	78430172	78430775	MACS_peak_1001	82.45	yes	no	no
chr11	78786095	78786812	MACS_peak_1003	58.98	yes	no	no
chr11	79057568	79058377	MACS_peak_1006	52.69	yes	no	no
chr11	79170388	79170952	MACS_peak_1007	54.05	yes	no	no
chr11	79605239	79605735	MACS_peak_1008	52.87	yes	no	no
chr11	79650122	79650581	MACS_peak_1009	51.27	yes	no	no
chr11	79663593	79664057	MACS_peak_1010	54.53	yes	no	no
chr11	79928330	79928640	MACS_peak_1012	51.18	yes	no	no
chr11	79962122	79962607	MACS_peak_1013	91.48	yes	no	no
chr11	80081016	80081716	MACS_peak_1014	82.55	yes	no	no
chr11	80170261	80170873	MACS_peak_1015	53.03	yes	no	no
chr11	81084721	81085416	MACS_peak_1017	50.57	yes	no	no
chr11	81452042	81452549	MACS_peak_1020	61.21	yes	no	no
chr11	81459403	81460084	MACS_peak_1021	88.06	yes	no	no
chr11	81749641	81750068	MACS_peak_1023	86.63	yes	no	no
chr11	82012100	82012605	MACS_peak_1024	53.95	yes	no	no
chr11	82991631	82992111	MACS_peak_1028	56.72	yes	no	no
chr11	83125076	83125451	MACS_peak_1029	53.49	yes	no	no
chr11	84131856	84132553	MACS_peak_1031	51.56	yes	no	no
chr11	84592458	84593456	MACS_peak_1033	80.56	yes	no	no
chr11	84603902	84604436	MACS_peak_1034	55.13	yes	no	no
chr11	84613007	84613535	MACS_peak_1035	62.32	yes	no	no
chr11	84626389	84626985	MACS_peak_1036	62.22	yes	no	no
chr11	84964790	84965242	MACS_peak_1041	57.22	yes	no	no
chr11	85535975	85536631	MACS_peak_1042	58.71	yes	no	no
chr11	85607564	85608041	MACS_peak_1043	50.15	yes	no	no
chr11	86175944	86176538	MACS_peak_1045	66.75	yes	no	no
chr11	87350058	87350479	MACS_peak_1047	64.36	yes	no	no
chr11	87725835	87727098	MACS_peak_1048	65.97	yes	no	no
chr11	87797509	87797765	MACS_peak_1049	58.8	yes	no	no
chr11	88564786	88565063	MACS_peak_1051	51.52	yes	no	no
chr11	89115209	89115510	MACS_peak_1053	59.25	yes	no	no
chr11	89145356	89145866	MACS_peak_1054	50.12	yes	no	no
chr11	89654099	89654551	MACS_peak_1055	60.36	yes	no	no
chr11	89775013	89775348	MACS_peak_1056	52.86	yes	no	no
chr11	90353624	90353992	MACS_peak_1057	50.71	yes	no	no
chr11	90391658	90392163	MACS_peak_1058	53.95	yes	no	no
chr11	90622870	90623250	MACS_peak_1059	63.84	yes	no	no
chr11	91057582	91057875	MACS_peak_1061	53.77	yes	no	no
chr11	92011595	92011975	MACS_peak_1063	57.36	yes	no	no
chr11	93014051	93014511	MACS_peak_1064	66.02	yes	no	no
chr11	93134097	93134651	MACS_peak_1065	53.37	yes	no	no
chr11	94314739	94315180	MACS_peak_1067	51.06	yes	no	no
chr11	94350349	94351451	MACS_peak_1069	69.27	yes	no	no
chr11	95339473	95340149	MACS_peak_1074	64.93	yes	no	no
chr11	95713526	95713928	MACS_peak_1075	53.48	yes	no	no
chr11	96736968	96737433	MACS_peak_1081	50.74	yes	no	no
chr11	97332500	97333238	MACS_peak_1086	103.96	yes	no	no
chr11	97994388	97995428	MACS_peak_1090	55.32	yes	no	no
chr11	98192614	98193647	MACS_peak_1091	52.53	yes	no	no
chr11	98284246	98284688	MACS_peak_1092	66.49	yes	no	no
chr11	99063058	99063973	MACS_peak_1093	105.06	yes	no	no
chr11	99206607	99207163	MACS_peak_1095	60.47	yes	no	no
chr11	99218320	99218734	MACS_peak_1096	54.59	yes	no	no
chr11	100138824	100139251	MACS_peak_1097	53.58	yes	no	no
chr11	100208578	100209125	MACS_peak_1098	65.45	yes	no	no
chr11	100425765	100426748	MACS_peak_1099	57.65	yes	no	no
chr11	100713516	100714414	MACS_peak_1100	70.43	yes	no	no
chr11	100721714	100722821	MACS_peak_1101	95.53	yes	no	no
chr11	100920864	100921244	MACS_peak_1103	71.25	yes	no	no
chr11	101010010	101010664	MACS_peak_1105	60.57	yes	no	no
chr11	101697045	101697494	MACS_peak_1109	56.27	yes	no	no
chr11	101952291	101953665	MACS_peak_1110	76.83	yes	no	no
chr11	102129747	102130434	MACS_peak_1113	54.27	yes	no	no
chr11	102245003	102245921	MACS_peak_1114	50.66	yes	no	no
chr11	102624206	102624807	MACS_peak_1118	56.44	yes	no	no
chr11	102859042	102859603	MACS_peak_1120	52.58	yes	no	no
chr11	103767914	103768425	MACS_peak_1121	69.02	yes	no	no
chr11	104790804	104791264	MACS_peak_1122	60.84	yes	no	no
chr11	105028897	105029632	MACS_peak_1123	128.15	yes	no	no
chr11	105589092	105589534	MACS_peak_1125	51.93	yes	no	no
chr11	106134781	106135494	MACS_peak_1126	72.95	yes	no	no
chr11	106272753	106273070	MACS_peak_1127	83.53	yes	no	no
chr11	106446683	106446929	MACS_peak_1130	53.72	yes	no	no
chr11	106737023	106737582	MACS_peak_1133	52.58	yes	no	no
chr11	106779651	106779968	MACS_peak_1134	51.81	yes	no	no
chr11	107018572	107019009	MACS_peak_1135	51.05	yes	no	no
chr11	107157045	107157323	MACS_peak_1136	51.13	yes	no	no
chr11	107647311	107647846	MACS_peak_1137	60.05	yes	no	no
chr11	108148540	108148922	MACS_peak_1138	101.31	yes	no	no
chr11	109004692	109004918	MACS_peak_1142	62.92	yes	no	no
chr11	109097862	109098331	MACS_peak_1143	101.86	yes	no	no
chr11	109106055	109106622	MACS_peak_1144	131.15	yes	no	no
chr11	109262389	109262654	MACS_peak_1145	63.11	yes	no	no
chr11	109721723	109722476	MACS_peak_1146	55.62	yes	no	no
chr11	110836742	110837257	MACS_peak_1147	163.23	yes	no	no
chr11	111072500	111072996	MACS_peak_1148	52.9	yes	no	no
chr11	111774237	111774676	MACS_peak_1149	107.39	yes	no	no
chr11	111963906	111964269	MACS_peak_1151	54.62	yes	no	no
chr11	112920147	112920532	MACS_peak_1152	52.23	yes	no	no
chr11	113651215	113651742	MACS_peak_1154	54.46	yes	no	no
chr11	114435748	114436288	MACS_peak_1159	55.82	yes	no	no
chr11	114462771	114463502	MACS_peak_1160	80.09	yes	no	no
chr11	114559396	114560305	MACS_peak_1161	51	yes	no	no
chr11	114593028	114593413	MACS_peak_1162	50.77	yes	no	no
chr11	114604728	114605317	MACS_peak_1163	52.52	yes	no	no
chr11	114691810	114692505	MACS_peak_1164	53.1	yes	no	no
chr11	114809254	114810008	MACS_peak_1166	54.37	yes	no	no
chr11	114945462	114945911	MACS_peak_1167	58.53	yes	no	no
chr11	114983883	114984317	MACS_peak_1168	58.64	yes	no	no
chr11	115062601	115063206	MACS_peak_1169	111.87	yes	no	no
chr11	115577821	115578320	MACS_peak_1171	50.82	yes	no	no
chr11	115841791	115842783	MACS_peak_1173	64.27	yes	no	no
chr11	116199046	116199484	MACS_peak_1174	54.94	yes	no	no
chr11	116206637	116207137	MACS_peak_1175	87.67	yes	no	no
chr11	116377170	116377553	MACS_peak_1176	52.59	yes	no	no
chr11	116533816	116534480	MACS_peak_1177	70.04	yes	no	no
chr11	117222299	117223014	MACS_peak_1181	56.74	yes	no	no
chr11	117407685	117408263	MACS_peak_1184	71.77	yes	no	no
chr11	117828811	117829565	MACS_peak_1186	119.99	yes	no	no
chr11	118193589	118194311	MACS_peak_1187	55.47	yes	no	no
chr11	118399560	118401029	MACS_peak_1188	74.33	yes	no	no
chr11	118409454	118410254	MACS_peak_1189	64.78	yes	no	no
chr11	118418207	118418433	MACS_peak_1190	52.21	yes	no	no
chr11	119407694	119408499	MACS_peak_1191	66.58	yes	no	no
chr11	120093099	120093690	MACS_peak_1192	52.85	yes	no	no
chr11	120738125	120738798	MACS_peak_1197	54.41	yes	no	no
chr11	121421392	121421745	MACS_peak_1198	50.91	yes	no	no
chr11	121653575	121653861	MACS_peak_1200	53.77	yes	no	no
chr12	3188237	3188489	MACS_peak_1202	70.26	yes	no	no
chr12	3960642	3961059	MACS_peak_1204	57.77	yes	no	no
chr12	4793980	4794504	MACS_peak_1207	52.45	yes	no	no
chr12	8381910	8382485	MACS_peak_1209	52.77	yes	no	no
chr12	9256080	9256477	MACS_peak_1210	60.19	yes	no	no
chr12	11089000	11089322	MACS_peak_1211	73.69	yes	no	no
chr12	11367984	11368380	MACS_peak_1213	51.62	yes	no	no
chr12	12488111	12488463	MACS_peak_1214	79.46	yes	no	no
chr12	12765417	12765981	MACS_peak_1216	67.35	yes	no	no
chr12	12986810	12987317	MACS_peak_1217	78.99	yes	no	no
chr12	13125057	13125408	MACS_peak_1219	53.32	yes	no	no
chr12	16046778	16047190	MACS_peak_1220	63.52	yes	no	no
chr12	16582939	16583427	MACS_peak_1222	56.71	yes	no	no
chr12	16800787	16801199	MACS_peak_1223	61.04	yes	no	no
chr12	16828361	16829001	MACS_peak_1224	59.14	yes	no	no
chr12	21053755	21054157	MACS_peak_1227	51.1	yes	no	no
chr12	21237657	21238089	MACS_peak_1228	51.06	yes	no	no
chr12	21500958	21501346	MACS_peak_1229	50.78	yes	no	no
chr12	24892566	24893064	MACS_peak_1232	76.45	yes	no	no
chr12	24934923	24935386	MACS_peak_1233	63.76	yes	no	no
chr12	25441665	25441929	MACS_peak_1234	61.13	yes	no	no
chr12	26068711	26069140	MACS_peak_1235	72.95	yes	no	no
chr12	28889910	28890228	MACS_peak_1239	58.27	yes	no	no
chr12	29048990	29049521	MACS_peak_1240	50.2	yes	no	no
chr12	29945392	29945884	MACS_peak_1243	58.89	yes	no	no
chr12	31917082	31917581	MACS_peak_1249	51.11	yes	no	no
chr12	32039235	32039673	MACS_peak_1250	54.15	yes	no	no
chr12	32163164	32163472	MACS_peak_1254	57.64	yes	no	no
chr12	32783702	32784017	MACS_peak_1255	53.58	yes	no	no
chr12	33301860	33302391	MACS_peak_1256	63.93	yes	no	no
chr12	35313045	35313515	MACS_peak_1260	53.77	yes	no	no
chr12	36332776	36333247	MACS_peak_1261	51.52	yes	no	no
chr12	36600361	36600796	MACS_peak_1262	51.24	yes	no	no
chr12	39326911	39327200	MACS_peak_1263	63.11	yes	no	no
chr12	40851688	40852124	MACS_peak_1264	57.91	yes	no	no
chr12	42293391	42293855	MACS_peak_1265	54.26	yes	no	no
chr12	45831766	45832043	MACS_peak_1267	64.29	yes	no	no
chr12	46094371	46094706	MACS_peak_1268	51.11	yes	no	no
chr12	46215220	46215749	MACS_peak_1269	54.05	yes	no	no
chr12	47622893	47623310	MACS_peak_1273	58.31	yes	no	no
chr12	51370432	51370833	MACS_peak_1275	57.49	yes	no	no
chr12	51841893	51842477	MACS_peak_1278	87.01	yes	no	no
chr12	51844676	51845419	MACS_peak_1279	56.98	yes	no	no
chr12	52095409	52095671	MACS_peak_1280	75.19	yes	no	no
chr12	52146610	52147105	MACS_peak_1281	99.11	yes	no	no
chr12	52479425	52479841	MACS_peak_1283	66.91	yes	no	no
chr12	52503313	52503663	MACS_peak_1284	67.81	yes	no	no
chr12	52598233	52598648	MACS_peak_1285	56.37	yes	no	no
chr12	52971949	52972243	MACS_peak_1287	53.77	yes	no	no
chr12	55073346	55074039	MACS_peak_1290	51.2	yes	no	no
chr12	55604279	55604920	MACS_peak_1291	87.64	yes	no	no
chr12	56303315	56303774	MACS_peak_1292	56.63	yes	no	no
chr12	57373961	57374457	MACS_peak_1293	59.01	yes	no	no
chr12	58919390	58919913	MACS_peak_1295	61.49	yes	no	no
chr12	62330561	62330957	MACS_peak_1296	51.62	yes	no	no
chr12	67241210	67241606	MACS_peak_1297	51.62	yes	no	no
chr12	67676402	67676704	MACS_peak_1298	53.77	yes	no	no
chr12	69456704	69457033	MACS_peak_1300	55.21	yes	no	no
chr12	69502565	69502796	MACS_peak_1301	56.53	yes	no	no
chr12	69653775	69654458	MACS_peak_1303	61.34	yes	no	no
chr12	69680930	69681361	MACS_peak_1304	54.82	yes	no	no
chr12	71646160	71646535	MACS_peak_1308	87.82	yes	no	no
chr12	72279508	72280191	MACS_peak_1309	56.2	yes	no	no
chr12	72622758	72623456	MACS_peak_1311	114.1	yes	no	no
chr12	72696176	72696584	MACS_peak_1312	51.65	yes	no	no
chr12	72790402	72791193	MACS_peak_1313	50.61	yes	no	no
chr12	73009455	73010203	MACS_peak_1314	66.53	yes	no	no
chr12	73153746	73154141	MACS_peak_1315	55.89	yes	no	no
chr12	74143925	74144245	MACS_peak_1317	50.92	yes	no	no
chr12	74571928	74572280	MACS_peak_1318	51.02	yes	no	no
chr12	75299844	75300360	MACS_peak_1320	51.57	yes	no	no
chr12	75543313	75543713	MACS_peak_1321	52.44	yes	no	no
chr12	76318498	76319251	MACS_peak_1323	158.82	yes	no	no
chr12	76342230	76342603	MACS_peak_1324	51.63	yes	no	no
chr12	76532967	76533309	MACS_peak_1326	50.33	yes	no	no
chr12	76673543	76674298	MACS_peak_1328	69.81	yes	no	no
chr12	77095339	77095691	MACS_peak_1329	54.82	yes	no	no
chr12	78170211	78170832	MACS_peak_1332	120.81	yes	no	no
chr12	78560998	78561386	MACS_peak_1333	51.96	yes	no	no
chr12	78918233	78918673	MACS_peak_1334	62.25	yes	no	no
chr12	79067596	79068014	MACS_peak_1336	51.52	yes	no	no
chr12	79993557	79994351	MACS_peak_1339	112.14	yes	no	no
chr12	81108484	81109112	MACS_peak_1343	61.02	yes	no	no
chr12	81241158	81241668	MACS_peak_1344	67.02	yes	no	no
chr12	81302781	81303445	MACS_peak_1346	99.89	yes	no	no
chr12	81532377	81533214	MACS_peak_1347	59.97	yes	no	no
chr12	83517494	83518077	MACS_peak_1352	79.6	yes	no	no
chr12	83631525	83632416	MACS_peak_1353	64.76	yes	no	no
chr12	84167267	84167731	MACS_peak_1354	52.01	yes	no	no
chr12	84175522	84176276	MACS_peak_1355	88.25	yes	no	no
chr12	84358706	84359150	MACS_peak_1357	100.18	yes	no	no
chr12	84561393	84561910	MACS_peak_1358	51.33	yes	no	no
chr12	84819099	84819732	MACS_peak_1360	71.58	yes	no	no
chr12	85386557	85386841	MACS_peak_1362	53.26	yes	no	no
chr12	85430345	85430936	MACS_peak_1363	52.16	yes	no	no
chr12	85600221	85600957	MACS_peak_1364	59.52	yes	no	no
chr12	87569647	87569957	MACS_peak_1367	56.53	yes	no	no
chr12	89721016	89721287	MACS_peak_1370	64.71	yes	no	no
chr12	91277755	91278298	MACS_peak_1371	56.92	yes	no	no
chr12	91901479	91901961	MACS_peak_1372	54.14	yes	no	no
chr12	93885960	93886291	MACS_peak_1373	57.83	yes	no	no
chr12	95196874	95197444	MACS_peak_1374	61.36	yes	no	no
chr12	95843816	95844299	MACS_peak_1376	52.6	yes	no	no
chr12	98552689	98553040	MACS_peak_1377	55.42	yes	no	no
chr12	98613479	98613717	MACS_peak_1378	62.92	yes	no	no
chr12	98785519	98785967	MACS_peak_1379	55.23	yes	no	no
chr12	99964550	99965384	MACS_peak_1383	52.62	yes	no	no
chr12	100553259	100553763	MACS_peak_1385	52.54	yes	no	no
chr12	100785160	100786007	MACS_peak_1386	66.72	yes	no	no
chr12	101105194	101105898	MACS_peak_1387	52.71	yes	no	no
chr12	101752717	101753180	MACS_peak_1388	55.89	yes	no	no
chr12	102147602	102148084	MACS_peak_1389	76.81	yes	no	no
chr12	102312757	102313042	MACS_peak_1392	56.34	yes	no	no
chr12	102584145	102584824	MACS_peak_1394	50.84	yes	no	no
chr12	103229009	103229674	MACS_peak_1396	59.53	yes	no	no
chr12	104550870	104551391	MACS_peak_1398	55.08	yes	no	no
chr12	105531955	105532375	MACS_peak_1402	51.59	yes	no	no
chr12	106184990	106185591	MACS_peak_1406	62.95	yes	no	no
chr12	106344094	106344414	MACS_peak_1407	55.23	yes	no	no
chr12	107942030	107942864	MACS_peak_1411	67.03	yes	no	no
chr12	108697695	108698338	MACS_peak_1413	51.21	yes	no	no
chr12	108820360	108820753	MACS_peak_1414	50.54	yes	no	no
chr12	109178757	109179259	MACS_peak_1415	60.16	yes	no	no
chr12	109458098	109458391	MACS_peak_1417	68.77	yes	no	no
chr12	109883459	109883972	MACS_peak_1419	64.05	yes	no	no
chr12	110426579	110427423	MACS_peak_1421	66.82	yes	no	no
chr12	110599519	110599791	MACS_peak_1422	52.4	yes	no	no
chr12	110836933	110837378	MACS_peak_1423	50.25	yes	no	no
chr12	111190962	111191572	MACS_peak_1424	51.25	yes	no	no
chr12	111575422	111575808	MACS_peak_1428	58.45	yes	no	no
chr12	111896691	111897297	MACS_peak_1429	57.75	yes	no	no
chr12	112163753	112164664	MACS_peak_1432	75.94	yes	no	no
chr12	112219675	112220365	MACS_peak_1433	86.35	yes	no	no
chr12	112599038	112599789	MACS_peak_1435	59.68	yes	no	no
chr12	112746833	112747259	MACS_peak_1436	51.93	yes	no	no
chr12	112950100	112950497	MACS_peak_1437	52.45	yes	no	no
chr12	113487790	113487997	MACS_peak_1438	80.55	yes	no	no
chr12	114424729	114425160	MACS_peak_1439	72.74	yes	no	no
chr12	116280410	116280714	MACS_peak_1440	51.18	yes	no	no
chr12	116662354	116662871	MACS_peak_1441	58.56	yes	no	no
chr12	117007117	117008143	MACS_peak_1442	81.77	yes	no	no
chr12	117301049	117301468	MACS_peak_1443	70.84	yes	no	no
chr12	117588324	117588735	MACS_peak_1447	55.74	yes	no	no
chr12	118438951	118439310	MACS_peak_1450	63.26	yes	no	no
chr12	118529924	118530654	MACS_peak_1451	50.09	yes	no	no
chr12	118595044	118595417	MACS_peak_1452	58.07	yes	no	no
chr13	3750719	3751438	MACS_peak_1453	88.14	yes	no	no
chr13	4534010	4534553	MACS_peak_1454	59.61	yes	no	no
chr13	5700748	5701221	MACS_peak_1455	72.5	yes	no	no
chr13	5824119	5825125	MACS_peak_1457	52.72	yes	no	no
chr13	5860487	5861009	MACS_peak_1458	52.98	yes	no	no
chr13	6230343	6230797	MACS_peak_1459	53.12	yes	no	no
chr13	6311876	6312417	MACS_peak_1460	57.85	yes	no	no
chr13	6494194	6494674	MACS_peak_1461	50.73	yes	no	no
chr13	6642309	6642912	MACS_peak_1462	61.53	yes	no	no
chr13	6900271	6900633	MACS_peak_1463	70.97	yes	no	no
chr13	8920484	8920809	MACS_peak_1467	54.01	yes	no	no
chr13	9164350	9164726	MACS_peak_1469	53.4	yes	no	no
chr13	9666902	9667293	MACS_peak_1470	53.16	yes	no	no
chr13	10219964	10220394	MACS_peak_1471	50.68	yes	no	no
chr13	11179168	11179544	MACS_peak_1472	50.96	yes	no	no
chr13	12313465	12313965	MACS_peak_1474	54.47	yes	no	no
chr13	13568782	13569493	MACS_peak_1475	64.93	yes	no	no
chr13	14522351	14523119	MACS_peak_1476	52.96	yes	no	no
chr13	14810130	14810411	MACS_peak_1477	60.14	yes	no	no
chr13	16031671	16032112	MACS_peak_1478	56.57	yes	no	no
chr13	18433710	18434086	MACS_peak_1480	51.99	yes	no	no
chr13	18839599	18840037	MACS_peak_1481	56.44	yes	no	no
chr13	19413132	19413488	MACS_peak_1482	64.82	yes	no	no
chr13	19565405	19565850	MACS_peak_1483	51.65	yes	no	no
chr13	20203901	20204440	MACS_peak_1489	59.56	yes	no	no
chr13	20807713	20808223	MACS_peak_1491	50.02	yes	no	no
chr13	21418898	21419343	MACS_peak_1493	52.29	yes	no	no
chr13	21639118	21639515	MACS_peak_1494	51.18	yes	no	no
chr13	21782513	21783116	MACS_peak_1495	50.26	yes	no	no
chr13	22050547	22051403	MACS_peak_1496	51.09	yes	no	no
chr13	22179038	22179377	MACS_peak_1497	57.51	yes	no	no
chr13	22495517	22495927	MACS_peak_1498	50.43	yes	no	no
chr13	23394727	23395003	MACS_peak_1499	50.34	yes	no	no
chr13	23412296	23413223	MACS_peak_1500	59.97	yes	no	no
chr13	23459179	23459674	MACS_peak_1501	57.24	yes	no	no
chr13	23491365	23491669	MACS_peak_1502	50.34	yes	no	no
chr13	23562789	23563155	MACS_peak_1503	53.86	yes	no	no
chr13	23595807	23596531	MACS_peak_1504	54.41	yes	no	no
chr13	24884690	24885337	MACS_peak_1508	56.55	yes	no	no
chr13	25021292	25021851	MACS_peak_1510	53.77	yes	no	no
chr13	25087474	25088010	MACS_peak_1511	52.13	yes	no	no
chr13	26356815	26357476	MACS_peak_1512	76.4	yes	no	no
chr13	28629766	28630408	MACS_peak_1514	51.29	yes	no	no
chr13	28680203	28680630	MACS_peak_1515	54.07	yes	no	no
chr13	29413940	29414564	MACS_peak_1516	84.99	yes	no	no
chr13	29429565	29429960	MACS_peak_1517	51.01	yes	no	no
chr13	29688850	29689197	MACS_peak_1518	77.66	yes	no	no
chr13	29826450	29826880	MACS_peak_1519	69.87	yes	no	no
chr13	30539053	30539486	MACS_peak_1521	50.42	yes	no	no
chr13	30660129	30660801	MACS_peak_1522	57.58	yes	no	no
chr13	30982908	30983287	MACS_peak_1523	52.77	yes	no	no
chr13	31720099	31720563	MACS_peak_1524	83.96	yes	no	no
chr13	32234064	32234418	MACS_peak_1528	50.81	yes	no	no
chr13	32518652	32519065	MACS_peak_1529	71.51	yes	no	no
chr13	32778764	32779236	MACS_peak_1530	53.12	yes	no	no
chr13	34219651	34220197	MACS_peak_1532	57.11	yes	no	no
chr13	34345578	34346118	MACS_peak_1533	56.15	yes	no	no
chr13	34828063	34828678	MACS_peak_1534	59.84	yes	no	no
chr13	37666027	37666741	MACS_peak_1541	65.19	yes	no	no
chr13	37713053	37713587	MACS_peak_1542	51.5	yes	no	no
chr13	37718389	37718919	MACS_peak_1543	82.66	yes	no	no
chr13	37731053	37731396	MACS_peak_1544	50.4	yes	no	no
chr13	38026312	38026980	MACS_peak_1546	60.79	yes	no	no
chr13	38202262	38202676	MACS_peak_1548	51.12	yes	no	no
chr13	38353472	38354011	MACS_peak_1549	57.71	yes	no	no
chr13	41146279	41147176	MACS_peak_1551	68.15	yes	no	no
chr13	41248917	41249831	MACS_peak_1552	97.81	yes	no	no
chr13	41366687	41367202	MACS_peak_1553	54.86	yes	no	no
chr13	42176985	42177412	MACS_peak_1554	55.11	yes	no	no
chr13	42818116	42818691	MACS_peak_1556	60.92	yes	no	no
chr13	43146502	43146901	MACS_peak_1557	112.26	yes	no	no
chr13	43214960	43215937	MACS_peak_1561	86.01	yes	no	no
chr13	43243643	43244174	MACS_peak_1562	52.58	yes	no	no
chr13	44170258	44170970	MACS_peak_1566	64.75	yes	no	no
chr13	44295133	44295547	MACS_peak_1569	52.21	yes	no	no
chr13	44321255	44321783	MACS_peak_1570	97.44	yes	no	no
chr13	44419813	44420375	MACS_peak_1571	76.81	yes	no	no
chr13	44869517	44869739	MACS_peak_1573	89.02	yes	no	no
chr13	45007143	45007520	MACS_peak_1574	50.1	yes	no	no
chr13	45455585	45456201	MACS_peak_1576	101.48	yes	no	no
chr13	45564835	45565454	MACS_peak_1578	60.02	yes	no	no
chr13	46226115	46226548	MACS_peak_1581	52.43	yes	no	no
chr13	46307905	46308358	MACS_peak_1582	53.78	yes	no	no
chr13	46369927	46370285	MACS_peak_1583	57	yes	no	no
chr13	46571996	46572244	MACS_peak_1585	51.13	yes	no	no
chr13	48088206	48088658	MACS_peak_1586	52.97	yes	no	no
chr13	48105264	48105682	MACS_peak_1587	58.07	yes	no	no
chr13	48552411	48552782	MACS_peak_1589	65.75	yes	no	no
chr13	49393542	49394144	MACS_peak_1590	163.41	yes	no	no
chr13	50090382	50090779	MACS_peak_1591	58.19	yes	no	no
chr13	50425534	50426040	MACS_peak_1592	65.24	yes	no	no
chr13	51274565	51275092	MACS_peak_1593	60.72	yes	no	no
chr13	51833716	51834100	MACS_peak_1595	52.88	yes	no	no
chr13	51916345	51917250	MACS_peak_1599	130.39	yes	no	no
chr13	51950453	51950934	MACS_peak_1600	55.69	yes	no	no
chr13	52071370	52071663	MACS_peak_1603	52.67	yes	no	no
chr13	52078562	52079100	MACS_peak_1604	133.19	yes	no	no
chr13	52722565	52723302	MACS_peak_1606	116.66	yes	no	no
chr13	52996414	52996841	MACS_peak_1607	53.32	yes	no	no
chr13	53295246	53295622	MACS_peak_1608	50.2	yes	no	no
chr13	53340379	53340763	MACS_peak_1609	52.06	yes	no	no
chr13	53688466	53689113	MACS_peak_1610	59.29	yes	no	no
chr13	55732190	55732698	MACS_peak_1615	57.93	yes	no	no
chr13	55783677	55784103	MACS_peak_1616	66.61	yes	no	no
chr13	55855553	55855867	MACS_peak_1617	51.88	yes	no	no
chr13	56469044	56469305	MACS_peak_1618	51.18	yes	no	no
chr13	56647766	56648455	MACS_peak_1619	65.14	yes	no	no
chr13	56776269	56776806	MACS_peak_1620	55.38	yes	no	no
chr13	56805448	56806163	MACS_peak_1621	50.98	yes	no	no
chr13	57012213	57012723	MACS_peak_1622	83.5	yes	no	no
chr13	57625700	57626119	MACS_peak_1625	51.7	yes	no	no
chr13	57647368	57647956	MACS_peak_1626	81.75	yes	no	no
chr13	57858882	57859311	MACS_peak_1627	50.77	yes	no	no
chr13	57954077	57954422	MACS_peak_1628	51.77	yes	no	no
chr13	57959802	57960280	MACS_peak_1629	62.88	yes	no	no
chr13	58897959	58898434	MACS_peak_1630	50.9	yes	no	no
chr13	59292695	59293330	MACS_peak_1631	84.82	yes	no	no
chr13	59321650	59321982	MACS_peak_1632	59.21	yes	no	no
chr13	59679634	59680505	MACS_peak_1633	60.86	yes	no	no
chr13	60234569	60235151	MACS_peak_1635	52.43	yes	no	no
chr13	60807043	60807464	MACS_peak_1637	57.78	yes	no	no
chr13	62819883	62820245	MACS_peak_1639	51.72	yes	no	no
chr13	62911600	62912022	MACS_peak_1641	57.21	yes	no	no
chr13	63325208	63325488	MACS_peak_1642	52.65	yes	no	no
chr13	63825341	63825719	MACS_peak_1644	52.86	yes	no	no
chr13	63980302	63981007	MACS_peak_1646	55.12	yes	no	no
chr13	64432185	64432788	MACS_peak_1647	74.19	yes	no	no
chr13	67739770	67740053	MACS_peak_1648	65.22	yes	no	no
chr13	67813696	67813992	MACS_peak_1649	60.14	yes	no	no
chr13	67924994	67925443	MACS_peak_1650	97.63	yes	no	no
chr13	67931326	67931877	MACS_peak_1651	115.58	yes	no	no
chr13	68084252	68084703	MACS_peak_1652	51.72	yes	no	no
chr13	69457084	69457366	MACS_peak_1653	55.65	yes	no	no
chr13	69919765	69920128	MACS_peak_1655	57.04	yes	no	no
chr13	70593353	70593635	MACS_peak_1656	52.01	yes	no	no
chr13	71270671	71271091	MACS_peak_1659	57.88	yes	no	no
chr13	72209589	72210160	MACS_peak_1662	72.19	yes	no	no
chr13	72613653	72613916	MACS_peak_1664	57.47	yes	no	no
chr13	73365769	73366311	MACS_peak_1666	50.78	yes	no	no
chr13	73483972	73484552	MACS_peak_1667	66.35	yes	no	no
chr13	74349686	74350214	MACS_peak_1669	53.71	yes	no	no
chr13	76422143	76422632	MACS_peak_1671	78.02	yes	no	no
chr13	77715583	77715994	MACS_peak_1673	50.45	yes	no	no
chr13	78200284	78200734	MACS_peak_1674	52.32	yes	no	no
chr13	78737494	78737764	MACS_peak_1675	72.86	yes	no	no
chr13	79478389	79478879	MACS_peak_1676	55.35	yes	no	no
chr13	80815200	80815808	MACS_peak_1679	80.48	yes	no	no
chr13	81730464	81730765	MACS_peak_1680	59.58	yes	no	no
chr13	82509152	82509446	MACS_peak_1681	63.11	yes	no	no
chr13	83046494	83046863	MACS_peak_1682	58.48	yes	no	no
chr13	84667975	84668410	MACS_peak_1684	66.16	yes	no	no
chr13	85168545	85169010	MACS_peak_1685	50.41	yes	no	no
chr13	85683816	85684323	MACS_peak_1687	80.06	yes	no	no
chr13	85802102	85802614	MACS_peak_1688	51.91	yes	no	no
chr13	86882430	86882885	MACS_peak_1689	55.39	yes	no	no
chr13	87851872	87852488	MACS_peak_1690	64.61	yes	no	no
chr13	88322878	88323304	MACS_peak_1691	55.3	yes	no	no
chr13	88569774	88570210	MACS_peak_1692	52.18	yes	no	no
chr13	89607621	89607988	MACS_peak_1695	54.69	yes	no	no
chr13	89692562	89693266	MACS_peak_1696	106.5	yes	no	no
chr13	89767469	89768086	MACS_peak_1697	83.08	yes	no	no
chr13	91634156	91634614	MACS_peak_1699	54.75	yes	no	no
chr13	91723923	91724421	MACS_peak_1700	52.47	yes	no	no
chr13	92847995	92848387	MACS_peak_1702	61.36	yes	no	no
chr13	93633089	93633387	MACS_peak_1705	52.65	yes	no	no
chr13	93648729	93649326	MACS_peak_1706	68.89	yes	no	no
chr13	93728070	93728581	MACS_peak_1707	68.26	yes	no	no
chr13	93773701	93774157	MACS_peak_1708	52.64	yes	no	no
chr13	94337844	94338186	MACS_peak_1709	56.08	yes	no	no
chr13	94591640	94592107	MACS_peak_1710	67.26	yes	no	no
chr13	94824234	94824672	MACS_peak_1711	50.51	yes	no	no
chr13	95524454	95525359	MACS_peak_1712	141.97	yes	no	no
chr13	95657085	95657749	MACS_peak_1713	51.57	yes	no	no
chr13	96036889	96037672	MACS_peak_1719	69.23	yes	no	no
chr13	96158619	96158927	MACS_peak_1720	50.34	yes	no	no
chr13	96697634	96698264	MACS_peak_1721	56.77	yes	no	no
chr13	97071974	97072376	MACS_peak_1723	51.41	yes	no	no
chr13	97104389	97104676	MACS_peak_1724	51.91	yes	no	no
chr13	97461818	97462569	MACS_peak_1727	53.52	yes	no	no
chr13	98445266	98446114	MACS_peak_1728	50.08	yes	no	no
chr13	99515665	99516383	MACS_peak_1732	50.43	yes	no	no
chr13	99592837	99593412	MACS_peak_1733	55.94	yes	no	no
chr13	99805344	99805589	MACS_peak_1735	68.77	yes	no	no
chr13	99993143	99993633	MACS_peak_1736	75.82	yes	no	no
chr13	100104132	100104571	MACS_peak_1737	55.06	yes	no	no
chr13	100116838	100117342	MACS_peak_1738	50.39	yes	no	no
chr13	100715326	100715925	MACS_peak_1739	83.77	yes	no	no
chr13	100743635	100744246	MACS_peak_1740	67.2	yes	no	no
chr13	101692517	101692942	MACS_peak_1744	57.69	yes	no	no
chr13	101805404	101806133	MACS_peak_1745	115.47	yes	no	no
chr13	101816262	101816690	MACS_peak_1746	55.68	yes	no	no
chr13	102564680	102565156	MACS_peak_1747	56.69	yes	no	no
chr13	102573715	102574082	MACS_peak_1748	71.7	yes	no	no
chr13	103118370	103118646	MACS_peak_1749	56.53	yes	no	no
chr13	103412738	103413198	MACS_peak_1753	101.55	yes	no	no
chr13	103506633	103507083	MACS_peak_1754	51	yes	no	no
chr13	104505997	104506393	MACS_peak_1756	60.31	yes	no	no
chr13	104610986	104611362	MACS_peak_1757	66.91	yes	no	no
chr13	104878313	104878940	MACS_peak_1758	63.24	yes	no	no
chr13	105520213	105520575	MACS_peak_1759	68.53	yes	no	no
chr13	106938701	106939119	MACS_peak_1761	50.68	yes	no	no
chr13	107778907	107779185	MACS_peak_1764	74.01	yes	no	no
chr13	109651713	109652383	MACS_peak_1768	57.4	yes	no	no
chr13	110375458	110375771	MACS_peak_1770	50.01	yes	no	no
chr13	111149141	111149828	MACS_peak_1771	51.51	yes	no	no
chr13	111595769	111596101	MACS_peak_1772	51.2	yes	no	no
chr13	111659909	111660578	MACS_peak_1773	57.38	yes	no	no
chr13	112088226	112088954	MACS_peak_1775	66.8	yes	no	no
chr13	112486230	112486691	MACS_peak_1776	52.1	yes	no	no
chr13	112835018	112835582	MACS_peak_1777	50.7	yes	no	no
chr13	113343541	113344272	MACS_peak_1779	61.8	yes	no	no
chr13	113415708	113416183	MACS_peak_1780	51.11	yes	no	no
chr13	113517720	113518245	MACS_peak_1781	57.46	yes	no	no
chr13	113616941	113617797	MACS_peak_1782	51.38	yes	no	no
chr13	114075040	114075724	MACS_peak_1784	50.95	yes	no	no
chr13	114382192	114382572	MACS_peak_1785	50.68	yes	no	no
chr13	115090487	115091003	MACS_peak_1786	70.78	yes	no	no
chr13	115135652	115136011	MACS_peak_1787	54.59	yes	no	no
chr13	115159066	115159817	MACS_peak_1788	65.11	yes	no	no
chr13	115549624	115550120	MACS_peak_1789	53.19	yes	no	no
chr13	116313575	116313905	MACS_peak_1790	52.37	yes	no	no
chr13	117236950	117237430	MACS_peak_1791	50.73	yes	no	no
chr13	117431188	117431797	MACS_peak_1792	59.85	yes	no	no
chr13	118086358	118086793	MACS_peak_1793	58.54	yes	no	no
chr13	118194008	118194380	MACS_peak_1794	55.13	yes	no	no
chr13	118714591	118715041	MACS_peak_1797	56.15	yes	no	no
chr13	118986395	118986856	MACS_peak_1800	50.78	yes	no	no
chr13	120027394	120027763	MACS_peak_1802	83.91	yes	no	no
chr14	4153026	4153524	MACS_peak_1803	72.18	yes	no	no
chr14	5901079	5901347	MACS_peak_1804	52.67	yes	no	no
chr14	5934996	5935410	MACS_peak_1805	56.28	yes	no	no
chr14	5987235	5987570	MACS_peak_1806	77.39	yes	no	no
chr14	6482123	6482629	MACS_peak_1807	72.14	yes	no	no
chr14	8448350	8448819	MACS_peak_1808	57.38	yes	no	no
chr14	9304758	9305202	MACS_peak_1809	53.64	yes	no	no
chr14	9686338	9686804	MACS_peak_1811	54.49	yes	no	no
chr14	11047356	11047663	MACS_peak_1812	99.77	yes	no	no
chr14	13333514	13333897	MACS_peak_1815	52.76	yes	no	no
chr14	15325226	15325678	MACS_peak_1816	55.25	yes	no	no
chr14	15905982	15906582	MACS_peak_1817	58.08	yes	no	no
chr14	16546515	16546969	MACS_peak_1818	50.85	yes	no	no
chr14	17486366	17486838	MACS_peak_1819	54	yes	no	no
chr14	17636466	17636747	MACS_peak_1820	50.34	yes	no	no
chr14	17670960	17671418	MACS_peak_1821	50.35	yes	no	no
chr14	17709234	17709628	MACS_peak_1822	74.25	yes	no	no
chr14	19607642	19607949	MACS_peak_1824	56.53	yes	no	no
chr14	19723026	19723481	MACS_peak_1826	72.94	yes	no	no
chr14	20200546	20200787	MACS_peak_1827	66.59	yes	no	no
chr14	20588631	20589147	MACS_peak_1828	56.1	yes	no	no
chr14	20809450	20810136	MACS_peak_1829	74.88	yes	no	no
chr14	21696104	21696853	MACS_peak_1831	67.44	yes	no	no
chr14	22172941	22173294	MACS_peak_1833	62.39	yes	no	no
chr14	22561033	22561463	MACS_peak_1834	52.69	yes	no	no
chr14	24140236	24140813	MACS_peak_1837	62.12	yes	no	no
chr14	24227026	24227385	MACS_peak_1838	57.83	yes	no	no
chr14	24734629	24735235	MACS_peak_1839	52.62	yes	no	no
chr14	25292580	25292958	MACS_peak_1840	57.75	yes	no	no
chr14	25304354	25305106	MACS_peak_1841	71.99	yes	no	no
chr14	25516590	25517591	MACS_peak_1842	50.42	yes	no	no
chr14	25816466	25816902	MACS_peak_1844	51.18	yes	no	no
chr14	26296804	26297301	MACS_peak_1845	51.29	yes	no	no
chr14	26454965	26455271	MACS_peak_1846	55.78	yes	no	no
chr14	26980951	26981493	MACS_peak_1847	52.13	yes	no	no
chr14	27118442	27118876	MACS_peak_1850	54.07	yes	no	no
chr14	27654441	27654943	MACS_peak_1852	54.3	yes	no	no
chr14	27906222	27906641	MACS_peak_1853	62.27	yes	no	no
chr14	28310539	28310950	MACS_peak_1854	95.39	yes	no	no
chr14	28471819	28472234	MACS_peak_1856	50.1	yes	no	no
chr14	29650318	29650701	MACS_peak_1858	61.98	yes	no	no
chr14	29720031	29720605	MACS_peak_1859	76.63	yes	no	no
chr14	30276546	30277057	MACS_peak_1861	57.11	yes	no	no
chr14	30620020	30620524	MACS_peak_1862	69.69	yes	no	no
chr14	30765865	30766326	MACS_peak_1863	74.59	yes	no	no
chr14	33431248	33431620	MACS_peak_1867	151.72	yes	no	no
chr14	33952285	33952814	MACS_peak_1868	55.3	yes	no	no
chr14	34889381	34889624	MACS_peak_1871	70.15	yes	no	no
chr14	35176101	35176580	MACS_peak_1872	53.45	yes	no	no
chr14	36193415	36194074	MACS_peak_1873	63.74	yes	no	no
chr14	36695235	36695548	MACS_peak_1875	59.8	yes	no	no
chr14	37728361	37728961	MACS_peak_1876	82.24	yes	no	no
chr14	38601457	38601933	MACS_peak_1877	59.42	yes	no	no
chr14	41025539	41025993	MACS_peak_1878	55.81	yes	no	no
chr14	41066295	41066769	MACS_peak_1879	54.64	yes	no	no
chr14	45364788	45365277	MACS_peak_1880	63.22	yes	no	no
chr14	45424761	45425055	MACS_peak_1881	52.88	yes	no	no
chr14	46136948	46137262	MACS_peak_1883	60.63	yes	no	no
chr14	46174094	46174558	MACS_peak_1884	53.94	yes	no	no
chr14	46578419	46579240	MACS_peak_1887	66.85	yes	no	no
chr14	46678993	46679391	MACS_peak_1889	68.89	yes	no	no
chr14	47356523	47356893	MACS_peak_1892	55.6	yes	no	no
chr14	47427047	47427490	MACS_peak_1893	50.57	yes	no	no
chr14	48348187	48348519	MACS_peak_1898	55.99	yes	no	no
chr14	48651168	48651769	MACS_peak_1900	68.63	yes	no	no
chr14	49231706	49232060	MACS_peak_1901	52.46	yes	no	no
chr14	50340531	50340914	MACS_peak_1902	53.08	yes	no	no
chr14	50362676	50363368	MACS_peak_1903	56.39	yes	no	no
chr14	52103823	52104422	MACS_peak_1905	55.14	yes	no	no
chr14	54249883	54250531	MACS_peak_1906	63.83	yes	no	no
chr14	54457796	54458042	MACS_peak_1907	58.02	yes	no	no
chr14	54752761	54753142	MACS_peak_1910	50.58	yes	no	no
chr14	55491310	55492024	MACS_peak_1913	52.88	yes	no	no
chr14	55524596	55525207	MACS_peak_1914	59.95	yes	no	no
chr14	55618632	55619247	MACS_peak_1915	52.32	yes	no	no
chr14	56041744	56042274	MACS_peak_1917	97.41	yes	no	no
chr14	56337023	56337555	MACS_peak_1918	63.68	yes	no	no
chr14	57225151	57225722	MACS_peak_1919	68.89	yes	no	no
chr14	57436065	57436628	MACS_peak_1920	57.81	yes	no	no
chr14	58023756	58024288	MACS_peak_1922	53.8	yes	no	no
chr14	58027149	58027472	MACS_peak_1923	51.47	yes	no	no
chr14	58259190	58259831	MACS_peak_1924	54.48	yes	no	no
chr14	59040736	59041126	MACS_peak_1925	56.37	yes	no	no
chr14	60287431	60288365	MACS_peak_1927	57.18	yes	no	no
chr14	60392509	60392951	MACS_peak_1928	56.09	yes	no	no
chr14	60511030	60511509	MACS_peak_1929	65.96	yes	no	no
chr14	61781854	61782277	MACS_peak_1931	57.58	yes	no	no
chr14	61953605	61954055	MACS_peak_1932	50.31	yes	no	no
chr14	62760938	62761338	MACS_peak_1933	55.27	yes	no	no
chr14	62780502	62781262	MACS_peak_1934	102.17	yes	no	no
chr14	62868365	62868608	MACS_peak_1935	55.07	yes	no	no
chr14	63054758	63055163	MACS_peak_1936	61.94	yes	no	no
chr14	63913817	63914296	MACS_peak_1941	107.48	yes	no	no
chr14	63922028	63922711	MACS_peak_1942	51.61	yes	no	no
chr14	63992352	63992985	MACS_peak_1944	59.8	yes	no	no
chr14	64046330	64047069	MACS_peak_1946	76.23	yes	no	no
chr14	64070670	64071293	MACS_peak_1947	59.64	yes	no	no
chr14	64872193	64872817	MACS_peak_1948	77.86	yes	no	no
chr14	65209834	65210169	MACS_peak_1950	59.69	yes	no	no
chr14	65491689	65492211	MACS_peak_1952	149.69	yes	no	no
chr14	65800713	65801275	MACS_peak_1954	52.83	yes	no	no
chr14	65805610	65806426	MACS_peak_1955	56.18	yes	no	no
chr14	66568538	66569361	MACS_peak_1956	53.39	yes	no	no
chr14	67263371	67263991	MACS_peak_1958	71.48	yes	no	no
chr14	67526580	67526896	MACS_peak_1959	54.98	yes	no	no
chr14	67530663	67531120	MACS_peak_1960	50.43	yes	no	no
chr14	69840283	69840667	MACS_peak_1961	51.17	yes	no	no
chr14	70159722	70160726	MACS_peak_1963	55.36	yes	no	no
chr14	70623638	70624231	MACS_peak_1964	69.5	yes	no	no
chr14	71041139	71041490	MACS_peak_1965	61.04	yes	no	no
chr14	72371773	72372253	MACS_peak_1969	105.2	yes	no	no
chr14	73451097	73451756	MACS_peak_1971	51.01	yes	no	no
chr14	73524612	73525042	MACS_peak_1972	60.52	yes	no	no
chr14	74845706	74846040	MACS_peak_1973	52.98	yes	no	no
chr14	75517272	75517664	MACS_peak_1975	54.14	yes	no	no
chr14	76248382	76248698	MACS_peak_1976	50.47	yes	no	no
chr14	76532904	76533594	MACS_peak_1977	53.04	yes	no	no
chr14	76762263	76763113	MACS_peak_1979	54.38	yes	no	no
chr14	76851352	76851949	MACS_peak_1981	76.84	yes	no	no
chr14	76912629	76913140	MACS_peak_1982	83.9	yes	no	no
chr14	77574486	77574883	MACS_peak_1984	50.09	yes	no	no
chr14	77876378	77876704	MACS_peak_1985	50.29	yes	no	no
chr14	78377647	78378033	MACS_peak_1986	70.82	yes	no	no
chr14	78684061	78684676	MACS_peak_1987	52.58	yes	no	no
chr14	79822626	79822892	MACS_peak_1989	51.18	yes	no	no
chr14	84017327	84017710	MACS_peak_1990	61.98	yes	no	no
chr14	86659350	86659718	MACS_peak_1991	52.75	yes	no	no
chr14	89253422	89253935	MACS_peak_1994	57.52	yes	no	no
chr14	90308437	90308786	MACS_peak_1995	72.73	yes	no	no
chr14	91352604	91353031	MACS_peak_1996	52.96	yes	no	no
chr14	92193466	92193914	MACS_peak_1997	53.26	yes	no	no
chr14	93668263	93668617	MACS_peak_1998	55.13	yes	no	no
chr14	94289359	94289860	MACS_peak_1999	51.39	yes	no	no
chr14	94369445	94369787	MACS_peak_2000	51.31	yes	no	no
chr14	94768293	94768690	MACS_peak_2001	60.59	yes	no	no
chr14	94959853	94960269	MACS_peak_2002	68.06	yes	no	no
chr14	94965108	94965400	MACS_peak_2003	57.47	yes	no	no
chr14	95539940	95540311	MACS_peak_2004	57.23	yes	no	no
chr14	98365982	98366422	MACS_peak_2005	58.07	yes	no	no
chr14	98407115	98407632	MACS_peak_2006	51.48	yes	no	no
chr14	99847344	99847942	MACS_peak_2007	77.29	yes	no	no
chr14	100086711	100087156	MACS_peak_2008	57.61	yes	no	no
chr14	100937478	100937977	MACS_peak_2009	54.5	yes	no	no
chr14	101759451	101760053	MACS_peak_2011	56.52	yes	no	no
chr14	103141816	103142208	MACS_peak_2015	61.08	yes	no	no
chr14	104097663	104098120	MACS_peak_2017	72.83	yes	no	no
chr14	104293802	104294256	MACS_peak_2018	50.67	yes	no	no
chr14	104421634	104421977	MACS_peak_2019	50.3	yes	no	no
chr14	104715564	104715888	MACS_peak_2020	59.43	yes	no	no
chr14	105360578	105360917	MACS_peak_2021	66.84	yes	no	no
chr14	106860341	106860672	MACS_peak_2022	72.36	yes	no	no
chr14	108158835	108159164	MACS_peak_2023	53.59	yes	no	no
chr14	108763291	108763748	MACS_peak_2024	55.22	yes	no	no
chr14	108913848	108914339	MACS_peak_2025	82.38	yes	no	no
chr14	110244560	110245044	MACS_peak_2026	53.06	yes	no	no
chr14	113004505	113004951	MACS_peak_2027	51.33	yes	no	no
chr14	113850582	113851034	MACS_peak_2028	55.64	yes	no	no
chr14	114714459	114714882	MACS_peak_2029	57.98	yes	no	no
chr14	114736664	114737085	MACS_peak_2030	66.36	yes	no	no
chr14	114945641	114946002	MACS_peak_2031	59.32	yes	no	no
chr14	115647839	115648225	MACS_peak_2032	52.5	yes	no	no
chr14	116013591	116014112	MACS_peak_2035	59.1	yes	no	no
chr14	116926890	116927357	MACS_peak_2036	52.53	yes	no	no
chr14	118308064	118308395	MACS_peak_2038	52.43	yes	no	no
chr14	118493781	118494083	MACS_peak_2039	57.64	yes	no	no
chr14	119238024	119238454	MACS_peak_2042	66.65	yes	no	no
chr14	119717787	119718400	MACS_peak_2043	54.7	yes	no	no
chr14	120624675	120625346	MACS_peak_2045	74.7	yes	no	no
chr14	120637313	120637866	MACS_peak_2046	53.73	yes	no	no
chr14	121355415	121356417	MACS_peak_2048	88.12	yes	no	no
chr14	121504725	121505534	MACS_peak_2050	60.36	yes	no	no
chr14	122568898	122569129	MACS_peak_2052	52.4	yes	no	no
chr14	122766375	122766817	MACS_peak_2053	70.47	yes	no	no
chr14	123081020	123081484	MACS_peak_2054	82.95	yes	no	no
chr14	123517890	123518233	MACS_peak_2055	51.98	yes	no	no
chr14	123708987	123709414	MACS_peak_2056	50.94	yes	no	no
chr14	123746682	123747032	MACS_peak_2057	51.46	yes	no	no
chr14	123844276	123844784	MACS_peak_2058	50.87	yes	no	no
chr15	4011273	4011633	MACS_peak_2060	66.46	yes	no	no
chr15	4227997	4228406	MACS_peak_2061	68.78	yes	no	no
chr15	5508455	5508979	MACS_peak_2062	53.15	yes	no	no
chr15	6134846	6135217	MACS_peak_2063	58.27	yes	no	no
chr15	7058277	7058630	MACS_peak_2065	59.28	yes	no	no
chr15	7196169	7196551	MACS_peak_2067	50.42	yes	no	no
chr15	8658095	8658610	MACS_peak_2068	52.39	yes	no	no
chr15	9188882	9189385	MACS_peak_2070	59.69	yes	no	no
chr15	9888085	9888481	MACS_peak_2071	65.42	yes	no	no
chr15	9964165	9964564	MACS_peak_2072	51.01	yes	no	no
chr15	10150775	10151215	MACS_peak_2073	50.33	yes	no	no
chr15	10723503	10723979	MACS_peak_2075	51.66	yes	no	no
chr15	11389802	11390276	MACS_peak_2077	60.65	yes	no	no
chr15	11739821	11740199	MACS_peak_2078	51.75	yes	no	no
chr15	12144995	12145277	MACS_peak_2079	53.77	yes	no	no
chr15	12153563	12154029	MACS_peak_2080	60.3	yes	no	no
chr15	12873014	12873383	MACS_peak_2081	50.92	yes	no	no
chr15	14214221	14214483	MACS_peak_2082	67.46	yes	no	no
chr15	14307617	14308028	MACS_peak_2083	59.26	yes	no	no
chr15	15477743	15478034	MACS_peak_2084	130.17	yes	no	no
chr15	15863071	15863328	MACS_peak_2085	67.46	yes	no	no
chr15	16676786	16677102	MACS_peak_2086	59.1	yes	no	no
chr15	20389513	20389832	MACS_peak_2087	54.65	yes	no	no
chr15	21978638	21979024	MACS_peak_2089	52.5	yes	no	no
chr15	24515554	24515962	MACS_peak_2090	54.67	yes	no	no
chr15	24973517	24973959	MACS_peak_2091	56.09	yes	no	no
chr15	25219692	25220079	MACS_peak_2092	53.77	yes	no	no
chr15	25470215	25470529	MACS_peak_2094	73.41	yes	no	no
chr15	25494292	25494815	MACS_peak_2095	54.14	yes	no	no
chr15	25650172	25650869	MACS_peak_2097	87.83	yes	no	no
chr15	25781660	25781881	MACS_peak_2098	94.4	yes	no	no
chr15	25910285	25910677	MACS_peak_2099	59.08	yes	no	no
chr15	27246203	27246778	MACS_peak_2100	85.85	yes	no	no
chr15	27453044	27453623	MACS_peak_2101	60.57	yes	no	no
chr15	27987967	27988561	MACS_peak_2102	79.5	yes	no	no
chr15	28020337	28021029	MACS_peak_2103	54.85	yes	no	no
chr15	28483544	28483872	MACS_peak_2104	50.08	yes	no	no
chr15	29437858	29438319	MACS_peak_2105	54.07	yes	no	no
chr15	29442820	29443341	MACS_peak_2106	55.76	yes	no	no
chr15	30119507	30119851	MACS_peak_2107	56.48	yes	no	no
chr15	30465529	30465922	MACS_peak_2108	51.52	yes	no	no
chr15	31270239	31270512	MACS_peak_2109	61.21	yes	no	no
chr15	31417783	31418464	MACS_peak_2110	63.03	yes	no	no
chr15	31956379	31956861	MACS_peak_2111	53.22	yes	no	no
chr15	32483922	32484362	MACS_peak_2112	53.98	yes	no	no
chr15	33897178	33897829	MACS_peak_2114	57.45	yes	no	no
chr15	33976493	33976939	MACS_peak_2115	74.44	yes	no	no
chr15	34153734	34154300	MACS_peak_2116	53.57	yes	no	no
chr15	34795085	34795417	MACS_peak_2117	55.25	yes	no	no
chr15	35651151	35651585	MACS_peak_2121	50.34	yes	no	no
chr15	36487031	36487396	MACS_peak_2124	56.16	yes	no	no
chr15	36532217	36532679	MACS_peak_2125	52.15	yes	no	no
chr15	36537205	36537650	MACS_peak_2126	77.67	yes	no	no
chr15	36669482	36670103	MACS_peak_2128	77.21	yes	no	no
chr15	36875891	36876515	MACS_peak_2129	52	yes	no	no
chr15	37072434	37072838	MACS_peak_2131	50.93	yes	no	no
chr15	37886156	37886579	MACS_peak_2132	75.04	yes	no	no
chr15	38060955	38061379	MACS_peak_2133	61.74	yes	no	no
chr15	38075050	38075473	MACS_peak_2134	51.9	yes	no	no
chr15	38702445	38702897	MACS_peak_2140	73.29	yes	no	no
chr15	39187461	39188138	MACS_peak_2141	54.9	yes	no	no
chr15	39306659	39307146	MACS_peak_2142	70.38	yes	no	no
chr15	40761643	40762105	MACS_peak_2143	75.99	yes	no	no
chr15	41838198	41838658	MACS_peak_2146	57.17	yes	no	no
chr15	44462645	44463024	MACS_peak_2149	51.39	yes	no	no
chr15	44484689	44485152	MACS_peak_2150	74.36	yes	no	no
chr15	46479971	46480762	MACS_peak_2151	71.84	yes	no	no
chr15	46546173	46546535	MACS_peak_2152	83.77	yes	no	no
chr15	47045995	47046546	MACS_peak_2153	64.75	yes	no	no
chr15	51865373	51865724	MACS_peak_2157	79.61	yes	no	no
chr15	52017867	52018386	MACS_peak_2158	54.87	yes	no	no
chr15	52246039	52246434	MACS_peak_2159	60.79	yes	no	no
chr15	52382845	52383337	MACS_peak_2160	58.05	yes	no	no
chr15	53058057	53058444	MACS_peak_2161	67.97	yes	no	no
chr15	54291154	54291560	MACS_peak_2162	59.73	yes	no	no
chr15	55296393	55296860	MACS_peak_2163	59.51	yes	no	no
chr15	55360525	55360850	MACS_peak_2164	58.47	yes	no	no
chr15	55932658	55933029	MACS_peak_2165	59.06	yes	no	no
chr15	55995132	55995608	MACS_peak_2166	54.85	yes	no	no
chr15	56131429	56131867	MACS_peak_2167	52.01	yes	no	no
chr15	56498874	56499285	MACS_peak_2168	59.26	yes	no	no
chr15	56627153	56627923	MACS_peak_2170	56.7	yes	no	no
chr15	57172762	57173181	MACS_peak_2172	50.2	yes	no	no
chr15	57857857	57858435	MACS_peak_2174	65.07	yes	no	no
chr15	58615402	58615976	MACS_peak_2176	56.86	yes	no	no
chr15	59089674	59090228	MACS_peak_2178	92.66	yes	no	no
chr15	59263438	59263999	MACS_peak_2181	74.12	yes	no	no
chr15	59383027	59383384	MACS_peak_2182	50.5	yes	no	no
chr15	59784218	59784675	MACS_peak_2183	52.97	yes	no	no
chr15	60488093	60488594	MACS_peak_2184	68.6	yes	no	no
chr15	60886579	60887030	MACS_peak_2187	54.13	yes	no	no
chr15	61576308	61576846	MACS_peak_2190	56.7	yes	no	no
chr15	61712808	61713284	MACS_peak_2191	53.69	yes	no	no
chr15	61985524	61986337	MACS_peak_2192	53.1	yes	no	no
chr15	62978448	62978779	MACS_peak_2196	67.67	yes	no	no
chr15	63648240	63648627	MACS_peak_2197	55.13	yes	no	no
chr15	63736142	63736982	MACS_peak_2198	76.59	yes	no	no
chr15	65351658	65351984	MACS_peak_2199	61.16	yes	no	no
chr15	66020732	66021161	MACS_peak_2200	53.36	yes	no	no
chr15	66038121	66038634	MACS_peak_2201	76.69	yes	no	no
chr15	66400864	66401241	MACS_peak_2203	50.87	yes	no	no
chr15	66815339	66815724	MACS_peak_2204	52.76	yes	no	no
chr15	67624518	67624851	MACS_peak_2208	57.62	yes	no	no
chr15	67909308	67909796	MACS_peak_2209	62.01	yes	no	no
chr15	67970496	67970910	MACS_peak_2210	55.42	yes	no	no
chr15	68286976	68287660	MACS_peak_2212	55.19	yes	no	no
chr15	68647908	68648497	MACS_peak_2213	53.21	yes	no	no
chr15	68697274	68697733	MACS_peak_2214	70.08	yes	no	no
chr15	71743303	71743606	MACS_peak_2215	54.18	yes	no	no
chr15	72178558	72179050	MACS_peak_2216	50.16	yes	no	no
chr15	73134788	73135387	MACS_peak_2221	53.62	yes	no	no
chr15	73512805	73513163	MACS_peak_2222	58.7	yes	no	no
chr15	73668042	73668488	MACS_peak_2223	61.18	yes	no	no
chr15	74245489	74245897	MACS_peak_2224	50.6	yes	no	no
chr15	74758214	74758599	MACS_peak_2225	55.71	yes	no	no
chr15	75506341	75506858	MACS_peak_2227	56.02	yes	no	no
chr15	75818457	75818942	MACS_peak_2228	56.11	yes	no	no
chr15	76304127	76304796	MACS_peak_2229	50.01	yes	no	no
chr15	77275635	77276362	MACS_peak_2231	70.01	yes	no	no
chr15	78926157	78927041	MACS_peak_2236	54.07	yes	no	no
chr15	79108210	79108827	MACS_peak_2237	56.42	yes	no	no
chr15	79941123	79941466	MACS_peak_2239	54.12	yes	no	no
chr15	80130643	80131176	MACS_peak_2242	226.21	yes	no	no
chr15	80972547	80973192	MACS_peak_2251	52.6	yes	no	no
chr15	81025684	81026243	MACS_peak_2252	78.57	yes	no	no
chr15	81197175	81197517	MACS_peak_2254	50.84	yes	no	no
chr15	81831398	81832027	MACS_peak_2256	62.18	yes	no	no
chr15	83204010	83204513	MACS_peak_2260	52.8	yes	no	no
chr15	83432687	83433099	MACS_peak_2262	185.42	yes	no	no
chr15	83916822	83917191	MACS_peak_2264	52.16	yes	no	no
chr15	83991298	83991785	MACS_peak_2265	50.11	yes	no	no
chr15	84263612	84264024	MACS_peak_2267	50.77	yes	no	no
chr15	84972803	84973243	MACS_peak_2269	51.16	yes	no	no
chr15	85200774	85201292	MACS_peak_2270	64.38	yes	no	no
chr15	85481809	85482285	MACS_peak_2272	51.66	yes	no	no
chr15	85669923	85670305	MACS_peak_2273	58.95	yes	no	no
chr15	86224849	86225506	MACS_peak_2274	61.33	yes	no	no
chr15	86458079	86458581	MACS_peak_2275	81.42	yes	no	no
chr15	86813650	86814369	MACS_peak_2278	85.86	yes	no	no
chr15	86826808	86827201	MACS_peak_2279	54.04	yes	no	no
chr15	87716201	87716642	MACS_peak_2280	51.06	yes	no	no
chr15	88686708	88687063	MACS_peak_2282	81.62	yes	no	no
chr15	89434270	89434682	MACS_peak_2283	67.01	yes	no	no
chr15	89476206	89476832	MACS_peak_2284	71.03	yes	no	no
chr15	89591889	89592193	MACS_peak_2286	52.4	yes	no	no
chr15	90589635	90589987	MACS_peak_2287	52.85	yes	no	no
chr15	90707236	90707799	MACS_peak_2288	70.66	yes	no	no
chr15	91079371	91079857	MACS_peak_2289	52.52	yes	no	no
chr15	91965293	91965832	MACS_peak_2290	72.06	yes	no	no
chr15	92502032	92502376	MACS_peak_2292	51.87	yes	no	no
chr15	92629253	92629683	MACS_peak_2293	80.02	yes	no	no
chr15	93640144	93640583	MACS_peak_2295	52.15	yes	no	no
chr15	94664661	94665016	MACS_peak_2297	57.38	yes	no	no
chr15	95797694	95798192	MACS_peak_2298	69.29	yes	no	no
chr15	95880453	95880980	MACS_peak_2299	134.05	yes	no	no
chr15	95886070	95886589	MACS_peak_2300	63.43	yes	no	no
chr15	96275854	96276470	MACS_peak_2301	56.41	yes	no	no
chr15	96286077	96286586	MACS_peak_2302	53.59	yes	no	no
chr15	96559872	96560178	MACS_peak_2303	60.14	yes	no	no
chr15	96563241	96563656	MACS_peak_2304	57.03	yes	no	no
chr15	96744189	96744516	MACS_peak_2305	57.38	yes	no	no
chr15	97276498	97276956	MACS_peak_2307	91.11	yes	no	no
chr15	97865158	97865566	MACS_peak_2311	58.96	yes	no	no
chr15	97907848	97908251	MACS_peak_2312	51.86	yes	no	no
chr15	97965550	97966184	MACS_peak_2313	90.56	yes	no	no
chr15	98070374	98070921	MACS_peak_2314	88	yes	no	no
chr15	98116246	98116668	MACS_peak_2315	81.76	yes	no	no
chr15	99017320	99017762	MACS_peak_2316	51.93	yes	no	no
chr15	99370583	99370958	MACS_peak_2317	51.43	yes	no	no
chr15	99662203	99662888	MACS_peak_2318	110.38	yes	no	no
chr15	100279650	100280183	MACS_peak_2321	55.02	yes	no	no
chr15	100419803	100420538	MACS_peak_2322	50.57	yes	no	no
chr15	100822416	100822837	MACS_peak_2323	52.77	yes	no	no
chr15	100857782	100858154	MACS_peak_2324	55.32	yes	no	no
chr15	101790115	101790710	MACS_peak_2328	118.58	yes	no	no
chr15	101823911	101824242	MACS_peak_2329	50.43	yes	no	no
chr15	102042221	102042529	MACS_peak_2331	62.92	yes	no	no
chr15	102225177	102225602	MACS_peak_2332	50.96	yes	no	no
chr15	102377307	102377726	MACS_peak_2333	61.4	yes	no	no
chr15	102972256	102972731	MACS_peak_2334	54.53	yes	no	no
chr15	103366835	103367471	MACS_peak_2338	58.36	yes	no	no
chr15	103502290	103502882	MACS_peak_2339	57.43	yes	no	no
chr16	3923573	3923997	MACS_peak_2340	50.11	yes	no	no
chr16	3944003	3944359	MACS_peak_2341	59.86	yes	no	no
chr16	4212690	4213279	MACS_peak_2342	61.72	yes	no	no
chr16	5208245	5208818	MACS_peak_2344	83.99	yes	no	no
chr16	5466603	5466878	MACS_peak_2345	61.13	yes	no	no
chr16	7224279	7224659	MACS_peak_2350	57.36	yes	no	no
chr16	7419536	7420138	MACS_peak_2351	129.82	yes	no	no
chr16	7628285	7628912	MACS_peak_2352	81.63	yes	no	no
chr16	8454665	8455329	MACS_peak_2353	52.13	yes	no	no
chr16	8494328	8494552	MACS_peak_2354	57.65	yes	no	no
chr16	8631026	8631386	MACS_peak_2355	50.19	yes	no	no
chr16	8910720	8911099	MACS_peak_2356	52.77	yes	no	no
chr16	9043119	9043620	MACS_peak_2357	56.13	yes	no	no
chr16	9939534	9939994	MACS_peak_2359	50.19	yes	no	no
chr16	10565385	10566149	MACS_peak_2360	70.49	yes	no	no
chr16	10705371	10705749	MACS_peak_2361	52.65	yes	no	no
chr16	12007651	12007957	MACS_peak_2363	55.1	yes	no	no
chr16	12020245	12020727	MACS_peak_2364	50.41	yes	no	no
chr16	12035404	12036111	MACS_peak_2365	103.01	yes	no	no
chr16	12721157	12721441	MACS_peak_2370	51.91	yes	no	no
chr16	12856082	12856748	MACS_peak_2371	87.5	yes	no	no
chr16	16277604	16277883	MACS_peak_2373	62.92	yes	no	no
chr16	17302058	17302410	MACS_peak_2376	54.37	yes	no	no
chr16	17638212	17638721	MACS_peak_2377	87.72	yes	no	no
chr16	17760924	17761448	MACS_peak_2379	64.53	yes	no	no
chr16	17951694	17952180	MACS_peak_2381	59.49	yes	no	no
chr16	18342028	18342466	MACS_peak_2382	71.01	yes	no	no
chr16	18712683	18712958	MACS_peak_2384	56.53	yes	no	no
chr16	19041538	19041944	MACS_peak_2385	50.77	yes	no	no
chr16	19884156	19884479	MACS_peak_2386	57.68	yes	no	no
chr16	20072692	20073145	MACS_peak_2387	63.56	yes	no	no
chr16	20133530	20134072	MACS_peak_2388	59.7	yes	no	no
chr16	20818848	20819388	MACS_peak_2390	55.07	yes	no	no
chr16	21665504	21665901	MACS_peak_2392	54.47	yes	no	no
chr16	21976024	21976271	MACS_peak_2393	58.8	yes	no	no
chr16	22007202	22007878	MACS_peak_2394	67.18	yes	no	no
chr16	22431905	22432521	MACS_peak_2396	53.51	yes	no	no
chr16	22592640	22593171	MACS_peak_2397	70.88	yes	no	no
chr16	23282012	23282611	MACS_peak_2399	79.45	yes	no	no
chr16	23308210	23308578	MACS_peak_2400	84.93	yes	no	no
chr16	24175852	24176647	MACS_peak_2403	79.43	yes	no	no
chr16	24180554	24181127	MACS_peak_2404	53.51	yes	no	no
chr16	25590518	25590950	MACS_peak_2405	57.36	yes	no	no
chr16	25947246	25947689	MACS_peak_2406	51.83	yes	no	no
chr16	26581607	26582307	MACS_peak_2407	92.87	yes	no	no
chr16	27976789	27977447	MACS_peak_2408	56.43	yes	no	no
chr16	29761705	29762496	MACS_peak_2410	71.22	yes	no	no
chr16	29915289	29915558	MACS_peak_2411	51.91	yes	no	no
chr16	29947532	29947901	MACS_peak_2412	50.95	yes	no	no
chr16	30035213	30035520	MACS_peak_2413	59	yes	no	no
chr16	30886867	30887327	MACS_peak_2416	68.2	yes	no	no
chr16	31000468	31000886	MACS_peak_2417	51.91	yes	no	no
chr16	32537024	32537823	MACS_peak_2422	80.09	yes	no	no
chr16	33196042	33196490	MACS_peak_2423	55.12	yes	no	no
chr16	33494861	33495295	MACS_peak_2424	69.02	yes	no	no
chr16	33794306	33794668	MACS_peak_2425	56.95	yes	no	no
chr16	33834191	33834790	MACS_peak_2426	68.81	yes	no	no
chr16	33941497	33942025	MACS_peak_2427	51.87	yes	no	no
chr16	34058406	34059069	MACS_peak_2430	56.08	yes	no	no
chr16	34334700	34335175	MACS_peak_2432	54.94	yes	no	no
chr16	34425712	34426212	MACS_peak_2433	56.23	yes	no	no
chr16	34738854	34739255	MACS_peak_2436	61.27	yes	no	no
chr16	34941805	34942587	MACS_peak_2437	59.9	yes	no	no
chr16	36410326	36410805	MACS_peak_2439	69.64	yes	no	no
chr16	36460940	36461397	MACS_peak_2440	60.47	yes	no	no
chr16	37754365	37755053	MACS_peak_2441	51.62	yes	no	no
chr16	37814604	37815330	MACS_peak_2442	55.15	yes	no	no
chr16	37963933	37964358	MACS_peak_2445	51.72	yes	no	no
chr16	38653388	38654058	MACS_peak_2448	89.19	yes	no	no
chr16	38965607	38966031	MACS_peak_2450	82.89	yes	no	no
chr16	39283739	39284114	MACS_peak_2451	51.05	yes	no	no
chr16	39344998	39345464	MACS_peak_2452	51.67	yes	no	no
chr16	41006563	41007033	MACS_peak_2454	54.16	yes	no	no
chr16	42474650	42474979	MACS_peak_2456	150.86	yes	no	no
chr16	45009534	45010070	MACS_peak_2459	109.52	yes	no	no
chr16	46375842	46376119	MACS_peak_2461	50.34	yes	no	no
chr16	46735065	46735358	MACS_peak_2462	53.77	yes	no	no
chr16	47971668	47972070	MACS_peak_2464	57.39	yes	no	no
chr16	49137364	49137787	MACS_peak_2467	51.29	yes	no	no
chr16	49591053	49591421	MACS_peak_2468	54.14	yes	no	no
chr16	50095969	50096279	MACS_peak_2470	59.25	yes	no	no
chr16	50481887	50483021	MACS_peak_2471	79.26	yes	no	no
chr16	52935848	52936293	MACS_peak_2475	51.42	yes	no	no
chr16	53512301	53512685	MACS_peak_2476	57.64	yes	no	no
chr16	54459180	54459427	MACS_peak_2477	80.33	yes	no	no
chr16	55686090	55686705	MACS_peak_2478	54.2	yes	no	no
chr16	56762083	56762504	MACS_peak_2480	50.5	yes	no	no
chr16	56853142	56853512	MACS_peak_2481	56.32	yes	no	no
chr16	57180892	57181562	MACS_peak_2482	53.15	yes	no	no
chr16	58538921	58539561	MACS_peak_2484	108.63	yes	no	no
chr16	58750164	58750496	MACS_peak_2486	53.27	yes	no	no
chr16	58861299	58861728	MACS_peak_2487	52.78	yes	no	no
chr16	60995428	60995860	MACS_peak_2489	52.52	yes	no	no
chr16	62516119	62516458	MACS_peak_2490	59.66	yes	no	no
chr16	62611636	62612030	MACS_peak_2491	60.88	yes	no	no
chr16	63864033	63864622	MACS_peak_2493	60.64	yes	no	no
chr16	65049924	65050237	MACS_peak_2494	53.44	yes	no	no
chr16	65448772	65449250	MACS_peak_2495	84.94	yes	no	no
chr16	66650195	66650541	MACS_peak_2496	65.93	yes	no	no
chr16	69277137	69277506	MACS_peak_2497	54.05	yes	no	no
chr16	72579799	72580052	MACS_peak_2498	67.46	yes	no	no
chr16	73049646	73049957	MACS_peak_2499	54.06	yes	no	no
chr16	76314329	76314667	MACS_peak_2500	84.32	yes	no	no
chr16	76455733	76456369	MACS_peak_2502	56.2	yes	no	no
chr16	77583347	77583797	MACS_peak_2503	51.21	yes	no	no
chr16	77704657	77705058	MACS_peak_2504	71.16	yes	no	no
chr16	78127809	78128172	MACS_peak_2506	51.53	yes	no	no
chr16	78319736	78320205	MACS_peak_2507	123.96	yes	no	no
chr16	78657199	78657478	MACS_peak_2508	82.97	yes	no	no
chr16	80352147	80352596	MACS_peak_2510	55.89	yes	no	no
chr16	81250138	81250521	MACS_peak_2511	59.67	yes	no	no
chr16	82148604	82149044	MACS_peak_2512	53.98	yes	no	no
chr16	82225585	82225994	MACS_peak_2513	63.36	yes	no	no
chr16	83888623	83888953	MACS_peak_2514	53.48	yes	no	no
chr16	85017747	85018438	MACS_peak_2516	53	yes	no	no
chr16	86820724	86821022	MACS_peak_2517	101.32	yes	no	no
chr16	87282714	87283120	MACS_peak_2518	57.02	yes	no	no
chr16	91323038	91323591	MACS_peak_2523	63.35	yes	no	no
chr16	91527569	91527850	MACS_peak_2525	50.48	yes	no	no
chr16	91597778	91598099	MACS_peak_2528	51	yes	no	no
chr16	91789676	91790228	MACS_peak_2530	51.66	yes	no	no
chr16	91804421	91804778	MACS_peak_2531	63.53	yes	no	no
chr16	92218091	92218695	MACS_peak_2532	57.93	yes	no	no
chr16	93217421	93218484	MACS_peak_2542	102.2	yes	no	no
chr16	93533781	93534180	MACS_peak_2543	52.54	yes	no	no
chr16	93895942	93896563	MACS_peak_2545	56.36	yes	no	no
chr16	95269625	95270091	MACS_peak_2548	69.76	yes	no	no
chr16	95322916	95323492	MACS_peak_2549	78.59	yes	no	no
chr16	95838221	95838612	MACS_peak_2554	55.32	yes	no	no
chr16	95944758	95945336	MACS_peak_2556	73.38	yes	no	no
chr16	96465214	96465939	MACS_peak_2557	62.36	yes	no	no
chr16	97024220	97024765	MACS_peak_2561	62.33	yes	no	no
chr16	97310235	97310904	MACS_peak_2562	59.64	yes	no	no
chr16	97372643	97373070	MACS_peak_2563	55.09	yes	no	no
chr16	97546126	97546467	MACS_peak_2566	54.13	yes	no	no
chr16	97815423	97815746	MACS_peak_2567	65.24	yes	no	no
chr16	97928398	97928935	MACS_peak_2568	57.98	yes	no	no
chr16	98081774	98082386	MACS_peak_2569	51	yes	no	no
chr17	3102501	3102927	MACS_peak_2570	56.77	yes	no	no
chr17	3149553	3149899	MACS_peak_2571	70.98	yes	no	no
chr17	4286408	4286785	MACS_peak_2572	50.12	yes	no	no
chr17	4740655	4741126	MACS_peak_2573	67.36	yes	no	no
chr17	5470979	5471664	MACS_peak_2576	51.44	yes	no	no
chr17	5828629	5829461	MACS_peak_2579	71.89	yes	no	no
chr17	5839330	5840106	MACS_peak_2580	84.61	yes	no	no
chr17	5987492	5987986	MACS_peak_2583	58.68	yes	no	no
chr17	6532099	6532538	MACS_peak_2585	56.06	yes	no	no
chr17	6773361	6773908	MACS_peak_2586	58.26	yes	no	no
chr17	7326313	7326759	MACS_peak_2587	65.11	yes	no	no
chr17	7534683	7535108	MACS_peak_2588	50.02	yes	no	no
chr17	7955793	7956210	MACS_peak_2589	53.84	yes	no	no
chr17	8591021	8591514	MACS_peak_2590	59.07	yes	no	no
chr17	8797492	8798062	MACS_peak_2591	84.27	yes	no	no
chr17	9320981	9321519	MACS_peak_2592	64.28	yes	no	no
chr17	9768285	9768737	MACS_peak_2593	107.38	yes	no	no
chr17	10355936	10356235	MACS_peak_2594	52.01	yes	no	no
chr17	10565391	10565891	MACS_peak_2595	59.89	yes	no	no
chr17	10874526	10875201	MACS_peak_2596	69.58	yes	no	no
chr17	11962631	11962981	MACS_peak_2599	63.43	yes	no	no
chr17	11978290	11979039	MACS_peak_2600	55.23	yes	no	no
chr17	12205039	12205631	MACS_peak_2602	60.38	yes	no	no
chr17	13572125	13572573	MACS_peak_2606	53.26	yes	no	no
chr17	13590912	13591664	MACS_peak_2608	60.26	yes	no	no
chr17	13758534	13758883	MACS_peak_2609	53.82	yes	no	no
chr17	15343066	15343673	MACS_peak_2612	68.91	yes	no	no
chr17	15440150	15441298	MACS_peak_2614	51.5	yes	no	no
chr17	23281098	23281473	MACS_peak_2619	55.81	yes	no	no
chr17	23363217	23363626	MACS_peak_2620	50.51	yes	no	no
chr17	23485296	23485623	MACS_peak_2621	55.78	yes	no	no
chr17	23523232	23523785	MACS_peak_2622	61.98	yes	no	no
chr17	23540761	23541211	MACS_peak_2623	65.21	yes	no	no
chr17	23836519	23837050	MACS_peak_2624	55.33	yes	no	no
chr17	24299870	24300395	MACS_peak_2625	68.93	yes	no	no
chr17	24614556	24615017	MACS_peak_2626	51.05	yes	no	no
chr17	24782630	24783118	MACS_peak_2627	68.01	yes	no	no
chr17	24908117	24908818	MACS_peak_2628	50.44	yes	no	no
chr17	25045431	25045886	MACS_peak_2629	54.79	yes	no	no
chr17	25183984	25184517	MACS_peak_2630	51.06	yes	no	no
chr17	25225617	25226247	MACS_peak_2631	52.22	yes	no	no
chr17	25273646	25274566	MACS_peak_2632	62.4	yes	no	no
chr17	25309351	25309987	MACS_peak_2633	55.64	yes	no	no
chr17	25702664	25703162	MACS_peak_2634	71.25	yes	no	no
chr17	26008745	26009149	MACS_peak_2636	124.21	yes	no	no
chr17	26011740	26012939	MACS_peak_2637	64.66	yes	no	no
chr17	26368168	26368788	MACS_peak_2638	59.03	yes	no	no
chr17	26412920	26413503	MACS_peak_2639	63.09	yes	no	no
chr17	27665100	27665855	MACS_peak_2645	55.12	yes	no	no
chr17	28548555	28548996	MACS_peak_2647	55.17	yes	no	no
chr17	29149158	29149508	MACS_peak_2650	50.21	yes	no	no
chr17	29366578	29367371	MACS_peak_2652	53.65	yes	no	no
chr17	29450618	29452100	MACS_peak_2655	60.97	yes	no	no
chr17	30860161	30860878	MACS_peak_2658	74.32	yes	no	no
chr17	30948431	30948967	MACS_peak_2659	56.55	yes	no	no
chr17	31231762	31232648	MACS_peak_2662	59.6	yes	no	no
chr17	32188905	32189844	MACS_peak_2664	56.88	yes	no	no
chr17	32398801	32399279	MACS_peak_2665	54.74	yes	no	no
chr17	32437801	32438178	MACS_peak_2666	54.84	yes	no	no
chr17	32862504	32862890	MACS_peak_2667	52.14	yes	no	no
chr17	33607170	33607575	MACS_peak_2669	68.99	yes	no	no
chr17	33613761	33614220	MACS_peak_2670	70.08	yes	no	no
chr17	33745996	33746505	MACS_peak_2672	74.04	yes	no	no
chr17	33951150	33951844	MACS_peak_2673	63.84	yes	no	no
chr17	34627567	34628139	MACS_peak_2675	57.78	yes	no	no
chr17	35000263	35000862	MACS_peak_2677	50.23	yes	no	no
chr17	35476498	35476745	MACS_peak_2679	62.92	yes	no	no
chr17	35784032	35784590	MACS_peak_2681	95.74	yes	no	no
chr17	35848125	35848495	MACS_peak_2682	66.88	yes	no	no
chr17	36076401	36076778	MACS_peak_2685	53.27	yes	no	no
chr17	39793058	39793341	MACS_peak_2687	59.77	yes	no	no
chr17	40419013	40419468	MACS_peak_2690	54.79	yes	no	no
chr17	40789052	40789716	MACS_peak_2691	63.3	yes	no	no
chr17	44160060	44160901	MACS_peak_2697	57.85	yes	no	no
chr17	44360606	44360948	MACS_peak_2698	52.09	yes	no	no
chr17	46101592	46102119	MACS_peak_2705	57.89	yes	no	no
chr17	46110780	46111387	MACS_peak_2706	56.39	yes	no	no
chr17	46172151	46172799	MACS_peak_2707	57.39	yes	no	no
chr17	46414862	46415326	MACS_peak_2708	67.59	yes	no	no
chr17	47610729	47611397	MACS_peak_2711	65.03	yes	no	no
chr17	47742979	47743880	MACS_peak_2712	65.06	yes	no	no
chr17	47820986	47821606	MACS_peak_2713	58.88	yes	no	no
chr17	47984154	47984738	MACS_peak_2714	68.86	yes	no	no
chr17	48348405	48348859	MACS_peak_2716	50.85	yes	no	no
chr17	49065125	49065656	MACS_peak_2717	68.01	yes	no	no
chr17	49854927	49855402	MACS_peak_2719	54.77	yes	no	no
chr17	50477142	50477505	MACS_peak_2723	54.26	yes	no	no
chr17	51812267	51812753	MACS_peak_2727	64.63	yes	no	no
chr17	52125158	52125553	MACS_peak_2728	55.89	yes	no	no
chr17	52238840	52239408	MACS_peak_2729	53.08	yes	no	no
chr17	53334535	53335033	MACS_peak_2730	52.73	yes	no	no
chr17	53582796	53583486	MACS_peak_2732	75.17	yes	no	no
chr17	56769834	56770649	MACS_peak_2736	50.88	yes	no	no
chr17	56869544	56869883	MACS_peak_2738	51.49	yes	no	no
chr17	57157839	57158206	MACS_peak_2739	56.63	yes	no	no
chr17	60539369	60539824	MACS_peak_2742	52.72	yes	no	no
chr17	61474059	61474961	MACS_peak_2743	87.53	yes	no	no
chr17	62464874	62465408	MACS_peak_2744	61.33	yes	no	no
chr17	62692074	62692557	MACS_peak_2745	53.23	yes	no	no
chr17	63205220	63205780	MACS_peak_2746	62.31	yes	no	no
chr17	63277843	63278214	MACS_peak_2747	67.78	yes	no	no
chr17	63622973	63623293	MACS_peak_2748	51.46	yes	no	no
chr17	63710884	63711220	MACS_peak_2749	57.31	yes	no	no
chr17	63818424	63819077	MACS_peak_2750	68.75	yes	no	no
chr17	63839638	63840082	MACS_peak_2751	94.68	yes	no	no
chr17	64002558	64003001	MACS_peak_2753	65.93	yes	no	no
chr17	66245682	66245917	MACS_peak_2755	55.1	yes	no	no
chr17	67073787	67074106	MACS_peak_2757	51.03	yes	no	no
chr17	67725000	67725578	MACS_peak_2758	52.5	yes	no	no
chr17	68026304	68026624	MACS_peak_2759	63.98	yes	no	no
chr17	68236900	68237647	MACS_peak_2760	74.06	yes	no	no
chr17	68318147	68318586	MACS_peak_2761	54.08	yes	no	no
chr17	68384487	68384822	MACS_peak_2762	57.05	yes	no	no
chr17	69210146	69210613	MACS_peak_2763	51.93	yes	no	no
chr17	69533311	69533632	MACS_peak_2764	57.92	yes	no	no
chr17	69970063	69970591	MACS_peak_2765	50.2	yes	no	no
chr17	70376054	70376336	MACS_peak_2766	52.01	yes	no	no
chr17	70944861	70945433	MACS_peak_2771	51.42	yes	no	no
chr17	70963598	70963929	MACS_peak_2772	97.88	yes	no	no
chr17	71180619	71180956	MACS_peak_2773	64.56	yes	no	no
chr17	71380363	71380777	MACS_peak_2774	58.98	yes	no	no
chr17	71707719	71707958	MACS_peak_2775	51.13	yes	no	no
chr17	72218039	72218457	MACS_peak_2777	58.61	yes	no	no
chr17	73168444	73168827	MACS_peak_2779	68.45	yes	no	no
chr17	74395770	74396167	MACS_peak_2781	52.69	yes	no	no
chr17	74986469	74986805	MACS_peak_2782	56.94	yes	no	no
chr17	75074001	75074403	MACS_peak_2783	56.7	yes	no	no
chr17	75568479	75568827	MACS_peak_2784	70.21	yes	no	no
chr17	76602419	76602762	MACS_peak_2786	52.15	yes	no	no
chr17	77130613	77130939	MACS_peak_2787	55.88	yes	no	no
chr17	79241705	79242107	MACS_peak_2788	50.75	yes	no	no
chr17	82344977	82345470	MACS_peak_2794	50.25	yes	no	no
chr17	83139317	83139838	MACS_peak_2795	56.84	yes	no	no
chr17	83245760	83246575	MACS_peak_2796	79.23	yes	no	no
chr17	83391087	83391684	MACS_peak_2797	54.93	yes	no	no
chr17	83635576	83636113	MACS_peak_2799	51.14	yes	no	no
chr17	83907539	83907942	MACS_peak_2801	91	yes	no	no
chr17	84419872	84420440	MACS_peak_2804	53.43	yes	no	no
chr17	85012330	85012799	MACS_peak_2806	51.59	yes	no	no
chr17	85767538	85767800	MACS_peak_2808	54.18	yes	no	no
chr17	85793966	85794217	MACS_peak_2809	61.13	yes	no	no
chr17	86185515	86186004	MACS_peak_2810	64.9	yes	no	no
chr17	86248726	86249269	MACS_peak_2811	51.52	yes	no	no
chr17	86267273	86267792	MACS_peak_2812	65.31	yes	no	no
chr17	86802195	86803041	MACS_peak_2814	57.41	yes	no	no
chr17	87203028	87204150	MACS_peak_2815	52.25	yes	no	no
chr17	87708788	87709178	MACS_peak_2816	56.38	yes	no	no
chr17	87895948	87896687	MACS_peak_2817	78.91	yes	no	no
chr17	88024399	88024669	MACS_peak_2818	57.47	yes	no	no
chr17	88066396	88066925	MACS_peak_2819	52.77	yes	no	no
chr17	90138590	90138978	MACS_peak_2820	55.53	yes	no	no
chr17	90536438	90536798	MACS_peak_2821	63.98	yes	no	no
chr17	91744216	91744650	MACS_peak_2824	57.18	yes	no	no
chr17	93514116	93514621	MACS_peak_2825	54.65	yes	no	no
chr17	94149952	94150373	MACS_peak_2826	62.15	yes	no	no
chr17	94422367	94422823	MACS_peak_2827	51.55	yes	no	no
chr18	3359882	3360188	MACS_peak_2829	54.18	yes	no	no
chr18	4862122	4862977	MACS_peak_2834	93	yes	no	no
chr18	4943965	4944508	MACS_peak_2835	57.25	yes	no	no
chr18	5098335	5098978	MACS_peak_2836	56.08	yes	no	no
chr18	5139456	5140134	MACS_peak_2837	78.34	yes	no	no
chr18	5359876	5360311	MACS_peak_2839	57.09	yes	no	no
chr18	5808937	5809404	MACS_peak_2840	57.58	yes	no	no
chr18	5945259	5945552	MACS_peak_2843	66.63	yes	no	no
chr18	9212212	9212509	MACS_peak_2844	57.47	yes	no	no
chr18	9576607	9577199	MACS_peak_2845	112.55	yes	no	no
chr18	10057331	10057640	MACS_peak_2846	57.64	yes	no	no
chr18	10418501	10419003	MACS_peak_2847	65.65	yes	no	no
chr18	10866414	10867187	MACS_peak_2848	69.49	yes	no	no
chr18	11077803	11078483	MACS_peak_2849	253.88	yes	no	no
chr18	11801343	11801866	MACS_peak_2850	63.56	yes	no	no
chr18	11956051	11956394	MACS_peak_2851	52.15	yes	no	no
chr18	12076756	12077230	MACS_peak_2852	53.46	yes	no	no
chr18	12212268	12212658	MACS_peak_2853	56.38	yes	no	no
chr18	12347160	12347722	MACS_peak_2854	100.12	yes	no	no
chr18	12462659	12462994	MACS_peak_2855	55.98	yes	no	no
chr18	12787716	12788077	MACS_peak_2856	64.27	yes	no	no
chr18	14461583	14462171	MACS_peak_2859	58.74	yes	no	no
chr18	15014750	15015500	MACS_peak_2860	67.75	yes	no	no
chr18	15648415	15648839	MACS_peak_2861	61.85	yes	no	no
chr18	16169635	16169919	MACS_peak_2862	70.26	yes	no	no
chr18	16281943	16282387	MACS_peak_2864	56.31	yes	no	no
chr18	16324738	16325155	MACS_peak_2865	58.31	yes	no	no
chr18	16524487	16524970	MACS_peak_2866	76.53	yes	no	no
chr18	18762840	18763224	MACS_peak_2868	61.88	yes	no	no
chr18	18886672	18887126	MACS_peak_2869	66.89	yes	no	no
chr18	19603829	19604230	MACS_peak_2870	59.81	yes	no	no
chr18	20317179	20317697	MACS_peak_2871	61.76	yes	no	no
chr18	20777916	20778421	MACS_peak_2873	50.41	yes	no	no
chr18	20938536	20939082	MACS_peak_2875	102.24	yes	no	no
chr18	21843933	21844472	MACS_peak_2877	57.22	yes	no	no
chr18	22850518	22850866	MACS_peak_2878	56.08	yes	no	no
chr18	23309814	23310126	MACS_peak_2879	53.55	yes	no	no
chr18	24103909	24104503	MACS_peak_2883	62.8	yes	no	no
chr18	24658765	24659149	MACS_peak_2885	61.59	yes	no	no
chr18	25152132	25152425	MACS_peak_2888	52.01	yes	no	no
chr18	30070948	30071341	MACS_peak_2889	67.27	yes	no	no
chr18	30269128	30269623	MACS_peak_2890	113.96	yes	no	no
chr18	31209463	31210010	MACS_peak_2892	56.95	yes	no	no
chr18	31214096	31214697	MACS_peak_2893	60.85	yes	no	no
chr18	31836290	31836689	MACS_peak_2894	51.36	yes	no	no
chr18	32162122	32162738	MACS_peak_2895	61.17	yes	no	no
chr18	32359097	32359707	MACS_peak_2896	50.17	yes	no	no
chr18	32455796	32456164	MACS_peak_2897	56.52	yes	no	no
chr18	32528625	32529006	MACS_peak_2898	59.07	yes	no	no
chr18	33036852	33037355	MACS_peak_2901	60.07	yes	no	no
chr18	33161252	33161610	MACS_peak_2902	55.1	yes	no	no
chr18	33883735	33884096	MACS_peak_2903	54.45	yes	no	no
chr18	34324683	34325264	MACS_peak_2905	58.5	yes	no	no
chr18	34465042	34465727	MACS_peak_2906	113.15	yes	no	no
chr18	34701371	34701772	MACS_peak_2907	59.4	yes	no	no
chr18	34864981	34865512	MACS_peak_2909	69.55	yes	no	no
chr18	36426444	36426713	MACS_peak_2914	61.13	yes	no	no
chr18	36499498	36499826	MACS_peak_2915	64.07	yes	no	no
chr18	36872131	36872523	MACS_peak_2916	52.21	yes	no	no
chr18	37822151	37822881	MACS_peak_2917	52.67	yes	no	no
chr18	38703020	38703869	MACS_peak_2920	56.01	yes	no	no
chr18	39065653	39066187	MACS_peak_2921	55.07	yes	no	no
chr18	39114344	39114815	MACS_peak_2922	55.14	yes	no	no
chr18	40405046	40405416	MACS_peak_2924	53.95	yes	no	no
chr18	42294216	42294563	MACS_peak_2925	56.55	yes	no	no
chr18	42361196	42361720	MACS_peak_2926	53.15	yes	no	no
chr18	44651071	44651569	MACS_peak_2933	53.32	yes	no	no
chr18	44674225	44674838	MACS_peak_2934	78.04	yes	no	no
chr18	44905492	44905961	MACS_peak_2935	53.85	yes	no	no
chr18	45016000	45016285	MACS_peak_2936	60.14	yes	no	no
chr18	45426062	45426475	MACS_peak_2938	50.18	yes	no	no
chr18	45557986	45558442	MACS_peak_2939	59.23	yes	no	no
chr18	46741239	46741561	MACS_peak_2940	61.64	yes	no	no
chr18	47219193	47219941	MACS_peak_2943	96.46	yes	no	no
chr18	47279414	47279774	MACS_peak_2944	50.5	yes	no	no
chr18	47330922	47331714	MACS_peak_2945	52.66	yes	no	no
chr18	47399987	47400482	MACS_peak_2946	63.8	yes	no	no
chr18	47482836	47483273	MACS_peak_2947	52.09	yes	no	no
chr18	48242612	48243053	MACS_peak_2949	56.57	yes	no	no
chr18	50139203	50139861	MACS_peak_2952	128.37	yes	no	no
chr18	51239737	51240209	MACS_peak_2953	51.35	yes	no	no
chr18	52014061	52014525	MACS_peak_2954	51.99	yes	no	no
chr18	52372329	52372814	MACS_peak_2955	67.32	yes	no	no
chr18	52936179	52936595	MACS_peak_2956	55.21	yes	no	no
chr18	53249951	53250483	MACS_peak_2957	55.43	yes	no	no
chr18	53513417	53513861	MACS_peak_2959	65.44	yes	no	no
chr18	54031212	54031773	MACS_peak_2960	50.42	yes	no	no
chr18	54825418	54826007	MACS_peak_2961	97.81	yes	no	no
chr18	54831629	54832144	MACS_peak_2962	63.72	yes	no	no
chr18	56824720	56825146	MACS_peak_2968	51.03	yes	no	no
chr18	56977666	56978023	MACS_peak_2969	51.31	yes	no	no
chr18	60289540	60289918	MACS_peak_2973	50.78	yes	no	no
chr18	60480932	60481529	MACS_peak_2974	59.09	yes	no	no
chr18	61154962	61155292	MACS_peak_2977	53.43	yes	no	no
chr18	61858887	61859183	MACS_peak_2980	55.1	yes	no	no
chr18	62166088	62166475	MACS_peak_2981	53.15	yes	no	no
chr18	62756042	62756604	MACS_peak_2985	58.93	yes	no	no
chr18	63128916	63129341	MACS_peak_2987	55.28	yes	no	no
chr18	63879386	63879807	MACS_peak_2988	59.9	yes	no	no
chr18	64485633	64486275	MACS_peak_2989	92.98	yes	no	no
chr18	65722694	65723298	MACS_peak_2991	52.46	yes	no	no
chr18	65862412	65862911	MACS_peak_2992	56.59	yes	no	no
chr18	67074226	67074530	MACS_peak_2995	52.01	yes	no	no
chr18	68139648	68140125	MACS_peak_2997	56.12	yes	no	no
chr18	69010580	69010879	MACS_peak_2999	53.77	yes	no	no
chr18	70552989	70553357	MACS_peak_3000	52.75	yes	no	no
chr18	70611579	70612053	MACS_peak_3001	68.36	yes	no	no
chr18	70870599	70870976	MACS_peak_3002	50.87	yes	no	no
chr18	72820224	72820852	MACS_peak_3003	66.7	yes	no	no
chr18	72910429	72910724	MACS_peak_3004	67.46	yes	no	no
chr18	73798633	73799317	MACS_peak_3005	53.54	yes	no	no
chr18	73970910	73971435	MACS_peak_3006	94.76	yes	no	no
chr18	74123433	74123745	MACS_peak_3008	55.42	yes	no	no
chr18	74190201	74190867	MACS_peak_3009	66.71	yes	no	no
chr18	74355057	74355384	MACS_peak_3010	51.94	yes	no	no
chr18	74422881	74423374	MACS_peak_3011	72.7	yes	no	no
chr18	74443034	74443415	MACS_peak_3012	57.39	yes	no	no
chr18	75057434	75058411	MACS_peak_3013	73.89	yes	no	no
chr18	75238799	75239187	MACS_peak_3014	60	yes	no	no
chr18	75248236	75249056	MACS_peak_3015	71.2	yes	no	no
chr18	75489840	75490537	MACS_peak_3018	73.45	yes	no	no
chr18	75600160	75600693	MACS_peak_3021	50.15	yes	no	no
chr18	75912909	75913602	MACS_peak_3022	55.38	yes	no	no
chr18	75956500	75956796	MACS_peak_3023	70.15	yes	no	no
chr18	76104811	76105166	MACS_peak_3024	72.02	yes	no	no
chr18	76184663	76185432	MACS_peak_3025	51.8	yes	no	no
chr18	76476814	76477309	MACS_peak_3027	51.48	yes	no	no
chr18	77211712	77212058	MACS_peak_3028	52.07	yes	no	no
chr18	77531053	77532018	MACS_peak_3029	57.26	yes	no	no
chr18	78123113	78123789	MACS_peak_3032	116.08	yes	no	no
chr18	78478183	78478496	MACS_peak_3034	50.01	yes	no	no
chr18	78640520	78640970	MACS_peak_3035	57.15	yes	no	no
chr18	78786583	78787213	MACS_peak_3036	60.9	yes	no	no
chr18	79247220	79247537	MACS_peak_3038	51.24	yes	no	no
chr18	80171100	80171340	MACS_peak_3039	56.53	yes	no	no
chr18	81906912	81907431	MACS_peak_3044	51.36	yes	no	no
chr18	82418518	82419132	MACS_peak_3046	122.09	yes	no	no
chr18	82462102	82462644	MACS_peak_3047	61.12	yes	no	no
chr18	82492345	82493016	MACS_peak_3049	85.17	yes	no	no
chr18	82791285	82791951	MACS_peak_3050	59.44	yes	no	no
chr18	82945657	82945989	MACS_peak_3053	59.48	yes	no	no
chr18	83143650	83143891	MACS_peak_3054	72.86	yes	no	no
chr18	83751302	83751709	MACS_peak_3055	68.55	yes	no	no
chr18	84438973	84439282	MACS_peak_3056	53.77	yes	no	no
chr18	85165794	85166279	MACS_peak_3057	52.03	yes	no	no
chr18	86532570	86532901	MACS_peak_3058	53.38	yes	no	no
chr18	89160897	89161158	MACS_peak_3060	62.11	yes	no	no
chr18	89401336	89401902	MACS_peak_3062	51.14	yes	no	no
chr18	90320970	90321348	MACS_peak_3063	50.78	yes	no	no
chr19	3514330	3514776	MACS_peak_3064	53.89	yes	no	no
chr19	4514566	4514874	MACS_peak_3065	64.98	yes	no	no
chr19	4721287	4721902	MACS_peak_3066	61.55	yes	no	no
chr19	4817211	4817964	MACS_peak_3067	62.81	yes	no	no
chr19	4825960	4826325	MACS_peak_3068	50.03	yes	no	no
chr19	4961673	4962287	MACS_peak_3069	73.99	yes	no	no
chr19	4967324	4967904	MACS_peak_3070	56.31	yes	no	no
chr19	5682089	5682707	MACS_peak_3072	50.77	yes	no	no
chr19	6285553	6286305	MACS_peak_3074	54.7	yes	no	no
chr19	6610501	6610934	MACS_peak_3078	55.17	yes	no	no
chr19	8967131	8967639	MACS_peak_3081	61.42	yes	no	no
chr19	9033541	9034215	MACS_peak_3082	55.15	yes	no	no
chr19	9983108	9983692	MACS_peak_3084	69.98	yes	no	no
chr19	10052720	10053058	MACS_peak_3086	109.96	yes	no	no
chr19	10158851	10159300	MACS_peak_3087	64.24	yes	no	no
chr19	10173054	10173406	MACS_peak_3088	69.4	yes	no	no
chr19	10231202	10231827	MACS_peak_3089	51.35	yes	no	no
chr19	10523447	10524144	MACS_peak_3092	88.8	yes	no	no
chr19	10841919	10842484	MACS_peak_3094	53.86	yes	no	no
chr19	10881624	10882194	MACS_peak_3095	50.29	yes	no	no
chr19	11045430	11045926	MACS_peak_3096	64.18	yes	no	no
chr19	11537406	11537819	MACS_peak_3097	50.18	yes	no	no
chr19	14506207	14506661	MACS_peak_3099	50.85	yes	no	no
chr19	14642869	14643181	MACS_peak_3100	55.42	yes	no	no
chr19	14659680	14660181	MACS_peak_3101	58.56	yes	no	no
chr19	15585395	15586062	MACS_peak_3102	55.74	yes	no	no
chr19	15837644	15838173	MACS_peak_3103	59.17	yes	no	no
chr19	15945427	15945731	MACS_peak_3104	67.46	yes	no	no
chr19	17012984	17013491	MACS_peak_3106	62.2	yes	no	no
chr19	17339443	17339904	MACS_peak_3108	63.28	yes	no	no
chr19	18560436	18560802	MACS_peak_3109	54.33	yes	no	no
chr19	18714597	18714904	MACS_peak_3110	63.11	yes	no	no
chr19	20860363	20860623	MACS_peak_3111	70.26	yes	no	no
chr19	21800005	21800554	MACS_peak_3112	50.14	yes	no	no
chr19	22090919	22091277	MACS_peak_3113	55.1	yes	no	no
chr19	22940491	22941019	MACS_peak_3114	58.07	yes	no	no
chr19	23162495	23163104	MACS_peak_3115	50.25	yes	no	no
chr19	23494207	23494497	MACS_peak_3116	56.53	yes	no	no
chr19	23635021	23635435	MACS_peak_3117	52.09	yes	no	no
chr19	24161904	24162312	MACS_peak_3118	50.02	yes	no	no
chr19	25399448	25400110	MACS_peak_3121	50.06	yes	no	no
chr19	26706909	26707309	MACS_peak_3123	70.3	yes	no	no
chr19	26892611	26893491	MACS_peak_3124	73.35	yes	no	no
chr19	27031132	27031565	MACS_peak_3125	60.18	yes	no	no
chr19	27582014	27582650	MACS_peak_3126	81.97	yes	no	no
chr19	28974915	28975520	MACS_peak_3130	112.82	yes	no	no
chr19	29710140	29710716	MACS_peak_3132	82.1	yes	no	no
chr19	29756793	29757178	MACS_peak_3133	50.77	yes	no	no
chr19	30549202	30549568	MACS_peak_3134	56.04	yes	no	no
chr19	31921505	31922025	MACS_peak_3136	52.78	yes	no	no
chr19	32172493	32172761	MACS_peak_3137	61.13	yes	no	no
chr19	32180015	32180580	MACS_peak_3138	65.01	yes	no	no
chr19	32367997	32368591	MACS_peak_3140	51.12	yes	no	no
chr19	36128842	36130040	MACS_peak_3144	53.39	yes	no	no
chr19	36290846	36291398	MACS_peak_3146	97.35	yes	no	no
chr19	36610139	36610696	MACS_peak_3148	92.14	yes	no	no
chr19	36863168	36863682	MACS_peak_3149	54.99	yes	no	no
chr19	37237994	37238443	MACS_peak_3152	59.28	yes	no	no
chr19	37668088	37668496	MACS_peak_3155	51.33	yes	no	no
chr19	37739435	37740340	MACS_peak_3157	60.26	yes	no	no
chr19	38398744	38399293	MACS_peak_3162	58.91	yes	no	no
chr19	40423684	40424169	MACS_peak_3164	52.03	yes	no	no
chr19	40894700	40895126	MACS_peak_3169	51.03	yes	no	no
chr19	41259892	41260176	MACS_peak_3170	54.18	yes	no	no
chr19	42300552	42301049	MACS_peak_3173	51.85	yes	no	no
chr19	42986361	42986654	MACS_peak_3175	68.35	yes	no	no
[truncated: 2,157 more rows]

## Sheet: LDB1only
Chrom	Start	End	Peak	RPKM_LMO2ChIP	LMO2	TAL1	LDB1
chr1	3361211	3361494	MACS_peak_1	59.46	no	no	yes
chr1	6099790	6100067	MACS_peak_2	54.7	no	no	yes
chr1	7446334	7446519	MACS_peak_3	62.78	no	no	yes
chr1	9475012	9475285	MACS_peak_4	61.03	no	no	yes
chr1	9784601	9784802	MACS_peak_5	59.33	no	no	yes
chr1	17398043	17398320	MACS_peak_6	51.42	no	no	yes
chr1	18901517	18901752	MACS_peak_7	62.61	no	no	yes
chr1	20867718	20867956	MACS_peak_8	60.29	no	no	yes
chr1	23251674	23251911	MACS_peak_9	66.97	no	no	yes
chr1	25501817	25502171	MACS_peak_10	60.24	no	no	yes
chr1	33386130	33386389	MACS_peak_11	51.59	no	no	yes
chr1	34579753	34580031	MACS_peak_12	56.97	no	no	yes
chr1	34738509	34738881	MACS_peak_13	50.93	no	no	yes
chr1	36431493	36431708	MACS_peak_14	57.66	no	no	yes
chr1	36707024	36707293	MACS_peak_15	52.77	no	no	yes
chr1	37676517	37676755	MACS_peak_17	71.7	no	no	yes
chr1	37698096	37698290	MACS_peak_18	66.11	no	no	yes
chr1	38491056	38491487	MACS_peak_19	61.37	no	no	yes
chr1	38955551	38955827	MACS_peak_21	51.51	no	no	yes
chr1	39430073	39430465	MACS_peak_22	71.98	no	no	yes
chr1	39639864	39640095	MACS_peak_23	55.88	no	no	yes
chr1	39841708	39841965	MACS_peak_24	54.84	no	no	yes
chr1	40013359	40013779	MACS_peak_25	63.18	no	no	yes
chr1	41701189	41701484	MACS_peak_26	65.47	no	no	yes
chr1	47480779	47481032	MACS_peak_29	60.76	no	no	yes
chr1	49990955	49991269	MACS_peak_30	68.12	no	no	yes
chr1	50136500	50136762	MACS_peak_31	64.45	no	no	yes
chr1	50798949	50799220	MACS_peak_32	64.07	no	no	yes
chr1	51992797	51993064	MACS_peak_34	55.42	no	no	yes
chr1	53893080	53893342	MACS_peak_35	67.42	no	no	yes
chr1	55027623	55027919	MACS_peak_36	66.16	no	no	yes
chr1	57807601	57807945	MACS_peak_37	55.89	no	no	yes
chr1	58952689	58952907	MACS_peak_38	57.31	no	no	yes
chr1	59371189	59371412	MACS_peak_39	53.85	no	no	yes
chr1	59591921	59592193	MACS_peak_40	50.54	no	no	yes
chr1	60425844	60426108	MACS_peak_41	55.88	no	no	yes
chr1	60512085	60512321	MACS_peak_42	52.46	no	no	yes
chr1	61276843	61277139	MACS_peak_43	50.1	no	no	yes
chr1	62716861	62717065	MACS_peak_44	53.45	no	no	yes
chr1	63439681	63439907	MACS_peak_45	53.52	no	no	yes
chr1	64157437	64157730	MACS_peak_46	52.81	no	no	yes
chr1	69439081	69439350	MACS_peak_47	52.14	no	no	yes
chr1	70516510	70516780	MACS_peak_48	66.44	no	no	yes
chr1	73002828	73003060	MACS_peak_50	68.56	no	no	yes
chr1	74901550	74901813	MACS_peak_52	53.4	no	no	yes
chr1	75235373	75235607	MACS_peak_53	50.09	no	no	yes
chr1	75291485	75291841	MACS_peak_54	50.04	no	no	yes
chr1	80150549	80150759	MACS_peak_56	52.74	no	no	yes
chr1	82351227	82351425	MACS_peak_57	66.65	no	no	yes
chr1	89570240	89570508	MACS_peak_59	52.23	no	no	yes
chr1	90959902	90960138	MACS_peak_61	52.46	no	no	yes
chr1	92090270	92090569	MACS_peak_62	57.9	no	no	yes
chr1	92707863	92708045	MACS_peak_63	59.45	no	no	yes
chr1	93549445	93549744	MACS_peak_64	61.14	no	no	yes
chr1	93800701	93800992	MACS_peak_65	53	no	no	yes
chr1	94141120	94141410	MACS_peak_66	50.3	no	no	yes
chr1	95248613	95248860	MACS_peak_67	65.93	no	no	yes
chr1	101391020	101391255	MACS_peak_69	62.61	no	no	yes
chr1	101680380	101680573	MACS_peak_70	59.45	no	no	yes
chr1	101836623	101836837	MACS_peak_71	57.77	no	no	yes
chr1	105237635	105237928	MACS_peak_72	53.31	no	no	yes
chr1	112276526	112276745	MACS_peak_73	51.71	no	no	yes
chr1	115531143	115531366	MACS_peak_74	53.85	no	no	yes
chr1	119071551	119071783	MACS_peak_76	63.54	no	no	yes
chr1	119142080	119142280	MACS_peak_77	53.93	no	no	yes
chr1	119908099	119908275	MACS_peak_78	51.6	no	no	yes
chr1	120283556	120283745	MACS_peak_79	76.27	no	no	yes
chr1	120767457	120767720	MACS_peak_80	55.97	no	no	yes
chr1	122079870	122080142	MACS_peak_81	63.96	no	no	yes
chr1	127043799	127044083	MACS_peak_83	54.08	no	no	yes
chr1	127142116	127142341	MACS_peak_84	53.63	no	no	yes
chr1	128633203	128633401	MACS_peak_86	51.6	no	no	yes
chr1	133402884	133403093	MACS_peak_89	71.59	no	no	yes
chr1	134182595	134182856	MACS_peak_90	58.76	no	no	yes
chr1	134377584	134377839	MACS_peak_91	59.43	no	no	yes
chr1	135195921	135196221	MACS_peak_93	53.17	no	no	yes
chr1	135511010	135511302	MACS_peak_95	51.71	no	no	yes
chr1	135940263	135940496	MACS_peak_96	52.77	no	no	yes
chr1	136159863	136160124	MACS_peak_97	51.38	no	no	yes
chr1	136331721	136332032	MACS_peak_98	50.04	no	no	yes
chr1	136388896	136389189	MACS_peak_99	53.31	no	no	yes
chr1	149474613	149474857	MACS_peak_101	54.53	no	no	yes
chr1	149702550	149702822	MACS_peak_102	51.87	no	no	yes
chr1	150474420	150474665	MACS_peak_103	55.39	no	no	yes
chr1	150706974	150707246	MACS_peak_104	58.96	no	no	yes
chr1	151778642	151778922	MACS_peak_105	59.76	no	no	yes
chr1	153847285	153847399	MACS_peak_107	97.14	no	no	yes
chr1	156942965	156943201	MACS_peak_109	50.2	no	no	yes
chr1	157144657	157144865	MACS_peak_110	52.97	no	no	yes
chr1	162530379	162530601	MACS_peak_112	56.86	no	no	yes
chr1	164046987	164047240	MACS_peak_113	62.66	no	no	yes
chr1	165926571	165926733	MACS_peak_114	66.4	no	no	yes
chr1	166408023	166408298	MACS_peak_115	51.6	no	no	yes
chr1	166547675	166547943	MACS_peak_116	68.25	no	no	yes
chr1	167287980	167288268	MACS_peak_117	50.47	no	no	yes
chr1	167439773	167440100	MACS_peak_118	70.58	no	no	yes
chr1	168483474	168483721	MACS_peak_120	57.53	no	no	yes
chr1	170751060	170751345	MACS_peak_121	50.73	no	no	yes
chr1	170860787	170861007	MACS_peak_122	55.59	no	no	yes
chr1	172317558	172317825	MACS_peak_123	68.36	no	no	yes
chr1	172398256	172398538	MACS_peak_124	54.26	no	no	yes
chr1	172571408	172571680	MACS_peak_125	51.87	no	no	yes
chr1	182098759	182099024	MACS_peak_131	61.33	no	no	yes
chr1	182593358	182593612	MACS_peak_132	53.54	no	no	yes
chr1	183925654	183925928	MACS_peak_134	63.33	no	no	yes
chr1	185426568	185426878	MACS_peak_136	59.19	no	no	yes
chr1	186602350	186602662	MACS_peak_137	60.04	no	no	yes
chr1	186953386	186953639	MACS_peak_138	57.51	no	no	yes
chr1	187355993	187356269	MACS_peak_139	54.78	no	no	yes
chr1	188102397	188102598	MACS_peak_140	61.01	no	no	yes
chr1	188228525	188228705	MACS_peak_141	51.6	no	no	yes
chr1	189413340	189413564	MACS_peak_142	56.64	no	no	yes
chr1	192552150	192552379	MACS_peak_143	57.69	no	no	yes
chr1	193633594	193633794	MACS_peak_144	56.53	no	no	yes
chr1	193952938	193953190	MACS_peak_145	57.03	no	no	yes
chr10	4241468	4241613	MACS_peak_146	61.16	no	no	yes
chr10	5894917	5895176	MACS_peak_147	58.98	no	no	yes
chr10	6067208	6067390	MACS_peak_148	72.88	no	no	yes
chr10	6836346	6836604	MACS_peak_149	56.45	no	no	yes
chr10	7682971	7683212	MACS_peak_150	66.55	no	no	yes
chr10	7724238	7724533	MACS_peak_151	56.95	no	no	yes
chr10	8238601	8238849	MACS_peak_152	53.42	no	no	yes
chr10	8374663	8374882	MACS_peak_153	60.52	no	no	yes
chr10	8579226	8579414	MACS_peak_154	66.4	no	no	yes
chr10	8993419	8993622	MACS_peak_155	60.73	no	no	yes
chr10	10277894	10278192	MACS_peak_156	52.9	no	no	yes
chr10	12949404	12949720	MACS_peak_157	50.71	no	no	yes
chr10	17401220	17401476	MACS_peak_158	56.64	no	no	yes
chr10	18812389	18812703	MACS_peak_161	53.54	no	no	yes
chr10	20601648	20601908	MACS_peak_163	50.09	no	no	yes
chr10	20682614	20683035	MACS_peak_164	55.26	no	no	yes
chr10	21379703	21379959	MACS_peak_167	50.47	no	no	yes
chr10	21428127	21428393	MACS_peak_168	68.47	no	no	yes
chr10	23368809	23369053	MACS_peak_170	76.33	no	no	yes
chr10	23929081	23929293	MACS_peak_171	52.5	no	no	yes
chr10	26228216	26228608	MACS_peak_172	79.15	no	no	yes
chr10	26688527	26688767	MACS_peak_173	67.58	no	no	yes
chr10	29775690	29775916	MACS_peak_175	59.73	no	no	yes
chr10	34833764	34834057	MACS_peak_176	72.1	no	no	yes
chr10	40199545	40199848	MACS_peak_177	64.7	no	no	yes
chr10	40493021	40493270	MACS_peak_178	51.15	no	no	yes
chr10	43889432	43889720	MACS_peak_180	53.74	no	no	yes
chr10	49565075	49565328	MACS_peak_181	54.49	no	no	yes
chr10	56169155	56169452	MACS_peak_182	52.98	no	no	yes
chr10	57279936	57280181	MACS_peak_183	61.56	no	no	yes
chr10	58890618	58890834	MACS_peak_185	60.86	no	no	yes
chr10	59318227	59318478	MACS_peak_186	57.17	no	no	yes
chr10	60445662	60445932	MACS_peak_187	50.43	no	no	yes
chr10	61462979	61463217	MACS_peak_188	58.68	no	no	yes
chr10	62171803	62172091	MACS_peak_189	50.47	no	no	yes
chr10	62919937	62920246	MACS_peak_191	59.29	no	no	yes
chr10	64508542	64508731	MACS_peak_192	81.32	no	no	yes
chr10	65862104	65862388	MACS_peak_193	57.89	no	no	yes
chr10	67424977	67425276	MACS_peak_195	57.9	no	no	yes
chr10	67795793	67796075	MACS_peak_196	50.98	no	no	yes
chr10	69457242	69457552	MACS_peak_197	64.04	no	no	yes
chr10	72389690	72389874	MACS_peak_198	79.43	no	no	yes
chr10	73644403	73644692	MACS_peak_199	53.2	no	no	yes
chr10	74459163	74459456	MACS_peak_200	50.05	no	no	yes
chr10	75036787	75037076	MACS_peak_201	50.77	no	no	yes
chr10	75561205	75561462	MACS_peak_202	53.26	no	no	yes
chr10	76290434	76290788	MACS_peak_203	57.73	no	no	yes
chr10	76374219	76374687	MACS_peak_204	61.86	no	no	yes
chr10	76438704	76438986	MACS_peak_205	53.88	no	no	yes
chr10	76589814	76590079	MACS_peak_206	52.5	no	no	yes
chr10	76753733	76753969	MACS_peak_207	52.46	no	no	yes
chr10	78045278	78045492	MACS_peak_210	52.93	no	no	yes
chr10	81007479	81007759	MACS_peak_213	63.13	no	no	yes
chr10	83480717	83480959	MACS_peak_215	54.73	no	no	yes
chr10	88457002	88457290	MACS_peak_216	53.74	no	no	yes
chr10	89594834	89595163	MACS_peak_217	50.88	no	no	yes
chr10	90707565	90707891	MACS_peak_218	57.07	no	no	yes
chr10	91224744	91224951	MACS_peak_219	58.6	no	no	yes
chr10	91250211	91250467	MACS_peak_220	54.16	no	no	yes
chr10	91270478	91270731	MACS_peak_221	56.94	no	no	yes
chr10	93515702	93515863	MACS_peak_224	66.4	no	no	yes
chr10	94732881	94733113	MACS_peak_225	55.77	no	no	yes
chr10	95212452	95212743	MACS_peak_227	57.28	no	no	yes
chr10	96313561	96313867	MACS_peak_228	54.27	no	no	yes
chr10	97780163	97780403	MACS_peak_229	61.16	no	no	yes
chr10	102107016	102107179	MACS_peak_231	69.45	no	no	yes
chr10	103979966	103980128	MACS_peak_232	96.56	no	no	yes
chr10	104347971	104348264	MACS_peak_233	61.65	no	no	yes
chr10	107588184	107588428	MACS_peak_234	51.64	no	no	yes
chr10	107982895	107983148	MACS_peak_235	56.93	no	no	yes
chr10	111962392	111962580	MACS_peak_237	56.53	no	no	yes
chr10	115310897	115311140	MACS_peak_238	58.09	no	no	yes
chr10	115385619	115385869	MACS_peak_239	57.28	no	no	yes
chr10	115646462	115646720	MACS_peak_241	60.27	no	no	yes
chr10	116844400	116844653	MACS_peak_243	56.5	no	no	yes
chr10	117689504	117689618	MACS_peak_244	151.29	no	no	yes
chr10	118884990	118885163	MACS_peak_246	63.65	no	no	yes
chr10	119547255	119547424	MACS_peak_248	51.6	no	no	yes
chr10	119691726	119691989	MACS_peak_249	59.52	no	no	yes
chr10	119736001	119736222	MACS_peak_250	54.07	no	no	yes
chr10	121034102	121034319	MACS_peak_251	57.43	no	no	yes
chr10	125128936	125129282	MACS_peak_253	76.53	no	no	yes
chr10	125712216	125712512	MACS_peak_254	53.06	no	no	yes
chr10	125937271	125937501	MACS_peak_255	59.3	no	no	yes
chr10	125961891	125962086	MACS_peak_256	66.65	no	no	yes
chr10	126381769	126381994	MACS_peak_257	53.63	no	no	yes
chr10	128747604	128747909	MACS_peak_258	64.51	no	no	yes
chr10	129526727	129527008	MACS_peak_259	58.15	no	no	yes
chr10	130461738	130462011	MACS_peak_260	55.05	no	no	yes
chr11	4833599	4833793	MACS_peak_263	53.93	no	no	yes
chr11	6274756	6275043	MACS_peak_265	50.56	no	no	yes
chr11	7142235	7142444	MACS_peak_266	75.49	no	no	yes
chr11	7523045	7523206	MACS_peak_267	72.88	no	no	yes
chr11	11409101	11409377	MACS_peak_269	67.4	no	no	yes
chr11	16654220	16654516	MACS_peak_270	53.06	no	no	yes
chr11	17163991	17164415	MACS_peak_271	68.84	no	no	yes
chr11	23758377	23758632	MACS_peak_274	59.43	no	no	yes
chr11	24738373	24738820	MACS_peak_275	57.02	no	no	yes
chr11	26489722	26490030	MACS_peak_276	68.68	no	no	yes
chr11	26695296	26695540	MACS_peak_277	66.24	no	no	yes
chr11	29875475	29875844	MACS_peak_278	60.95	no	no	yes
chr11	30969283	30969573	MACS_peak_279	50.3	no	no	yes
chr11	31370216	31370487	MACS_peak_280	62.38	no	no	yes
chr11	32009844	32010120	MACS_peak_281	51.51	no	no	yes
chr11	32446429	32446677	MACS_peak_283	54.13	no	no	yes
chr11	33260631	33260939	MACS_peak_284	54.08	no	no	yes
chr11	33361818	33362077	MACS_peak_285	56.35	no	no	yes
chr11	33476092	33476371	MACS_peak_286	56.87	no	no	yes
chr11	33818243	33818475	MACS_peak_287	80.66	no	no	yes
chr11	35973088	35973380	MACS_peak_288	52.91	no	no	yes
chr11	36029358	36029594	MACS_peak_289	64.66	no	no	yes
chr11	36595556	36595831	MACS_peak_290	51.6	no	no	yes
chr11	37098401	37098621	MACS_peak_291	57.09	no	no	yes
chr11	37658832	37659038	MACS_peak_292	68.59	no	no	yes
chr11	41621313	41621567	MACS_peak_293	50.66	no	no	yes
chr11	42873158	42873418	MACS_peak_294	58.87	no	no	yes
chr11	43512362	43512626	MACS_peak_295	51.06	no	no	yes
chr11	43650135	43650412	MACS_peak_296	54.39	no	no	yes
chr11	43776754	43777006	MACS_peak_297	55.8	no	no	yes
chr11	44292638	44292952	MACS_peak_298	50.88	no	no	yes
chr11	45176089	45176372	MACS_peak_300	59.46	no	no	yes
chr11	45410616	45411007	MACS_peak_301	50.36	no	no	yes
chr11	45791272	45791500	MACS_peak_302	53.3	no	no	yes
chr11	48515556	48515855	MACS_peak_303	52.25	no	no	yes
chr11	48827399	48827702	MACS_peak_304	60.87	no	no	yes
chr11	50039909	50040180	MACS_peak_305	55	no	no	yes
chr11	53624407	53624624	MACS_peak_308	51.93	no	no	yes
chr11	53637327	53637526	MACS_peak_309	53.93	no	no	yes
chr11	55200092	55200339	MACS_peak_310	54.23	no	no	yes
chr11	57917777	57918104	MACS_peak_311	51.05	no	no	yes
chr11	59152344	59152589	MACS_peak_312	54.43	no	no	yes
chr11	59419430	59419747	MACS_peak_313	57.86	no	no	yes
chr11	61612339	61612523	MACS_peak_315	56.53	no	no	yes
chr11	62457685	62457936	MACS_peak_316	53.84	no	no	yes
chr11	63737331	63737527	MACS_peak_318	66.65	no	no	yes
chr11	66115434	66115553	MACS_peak_320	96.94	no	no	yes
chr11	66946362	66946659	MACS_peak_321	52.98	no	no	yes
chr11	67031234	67031587	MACS_peak_322	55.07	no	no	yes
chr11	67183307	67183576	MACS_peak_323	52.14	no	no	yes
chr11	69417457	69417790	MACS_peak_325	55.15	no	no	yes
chr11	69632395	69632760	MACS_peak_326	80.51	no	no	yes
chr11	70151184	70151416	MACS_peak_327	67.51	no	no	yes
chr11	72561666	72561783	MACS_peak_330	103.83	no	no	yes
chr11	75572367	75572566	MACS_peak_332	53.93	no	no	yes
chr11	75895818	75896223	MACS_peak_333	51	no	no	yes
chr11	76162334	76162606	MACS_peak_334	51.87	no	no	yes
chr11	77500518	77500799	MACS_peak_335	55.23	no	no	yes
chr11	77649792	77650047	MACS_peak_336	55.46	no	no	yes
chr11	78912884	78913152	MACS_peak_339	52.23	no	no	yes
chr11	79135060	79135301	MACS_peak_340	55.86	no	no	yes
chr11	79204263	79204547	MACS_peak_341	54.08	no	no	yes
chr11	80792725	80792836	MACS_peak_343	111.39	no	no	yes
chr11	81465344	81465550	MACS_peak_345	60.31	no	no	yes
chr11	83537554	83537800	MACS_peak_347	54.33	no	no	yes
chr11	83797251	83797507	MACS_peak_348	59.31	no	no	yes
chr11	84120808	84120999	MACS_peak_349	62.78	no	no	yes
chr11	84416694	84416887	MACS_peak_350	56.53	no	no	yes
chr11	84751801	84752026	MACS_peak_351	51.05	no	no	yes
chr11	86091037	86091291	MACS_peak_352	50.66	no	no	yes
chr11	86328537	86328827	MACS_peak_353	50.67	no	no	yes
chr11	87747503	87747730	MACS_peak_355	53.21	no	no	yes
chr11	87957319	87957524	MACS_peak_356	58.84	no	no	yes
chr11	88161954	88162171	MACS_peak_357	57.43	no	no	yes
chr11	92042380	92042608	MACS_peak_358	59.51	no	no	yes
chr11	92157325	92157606	MACS_peak_359	54.34	no	no	yes
chr11	94477855	94478013	MACS_peak_360	56.77	no	no	yes
chr11	95737774	95738035	MACS_peak_361	56.16	no	no	yes
chr11	96236122	96236294	MACS_peak_362	96.05	no	no	yes
chr11	96543972	96544239	MACS_peak_363	50.75	no	no	yes
chr11	97080528	97080761	MACS_peak_364	58.97	no	no	yes
chr11	97290816	97291053	MACS_peak_367	62.39	no	no	yes
chr11	97434761	97435005	MACS_peak_368	51.64	no	no	yes
chr11	98116379	98116510	MACS_peak_369	70.78	no	no	yes
chr11	98844868	98845202	MACS_peak_370	59.42	no	no	yes
chr11	100622566	100622889	MACS_peak_371	59.44	no	no	yes
chr11	101620741	101620940	MACS_peak_377	62.78	no	no	yes
chr11	101718312	101718566	MACS_peak_378	65.6	no	no	yes
chr11	102998753	102999076	MACS_peak_380	50.87	no	no	yes
chr11	104006350	104006605	MACS_peak_381	56.74	no	no	yes
chr11	104618807	104619062	MACS_peak_382	56.72	no	no	yes
chr11	105542720	105543033	MACS_peak_384	56.6	no	no	yes
chr11	106033920	106034141	MACS_peak_385	88.01	no	no	yes
chr11	106518422	106518682	MACS_peak_386	67.66	no	no	yes
chr11	109099507	109099655	MACS_peak_387	61.16	no	no	yes
chr11	110416274	110416477	MACS_peak_388	59.08	no	no	yes
chr11	113191809	113192057	MACS_peak_389	51.24	no	no	yes
chr11	115393409	115393658	MACS_peak_391	60.1	no	no	yes
chr11	116326247	116326521	MACS_peak_393	51.69	no	no	yes
chr11	116539149	116539423	MACS_peak_394	57.38	no	no	yes
chr11	117185508	117185799	MACS_peak_396	55.68	no	no	yes
chr11	117750735	117751019	MACS_peak_398	54.08	no	no	yes
chr11	117906125	117906463	MACS_peak_399	57.76	no	no	yes
chr11	118471655	118471966	MACS_peak_400	61.97	no	no	yes
chr11	118620136	118620405	MACS_peak_401	64.28	no	no	yes
chr11	120231431	120232084	MACS_peak_402	60.66	no	no	yes
chr12	3630327	3630513	MACS_peak_404	62.78	no	no	yes
chr12	15948248	15948492	MACS_peak_407	67.1	no	no	yes
chr12	17305565	17305867	MACS_peak_408	57.61	no	no	yes
chr12	17538974	17539191	MACS_peak_409	50.74	no	no	yes
chr12	21162049	21162272	MACS_peak_411	51.27	no	no	yes
chr12	25729765	25730013	MACS_peak_413	57.43	no	no	yes
chr12	26088198	26088497	MACS_peak_414	56.61	no	no	yes
chr12	31950165	31950403	MACS_peak_416	58.68	no	no	yes
chr12	33510151	33510388	MACS_peak_417	62.39	no	no	yes
chr12	35959347	35959612	MACS_peak_419	61.65	no	no	yes
chr12	40988384	40988649	MACS_peak_420	54.09	no	no	yes
chr12	44667829	44668129	MACS_peak_422	61.16	no	no	yes
chr12	49324163	49324477	MACS_peak_425	53.54	no	no	yes
chr12	51507557	51507783	MACS_peak_426	59.73	no	no	yes
chr12	57072593	57072860	MACS_peak_428	55.6	no	no	yes
chr12	62856963	62857195	MACS_peak_430	59.08	no	no	yes
chr12	67974233	67974500	MACS_peak_431	52.32	no	no	yes
chr12	69771913	69772118	MACS_peak_432	55.92	no	no	yes
chr12	70497503	70497763	MACS_peak_433	52.97	no	no	yes
chr12	70877748	70877936	MACS_peak_434	63.65	no	no	yes
chr12	70965735	70965991	MACS_peak_435	65.71	no	no	yes
chr12	71628484	71628797	MACS_peak_436	53.63	no	no	yes
chr12	73118873	73119120	MACS_peak_437	50.03	no	no	yes
chr12	73122029	73122287	MACS_peak_438	59.09	no	no	yes
chr12	73466857	73467148	MACS_peak_439	50.22	no	no	yes
chr12	73552589	73552873	MACS_peak_440	54.08	no	no	yes
chr12	79524915	79525204	MACS_peak_443	50.39	no	no	yes
chr12	80085634	80085942	MACS_peak_444	51.42	no	no	yes
chr12	80531642	80532048	MACS_peak_446	55.01	no	no	yes
chr12	81439670	81439948	MACS_peak_447	62.96	no	no	yes
chr12	84062705	84062934	MACS_peak_449	57.3	no	no	yes
chr12	86135320	86135631	MACS_peak_450	51.15	no	no	yes
chr12	86505865	86506079	MACS_peak_451	52.27	no	no	yes
chr12	86719031	86719280	MACS_peak_452	52.54	no	no	yes
chr12	87331376	87331617	MACS_peak_453	51.94	no	no	yes
chr12	88784685	88784954	MACS_peak_454	52.14	no	no	yes
chr12	89362569	89362896	MACS_peak_456	52.41	no	no	yes
chr12	91433311	91433542	MACS_peak_457	63.04	no	no	yes
chr12	91614751	91614994	MACS_peak_458	61.77	no	no	yes
chr12	96592707	96592945	MACS_peak_460	62.29	no	no	yes
chr12	97003204	97003497	MACS_peak_461	53.31	no	no	yes
chr12	97938842	97939071	MACS_peak_462	72.95	no	no	yes
chr12	99587303	99587552	MACS_peak_463	63.12	no	no	yes
chr12	101950959	101951229	MACS_peak_464	52.05	no	no	yes
chr12	103338876	103339124	MACS_peak_465	51.24	no	no	yes
chr12	104912913	104913171	MACS_peak_466	62.1	no	no	yes
chr12	105131574	105131833	MACS_peak_468	50.19	no	no	yes
chr12	106187922	106188267	MACS_peak_471	61.06	no	no	yes
chr12	106640670	106640815	MACS_peak_472	69.45	no	no	yes
chr12	106910980	106911261	MACS_peak_473	68.24	no	no	yes
chr12	107728884	107729172	MACS_peak_475	62.32	no	no	yes
chr12	107752854	107753135	MACS_peak_476	51.07	no	no	yes
chr12	108512916	108513189	MACS_peak_477	60.48	no	no	yes
chr12	108856586	108856991	MACS_peak_478	57.67	no	no	yes
chr12	109391002	109391233	MACS_peak_479	55.88	no	no	yes
chr12	110381493	110381754	MACS_peak_481	51.38	no	no	yes
chr12	111762891	111763163	MACS_peak_483	55.14	no	no	yes
chr12	111847024	111847247	MACS_peak_484	66.29	no	no	yes
chr12	112011745	112012031	MACS_peak_486	56.17	no	no	yes
chr12	112333254	112333517	MACS_peak_487	52.69	no	no	yes
chr13	3433072	3433313	MACS_peak_491	58.14	no	no	yes
chr13	5897189	5897488	MACS_peak_492	52.25	no	no	yes
chr13	9661594	9661840	MACS_peak_493	51.44	no	no	yes
chr13	12217732	12217973	MACS_peak_495	58.14	no	no	yes
chr13	12357471	12357757	MACS_peak_496	50.64	no	no	yes
chr13	13860810	13860998	MACS_peak_497	72.88	no	no	yes
chr13	16361178	16361581	MACS_peak_498	53.64	no	no	yes
chr13	17862271	17862480	MACS_peak_499	62.39	no	no	yes
chr13	22560053	22560364	MACS_peak_500	53.81	no	no	yes
chr13	23229416	23229656	MACS_peak_501	71.45	no	no	yes
chr13	23307561	23307876	MACS_peak_502	50.79	no	no	yes
chr13	26002933	26003186	MACS_peak_504	56.93	no	no	yes
chr13	27193915	27194032	MACS_peak_505	101.38	no	no	yes
chr13	28708978	28709286	MACS_peak_507	81.63	no	no	yes
chr13	29509650	29509913	MACS_peak_508	63.19	no	no	yes
chr13	31631884	31632092	MACS_peak_509	57.76	no	no	yes
chr13	33042198	33042499	MACS_peak_510	54.73	no	no	yes
chr13	39478964	39479255	MACS_peak_513	62.03	no	no	yes
chr13	41484763	41485064	MACS_peak_514	61.06	no	no	yes
chr13	42859913	42860074	MACS_peak_515	86.71	no	no	yes
chr13	43531174	43531390	MACS_peak_517	57.54	no	no	yes
chr13	43880964	43881163	MACS_peak_518	59.45	no	no	yes
chr13	46032372	46032528	MACS_peak_523	76.27	no	no	yes
chr13	47003502	47003784	MACS_peak_525	50.98	no	no	yes
chr13	47503694	47503967	MACS_peak_526	63.86	no	no	yes
chr13	48146577	48146857	MACS_peak_527	51.16	no	no	yes
chr13	48850817	48851001	MACS_peak_528	51.6	no	no	yes
chr13	48970515	48970765	MACS_peak_529	56.02	no	no	yes
chr13	49044200	49044493	MACS_peak_530	50.05	no	no	yes
chr13	49157579	49157777	MACS_peak_531	51.6	no	no	yes
chr13	49296058	49296366	MACS_peak_532	70.29	no	no	yes
chr13	51303475	51303835	MACS_peak_533	83.14	no	no	yes
chr13	51780871	51781139	MACS_peak_535	52.23	no	no	yes
chr13	52707374	52707650	MACS_peak_538	54.78	no	no	yes
chr13	55414640	55415017	MACS_peak_539	53.01	no	no	yes
chr13	56085418	56085687	MACS_peak_540	52.14	no	no	yes
chr13	56551981	56552240	MACS_peak_541	50.19	no	no	yes
chr13	57058414	57058724	MACS_peak_543	56.87	no	no	yes
chr13	57301766	57301993	MACS_peak_544	62.75	no	no	yes
chr13	60018337	60018624	MACS_peak_546	53.82	no	no	yes
chr13	62622964	62623262	MACS_peak_547	52.9	no	no	yes
chr13	65258702	65258996	MACS_peak_549	53.23	no	no	yes
chr13	71112561	71112770	MACS_peak_551	55.44	no	no	yes
chr13	73376644	73376930	MACS_peak_554	50.64	no	no	yes
chr13	77135398	77135689	MACS_peak_555	65.87	no	no	yes
chr13	78688625	78688849	MACS_peak_557	56.64	no	no	yes
chr13	86267620	86267839	MACS_peak_560	54.29	no	no	yes
chr13	89536381	89536671	MACS_peak_562	53.57	no	no	yes
chr13	90674029	90674324	MACS_peak_563	61.48	no	no	yes
chr13	92022939	92023221	MACS_peak_564	56.57	no	no	yes
chr13	93532612	93532860	MACS_peak_566	57.51	no	no	yes
chr13	93614455	93614793	MACS_peak_567	54.43	no	no	yes
chr13	93617705	93617950	MACS_peak_568	57.73	no	no	yes
chr13	95988052	95988364	MACS_peak_569	51.06	no	no	yes
chr13	96772571	96772888	MACS_peak_570	63.71	no	no	yes
chr13	97429735	97429951	MACS_peak_571	53.3	no	no	yes
chr13	98919781	98920165	MACS_peak_575	50.87	no	no	yes
chr13	99605259	99605515	MACS_peak_576	56.64	no	no	yes
chr13	99814015	99814301	MACS_peak_577	51.06	no	no	yes
chr13	100201693	100201861	MACS_peak_578	66.65	no	no	yes
chr13	100580925	100581093	MACS_peak_579	56.53	no	no	yes
chr13	103420459	103420705	MACS_peak_580	51.44	no	no	yes
chr13	103654343	103654711	MACS_peak_581	59.53	no	no	yes
chr13	105423546	105423772	MACS_peak_582	56.42	no	no	yes
chr13	106768750	106768931	MACS_peak_583	69.45	no	no	yes
chr13	107291638	107292067	MACS_peak_584	51.69	no	no	yes
chr13	109815551	109815871	MACS_peak_585	55.97	no	no	yes
chr13	110503906	110504156	MACS_peak_586	61.06	no	no	yes
chr13	110602939	110603175	MACS_peak_587	58.92	no	no	yes
chr13	110609412	110609667	MACS_peak_588	65.13	no	no	yes
chr13	111568199	111568456	MACS_peak_589	59.2	no	no	yes
chr13	113605231	113605398	MACS_peak_592	53.93	no	no	yes
chr13	114216872	114217135	MACS_peak_593	52.69	no	no	yes
chr13	114514377	114514710	MACS_peak_594	54.85	no	no	yes
chr13	115230737	115231062	MACS_peak_595	52.58	no	no	yes
chr13	117231235	117231512	MACS_peak_596	54.7	no	no	yes
chr14	9329651	9329951	MACS_peak_597	57.8	no	no	yes
chr14	12926621	12926892	MACS_peak_598	59.05	no	no	yes
chr14	14818296	14818627	MACS_peak_599	55.02	no	no	yes
chr14	17484660	17484901	MACS_peak_600	51.94	no	no	yes
chr14	19960906	19961090	MACS_peak_602	58.87	no	no	yes
chr14	22165336	22165510	MACS_peak_603	62.78	no	no	yes
chr14	22623214	22623488	MACS_peak_604	54.96	no	no	yes
chr14	25464835	25464982	MACS_peak_605	69.45	no	no	yes
chr14	25575840	25576151	MACS_peak_606	54.21	no	no	yes
chr14	27621024	27621284	MACS_peak_607	50.09	no	no	yes
chr14	28061980	28062184	MACS_peak_608	68.35	no	no	yes
chr14	29882631	29882967	MACS_peak_609	51.65	no	no	yes
chr14	34781099	34781427	MACS_peak_611	85.58	no	no	yes
chr14	41037015	41037301	MACS_peak_612	59.16	no	no	yes
chr14	45437861	45438113	MACS_peak_613	50.85	no	no	yes
chr14	47077291	47077562	MACS_peak_615	51.96	no	no	yes
chr14	48938227	48938473	MACS_peak_617	54.33	no	no	yes
chr14	49072038	49072264	MACS_peak_618	56.42	no	no	yes
chr14	54636735	54636977	MACS_peak_619	51.84	no	no	yes
chr14	55330921	55331147	MACS_peak_621	65.91	no	no	yes
chr14	55824016	55824373	MACS_peak_622	57.68	no	no	yes
chr14	56270897	56271100	MACS_peak_623	53.57	no	no	yes
chr14	56312086	56312312	MACS_peak_624	50.94	no	no	yes
chr14	56312323	56312469	MACS_peak_625	55.2	no	no	yes
chr14	56850815	56851144	MACS_peak_626	52.24	no	no	yes
chr14	58809925	58810314	MACS_peak_627	53.79	no	no	yes
chr14	59445032	59445314	MACS_peak_628	54.26	no	no	yes
chr14	59922850	59923081	MACS_peak_629	54.8	no	no	yes
chr14	62031218	62031462	MACS_peak_630	51.64	no	no	yes
chr14	65494560	65494793	MACS_peak_635	57.26	no	no	yes
chr14	70765677	70765945	MACS_peak_639	52.23	no	no	yes
chr14	73308486	73308752	MACS_peak_642	59.51	no	no	yes
chr14	73470870	73471173	MACS_peak_643	51.87	no	no	yes
chr14	74995893	74996189	MACS_peak_644	61.39	no	no	yes
chr14	75691498	75691793	MACS_peak_645	58.28	no	no	yes
chr14	77643746	77643990	MACS_peak_646	75.47	no	no	yes
chr14	78096949	78097158	MACS_peak_647	68.17	no	no	yes
chr14	78290603	78290889	MACS_peak_648	50.64	no	no	yes
chr14	82261436	82261696	MACS_peak_649	52.97	no	no	yes
chr14	82772917	82773088	MACS_peak_650	62.78	no	no	yes
chr14	83429370	83429659	MACS_peak_651	53.65	no	no	yes
chr14	84739036	84739216	MACS_peak_652	71.25	no	no	yes
chr14	92717327	92717588	MACS_peak_654	54.46	no	no	yes
chr14	92917672	92917934	MACS_peak_655	67.42	no	no	yes
chr14	95773652	95773852	MACS_peak_656	59.45	no	no	yes
chr14	101377627	101377904	MACS_peak_657	54.39	no	no	yes
chr14	102142925	102143198	MACS_peak_658	51.78	no	no	yes
chr14	102902703	102902920	MACS_peak_659	56.56	no	no	yes
chr14	106679823	106680135	MACS_peak_660	80.34	no	no	yes
chr14	107744040	107744243	MACS_peak_661	53.57	no	no	yes
chr14	117304012	117304287	MACS_peak_662	53.18	no	no	yes
chr14	119796203	119796431	MACS_peak_663	59.51	no	no	yes
chr14	121025102	121025293	MACS_peak_665	50.51	no	no	yes
chr14	122338298	122338595	MACS_peak_666	52.43	no	no	yes
chr14	122436160	122436379	MACS_peak_667	57.2	no	no	yes
chr14	122935145	122935343	MACS_peak_668	53.93	no	no	yes
chr14	124566620	124566833	MACS_peak_669	61.21	no	no	yes
chr14	124801530	124801750	MACS_peak_670	56.17	no	no	yes
chr15	4005749	4006036	MACS_peak_671	57.63	no	no	yes
chr15	5602756	5603038	MACS_peak_672	54.26	no	no	yes
chr15	6385202	6385429	MACS_peak_673	50.83	no	no	yes
chr15	7608982	7609232	MACS_peak_674	77.9	no	no	yes
chr15	9348055	9348329	MACS_peak_676	54.96	no	no	yes
chr15	9711759	9712056	MACS_peak_677	55.11	no	no	yes
chr15	10401123	10401396	MACS_peak_678	55.05	no	no	yes
chr15	10813339	10813636	MACS_peak_680	56.78	no	no	yes
chr15	23973046	23973266	MACS_peak_682	60.4	no	no	yes
chr15	24467430	24467724	MACS_peak_683	53.23	no	no	yes
chr15	24595003	24595227	MACS_peak_684	53.74	no	no	yes
chr15	25457829	25458012	MACS_peak_685	56.53	no	no	yes
chr15	26756942	26757150	MACS_peak_687	61.8	no	no	yes
chr15	28061897	28062258	MACS_peak_688	52.59	no	no	yes
chr15	30321147	30321430	MACS_peak_689	54.17	no	no	yes
chr15	34223117	34223370	MACS_peak_690	50.76	no	no	yes
chr15	34324725	34324947	MACS_peak_691	68.62	no	no	yes
chr15	38540404	38540675	MACS_peak_694	51.96	no	no	yes
chr15	42912519	42912802	MACS_peak_696	60.14	no	no	yes
chr15	48790045	48790260	MACS_peak_697	62.83	no	no	yes
chr15	48933818	48934062	MACS_peak_698	54.53	no	no	yes
chr15	52185418	52185702	MACS_peak_700	50.81	no	no	yes
chr15	52359186	52359473	MACS_peak_701	59.06	no	no	yes
chr15	55870297	55870583	MACS_peak_702	57.71	no	no	yes
chr15	56300338	56300636	MACS_peak_703	52.34	no	no	yes
chr15	56780094	56780279	MACS_peak_704	51.6	no	no	yes
chr15	57999713	57999968	MACS_peak_705	56.72	no	no	yes
chr15	58143263	58143551	MACS_peak_706	50.87	no	no	yes
chr15	58687124	58687384	MACS_peak_708	56.26	no	no	yes
chr15	59104333	59104599	MACS_peak_710	59.51	no	no	yes
chr15	59735503	59735761	MACS_peak_712	53.16	no	no	yes
chr15	62038981	62039244	MACS_peak_713	70.4	no	no	yes
chr15	62192607	62192844	MACS_peak_714	52	no	no	yes
chr15	64227030	64227243	MACS_peak_715	61.21	no	no	yes
chr15	64986072	64986364	MACS_peak_716	50.13	no	no	yes
chr15	65039236	65039490	MACS_peak_717	74.3	no	no	yes
chr15	67147848	67148004	MACS_peak_718	69.45	no	no	yes
chr15	67412907	67413136	MACS_peak_720	50.62	no	no	yes
chr15	69185457	69185593	MACS_peak_721	91.36	no	no	yes
chr15	72905305	72905598	MACS_peak_722	51.63	no	no	yes
chr15	75550285	75550515	MACS_peak_725	55.99	no	no	yes
chr15	75613360	75613693	MACS_peak_726	59.68	no	no	yes
chr15	77162731	77162993	MACS_peak_728	52.78	no	no	yes
chr15	77224568	77224822	MACS_peak_729	56.84	no	no	yes
chr15	79185917	79186129	MACS_peak_731	55.09	no	no	yes
chr15	79765417	79765693	MACS_peak_732	56.02	no	no	yes
chr15	79984083	79984354	MACS_peak_733	55.23	no	no	yes
chr15	80646419	80646732	MACS_peak_738	62.52	no	no	yes
chr15	80697652	80698092	MACS_peak_739	53.98	no	no	yes
chr15	81068977	81069180	MACS_peak_741	53.57	no	no	yes
chr15	81361552	81361784	MACS_peak_742	50.67	no	no	yes
chr15	82071050	82071327	MACS_peak_743	51.42	no	no	yes
chr15	82445222	82445508	MACS_peak_745	50.64	no	no	yes
chr15	82635455	82635705	MACS_peak_746	61.06	no	no	yes
chr15	83038235	83038419	MACS_peak_747	63.65	no	no	yes
chr15	83220607	83220892	MACS_peak_748	59.26	no	no	yes
chr15	83686559	83686960	MACS_peak_749	58.02	no	no	yes
chr15	83755924	83756173	MACS_peak_750	57.33	no	no	yes
chr15	83801993	83802212	MACS_peak_751	59.16	no	no	yes
chr15	83954487	83954772	MACS_peak_752	53.99	no	no	yes
chr15	85652599	85652764	MACS_peak_753	72.88	no	no	yes
chr15	85970281	85970644	MACS_peak_754	59.97	no	no	yes
chr15	87005393	87005636	MACS_peak_756	57.93	no	no	yes
chr15	87329266	87329451	MACS_peak_757	56.53	no	no	yes
chr15	88296248	88296495	MACS_peak_759	51.34	no	no	yes
chr15	88848814	88849083	MACS_peak_760	50.54	no	no	yes
chr15	90425994	90426274	MACS_peak_762	54.43	no	no	yes
chr15	93538782	93539109	MACS_peak_764	52.41	no	no	yes
chr15	96060180	96060483	MACS_peak_765	54.54	no	no	yes
chr15	96626986	96627254	MACS_peak_766	50.64	no	no	yes
chr15	97641571	97641901	MACS_peak_769	52.35	no	no	yes
chr15	97940931	97941196	MACS_peak_770	50.95	no	no	yes
chr15	100218497	100218750	MACS_peak_772	61.92	no	no	yes
chr15	100516374	100516664	MACS_peak_773	50.67	no	no	yes
chr15	100920788	100920967	MACS_peak_774	52.74	no	no	yes
chr15	102043266	102043570	MACS_peak_775	57.43	no	no	yes
chr15	102721713	102722058	MACS_peak_776	60.71	no	no	yes
chr15	102999338	102999604	MACS_peak_777	50.85	no	no	yes
chr15	103382551	103382905	MACS_peak_781	53.7	no	no	yes
chr16	3279558	3279821	MACS_peak_782	55.85	no	no	yes
chr16	4307325	4307657	MACS_peak_783	51.98	no	no	yes
chr16	5784706	5784978	MACS_peak_785	51.87	no	no	yes
chr16	7387785	7388058	MACS_peak_786	58.87	no	no	yes
chr16	8017258	8017467	MACS_peak_787	68.17	no	no	yes
chr16	10035565	10035808	MACS_peak_788	71.09	no	no	yes
chr16	10299348	10299626	MACS_peak_789	65.49	no	no	yes
chr16	10923082	10923350	MACS_peak_790	55.32	no	no	yes
chr16	13531542	13531784	MACS_peak_792	53.24	no	no	yes
chr16	14373549	14373766	MACS_peak_793	56.56	no	no	yes
chr16	14630759	14630972	MACS_peak_794	54.98	no	no	yes
chr16	15843207	15843625	MACS_peak_795	51.78	no	no	yes
chr16	17369898	17370248	MACS_peak_796	53.45	no	no	yes
chr16	17534866	17535113	MACS_peak_797	54.23	no	no	yes
chr16	17803311	17803534	MACS_peak_799	50.08	no	no	yes
chr16	18234051	18234361	MACS_peak_801	51.24	no	no	yes
chr16	23953809	23954110	MACS_peak_802	54.73	no	no	yes
chr16	24061561	24061826	MACS_peak_803	58.33	no	no	yes
chr16	24083380	24083603	MACS_peak_804	60.07	no	no	yes
chr16	26156872	26157051	MACS_peak_805	66.4	no	no	yes
chr16	27690410	27690648	MACS_peak_806	58.45	no	no	yes
chr16	29881466	29881705	MACS_peak_807	58.34	no	no	yes
chr16	30252004	30252241	MACS_peak_809	55.25	no	no	yes
chr16	32371084	32371281	MACS_peak_811	56.53	no	no	yes
chr16	33154885	33155168	MACS_peak_813	50.9	no	no	yes
chr16	33899239	33899565	MACS_peak_814	52.73	no	no	yes
chr16	34138816	34139101	MACS_peak_816	53.99	no	no	yes
chr16	34198991	34199286	MACS_peak_817	58.28	no	no	yes
chr16	34329352	34329618	MACS_peak_818	53.08	no	no	yes
chr16	36551430	36551788	MACS_peak_820	54.63	no	no	yes
chr16	36600886	36601174	MACS_peak_821	50.47	no	no	yes
chr16	37992763	37993083	MACS_peak_823	64.02	no	no	yes
chr16	38178417	38178602	MACS_peak_824	53.93	no	no	yes
chr16	38818606	38818791	MACS_peak_825	62.78	no	no	yes
chr16	38972041	38972302	MACS_peak_826	53.61	no	no	yes
chr16	39546468	39546642	MACS_peak_828	56.53	no	no	yes
chr16	40918984	40919213	MACS_peak_829	53.2	no	no	yes
chr16	41239128	41239371	MACS_peak_830	57.93	no	no	yes
chr16	45138991	45139393	MACS_peak_831	56.63	no	no	yes
chr16	45771322	45771561	MACS_peak_832	50.83	no	no	yes
chr16	45861005	45861218	MACS_peak_833	61.21	no	no	yes
chr16	46532275	46532559	MACS_peak_834	50.81	no	no	yes
chr16	51955345	51955627	MACS_peak_836	54.26	no	no	yes
chr16	55411764	55412010	MACS_peak_837	61.46	no	no	yes
chr16	57787349	57787678	MACS_peak_839	55.19	no	no	yes
chr16	60604663	60604917	MACS_peak_841	60.66	no	no	yes
chr16	61289700	61289947	MACS_peak_842	54.23	no	no	yes
chr16	64884466	64884817	MACS_peak_844	50.43	no	no	yes
chr16	64964932	64965139	MACS_peak_845	65.79	no	no	yes
chr16	66379578	66379921	MACS_peak_846	57.34	no	no	yes
chr16	67419391	67419671	MACS_peak_847	54.43	no	no	yes
chr16	70917529	70917637	MACS_peak_848	121.99	no	no	yes
chr16	76383205	76383673	MACS_peak_849	51.95	no	no	yes
chr16	76438963	76439259	MACS_peak_850	61.39	no	no	yes
chr16	76561001	76561133	MACS_peak_851	136.96	no	no	yes
chr16	78462298	78462560	MACS_peak_852	56.07	no	no	yes
chr16	78584924	78585201	MACS_peak_853	58.51	no	no	yes
chr16	80188905	80189196	MACS_peak_854	61.82	no	no	yes
chr16	81122188	81122481	MACS_peak_855	50.05	no	no	yes
chr16	81415280	81415562	MACS_peak_856	50.98	no	no	yes
chr16	87865937	87866232	MACS_peak_857	50.2	no	no	yes
chr16	88230770	88231011	MACS_peak_858	51.94	no	no	yes
chr16	88456603	88456869	MACS_peak_859	52.41	no	no	yes
chr16	90581538	90581798	MACS_peak_860	60.08	no	no	yes
chr16	91195417	91195579	MACS_peak_861	58.87	no	no	yes
chr16	91354346	91354507	MACS_peak_862	63.65	no	no	yes
chr16	93383242	93383513	MACS_peak_867	50.33	no	no	yes
chr16	93590826	93591328	MACS_peak_868	59.16	no	no	yes
chr16	93744756	93744862	MACS_peak_869	96.05	no	no	yes
chr16	94075441	94075763	MACS_peak_870	52.84	no	no	yes
chr16	94318553	94318751	MACS_peak_871	51.6	no	no	yes
chr16	95098726	95099015	MACS_peak_872	53.65	no	no	yes
chr16	97427113	97427355	MACS_peak_875	58.03	no	no	yes
chr17	3552181	3552472	MACS_peak_876	62.03	no	no	yes
chr17	3751003	3751281	MACS_peak_877	54.61	no	no	yes
chr17	4450297	4450585	MACS_peak_878	57.54	no	no	yes
chr17	4962060	4962227	MACS_peak_879	62.78	no	no	yes
chr17	5284365	5284701	MACS_peak_881	54.6	no	no	yes
chr17	5369214	5369589	MACS_peak_882	53.17	no	no	yes
chr17	5535946	5536182	MACS_peak_883	52.46	no	no	yes
chr17	6413606	6413814	MACS_peak_885	61.8	no	no	yes
chr17	6454749	6455004	MACS_peak_886	50.57	no	no	yes
chr17	7169671	7169963	MACS_peak_888	55.59	no	no	yes
chr17	8923703	8923985	MACS_peak_889	50.98	no	no	yes
chr17	10015992	10016285	MACS_peak_890	50.05	no	no	yes
chr17	10609075	10609321	MACS_peak_891	61.46	no	no	yes
chr17	12909517	12909722	MACS_peak_893	58.84	no	no	yes
chr17	15088440	15088703	MACS_peak_896	53.4	no	no	yes
chr17	17438955	17439251	MACS_peak_897	53.06	no	no	yes
chr17	22410261	22410452	MACS_peak_899	66.65	no	no	yes
chr17	23672819	23673023	MACS_peak_900	51.11	no	no	yes
chr17	24463794	24464158	MACS_peak_901	74.68	no	no	yes
chr17	25497825	25498120	MACS_peak_902	63.82	no	no	yes
chr17	26068218	26068455	MACS_peak_903	67.85	no	no	yes
chr17	27938593	27938858	MACS_peak_904	63.18	no	no	yes
chr17	27964823	27965040	MACS_peak_905	57.43	no	no	yes
chr17	27978056	27978429	MACS_peak_906	60.57	no	no	yes
chr17	28474775	28474936	MACS_peak_907	61.16	no	no	yes
chr17	28636080	28636348	MACS_peak_908	58.01	no	no	yes
chr17	29039394	29039787	MACS_peak_909	56.08	no	no	yes
chr17	29114034	29114257	MACS_peak_910	63.92	no	no	yes
chr17	29392950	29393193	MACS_peak_911	51.74	no	no	yes
chr17	32063898	32064223	MACS_peak_913	50.68	no	no	yes
chr17	35947323	35947517	MACS_peak_916	56.53	no	no	yes
chr17	36005011	36005227	MACS_peak_917	53.3	no	no	yes
chr17	37133289	37133607	MACS_peak_918	56.15	no	no	yes
chr17	37149152	37149398	MACS_peak_919	55.28	no	no	yes
chr17	37941049	37941157	MACS_peak_920	106.97	no	no	yes
chr17	44383613	44383872	MACS_peak_923	50.19	no	no	yes
chr17	45400215	45400470	MACS_peak_924	50.57	no	no	yes
chr17	45497442	45497671	MACS_peak_925	71.81	no	no	yes
chr17	45597383	45597620	MACS_peak_926	54.85	no	no	yes
chr17	45927677	45927992	MACS_peak_927	53.81	no	no	yes
chr17	45976976	45977250	MACS_peak_928	64.15	no	no	yes
chr17	46171503	46171803	MACS_peak_929	55.34	no	no	yes
chr17	47802865	47803228	MACS_peak_930	54.19	no	no	yes
chr17	48976606	48976903	MACS_peak_932	52.43	no	no	yes
chr17	49943413	49943735	MACS_peak_933	50.18	no	no	yes
chr17	55712224	55712559	MACS_peak_936	70.4	no	no	yes
chr17	56242016	56242279	MACS_peak_937	51.16	no	no	yes
chr17	56485113	56485315	MACS_peak_938	63.36	no	no	yes
chr17	56583781	56584091	MACS_peak_939	53.9	no	no	yes
chr17	57060134	57060368	MACS_peak_941	58.98	no	no	yes
chr17	57278721	57278961	MACS_peak_942	53.45	no	no	yes
chr17	58790564	58790829	MACS_peak_943	52.5	no	no	yes
chr17	58931826	58932085	MACS_peak_944	60.18	no	no	yes
chr17	60904848	60905143	MACS_peak_945	53.15	no	no	yes
chr17	61101271	61101471	MACS_peak_946	62.78	no	no	yes
chr17	62364388	62364649	MACS_peak_947	52.88	no	no	yes
chr17	62616517	62616798	MACS_peak_948	51.07	no	no	yes
chr17	62811357	62811563	MACS_peak_949	70.51	no	no	yes
chr17	64268752	64268863	MACS_peak_950	116.34	no	no	yes
chr17	64557605	64557793	MACS_peak_951	56.53	no	no	yes
chr17	65223207	65223581	MACS_peak_952	51.6	no	no	yes
chr17	65621542	65621813	MACS_peak_954	55	no	no	yes
chr17	65857688	65858071	MACS_peak_955	54.64	no	no	yes
chr17	66719889	66720121	MACS_peak_956	52.88	no	no	yes
chr17	67199630	67199895	MACS_peak_957	52.5	no	no	yes
chr17	67792621	67792889	MACS_peak_959	69.74	no	no	yes
chr17	72272096	72272206	MACS_peak_961	128.52	no	no	yes
chr17	78915703	78916016	MACS_peak_963	50.97	no	no	yes
chr17	81426255	81426412	MACS_peak_965	66.4	no	no	yes
chr17	83746574	83746884	MACS_peak_966	59.19	no	no	yes
chr17	83979200	83979443	MACS_peak_967	51.74	no	no	yes
chr17	84576299	84576574	MACS_peak_968	54.59	no	no	yes
chr17	86167445	86167689	MACS_peak_971	53.26	no	no	yes
chr17	87367685	87368052	MACS_peak_972	63.99	no	no	yes
chr17	92632463	92632682	MACS_peak_973	57.2	no	no	yes
chr18	3511132	3511439	MACS_peak_975	77.05	no	no	yes
chr18	6103109	6103318	MACS_peak_976	70.14	no	no	yes
chr18	7445488	7445722	MACS_peak_977	55.56	no	no	yes
chr18	10736509	10736744	MACS_peak_978	62.61	no	no	yes
chr18	10948874	10949059	MACS_peak_979	64.64	no	no	yes
chr18	13554997	13555275	MACS_peak_980	62.96	no	no	yes
chr18	15171130	15171404	MACS_peak_982	51.69	no	no	yes
chr18	15803611	15803881	MACS_peak_984	59.14	no	no	yes
chr18	17055515	17055905	MACS_peak_985	53.72	no	no	yes
chr18	17861433	17861719	MACS_peak_987	62.25	no	no	yes
chr18	24795632	24795803	MACS_peak_988	51.6	no	no	yes
chr18	37449207	37449442	MACS_peak_994	52.56	no	no	yes
chr18	38494906	38495189	MACS_peak_995	51.35	no	no	yes
chr18	43732288	43732626	MACS_peak_997	61.56	no	no	yes
chr18	44916494	44916764	MACS_peak_998	55.33	no	no	yes
chr18	46252856	46253132	MACS_peak_999	54.78	no	no	yes
chr18	47099210	47099424	MACS_peak_1000	61.09	no	no	yes
chr18	48771014	48771444	MACS_peak_1002	57.14	no	no	yes
chr18	53530110	53530389	MACS_peak_1003	54.18	no	no	yes
chr18	57539663	57539986	MACS_peak_1006	52.75	no	no	yes
chr18	58962610	58962840	MACS_peak_1007	53.09	no	no	yes
chr18	64345558	64345710	MACS_peak_1009	61.16	no	no	yes
chr18	65485402	65485681	MACS_peak_1010	51.24	no	no	yes
chr18	67723192	67723385	MACS_peak_1012	53.93	no	no	yes
chr18	69199169	69199367	MACS_peak_1013	51.6	no	no	yes
chr18	69868961	69869192	MACS_peak_1014	61.03	no	no	yes
chr18	72816288	72816557	MACS_peak_1015	52.14	no	no	yes
chr18	73150557	73150830	MACS_peak_1016	55.05	no	no	yes
chr18	74824464	74824627	MACS_peak_1017	72.88	no	no	yes
chr18	75035007	75035265	MACS_peak_1018	53.94	no	no	yes
chr18	75626744	75627033	MACS_peak_1021	50.39	no	no	yes
chr18	77593122	77593408	MACS_peak_1022	50.64	no	no	yes
chr18	77701136	77701442	MACS_peak_1023	51.6	no	no	yes
chr18	78476713	78476935	MACS_peak_1024	56.86	no	no	yes
chr18	79325897	79326190	MACS_peak_1025	53.31	no	no	yes
chr18	79912111	79912412	MACS_peak_1026	66	no	no	yes
chr18	80263408	80263618	MACS_peak_1027	52.74	no	no	yes
chr18	80305027	80305206	MACS_peak_1028	51.6	no	no	yes
chr18	80949332	80949609	MACS_peak_1030	57.08	no	no	yes
chr18	81213807	81214080	MACS_peak_1032	63.27	no	no	yes
chr18	83335378	83335625	MACS_peak_1033	70.62	no	no	yes
chr18	83713223	83713489	MACS_peak_1034	52.41	no	no	yes
chr18	87066056	87066298	MACS_peak_1035	66.44	no	no	yes
chr18	88922749	88923028	MACS_peak_1036	52.82	no	no	yes
chr19	3597212	3597461	MACS_peak_1037	52.54	no	no	yes
chr19	3925981	3926266	MACS_peak_1038	59.32	no	no	yes
chr19	5365223	5365406	MACS_peak_1039	51.6	no	no	yes
chr19	6481257	6481404	MACS_peak_1040	53.01	no	no	yes
chr19	6542643	6542958	MACS_peak_1041	53.45	no	no	yes
chr19	7382256	7382564	MACS_peak_1042	64.74	no	no	yes
chr19	8953898	8954168	MACS_peak_1043	60.49	no	no	yes
chr19	9927861	9928207	MACS_peak_1044	64.9	no	no	yes
chr19	10095506	10095701	MACS_peak_1045	62.78	no	no	yes
chr19	11299957	11300210	MACS_peak_1046	56.93	no	no	yes
chr19	14351655	14351945	MACS_peak_1047	53.57	no	no	yes
chr19	15628452	15628686	MACS_peak_1048	55.56	no	no	yes
chr19	15705668	15705952	MACS_peak_1049	57.89	no	no	yes
chr19	17418074	17418293	MACS_peak_1050	57.2	no	no	yes
chr19	17458489	17458661	MACS_peak_1051	66.4	no	no	yes
chr19	18056567	18056848	MACS_peak_1052	62.69	no	no	yes
chr19	18829248	18829466	MACS_peak_1053	64.49	no	no	yes
chr19	26638951	26639255	MACS_peak_1054	81.3	no	no	yes
chr19	26684226	26684471	MACS_peak_1055	61.56	no	no	yes
chr19	27972971	27973236	MACS_peak_1056	52.5	no	no	yes
chr19	28131275	28131539	MACS_peak_1058	59.7	no	no	yes
chr19	29684939	29685238	MACS_peak_1059	56.61	no	no	yes
chr19	29951194	29951438	MACS_peak_1060	54.53	no	no	yes
chr19	30047847	30048189	MACS_peak_1061	54.22	no	no	yes
chr19	30215752	30216033	MACS_peak_1062	76.81	no	no	yes
chr19	34418399	34418668	MACS_peak_1063	55.42	no	no	yes
chr19	37427307	37427538	MACS_peak_1065	55.88	no	no	yes
chr19	37526884	37527126	MACS_peak_1066	56.33	no	no	yes
chr19	40872852	40873153	MACS_peak_1069	54.73	no	no	yes
chr19	41160481	41160740	MACS_peak_1070	53.06	no	no	yes
chr19	41994254	41994456	MACS_peak_1072	58.59	no	no	yes
chr19	42057102	42057403	MACS_peak_1073	66	no	no	yes
chr19	42415183	42415470	MACS_peak_1074	53.82	no	no	yes
chr19	44335880	44336130	MACS_peak_1076	51.05	no	no	yes
chr19	44420402	44420710	MACS_peak_1077	59.4	no	no	yes
chr19	45272072	45272354	MACS_peak_1078	54.26	no	no	yes
chr19	47338597	47338868	MACS_peak_1082	50.33	no	no	yes
chr19	47517082	47517317	MACS_peak_1083	51.24	no	no	yes
chr19	47828735	47828991	MACS_peak_1084	65.34	no	no	yes
chr19	48335922	48336182	MACS_peak_1085	52.97	no	no	yes
chr19	55108764	55109004	MACS_peak_1086	54.94	no	no	yes
chr19	55836977	55837239	MACS_peak_1087	68.9	no	no	yes
chr19	56542015	56542294	MACS_peak_1089	54.52	no	no	yes
chr19	57363717	57363996	MACS_peak_1091	51.24	no	no	yes
chr19	57926500	57926723	MACS_peak_1092	88.51	no	no	yes
chr19	58081630	58081884	MACS_peak_1093	53.54	no	no	yes
chr19	59665050	59665199	MACS_peak_1094	69.45	no	no	yes
chr19	59717827	59718109	MACS_peak_1095	59.66	no	no	yes
chr19	60268299	60268582	MACS_peak_1096	56.47	no	no	yes
chr19	60320303	60320469	MACS_peak_1097	72.88	no	no	yes
chr19	61037197	61037458	MACS_peak_1098	53.61	no	no	yes
chr1_GL456212_random	100944	101205	MACS_peak_1100	56.16	no	no	yes
chr2	4818887	4819179	MACS_peak_1102	50.13	no	no	yes
chr2	6505685	6505976	MACS_peak_1103	74.41	no	no	yes
chr2	9797719	9798215	MACS_peak_1105	69.06	no	no	yes
chr2	10451833	10452084	MACS_peak_1106	50.95	no	no	yes
chr2	12159100	12159208	MACS_peak_1108	156.88	no	no	yes
chr2	12182491	12182808	MACS_peak_1109	61.26	no	no	yes
chr2	14474440	14474569	MACS_peak_1110	79.43	no	no	yes
chr2	18046983	18047404	MACS_peak_1111	51.38	no	no	yes
chr2	20918173	20918457	MACS_peak_1113	57.89	no	no	yes
chr2	20958336	20958626	MACS_peak_1114	53.57	no	no	yes
chr2	22011106	22011342	MACS_peak_1116	52.46	no	no	yes
chr2	23574067	23574194	MACS_peak_1117	111.39	no	no	yes
chr2	24557117	24557347	MACS_peak_1118	50.51	no	no	yes
chr2	24700141	24700405	MACS_peak_1119	51.06	no	no	yes
chr2	24907179	24907389	MACS_peak_1120	68.03	no	no	yes
chr2	25376418	25376575	MACS_peak_1121	61.16	no	no	yes
chr2	26512993	26513278	MACS_peak_1122	57.8	no	no	yes
chr2	28228165	28228421	MACS_peak_1125	53.35	no	no	yes
chr2	28463498	28463729	MACS_peak_1126	52.72	no	no	yes
chr2	29520079	29520213	MACS_peak_1128	73.4	no	no	yes
chr2	30056428	30056558	MACS_peak_1129	73.4	no	no	yes
chr2	31497841	31498101	MACS_peak_1130	50.09	no	no	yes
chr2	32451711	32451980	MACS_peak_1132	52.67	no	no	yes
chr2	38796347	38796585	MACS_peak_1136	52.25	no	no	yes
chr2	44425009	44425282	MACS_peak_1138	55.05	no	no	yes
chr2	45006766	45007050	MACS_peak_1139	50.81	no	no	yes
chr2	46395898	46396224	MACS_peak_1140	52.49	no	no	yes
chr2	48327595	48327857	MACS_peak_1141	56.07	no	no	yes
chr2	49375246	49375484	MACS_peak_1142	58.68	no	no	yes
chr2	49655515	49655817	MACS_peak_1143	54.64	no	no	yes
chr2	52587153	52587394	MACS_peak_1144	51.94	no	no	yes
chr2	52608048	52608323	MACS_peak_1145	58.69	no	no	yes
chr2	52806673	52806963	MACS_peak_1146	55.78	no	no	yes
chr2	57237020	57237259	MACS_peak_1147	62.18	no	no	yes
chr2	57520204	57520497	MACS_peak_1148	50.39	no	no	yes
chr2	57838363	57838560	MACS_peak_1150	53.93	no	no	yes
chr2	58975139	58975401	MACS_peak_1151	59.89	no	no	yes
chr2	59329698	59329917	MACS_peak_1152	57.2	no	no	yes
chr2	60113409	60113568	MACS_peak_1153	54.82	no	no	yes
chr2	60390300	60390535	MACS_peak_1154	52.56	no	no	yes
chr2	63295574	63295842	MACS_peak_1156	59.33	no	no	yes
chr2	63850669	63850948	MACS_peak_1157	54.52	no	no	yes
chr2	66088424	66088613	MACS_peak_1158	64.64	no	no	yes
chr2	68448983	68449304	MACS_peak_1159	60.86	no	no	yes
chr2	69463625	69463836	MACS_peak_1160	53.88	no	no	yes
chr2	69613411	69613577	MACS_peak_1161	61.16	no	no	yes
chr2	70120417	70120666	MACS_peak_1162	50.63	no	no	yes
chr2	71777847	71778005	MACS_peak_1165	62.37	no	no	yes
chr2	72045077	72045330	MACS_peak_1166	56.93	no	no	yes
chr2	72071104	72071376	MACS_peak_1167	58.96	no	no	yes
chr2	73334746	73334979	MACS_peak_1168	60.82	no	no	yes
chr2	73536970	73537208	MACS_peak_1169	55.14	no	no	yes
chr2	74986374	74986482	MACS_peak_1173	121.99	no	no	yes
chr2	75412524	75412836	MACS_peak_1175	56.69	no	no	yes
chr2	75433099	75433317	MACS_peak_1176	65.55	no	no	yes
chr2	78603467	78603738	MACS_peak_1181	57.7	no	no	yes
chr2	80447706	80447969	MACS_peak_1182	51.16	no	no	yes
chr2	80699183	80699459	MACS_peak_1183	58.6	no	no	yes
chr2	80942337	80942588	MACS_peak_1184	53.84	no	no	yes
chr2	83094941	83095206	MACS_peak_1185	59.61	no	no	yes
chr2	84091088	84091323	MACS_peak_1186	67.18	no	no	yes
chr2	84326180	84326402	MACS_peak_1187	64.03	no	no	yes
chr2	84939128	84939422	MACS_peak_1189	57.5	no	no	yes
chr2	86155059	86155251	MACS_peak_1191	66.65	no	no	yes
chr2	89395558	89395849	MACS_peak_1192	58.67	no	no	yes
chr2	91726868	91727086	MACS_peak_1193	63.32	no	no	yes
chr2	92088292	92088536	MACS_peak_1195	51.64	no	no	yes
chr2	94406444	94406612	MACS_peak_1201	62.78	no	no	yes
chr2	94498556	94498800	MACS_peak_1202	51.64	no	no	yes
chr2	94628565	94628916	MACS_peak_1203	58	no	no	yes
chr2	99204436	99204698	MACS_peak_1208	52.78	no	no	yes
chr2	102460810	102461056	MACS_peak_1209	51.44	no	no	yes
chr2	103471271	103471500	MACS_peak_1210	57.69	no	no	yes
chr2	103822643	103822910	MACS_peak_1211	52.32	no	no	yes
chr2	105127816	105128028	MACS_peak_1213	52.5	no	no	yes
chr2	105162444	105162661	MACS_peak_1214	54.52	no	no	yes
chr2	106106520	106106717	MACS_peak_1216	71.25	no	no	yes
chr2	106185484	106185780	MACS_peak_1217	50.1	no	no	yes
chr2	107500495	107500765	MACS_peak_1218	55.11	no	no	yes
chr2	108197792	108197942	MACS_peak_1219	76.79	no	no	yes
chr2	109196287	109196579	MACS_peak_1220	53.4	no	no	yes
chr2	110599383	110599664	MACS_peak_1222	51.07	no	no	yes
chr2	111734295	111734586	MACS_peak_1223	69.45	no	no	yes
chr2	112910381	112910678	MACS_peak_1225	60.56	no	no	yes
chr2	114042510	114042786	MACS_peak_1226	51.51	no	no	yes
chr2	114053163	114053322	MACS_peak_1227	66.4	no	no	yes
chr2	117974304	117974614	MACS_peak_1228	52.54	no	no	yes
chr2	118788233	118788516	MACS_peak_1229	51.35	no	no	yes
chr2	119064481	119064715	MACS_peak_1230	54.43	no	no	yes
chr2	119601713	119601942	MACS_peak_1231	84.61	no	no	yes
chr2	124990498	124990707	MACS_peak_1233	55.44	no	no	yes
chr2	125211888	125212116	MACS_peak_1234	50.73	no	no	yes
chr2	125841739	125842109	MACS_peak_1235	63.39	no	no	yes
chr2	127755981	127756194	MACS_peak_1237	52.39	no	no	yes
chr2	129185606	129185901	MACS_peak_1238	54.97	no	no	yes
chr2	129442297	129442528	MACS_peak_1239	50.41	no	no	yes
chr2	130669352	130669650	MACS_peak_1240	52.9	no	no	yes
chr2	130699910	130700206	MACS_peak_1241	53.06	no	no	yes
chr2	131518914	131519224	MACS_peak_1242	51.24	no	no	yes
chr2	131612786	131613003	MACS_peak_1243	51.93	no	no	yes
chr2	132211660	132211881	MACS_peak_1244	51.49	no	no	yes
chr2	132702090	132702457	MACS_peak_1245	63	no	no	yes
chr2	132880500	132880972	MACS_peak_1246	58.92	no	no	yes
chr2	133381937	133382146	MACS_peak_1248	55.44	no	no	yes
chr2	137186666	137187066	MACS_peak_1250	56.88	no	no	yes
chr2	138026060	138026284	MACS_peak_1251	63.81	no	no	yes
chr2	139704744	139704891	MACS_peak_1252	67.88	no	no	yes
chr2	139792280	139792525	MACS_peak_1253	54.43	no	no	yes
chr2	143235018	143235228	MACS_peak_1254	58.24	no	no	yes
chr2	144018112	144018315	MACS_peak_1255	53.57	no	no	yes
chr2	145102514	145102836	MACS_peak_1256	55.45	no	no	yes
chr2	145861972	145862224	MACS_peak_1257	65.85	no	no	yes
chr2	145932654	145932910	MACS_peak_1258	50.47	no	no	yes
chr2	146468980	146469206	MACS_peak_1260	75.38	no	no	yes
chr2	147945259	147945543	MACS_peak_1261	50.81	no	no	yes
chr2	148802997	148803257	MACS_peak_1262	52.97	no	no	yes
chr2	148883998	148884272	MACS_peak_1263	50.03	no	no	yes
chr2	150060343	150060619	MACS_peak_1264	57.18	no	no	yes
chr2	150184088	150184361	MACS_peak_1265	58.87	no	no	yes
chr2	153526828	153527098	MACS_peak_1267	61.05	no	no	yes
chr2	154586990	154587249	MACS_peak_1269	53.06	no	no	yes
chr2	156536570	156536826	MACS_peak_1270	50.47	no	no	yes
chr2	157077631	157077927	MACS_peak_1271	52.53	no	no	yes
chr2	157982349	157982716	MACS_peak_1272	56.59	no	no	yes
chr2	159118186	159118456	MACS_peak_1275	55.33	no	no	yes
chr2	159360019	159360315	MACS_peak_1276	58.18	no	no	yes
chr2	159455120	159455407	MACS_peak_1277	62.17	no	no	yes
chr2	159742698	159743001	MACS_peak_1278	69.22	no	no	yes
chr2	161591746	161592206	MACS_peak_1280	72.53	no	no	yes
chr2	162117687	162117985	MACS_peak_1282	52.9	no	no	yes
chr2	163077773	163078057	MACS_peak_1283	51.25	no	no	yes
chr2	163583526	163583724	MACS_peak_1284	59.45	no	no	yes
chr2	164015153	164015492	MACS_peak_1285	51.51	no	no	yes
chr2	165284260	165284639	MACS_peak_1286	50.35	no	no	yes
chr2	167336969	167337249	MACS_peak_1289	66.98	no	no	yes
chr2	167697013	167697304	MACS_peak_1292	54.13	no	no	yes
chr2	168806556	168806824	MACS_peak_1294	50.64	no	no	yes
chr2	169181889	169182235	MACS_peak_1295	64.63	no	no	yes
chr2	169185956	169186253	MACS_peak_1296	51.19	no	no	yes
chr2	170339513	170339716	MACS_peak_1298	50.15	no	no	yes
chr2	170632970	170633236	MACS_peak_1299	58.22	no	no	yes
chr2	170704704	170704992	MACS_peak_1301	57.54	no	no	yes
chr2	173316087	173316319	MACS_peak_1305	50.3	no	no	yes
chr2	174076017	174076255	MACS_peak_1306	52.25	no	no	yes
chr2	174852230	174852481	MACS_peak_1307	50.95	no	no	yes
chr2	174891252	174891482	MACS_peak_1308	65.4	no	no	yes
chr2	178667670	178667897	MACS_peak_1309	56.31	no	no	yes
chr2	179417458	179418078	MACS_peak_1310	53.72	no	no	yes
chr3	7801414	7801688	MACS_peak_1313	63.75	no	no	yes
chr3	8277355	8277630	MACS_peak_1314	54.59	no	no	yes
chr3	8508844	8509047	MACS_peak_1315	53.57	no	no	yes
chr3	9054283	9054537	MACS_peak_1317	50.66	no	no	yes
chr3	9435913	9436136	MACS_peak_1318	51.27	no	no	yes
chr3	9580605	9580896	MACS_peak_1319	50.22	no	no	yes
chr3	12521569	12521833	MACS_peak_1321	64.82	no	no	yes
chr3	14746634	14746874	MACS_peak_1322	52.05	no	no	yes
chr3	16097741	16098019	MACS_peak_1323	54.29	no	no	yes
chr3	18806363	18806641	MACS_peak_1324	59.97	no	no	yes
chr3	20080574	20080839	MACS_peak_1325	64.72	no	no	yes
chr3	24677383	24677766	MACS_peak_1326	71.15	no	no	yes
chr3	25804914	25805230	MACS_peak_1327	64.43	no	no	yes
chr3	26941296	26941561	MACS_peak_1328	55.79	no	no	yes
chr3	31804936	31805188	MACS_peak_1331	57.06	no	no	yes
chr3	32240385	32240618	MACS_peak_1332	58.97	no	no	yes
chr3	43820902	43821182	MACS_peak_1336	58.24	no	no	yes
chr3	45602309	45602599	MACS_peak_1337	61.91	no	no	yes
chr3	51260928	51261226	MACS_peak_1338	55.01	no	no	yes
chr3	52345587	52345887	MACS_peak_1340	55.34	no	no	yes
chr3	54461033	54461248	MACS_peak_1341	74.67	no	no	yes
chr3	54806740	54806973	MACS_peak_1342	60.82	no	no	yes
chr3	57588323	57588581	MACS_peak_1343	69.35	no	no	yes
chr3	59431187	59431476	MACS_peak_1344	50.39	no	no	yes
chr3	61460798	61461005	MACS_peak_1345	61.92	no	no	yes
chr3	63269658	63269975	MACS_peak_1346	69.25	no	no	yes
chr3	65872185	65872436	MACS_peak_1347	71.93	no	no	yes
chr3	65993705	65993897	MACS_peak_1348	51.6	no	no	yes
chr3	68780851	68781130	MACS_peak_1349	54.52	no	no	yes
chr3	69706544	69706798	MACS_peak_1350	50.66	no	no	yes
chr3	69884773	69885025	MACS_peak_1351	53.74	no	no	yes
chr3	70282568	70282830	MACS_peak_1352	59.89	no	no	yes
chr3	75706815	75706984	MACS_peak_1353	56.53	no	no	yes
chr3	75883492	75883810	MACS_peak_1354	53.19	no	no	yes
chr3	79158470	79158819	MACS_peak_1355	74.24	no	no	yes
chr3	80985309	80985439	MACS_peak_1357	96.56	no	no	yes
chr3	82533644	82533906	MACS_peak_1358	56.07	no	no	yes
chr3	83057289	83057516	MACS_peak_1359	53.41	no	no	yes
chr3	85491275	85491453	MACS_peak_1360	56.53	no	no	yes
chr3	87103302	87103591	MACS_peak_1361	50.39	no	no	yes
chr3	87729478	87729769	MACS_peak_1364	50.58	no	no	yes
chr3	88527499	88527794	MACS_peak_1366	58.28	no	no	yes
chr3	88754326	88754536	MACS_peak_1367	53.45	no	no	yes
chr3	89137431	89137708	MACS_peak_1368	51.42	no	no	yes
chr3	90468014	90468274	MACS_peak_1369	53.72	no	no	yes
chr3	91247400	91247676	MACS_peak_1370	53.76	no	no	yes
chr3	93235200	93235445	MACS_peak_1371	61.56	no	no	yes
chr3	95008472	95008776	MACS_peak_1373	53.08	no	no	yes
chr3	97223379	97223702	MACS_peak_1374	50.1	no	no	yes
chr3	97961341	97961561	MACS_peak_1376	54.18	no	no	yes
chr3	97983388	97983674	MACS_peak_1377	62.25	no	no	yes
chr3	99746140	99746391	MACS_peak_1378	57.13	no	no	yes
chr3	99953988	99954251	MACS_peak_1379	52.69	no	no	yes
chr3	100969600	100969819	MACS_peak_1380	54.29	no	no	yes
chr3	102222903	102223084	MACS_peak_1383	52.74	no	no	yes
chr3	102963141	102963397	MACS_peak_1384	56.64	no	no	yes
chr3	103278248	103278481	MACS_peak_1385	51.45	no	no	yes
chr3	103783921	103784287	MACS_peak_1386	53.93	no	no	yes
chr3	105266857	105267067	MACS_peak_1388	55.33	no	no	yes
chr3	105454384	105454632	MACS_peak_1389	54.13	no	no	yes
chr3	105627782	105628056	MACS_peak_1390	58.78	no	no	yes
chr3	106098592	106098873	MACS_peak_1393	56.67	no	no	yes
chr3	107566077	107566294	MACS_peak_1394	54.52	no	no	yes
chr3	118377321	118377622	MACS_peak_1397	57.71	no	no	yes
chr3	120607804	120608025	MACS_peak_1398	56.97	no	no	yes
chr3	120673585	120673824	MACS_peak_1399	55.04	no	no	yes
chr3	122211522	122211804	MACS_peak_1401	54.26	no	no	yes
chr3	122483141	122483533	MACS_peak_1402	85.28	no	no	yes
chr3	124260148	124260389	MACS_peak_1403	54.84	no	no	yes
chr3	124275222	124275503	MACS_peak_1404	51.07	no	no	yes
chr3	127463908	127464180	MACS_peak_1406	51.87	no	no	yes
chr3	128936589	128936806	MACS_peak_1407	80.17	no	no	yes
chr3	130858144	130858404	MACS_peak_1408	60.08	no	no	yes
chr3	131095628	131095893	MACS_peak_1409	55.79	no	no	yes
chr3	131611246	131611665	MACS_peak_1410	66.84	no	no	yes
chr3	132508902	132509189	MACS_peak_1412	52.13	no	no	yes
chr3	134645127	134645334	MACS_peak_1413	65.79	no	no	yes
chr3	135184607	135184859	MACS_peak_1414	70.03	no	no	yes
chr3	135245366	135245558	MACS_peak_1415	56.53	no	no	yes
chr3	138535766	138536063	MACS_peak_1417	66.04	no	no	yes
chr3	138654691	138654922	MACS_peak_1418	55.88	no	no	yes
chr3	138909583	138909801	MACS_peak_1419	54.41	no	no	yes
chr3	144212770	144212989	MACS_peak_1421	54.29	no	no	yes
chr3	144331241	144331456	MACS_peak_1422	57.66	no	no	yes
chr3	146043796	146044007	MACS_peak_1424	52.62	no	no	yes
chr3	146709940	146710282	MACS_peak_1426	71.22	no	no	yes
chr3	146895371	146895588	MACS_peak_1427	64.04	no	no	yes
chr3	147181988	147182390	MACS_peak_1428	55.23	no	no	yes
chr3	148412691	148412991	MACS_peak_1429	61.16	no	no	yes
chr3	148989470	148989717	MACS_peak_1430	57.26	no	no	yes
chr3	152492568	152492787	MACS_peak_1431	56.3	no	no	yes
chr3	152668242	152668509	MACS_peak_1432	59.04	no	no	yes
chr3	152718246	152718500	MACS_peak_1433	53.54	no	no	yes
chr3	153161468	153161688	MACS_peak_1434	51.6	no	no	yes
chr4	3984664	3984881	MACS_peak_1435	57.43	no	no	yes
chr4	9573663	9573974	MACS_peak_1437	72.22	no	no	yes
chr4	11027779	11027987	MACS_peak_1438	55.56	no	no	yes
chr4	17922685	17922889	MACS_peak_1442	53.45	no	no	yes
chr4	19182702	19182961	MACS_peak_1443	53.06	no	no	yes
chr4	27161419	27161683	MACS_peak_1444	52.6	no	no	yes
chr4	30968788	30969055	MACS_peak_1445	52.32	no	no	yes
chr4	31286074	31286347	MACS_peak_1446	56.88	no	no	yes
chr4	34268168	34268383	MACS_peak_1447	66	no	no	yes
chr4	35122838	35123012	MACS_peak_1448	59.45	no	no	yes
chr4	39931344	39931579	MACS_peak_1449	55.46	no	no	yes
chr4	44857937	44858186	MACS_peak_1451	61.16	no	no	yes
chr4	47559733	47559934	MACS_peak_1454	53.81	no	no	yes
chr4	51630917	51631113	MACS_peak_1455	56.53	no	no	yes
chr4	53752510	53752795	MACS_peak_1457	66.47	no	no	yes
chr4	54004329	54004572	MACS_peak_1459	57.93	no	no	yes
chr4	55708680	55708976	MACS_peak_1460	56.86	no	no	yes
chr4	56682415	56682709	MACS_peak_1461	51.54	no	no	yes
chr4	59415240	59415509	MACS_peak_1462	52.14	no	no	yes
chr4	63211436	63211784	MACS_peak_1463	50.67	no	no	yes
chr4	63477572	63477783	MACS_peak_1464	52.62	no	no	yes
chr4	63907496	63907760	MACS_peak_1465	52.6	no	no	yes
chr4	69594076	69594409	MACS_peak_1468	59.68	no	no	yes
chr4	73495428	73495691	MACS_peak_1469	55.97	no	no	yes
chr4	76204059	76204343	MACS_peak_1470	50.81	no	no	yes
chr4	76821908	76822016	MACS_peak_1471	121.99	no	no	yes
chr4	78859999	78860356	MACS_peak_1472	60	no	no	yes
chr4	82594951	82595201	MACS_peak_1473	54.82	no	no	yes
chr4	82736083	82736193	MACS_peak_1474	116.34	no	no	yes
chr4	83501062	83501310	MACS_peak_1475	51.24	no	no	yes
chr4	98835904	98836178	MACS_peak_1476	60.94	no	no	yes
chr4	99703222	99703473	MACS_peak_1477	53.84	no	no	yes
chr4	100811386	100811614	MACS_peak_1478	59.51	no	no	yes
chr4	101912321	101912578	MACS_peak_1479	62.21	no	no	yes
chr4	102035172	102035331	MACS_peak_1480	86.71	no	no	yes
chr4	104336695	104336961	MACS_peak_1481	52.41	no	no	yes
chr4	105807783	105808060	MACS_peak_1482	54.7	no	no	yes
chr4	105909228	105909513	MACS_peak_1483	53.59	no	no	yes
chr4	106331181	106331557	MACS_peak_1485	53.09	no	no	yes
chr4	107653529	107653738	MACS_peak_1486	55.44	no	no	yes
chr4	109786785	109787131	MACS_peak_1488	55.92	no	no	yes
chr4	110085800	110086050	MACS_peak_1489	54.82	no	no	yes
chr4	110984610	110984818	MACS_peak_1490	58.48	no	no	yes
chr4	117095497	117095758	MACS_peak_1494	53.61	no	no	yes
chr4	117575306	117575549	MACS_peak_1495	57.93	no	no	yes
chr4	119638671	119638925	MACS_peak_1499	50.07	no	no	yes
chr4	120249046	120249339	MACS_peak_1500	52.81	no	no	yes
chr4	120320776	120321117	MACS_peak_1501	56.16	no	no	yes
chr4	120889117	120889346	MACS_peak_1502	62.5	no	no	yes
chr4	124709483	124709679	MACS_peak_1503	52.48	no	no	yes
chr4	124984940	124985172	MACS_peak_1505	56.93	no	no	yes
chr4	125144886	125145217	MACS_peak_1506	62.18	no	no	yes
chr4	125911476	125911723	MACS_peak_1507	61.36	no	no	yes
chr4	126169239	126169403	MACS_peak_1508	56.77	no	no	yes
chr4	128504440	128504861	MACS_peak_1509	69.86	no	no	yes
chr4	128738217	128738494	MACS_peak_1510	51.42	no	no	yes
chr4	129790995	129791239	MACS_peak_1511	57.83	no	no	yes
chr4	129944192	129944401	MACS_peak_1512	54.11	no	no	yes
chr4	130063762	130064043	MACS_peak_1513	51.07	no	no	yes
chr4	130884055	130884427	MACS_peak_1514	56.16	no	no	yes
chr4	131776462	131776668	MACS_peak_1515	50.88	no	no	yes
chr4	132022112	132022404	MACS_peak_1516	50.48	no	no	yes
chr4	132480272	132480502	MACS_peak_1518	59.3	no	no	yes
chr4	133047961	133048211	MACS_peak_1519	52.58	no	no	yes
chr4	134186558	134186922	MACS_peak_1521	78.4	no	no	yes
chr4	134307901	134308070	MACS_peak_1522	56.53	no	no	yes
chr4	135494470	135494754	MACS_peak_1526	51.25	no	no	yes
chr4	136096771	136096991	MACS_peak_1527	58.44	no	no	yes
chr4	136637150	136637351	MACS_peak_1528	52.61	no	no	yes
chr4	136755226	136755522	MACS_peak_1529	51.29	no	no	yes
chr4	136786470	136786965	MACS_peak_1530	64.96	no	no	yes
chr4	137145552	137145833	MACS_peak_1531	53.2	no	no	yes
chr4	138380719	138380961	MACS_peak_1532	55.99	no	no	yes
chr4	139643357	139643776	MACS_peak_1534	58.13	no	no	yes
chr4	139879103	139879360	MACS_peak_1536	66.44	no	no	yes
chr4	139950870	139951082	MACS_peak_1537	68.87	no	no	yes
chr4	140119987	140120267	MACS_peak_1538	54.08	no	no	yes
chr4	141036093	141036380	MACS_peak_1539	57.63	no	no	yes
chr4	142770275	142770509	MACS_peak_1540	55.56	no	no	yes
chr4	143282480	143282733	MACS_peak_1541	60.76	no	no	yes
chr4	145300191	145300460	MACS_peak_1543	52.14	no	no	yes
chr4	145456029	145456294	MACS_peak_1544	59.61	no	no	yes
chr4	148215673	148215860	MACS_peak_1545	55.2	no	no	yes
chr4	149069406	149069594	MACS_peak_1546	53.93	no	no	yes
chr4	149821775	149821962	MACS_peak_1548	53.93	no	no	yes
chr4	150009172	150009534	MACS_peak_1549	52.51	no	no	yes
chr4	150146080	150146309	MACS_peak_1550	50.62	no	no	yes
chr4	151043044	151043333	MACS_peak_1551	55.88	no	no	yes
chr4	151260858	151261186	MACS_peak_1552	52.54	no	no	yes
chr4	152110582	152110881	MACS_peak_1553	57.9	no	no	yes
chr4	153668269	153668594	MACS_peak_1558	52.83	no	no	yes
chr4	154423285	154423591	MACS_peak_1559	51.6	no	no	yes
chr4	154454141	154454424	MACS_peak_1560	50.9	no	no	yes
chr4	154898582	154898861	MACS_peak_1561	60	no	no	yes
chr5	4599752	4600019	MACS_peak_1563	64.5	no	no	yes
chr5	5310437	5310783	MACS_peak_1564	55.7	no	no	yes
chr5	6505752	6506045	MACS_peak_1566	50.39	no	no	yes
chr5	7399742	7400012	MACS_peak_1567	52.05	no	no	yes
chr5	8996506	8996760	MACS_peak_1568	56.84	no	no	yes
chr5	15482887	15483144	MACS_peak_1569	62.63	no	no	yes
chr5	20249674	20249969	MACS_peak_1570	58.22	no	no	yes
chr5	20371469	20371673	MACS_peak_1571	62.29	no	no	yes
chr5	20516452	20516644	MACS_peak_1572	63.65	no	no	yes
chr5	23156303	23156534	MACS_peak_1575	50.41	no	no	yes
chr5	23716935	23717253	MACS_peak_1576	56.15	no	no	yes
chr5	27275454	27275694	MACS_peak_1581	52.05	no	no	yes
chr5	29569921	29570197	MACS_peak_1584	51.51	no	no	yes
chr5	29949910	29950215	MACS_peak_1585	64.51	no	no	yes
chr5	31040478	31040745	MACS_peak_1586	52.32	no	no	yes
chr5	31179363	31179595	MACS_peak_1587	50.3	no	no	yes
chr5	31193616	31193941	MACS_peak_1588	60.38	no	no	yes
chr5	34337022	34337295	MACS_peak_1589	50.13	no	no	yes
chr5	35749403	35749684	MACS_peak_1591	51.07	no	no	yes
chr5	36318759	36318902	MACS_peak_1592	51.32	no	no	yes
chr5	36670704	36671005	MACS_peak_1595	54.73	no	no	yes
chr5	37243685	37243926	MACS_peak_1596	54.84	no	no	yes
chr5	45754139	45754310	MACS_peak_1600	59.45	no	no	yes
chr5	46682794	46683018	MACS_peak_1601	51.16	no	no	yes
chr5	53218845	53219044	MACS_peak_1603	51.6	no	no	yes
chr5	53274325	53274609	MACS_peak_1604	55.91	no	no	yes
chr5	53293186	53293462	MACS_peak_1605	54.78	no	no	yes
chr5	58178550	58178747	MACS_peak_1606	59.45	no	no	yes
chr5	59530671	59530927	MACS_peak_1607	65.03	no	no	yes
chr5	63557178	63557472	MACS_peak_1608	57.03	no	no	yes
chr5	64327576	64327814	MACS_peak_1609	52.25	no	no	yes
chr5	64846281	64846539	MACS_peak_1610	56.45	no	no	yes
chr5	65222650	65222884	MACS_peak_1611	59.16	no	no	yes
chr5	65813621	65813893	MACS_peak_1612	51.87	no	no	yes
chr5	67069597	67069971	MACS_peak_1614	55.99	no	no	yes
chr5	67327144	67327423	MACS_peak_1615	51.24	no	no	yes
chr5	68703595	68703866	MACS_peak_1616	51.96	no	no	yes
chr5	69091600	69091771	MACS_peak_1617	62.78	no	no	yes
chr5	71738466	71738765	MACS_peak_1618	58.77	no	no	yes
chr5	73491788	73492050	MACS_peak_1619	62.01	no	no	yes
chr5	73514168	73514380	MACS_peak_1620	61.98	no	no	yes
chr5	74172214	74172460	MACS_peak_1621	51.44	no	no	yes
chr5	74613678	74613920	MACS_peak_1622	58.03	no	no	yes
chr5	74948855	74949085	MACS_peak_1623	50.51	no	no	yes
chr5	76112558	76112844	MACS_peak_1624	56.17	no	no	yes
chr5	76648690	76648969	MACS_peak_1625	80.58	no	no	yes
chr5	77778759	77778912	MACS_peak_1626	66.4	no	no	yes
chr5	81153214	81153462	MACS_peak_1627	51.24	no	no	yes
chr5	82316755	82316912	MACS_peak_1628	76.79	no	no	yes
chr5	89890311	89890546	MACS_peak_1629	62.61	no	no	yes
chr5	90333578	90333818	MACS_peak_1630	52.05	no	no	yes
chr5	91630081	91630371	MACS_peak_1631	62.13	no	no	yes
chr5	92888635	92888884	MACS_peak_1632	53.79	no	no	yes
chr5	96631806	96632013	MACS_peak_1634	60.17	no	no	yes
chr5	99074948	99075215	MACS_peak_1636	52.98	no	no	yes
chr5	99109937	99110236	MACS_peak_1637	52.82	no	no	yes
chr5	100121634	100121865	MACS_peak_1638	52.98	no	no	yes
chr5	100359081	100359309	MACS_peak_1639	53.3	no	no	yes
chr5	101097412	101097677	MACS_peak_1640	55.79	no	no	yes
chr5	106097897	106098176	MACS_peak_1643	58.33	no	no	yes
chr5	106753529	106753822	MACS_peak_1644	50.05	no	no	yes
chr5	111667117	111667433	MACS_peak_1646	50.71	no	no	yes
chr5	113435771	113436058	MACS_peak_1647	50.56	no	no	yes
chr5	113742325	113742610	MACS_peak_1648	50.73	no	no	yes
chr5	114774142	114774466	MACS_peak_1649	52.92	no	no	yes
chr5	115410870	115411175	MACS_peak_1650	50.45	no	no	yes
chr5	116578181	116578471	MACS_peak_1651	53.57	no	no	yes
chr5	117815869	117816164	MACS_peak_1652	52.62	no	no	yes
chr5	117899886	117900170	MACS_peak_1653	54.08	no	no	yes
chr5	117944583	117944857	MACS_peak_1654	51.69	no	no	yes
chr5	118032679	118032899	MACS_peak_1655	60.4	no	no	yes
chr5	118809733	118809925	MACS_peak_1657	58.87	no	no	yes
chr5	119833563	119833808	MACS_peak_1658	52.11	no	no	yes
chr5	119983945	119984209	MACS_peak_1659	61.77	no	no	yes
chr5	120711258	120711573	MACS_peak_1662	53.45	no	no	yes
chr5	120785384	120785603	MACS_peak_1663	52.28	no	no	yes
chr5	121696690	121697083	MACS_peak_1664	61.55	no	no	yes
chr5	124526061	124526312	MACS_peak_1667	50.4	no	no	yes
chr5	125564332	125564592	MACS_peak_1668	53.72	no	no	yes
chr5	126036090	126036374	MACS_peak_1669	56.37	no	no	yes
chr5	127461697	127461954	MACS_peak_1671	53.26	no	no	yes
chr5	127737619	127737874	MACS_peak_1672	69.69	no	no	yes
chr5	128074168	128074456	MACS_peak_1673	55.97	no	no	yes
chr5	128108107	128108217	MACS_peak_1674	151.29	no	no	yes
chr5	128877620	128877980	MACS_peak_1676	69.22	no	no	yes
chr5	130043931	130044175	MACS_peak_1677	54.53	no	no	yes
chr5	130283406	130283719	MACS_peak_1678	50.97	no	no	yes
chr5	130588234	130588531	MACS_peak_1679	56.78	no	no	yes
chr5	131742764	131743002	MACS_peak_1680	66.86	no	no	yes
chr5	132866132	132866280	MACS_peak_1681	58.87	no	no	yes
chr5	132985252	132985491	MACS_peak_1682	55.04	no	no	yes
chr5	133623437	133623806	MACS_peak_1683	55.93	no	no	yes
chr5	133635664	133635848	MACS_peak_1684	56.53	no	no	yes
chr5	133898851	133899138	MACS_peak_1685	50.56	no	no	yes
chr5	134036548	134036825	MACS_peak_1686	54.7	no	no	yes
chr5	136096042	136096210	MACS_peak_1687	51.6	no	no	yes
chr5	137362261	137362560	MACS_peak_1689	57.9	no	no	yes
chr5	138116409	138116680	MACS_peak_1690	51.96	no	no	yes
chr5	138127093	138127320	MACS_peak_1691	59.62	no	no	yes
chr5	139167071	139167283	MACS_peak_1692	52.5	no	no	yes
chr5	139237537	139237807	MACS_peak_1693	52.05	no	no	yes
chr5	140586115	140586394	MACS_peak_1696	52.94	no	no	yes
chr5	140737475	140737803	MACS_peak_1697	55.71	no	no	yes
chr5	141018354	141018529	MACS_peak_1698	83.18	no	no	yes
chr5	144255764	144255974	MACS_peak_1700	62.25	no	no	yes
chr5	144505829	144506035	MACS_peak_1702	50.88	no	no	yes
chr5	144753643	144753954	MACS_peak_1703	60.13	no	no	yes
chr5	144977716	144977996	MACS_peak_1704	54.43	no	no	yes
chr5	146963550	146963800	MACS_peak_1705	51.05	no	no	yes
chr5	147220981	147221196	MACS_peak_1706	50.99	no	no	yes
chr5	150061176	150061425	MACS_peak_1708	54.03	no	no	yes
chr5	150115732	150115958	MACS_peak_1709	56.42	no	no	yes
chr5	150315336	150315615	MACS_peak_1710	51.75	no	no	yes
chr5	151368801	151369053	MACS_peak_1711	57.03	no	no	yes
chr6	5035603	5035849	MACS_peak_1713	57.63	no	no	yes
chr6	8130287	8130514	MACS_peak_1714	53.41	no	no	yes
chr6	9286562	9286835	MACS_peak_1715	58.87	no	no	yes
chr6	14908868	14909164	MACS_peak_1716	56.86	no	no	yes
chr6	19393800	19394108	MACS_peak_1717	54.08	no	no	yes
chr6	22974853	22975240	MACS_peak_1718	72.46	no	no	yes
chr6	23645109	23645237	MACS_peak_1719	91.36	no	no	yes
chr6	28900714	28900972	MACS_peak_1720	50.28	no	no	yes
chr6	29880950	29881179	MACS_peak_1722	50.62	no	no	yes
chr6	30586118	30586357	MACS_peak_1723	58.56	no	no	yes
chr6	31230080	31230337	MACS_peak_1725	65.22	no	no	yes
chr6	31330932	31331139	MACS_peak_1726	53.09	no	no	yes
chr6	34691201	34691432	MACS_peak_1729	55.88	no	no	yes
chr6	35599286	35599475	MACS_peak_1732	66.65	no	no	yes
chr6	35822088	35822198	MACS_peak_1733	102.99	no	no	yes
chr6	39264379	39264646	MACS_peak_1737	52.32	no	no	yes
chr6	40289214	40289324	MACS_peak_1738	106.97	no	no	yes
chr6	40665554	40665820	MACS_peak_1739	52.41	no	no	yes
chr6	47421206	47421481	MACS_peak_1740	54.59	no	no	yes
chr6	47795375	47795611	MACS_peak_1741	58.92	no	no	yes
chr6	47974999	47975330	MACS_peak_1742	55.02	no	no	yes
chr6	48008689	48008981	MACS_peak_1743	53.4	no	no	yes
chr6	48403246	48403483	MACS_peak_1744	52.35	no	no	yes
chr6	49132372	49132588	MACS_peak_1745	60.86	no	no	yes
chr6	54265244	54265484	MACS_peak_1749	54.94	no	no	yes
chr6	57123170	57123380	MACS_peak_1750	65.43	no	no	yes
chr6	57949825	57950049	MACS_peak_1751	51.16	no	no	yes
chr6	59037868	59038061	MACS_peak_1753	62.78	no	no	yes
chr6	63297557	63297850	MACS_peak_1754	57.12	no	no	yes
chr6	63449193	63449434	MACS_peak_1755	66.55	no	no	yes
chr6	66098764	66099011	MACS_peak_1757	61.36	no	no	yes
chr6	69981379	69981564	MACS_peak_1758	79.43	no	no	yes
chr6	77920718	77921007	MACS_peak_1760	53.65	no	no	yes
chr6	80361558	80361769	MACS_peak_1761	65.31	no	no	yes
chr6	80400027	80400333	MACS_peak_1762	54.27	no	no	yes
chr6	81868602	81868907	MACS_peak_1763	57.33	no	no	yes
chr6	82842882	82843261	MACS_peak_1764	58.6	no	no	yes
chr6	82849737	82850075	MACS_peak_1765	51.48	no	no	yes
chr6	87084601	87084862	MACS_peak_1766	52.88	no	no	yes
chr6	88726649	88726877	MACS_peak_1769	64.1	no	no	yes
chr6	89042489	89042846	MACS_peak_1771	57.47	no	no	yes
chr6	89499153	89499404	MACS_peak_1772	53.84	no	no	yes
chr6	89763612	89763907	MACS_peak_1773	56.95	no	no	yes
chr6	90622506	90622791	MACS_peak_1774	52.3	no	no	yes
chr6	90922074	90922356	MACS_peak_1775	55.12	no	no	yes
chr6	91071766	91072050	MACS_peak_1776	50.81	no	no	yes
chr6	91165543	91165815	MACS_peak_1777	56.97	no	no	yes
chr6	92381461	92381694	MACS_peak_1778	50.2	no	no	yes
chr6	94081848	94082094	MACS_peak_1779	63.47	no	no	yes
chr6	96869534	96869653	MACS_peak_1780	96.94	no	no	yes
chr6	98955018	98955297	MACS_peak_1781	51.24	no	no	yes
chr6	100444868	100445185	MACS_peak_1782	50.62	no	no	yes
chr6	100742397	100742651	MACS_peak_1783	56.84	no	no	yes
chr6	101295325	101295569	MACS_peak_1784	55.51	no	no	yes
chr6	102194639	102194755	MACS_peak_1785	121.38	no	no	yes
chr6	102303147	102303385	MACS_peak_1786	62.29	no	no	yes
chr6	104307907	104308202	MACS_peak_1788	61.48	no	no	yes
chr6	104672968	104673134	MACS_peak_1789	76.79	no	no	yes
chr6	106088434	106088682	MACS_peak_1790	57.43	no	no	yes
chr6	107213089	107213291	MACS_peak_1791	71	no	no	yes
chr6	108380910	108381164	MACS_peak_1792	53.54	no	no	yes
chr6	110705969	110706223	MACS_peak_1794	65.94	no	no	yes
chr6	112111389	112111646	MACS_peak_1795	53.26	no	no	yes
chr6	112262305	112262576	MACS_peak_1796	51.96	no	no	yes
chr6	112986450	112986659	MACS_peak_1797	52.85	no	no	yes
chr6	113519922	113520114	MACS_peak_1798	59.45	no	no	yes
chr6	114181148	114181400	MACS_peak_1799	52.36	no	no	yes
chr6	114318838	114319191	MACS_peak_1800	60.87	no	no	yes
chr6	116210472	116210725	MACS_peak_1801	55.23	no	no	yes
chr6	116391719	116391976	MACS_peak_1802	58.38	no	no	yes
chr6	117432875	117433068	MACS_peak_1803	58.87	no	no	yes
chr6	117510957	117511236	MACS_peak_1804	79.4	no	no	yes
chr6	121184412	121184582	MACS_peak_1806	59.45	no	no	yes
chr6	121485191	121485400	MACS_peak_1807	75.49	no	no	yes
chr6	122610035	122610200	MACS_peak_1808	68.36	no	no	yes
chr6	124412453	124412711	MACS_peak_1809	53.94	no	no	yes
chr6	127897661	127897931	MACS_peak_1812	50.43	no	no	yes
chr6	129348541	129348827	MACS_peak_1813	50.64	no	no	yes
chr6	129357548	129357816	MACS_peak_1814	50.75	no	no	yes
chr6	131856525	131856785	MACS_peak_1815	52.97	no	no	yes
chr6	134587402	134587614	MACS_peak_1817	58	no	no	yes
chr6	134772960	134773186	MACS_peak_1818	50.94	no	no	yes
chr6	134843644	134843858	MACS_peak_1819	54.86	no	no	yes
chr6	135098627	135098872	MACS_peak_1820	63.58	no	no	yes
chr6	135816041	135816312	MACS_peak_1821	55.23	no	no	yes
chr6	136778114	136778280	MACS_peak_1822	79.43	no	no	yes
chr6	137002814	137003045	MACS_peak_1824	74.66	no	no	yes
chr6	137700061	137700262	MACS_peak_1825	63.51	no	no	yes
chr6	141276399	141276659	MACS_peak_1826	50.09	no	no	yes
chr6	141827779	141828054	MACS_peak_1827	63.23	no	no	yes
chr6	145214828	145215103	MACS_peak_1829	54.87	no	no	yes
chr6	145254970	145255227	MACS_peak_1830	56.54	no	no	yes
chr6	145777743	145778055	MACS_peak_1831	51.06	no	no	yes
chr6	146458350	146458644	MACS_peak_1832	53.23	no	no	yes
chr6	147154658	147154857	MACS_peak_1833	56.53	no	no	yes
chr6	147288758	147289033	MACS_peak_1834	54.87	no	no	yes
chr6	148486136	148486393	MACS_peak_1835	56.54	no	no	yes
chr7	12341260	12341552	MACS_peak_1840	53.4	no	no	yes
chr7	12732059	12732289	MACS_peak_1841	54.92	no	no	yes
chr7	13213149	13213377	MACS_peak_1842	65.65	no	no	yes
chr7	16081186	16081439	MACS_peak_1843	54.59	no	no	yes
chr7	17230726	17230996	MACS_peak_1845	55.33	no	no	yes
chr7	18927773	18928008	MACS_peak_1846	52.56	no	no	yes
chr7	24403253	24403534	MACS_peak_1847	59.66	no	no	yes
chr7	24522671	24522922	MACS_peak_1848	50.95	no	no	yes
chr7	24801835	24802057	MACS_peak_1849	53.96	no	no	yes
chr7	25711748	25712102	MACS_peak_1850	53.03	no	no	yes
chr7	26425198	26425407	MACS_peak_1851	58.36	no	no	yes
chr7	27631661	27631969	MACS_peak_1852	54.51	no	no	yes
chr7	28474961	28475242	MACS_peak_1853	52.65	no	no	yes
chr7	34617380	34617586	MACS_peak_1854	53.21	no	no	yes
chr7	35237801	35238116	MACS_peak_1855	53.81	no	no	yes
chr7	44460806	44461170	MACS_peak_1858	63.27	no	no	yes
chr7	44510630	44510858	MACS_peak_1859	69.11	no	no	yes
chr7	44795930	44796185	MACS_peak_1860	50.57	no	no	yes
chr7	46706618	46706932	MACS_peak_1863	59.85	no	no	yes
chr7	47025138	47025448	MACS_peak_1864	53.9	no	no	yes
chr7	48590682	48590965	MACS_peak_1865	57.98	no	no	yes
chr7	49464809	49465151	MACS_peak_1866	51.16	no	no	yes
chr7	49505083	49505333	MACS_peak_1867	72.06	no	no	yes
chr7	50991249	50991470	MACS_peak_1869	69.97	no	no	yes
chr7	64751268	64751431	MACS_peak_1871	119.26	no	no	yes
chr7	66390557	66390789	MACS_peak_1872	50.3	no	no	yes
chr7	67719027	67719208	MACS_peak_1873	70.78	no	no	yes
chr7	67916840	67917123	MACS_peak_1874	57.98	no	no	yes
chr7	71106167	71106333	MACS_peak_1875	86.71	no	no	yes
chr7	72058051	72058224	MACS_peak_1876	72.88	no	no	yes
chr7	73633305	73633555	MACS_peak_1877	63	no	no	yes
chr7	74994779	74994988	MACS_peak_1879	87.76	no	no	yes
chr7	76117021	76117340	MACS_peak_1880	63.22	no	no	yes
chr7	78752164	78752398	MACS_peak_1881	52.67	no	no	yes
chr7	79789250	79789489	MACS_peak_1883	51.77	no	no	yes
chr7	79797109	79797542	MACS_peak_1884	50.97	no	no	yes
chr7	80994619	80994882	MACS_peak_1885	53.4	no	no	yes
chr7	81537585	81537853	MACS_peak_1887	52.87	no	no	yes
chr7	83947114	83947413	MACS_peak_1888	52.82	no	no	yes
chr7	88317289	88317447	MACS_peak_1890	76.79	no	no	yes
chr7	89677873	89678100	MACS_peak_1891	59.62	no	no	yes
chr7	90663810	90664056	MACS_peak_1892	51.44	no	no	yes
chr7	95544072	95544367	MACS_peak_1893	51.46	no	no	yes
chr7	96071454	96071840	MACS_peak_1894	65.29	no	no	yes
chr7	96356489	96356736	MACS_peak_1895	57.53	no	no	yes
chr7	100478245	100478407	MACS_peak_1899	56.77	no	no	yes
chr7	102335911	102336147	MACS_peak_1900	62.5	no	no	yes
chr7	102472065	102472257	MACS_peak_1901	62.78	no	no	yes
chr7	103399999	103400267	MACS_peak_1903	68.25	no	no	yes
chr7	104199928	104200227	MACS_peak_1904	56.61	no	no	yes
chr7	113418717	113418971	MACS_peak_1910	50.66	no	no	yes
chr7	113627481	113627750	MACS_peak_1911	63.79	no	no	yes
chr7	115001045	115001294	MACS_peak_1912	54.03	no	no	yes
chr7	118481371	118481806	MACS_peak_1914	63.17	no	no	yes
chr7	119276628	119276900	MACS_peak_1915	71.89	no	no	yes
chr7	120668337	120668601	MACS_peak_1916	55.88	no	no	yes
chr7	120710663	120711045	MACS_peak_1917	59.73	no	no	yes
chr7	120727942	120728246	MACS_peak_1918	67.87	no	no	yes
chr7	121017082	121017401	MACS_peak_1920	59.4	no	no	yes
chr7	121954802	121955087	MACS_peak_1921	50.73	no	no	yes
chr7	126037108	126037406	MACS_peak_1922	52.9	no	no	yes
chr7	126247630	126247886	MACS_peak_1923	65.71	no	no	yes
chr7	126954765	126955044	MACS_peak_1925	51.53	no	no	yes
chr7	127796137	127796448	MACS_peak_1926	53.81	no	no	yes
chr7	128263968	128264296	MACS_peak_1927	63.23	no	no	yes
chr7	128529362	128529681	MACS_peak_1928	51.26	no	no	yes
chr7	128672370	128672653	MACS_peak_1929	68.79	no	no	yes
chr7	129649346	129649643	MACS_peak_1930	52.98	no	no	yes
chr7	129664268	129664535	MACS_peak_1931	64.5	no	no	yes
chr7	129675003	129675317	MACS_peak_1932	59.85	no	no	yes
chr7	129790680	129791099	MACS_peak_1933	53.91	no	no	yes
chr7	130258563	130258848	MACS_peak_1935	56.27	no	no	yes
chr7	134263410	134263623	MACS_peak_1938	50.06	no	no	yes
chr7	135137663	135137868	MACS_peak_1940	53.33	no	no	yes
chr7	138251379	138251667	MACS_peak_1942	61.54	no	no	yes
chr7	139392295	139392546	MACS_peak_1944	80.96	no	no	yes
chr7	139528951	139529118	MACS_peak_1945	53.93	no	no	yes
chr7	141104285	141104577	MACS_peak_1946	52.91	no	no	yes
chr7	141194901	141195215	MACS_peak_1947	50.88	no	no	yes
chr7	141602459	141602781	MACS_peak_1948	71.08	no	no	yes
chr7	142085552	142085786	MACS_peak_1949	50.09	no	no	yes
chr7	143524065	143524323	MACS_peak_1953	56.45	no	no	yes
chr7	143588179	143588532	MACS_peak_1954	50.25	no	no	yes
chr7	143796708	143797009	MACS_peak_1955	57.71	no	no	yes
chr7	144278671	144278952	MACS_peak_1956	53.98	no	no	yes
chr7	144690099	144690383	MACS_peak_1957	53.69	no	no	yes
chr8	11037353	11037505	MACS_peak_1962	61.16	no	no	yes
chr8	13618749	13619086	MACS_peak_1966	52.76	no	no	yes
chr8	13986812	13987124	MACS_peak_1967	69.59	no	no	yes
chr8	14090286	14090600	MACS_peak_1968	50.88	no	no	yes
chr8	17704888	17705176	MACS_peak_1969	62.32	no	no	yes
chr8	22109227	22109482	MACS_peak_1973	60.57	no	no	yes
chr8	24050359	24050638	MACS_peak_1974	63.23	no	no	yes
chr8	24631866	24632146	MACS_peak_1975	52.74	no	no	yes
chr8	24868758	24869062	MACS_peak_1976	60.78	no	no	yes
chr8	25751417	25751702	MACS_peak_1978	50.73	no	no	yes
chr8	25801700	25801978	MACS_peak_1979	59.97	no	no	yes
chr8	25917418	25917672	MACS_peak_1980	52.14	no	no	yes
chr8	26048336	26048592	MACS_peak_1981	53.35	no	no	yes
chr8	26743827	26744169	MACS_peak_1982	73.11	no	no	yes
chr8	29140082	29140364	MACS_peak_1983	62.61	no	no	yes
chr8	32011420	32011703	MACS_peak_1984	50.9	no	no	yes
chr8	33420358	33420518	MACS_peak_1985	91.36	no	no	yes
chr8	35498512	35498726	MACS_peak_1988	64.44	no	no	yes
chr8	40362270	40362559	MACS_peak_1989	53.2	no	no	yes
chr8	40416555	40416693	MACS_peak_1990	66.11	no	no	yes
chr8	41240666	41240967	MACS_peak_1992	60.13	no	no	yes
chr8	44990610	44990776	MACS_peak_1993	67.88	no	no	yes
chr8	45678052	45678345	MACS_peak_1994	55.49	no	no	yes
chr8	46336425	46336696	MACS_peak_1995	55.23	no	no	yes
chr8	46448823	46449122	MACS_peak_1996	52.25	no	no	yes
chr8	47352508	47352772	MACS_peak_1997	55.88	no	no	yes
chr8	47673835	47674020	MACS_peak_1998	56.53	no	no	yes
chr8	49679505	49679786	MACS_peak_1999	51.55	no	no	yes
chr8	50387701	50387841	MACS_peak_2000	91.36	no	no	yes
chr8	52712189	52712482	MACS_peak_2001	57.12	no	no	yes
chr8	53922429	53922723	MACS_peak_2002	53.23	no	no	yes
chr8	55615443	55615732	MACS_peak_2003	53.65	no	no	yes
chr8	57336630	57336920	MACS_peak_2004	58.76	no	no	yes
chr8	57494691	57494892	MACS_peak_2005	51.48	no	no	yes
chr8	58629222	58629476	MACS_peak_2006	53.54	no	no	yes
chr8	61715749	61716030	MACS_peak_2007	51.55	no	no	yes
chr8	63293070	63293277	MACS_peak_2008	50.76	no	no	yes
chr8	64732162	64732343	MACS_peak_2009	53.93	no	no	yes
chr8	70316160	70316373	MACS_peak_2013	50.06	no	no	yes
chr8	70581406	70581693	MACS_peak_2014	52.13	no	no	yes
chr8	70756301	70756758	MACS_peak_2015	58.74	no	no	yes
chr8	70916293	70916541	MACS_peak_2016	52.64	no	no	yes
chr8	72077376	72077668	MACS_peak_2018	61.93	no	no	yes
chr8	75172327	75172525	MACS_peak_2020	55.2	no	no	yes
chr8	78598390	78598680	MACS_peak_2021	50.3	no	no	yes
chr8	79642618	79642969	MACS_peak_2023	56.69	no	no	yes
chr8	79864292	79864563	MACS_peak_2024	55.23	no	no	yes
chr8	80515478	80515781	MACS_peak_2025	64.7	no	no	yes
chr8	83901484	83901652	MACS_peak_2027	55.34	no	no	yes
chr8	84439902	84440230	MACS_peak_2028	52.54	no	no	yes
chr8	84635087	84635369	MACS_peak_2029	54.26	no	no	yes
chr8	88856432	88856725	MACS_peak_2033	53.31	no	no	yes
chr8	92118426	92118800	MACS_peak_2035	51.6	no	no	yes
chr8	93585520	93585804	MACS_peak_2036	56.37	no	no	yes
chr8	94777949	94778270	MACS_peak_2037	59.43	no	no	yes
chr8	95527622	95527859	MACS_peak_2039	52.35	no	no	yes
chr8	96586362	96586626	MACS_peak_2040	55.88	no	no	yes
chr8	97657107	97657369	MACS_peak_2041	56.07	no	no	yes
chr8	102904222	102904586	MACS_peak_2042	67.4	no	no	yes
chr8	104631068	104631325	MACS_peak_2043	51.77	no	no	yes
chr8	105515554	105515804	MACS_peak_2044	66.11	no	no	yes
chr8	105824036	105824281	MACS_peak_2046	55.39	no	no	yes
chr8	105855567	105855889	MACS_peak_2047	55.45	no	no	yes
chr8	107206180	107206435	MACS_peak_2048	50.57	no	no	yes
chr8	107651985	107652261	MACS_peak_2049	54.78	no	no	yes
chr8	108232539	108232870	MACS_peak_2050	55.02	no	no	yes
chr8	108369004	108369309	MACS_peak_2051	59.71	no	no	yes
chr8	108650473	108650647	MACS_peak_2052	53.93	no	no	yes
chr8	109993838	109994056	MACS_peak_2053	57.31	no	no	yes
chr8	111204919	111205102	MACS_peak_2054	51.6	no	no	yes
chr8	111209506	111209676	MACS_peak_2055	51.6	no	no	yes
chr8	112051620	112051776	MACS_peak_2056	54.82	no	no	yes
chr8	112150915	112151122	MACS_peak_2057	62.66	no	no	yes
chr8	113766148	113766370	MACS_peak_2058	56.86	no	no	yes
chr8	114791161	114791432	MACS_peak_2059	52.56	no	no	yes
chr8	119249537	119249708	MACS_peak_2060	68.36	no	no	yes
chr8	119530988	119531266	MACS_peak_2061	52.91	no	no	yes
chr8	119899467	119899789	MACS_peak_2062	53.12	no	no	yes
chr8	119937834	119938124	MACS_peak_2063	50.3	no	no	yes
chr8	120334793	120335059	MACS_peak_2065	51.01	no	no	yes
chr8	121035054	121035272	MACS_peak_2069	54.41	no	no	yes
chr8	121279762	121279870	MACS_peak_2070	78.44	no	no	yes
chr8	121486015	121486296	MACS_peak_2071	54.34	no	no	yes
chr8	122032738	122033180	MACS_peak_2072	61.2	no	no	yes
chr8	123662348	123662615	MACS_peak_2081	58.12	no	no	yes
chr8	126434391	126434626	MACS_peak_2082	55.46	no	no	yes
chr8	127966771	127967028	MACS_peak_2083	56.5	no	no	yes
chr9	4079183	4079451	MACS_peak_2098	77.13	no	no	yes
chr9	4173972	4174212	MACS_peak_2099	58.44	no	no	yes
chr9	5771946	5772230	MACS_peak_2100	50.81	no	no	yes
chr9	10623873	10624094	MACS_peak_2101	58.31	no	no	yes
chr9	12719963	12720352	MACS_peak_2102	64.92	no	no	yes
chr9	13664904	13665231	MACS_peak_2103	52.41	no	no	yes
chr9	13676678	13676960	MACS_peak_2104	59.56	no	no	yes
chr9	14275404	14275575	MACS_peak_2105	56.53	no	no	yes
chr9	15751444	15751706	MACS_peak_2106	59.89	no	no	yes
chr9	20520874	20521194	MACS_peak_2107	50.36	no	no	yes
chr9	20789424	20789611	MACS_peak_2108	54.82	no	no	yes
chr9	22014429	22014710	MACS_peak_2109	51.55	no	no	yes
chr9	22022036	22022240	MACS_peak_2110	60.59	no	no	yes
chr9	22176125	22176405	MACS_peak_2111	51.16	no	no	yes
chr9	24017335	24017622	MACS_peak_2112	53.82	no	no	yes
chr9	24684663	24684920	MACS_peak_2114	56.54	no	no	yes
chr9	24780894	24781104	MACS_peak_2115	55.33	no	no	yes
chr9	26742144	26742343	MACS_peak_2116	59.45	no	no	yes
chr9	28715311	28715626	MACS_peak_2118	68.03	no	no	yes
chr9	29643376	29643707	MACS_peak_2119	59.87	no	no	yes
chr9	30435908	30436239	MACS_peak_2120	52.25	no	no	yes
chr9	30451868	30452112	MACS_peak_2121	59.67	no	no	yes
chr9	31127280	31127525	MACS_peak_2122	55.39	no	no	yes
chr9	31290039	31290397	MACS_peak_2123	62.02	no	no	yes
chr9	34810297	34810579	MACS_peak_2125	53.88	no	no	yes
chr9	34851278	34851659	MACS_peak_2126	50.19	no	no	yes
chr9	35840559	35840797	MACS_peak_2128	55.14	no	no	yes
chr9	36531405	36531666	MACS_peak_2129	52.88	no	no	yes
chr9	37403045	37403346	MACS_peak_2130	52.06	no	no	yes
chr9	40681304	40681642	MACS_peak_2131	51.48	no	no	yes
chr9	41373112	41373379	MACS_peak_2132	52.32	no	no	yes
chr9	42543619	42543988	MACS_peak_2133	59.45	no	no	yes
chr9	42567148	42567413	MACS_peak_2134	58.33	no	no	yes
chr9	43389810	43390096	MACS_peak_2135	63.75	no	no	yes
chr9	44210364	44210657	MACS_peak_2138	58.47	no	no	yes
chr9	44481515	44481818	MACS_peak_2139	55.03	no	no	yes
chr9	44735293	44735555	MACS_peak_2140	53.51	no	no	yes
chr9	44871261	44871504	MACS_peak_2141	54.63	no	no	yes
chr9	45428562	45428868	MACS_peak_2142	80.9	no	no	yes
chr9	45630698	45631002	MACS_peak_2143	54.45	no	no	yes
chr9	45682368	45682627	MACS_peak_2144	51.58	no	no	yes
chr9	46964535	46964690	MACS_peak_2146	61.16	no	no	yes
chr9	49068889	49069116	MACS_peak_2147	59.62	no	no	yes
chr9	49798876	49799180	MACS_peak_2148	93.94	no	no	yes
chr9	50824158	50824427	MACS_peak_2149	66.14	no	no	yes
chr9	53385874	53386171	MACS_peak_2150	55.11	no	no	yes
chr9	53966000	53966108	MACS_peak_2151	116.34	no	no	yes
chr9	54051283	54051493	MACS_peak_2152	65.43	no	no	yes
chr9	54468873	54469146	MACS_peak_2153	51.78	no	no	yes
chr9	56799236	56799470	MACS_peak_2154	54.43	no	no	yes
chr9	58298062	58298417	MACS_peak_2156	57.64	no	no	yes
chr9	59118285	59118645	MACS_peak_2159	67.8	no	no	yes
chr9	59486938	59487214	MACS_peak_2160	50.03	no	no	yes
chr9	59778872	59779106	MACS_peak_2161	58.87	no	no	yes
chr9	61245009	61245160	MACS_peak_2163	58.87	no	no	yes
chr9	62718373	62718606	MACS_peak_2166	50.2	no	no	yes
chr9	63204732	63205116	MACS_peak_2168	52.43	no	no	yes
chr9	63520716	63520965	MACS_peak_2169	51.15	no	no	yes
chr9	63816864	63817085	MACS_peak_2170	56.97	no	no	yes
chr9	63932861	63933145	MACS_peak_2171	51.25	no	no	yes
chr9	64568869	64569144	MACS_peak_2173	54.87	no	no	yes
chr9	64843765	64844070	MACS_peak_2174	51.69	no	no	yes
chr9	64931101	64931390	MACS_peak_2175	51.96	no	no	yes
chr9	66845071	66845242	MACS_peak_2177	53.93	no	no	yes
chr9	68066994	68067242	MACS_peak_2178	57.51	no	no	yes
chr9	69781038	69781233	MACS_peak_2179	51.6	no	no	yes
chr9	77483868	77484114	MACS_peak_2183	60.45	no	no	yes
chr9	77530075	77530265	MACS_peak_2184	53.93	no	no	yes
chr9	79599833	79600080	MACS_peak_2185	51.34	no	no	yes
chr9	80020577	80020895	MACS_peak_2186	56.15	no	no	yes
chr9	81829683	81829953	MACS_peak_2187	59.14	no	no	yes
chr9	86288186	86288473	MACS_peak_2188	50.56	no	no	yes
chr9	88352677	88352964	MACS_peak_2189	53.82	no	no	yes
chr9	88377561	88377799	MACS_peak_2190	58.45	no	no	yes
chr9	94484803	94484932	MACS_peak_2191	96.56	no	no	yes
chr9	96273569	96273840	MACS_peak_2192	51.96	no	no	yes
chr9	98531825	98532183	MACS_peak_2193	63.8	no	no	yes
chr9	99311213	99311526	MACS_peak_2194	68.22	no	no	yes
chr9	101711679	101711911	MACS_peak_2195	68.54	no	no	yes
chr9	102575956	102576240	MACS_peak_2197	51.25	no	no	yes
chr9	102635869	102636150	MACS_peak_2198	66.88	no	no	yes
chr9	104130490	104130733	MACS_peak_2201	58.09	no	no	yes
chr9	104946164	104946424	MACS_peak_2202	56.26	no	no	yes
chr9	106676035	106676295	MACS_peak_2203	67.66	no	no	yes
chr9	108362769	108363034	MACS_peak_2206	55.63	no	no	yes
chr9	108516924	108517172	MACS_peak_2207	69.2	no	no	yes
chr9	110954444	110954683	MACS_peak_2209	61.27	no	no	yes
chr9	111296791	111297067	MACS_peak_2211	58.6	no	no	yes
chr9	113647501	113647819	MACS_peak_2212	53.19	no	no	yes
chr9	114527969	114528255	MACS_peak_2213	54.67	no	no	yes
chr9	116513042	116513241	MACS_peak_2215	51.6	no	no	yes
chr9	116813509	116813681	MACS_peak_2216	72.88	no	no	yes
chr9	117767215	117767532	MACS_peak_2217	50.62	no	no	yes
chr9	118097181	118097452	MACS_peak_2218	55.23	no	no	yes
chr9	118506461	118506745	MACS_peak_2219	50.81	no	no	yes
chr9	119580101	119580215	MACS_peak_2220	126.25	no	no	yes
chr9	119703567	119703794	MACS_peak_2221	56.31	no	no	yes
chr9	120739282	120739579	MACS_peak_2222	55.11	no	no	yes
chr9	121435460	121435726	MACS_peak_2223	61.23	no	no	yes
chr9	121464173	121464353	MACS_peak_2224	51.6	no	no	yes
chr9	121999698	121999907	MACS_peak_2225	59.96	no	no	yes
chr9	123030894	123031134	MACS_peak_2226	53.72	no	no	yes
chr9	123584409	123584699	MACS_peak_2228	61.91	no	no	yes
chrM	5	1720	MACS_peak_2229	89.39	no	no	yes
chrM	10955	15701	MACS_peak_2230	112.73	no	no	yes
chrUn_JH584304	31196	31995	MACS_peak_2233	69.74	no	no	yes
chrUn_JH584304	48212	48825	MACS_peak_2234	50.16	no	no	yes
chrUn_JH584304	67414	68644	MACS_peak_2236	90.55	no	no	yes
chrX	7723746	7724127	MACS_peak_2244	61.8	no	no	yes
chrX	11665280	11665658	MACS_peak_2246	50.43	no	no	yes
chrX	12350784	12351002	MACS_peak_2247	57.31	no	no	yes
chrX	19496638	19496932	MACS_peak_2248	53.23	no	no	yes
chrX	23485648	23485772	MACS_peak_2249	106.97	no	no	yes
chrX	31162785	31162976	MACS_peak_2250	59.45	no	no	yes
chrX	39269556	39269662	MACS_peak_2251	162.14	no	no	yes
chrX	42502497	42502613	MACS_peak_2252	112.98	no	no	yes
chrX	49096348	49096581	MACS_peak_2253	62.82	no	no	yes
chrX	49860735	49860905	MACS_peak_2254	62.78	no	no	yes
chrX	51510888	51511103	MACS_peak_2255	60.98	no	no	yes
chrX	51514761	51514981	MACS_peak_2256	64.26	no	no	yes
chrX	62920241	62920438	MACS_peak_2257	71.25	no	no	yes
chrX	64691337	64691529	MACS_peak_2258	71.25	no	no	yes
chrX	78583753	78584017	MACS_peak_2259	64.26	no	no	yes
chrX	80852297	80852467	MACS_peak_2260	71.25	no	no	yes
chrX	93472206	93472491	MACS_peak_2261	50.73	no	no	yes
chrX	99413946	99414221	MACS_peak_2262	57.28	no	no	yes
chrX	101983169	101983473	MACS_peak_2264	69.11	no	no	yes
chrX	102629447	102629717	MACS_peak_2265	73	no	no	yes
chrX	105120935	105121164	MACS_peak_2266	59.41	no	no	yes
chrX	118035517	118035622	MACS_peak_2269	121.99	no	no	yes
chrX	129056483	129056760	MACS_peak_2270	58.51	no	no	yes
chrX	140336319	140336534	MACS_peak_2271	57.66	no	no	yes
chrX	151755482	151755758	MACS_peak_2274	54.78	no	no	yes
chrX	157307903	157308131	MACS_peak_2275	59.51	no	no	yes
chrX	160588719	160588924	MACS_peak_2276	82.11	no	no	yes
chrX	161752783	161752985	MACS_peak_2277	76.49	no	no	yes
chrY	4318134	4318342	MACS_peak_2279	80.16	no	no	yes

## Sheet: TAL1only
Chrom	Start	End	Peak	RPKM_LMO2ChIP	LMO2	TAL1	LDB1
chr1	11295956	11296254	MACS_peak_1	52.32	no	yes	no
chr1	12530678	12531062	MACS_peak_2	67.01	no	yes	no
chr1	13280887	13281215	MACS_peak_3	56.07	no	yes	no
chr1	15757036	15757410	MACS_peak_6	59.45	no	yes	no
chr1	16991365	16991663	MACS_peak_7	56.07	no	yes	no
chr1	18192643	18193100	MACS_peak_8	50.67	no	yes	no
chr1	30818138	30818457	MACS_peak_13	63.23	no	yes	no
chr1	33521997	33522703	MACS_peak_14	54.26	no	yes	no
chr1	36582092	36582433	MACS_peak_17	65.68	no	yes	no
chr1	37122375	37122708	MACS_peak_20	60.45	no	yes	no
chr1	37470956	37471170	MACS_peak_21	98.34	no	yes	no
chr1	39734337	39734774	MACS_peak_29	50.55	no	yes	no
chr1	39868265	39868693	MACS_peak_31	52.27	no	yes	no
chr1	39907028	39907333	MACS_peak_32	52.32	no	yes	no
chr1	41222063	41222395	MACS_peak_33	52.32	no	yes	no
chr1	41278928	41279232	MACS_peak_34	65.68	no	yes	no
chr1	42952622	42952962	MACS_peak_35	65.68	no	yes	no
chr1	45761378	45761818	MACS_peak_39	72.06	no	yes	no
chr1	52505654	52506040	MACS_peak_40	53.33	no	yes	no
chr1	52525731	52526150	MACS_peak_41	51.72	no	yes	no
chr1	54690347	54690832	MACS_peak_42	55.68	no	yes	no
chr1	56508843	56509094	MACS_peak_43	98.34	no	yes	no
chr1	56877862	56878148	MACS_peak_44	67.55	no	yes	no
chr1	58215402	58215789	MACS_peak_45	84.52	no	yes	no
chr1	59632266	59632658	MACS_peak_46	52.32	no	yes	no
chr1	60073991	60074297	MACS_peak_47	79.53	no	yes	no
chr1	60859264	60859580	MACS_peak_48	50.63	no	yes	no
chr1	61820278	61820603	MACS_peak_49	65.68	no	yes	no
chr1	62739645	62739930	MACS_peak_52	63.23	no	yes	no
chr1	63225933	63226251	MACS_peak_54	56.07	no	yes	no
chr1	63362056	63362374	MACS_peak_55	60.45	no	yes	no
chr1	69456620	69457015	MACS_peak_59	53.33	no	yes	no
chr1	74857297	74857611	MACS_peak_70	56.07	no	yes	no
chr1	75389990	75390368	MACS_peak_73	59.45	no	yes	no
chr1	75450044	75451322	MACS_peak_75	54.21	no	yes	no
chr1	80030298	80030527	MACS_peak_80	98.76	no	yes	no
chr1	84614835	84615098	MACS_peak_84	81.7	no	yes	no
chr1	85741186	85741620	MACS_peak_85	51.93	no	yes	no
chr1	86209474	86209769	MACS_peak_87	54.13	no	yes	no
chr1	87699898	87700233	MACS_peak_88	60.06	no	yes	no
chr1	87902134	87902447	MACS_peak_89	56.07	no	yes	no
chr1	88594519	88595197	MACS_peak_91	60.96	no	yes	no
chr1	90242433	90242998	MACS_peak_92	55.34	no	yes	no
chr1	90588006	90588295	MACS_peak_95	63.23	no	yes	no
chr1	91247414	91247695	MACS_peak_97	52.29	no	yes	no
chr1	91398194	91398459	MACS_peak_98	64.12	no	yes	no
chr1	92732665	92733224	MACS_peak_101	53.37	no	yes	no
chr1	93687481	93687796	MACS_peak_104	63.23	no	yes	no
chr1	93731916	93732336	MACS_peak_105	72.67	no	yes	no
chr1	93741996	93742402	MACS_peak_106	56.1	no	yes	no
chr1	99573521	99573940	MACS_peak_110	52.79	no	yes	no
chr1	100208481	100209055	MACS_peak_111	50.96	no	yes	no
chr1	106936054	106936323	MACS_peak_114	72.59	no	yes	no
chr1	110216053	110216517	MACS_peak_115	50.3	no	yes	no
chr1	113243777	113244308	MACS_peak_116	51.3	no	yes	no
chr1	118830798	118831139	MACS_peak_119	66.55	no	yes	no
chr1	118899476	118899802	MACS_peak_120	65.68	no	yes	no
chr1	119004059	119004475	MACS_peak_121	55.64	no	yes	no
chr1	119577015	119577450	MACS_peak_122	58.76	no	yes	no
chr1	121067522	121067784	MACS_peak_123	67.55	no	yes	no
chr1	123406579	123406823	MACS_peak_124	111.85	no	yes	no
chr1	125023592	125024019	MACS_peak_126	54.93	no	yes	no
chr1	126649825	126650160	MACS_peak_128	66.55	no	yes	no
chr1	130683888	130684286	MACS_peak_134	56.07	no	yes	no
chr1	131834038	131834407	MACS_peak_138	53.33	no	yes	no
chr1	132126051	132126702	MACS_peak_140	57.57	no	yes	no
chr1	132200576	132200907	MACS_peak_141	74.63	no	yes	no
chr1	132249321	132249604	MACS_peak_142	67.55	no	yes	no
chr1	133694821	133695235	MACS_peak_149	60.17	no	yes	no
chr1	133964788	133965077	MACS_peak_150	66.55	no	yes	no
chr1	134083238	134083638	MACS_peak_153	126.12	no	yes	no
chr1	134381812	134382470	MACS_peak_157	62.3	no	yes	no
chr1	135941400	135942239	MACS_peak_162	54.84	no	yes	no
chr1	136014945	136015287	MACS_peak_163	80.69	no	yes	no
chr1	137323549	137323935	MACS_peak_166	53.33	no	yes	no
chr1	137430737	137430983	MACS_peak_167	88.75	no	yes	no
chr1	138195162	138195634	MACS_peak_168	56.45	no	yes	no
chr1	138960207	138960443	MACS_peak_170	98.76	no	yes	no
chr1	143073504	143073885	MACS_peak_171	53.33	no	yes	no
chr1	149482834	149483059	MACS_peak_172	111.85	no	yes	no
chr1	151144372	151144691	MACS_peak_173	52.32	no	yes	no
chr1	152952885	152953336	MACS_peak_176	53.93	no	yes	no
chr1	153309487	153309881	MACS_peak_178	70.17	no	yes	no
chr1	153821477	153821881	MACS_peak_180	84.52	no	yes	no
chr1	153967912	153968157	MACS_peak_181	74.63	no	yes	no
chr1	154189492	154189731	MACS_peak_182	70.35	no	yes	no
chr1	154896244	154896988	MACS_peak_184	58.17	no	yes	no
chr1	154932464	154932919	MACS_peak_185	50.78	no	yes	no
chr1	155052357	155052656	MACS_peak_188	74.63	no	yes	no
chr1	155097544	155097866	MACS_peak_189	71	no	yes	no
chr1	155475858	155476393	MACS_peak_190	53.8	no	yes	no
chr1	156222649	156223017	MACS_peak_192	59.45	no	yes	no
chr1	159250461	159250683	MACS_peak_199	86.49	no	yes	no
chr1	159425939	159426280	MACS_peak_200	52.32	no	yes	no
chr1	161268975	161269297	MACS_peak_202	67.55	no	yes	no
chr1	162034937	162035369	MACS_peak_204	52.05	no	yes	no
chr1	162527642	162527972	MACS_peak_205	56.07	no	yes	no
chr1	165217049	165217396	MACS_peak_206	59.45	no	yes	no
chr1	165768854	165769328	MACS_peak_209	52	no	yes	no
chr1	167715569	167716033	MACS_peak_212	50.3	no	yes	no
chr1	167811201	167811571	MACS_peak_213	53.33	no	yes	no
chr1	168841492	168841856	MACS_peak_215	53.33	no	yes	no
chr1	171853617	171854030	MACS_peak_219	66.29	no	yes	no
chr1	171865454	171865802	MACS_peak_220	67.55	no	yes	no
chr1	173431155	173431543	MACS_peak_224	53.33	no	yes	no
chr1	174159154	174159494	MACS_peak_225	67.55	no	yes	no
chr1	174971249	174971523	MACS_peak_227	72.59	no	yes	no
chr1	175766515	175766962	MACS_peak_228	51.69	no	yes	no
chr1	176900933	176901225	MACS_peak_232	78.61	no	yes	no
chr1	179055795	179056135	MACS_peak_234	60.45	no	yes	no
chr1	179280520	179280885	MACS_peak_235	52.32	no	yes	no
chr1	179422910	179423126	MACS_peak_236	81.7	no	yes	no
chr1	179682015	179682267	MACS_peak_237	81.7	no	yes	no
chr1	180872619	180872838	MACS_peak_240	86.49	no	yes	no
chr1	181323158	181323539	MACS_peak_242	63.23	no	yes	no
chr1	181372231	181372621	MACS_peak_244	57.24	no	yes	no
chr1	181839831	181840178	MACS_peak_245	93.63	no	yes	no
chr1	182255621	182256162	MACS_peak_246	52.61	no	yes	no
chr1	182687014	182687455	MACS_peak_248	54.02	no	yes	no
chr1	182817212	182817931	MACS_peak_249	74.98	no	yes	no
chr1	185451551	185451855	MACS_peak_253	61.56	no	yes	no
chr1	185472003	185472694	MACS_peak_255	53.37	no	yes	no
chr1	185515560	185515823	MACS_peak_256	78.61	no	yes	no
chr1	185752916	185753284	MACS_peak_257	53.33	no	yes	no
chr1	187050530	187050867	MACS_peak_258	56.07	no	yes	no
chr1	187842035	187842274	MACS_peak_259	74.63	no	yes	no
chr1	189841106	189841431	MACS_peak_262	56.07	no	yes	no
chr1	193028882	193029118	MACS_peak_272	92.05	no	yes	no
chr1	195176363	195176727	MACS_peak_274	60.45	no	yes	no
chr10	3852548	3852928	MACS_peak_275	56.07	no	yes	no
chr10	9509806	9510137	MACS_peak_278	59.45	no	yes	no
chr10	11037719	11037937	MACS_peak_279	91.97	no	yes	no
chr10	14407379	14407742	MACS_peak_281	53.33	no	yes	no
chr10	18256975	18257386	MACS_peak_286	52.25	no	yes	no
chr10	18649825	18650270	MACS_peak_288	53.77	no	yes	no
chr10	21632749	21632959	MACS_peak_297	91.97	no	yes	no
chr10	22609422	22609685	MACS_peak_300	93.46	no	yes	no
chr10	22645060	22645521	MACS_peak_301	57.12	no	yes	no
chr10	23757676	23757909	MACS_peak_303	98.76	no	yes	no
chr10	24201952	24202354	MACS_peak_304	81.7	no	yes	no
chr10	24758482	24758888	MACS_peak_305	52.29	no	yes	no
chr10	26771993	26772269	MACS_peak_308	78.61	no	yes	no
chr10	28160426	28160857	MACS_peak_309	52.1	no	yes	no
chr10	29542762	29543097	MACS_peak_313	67.55	no	yes	no
chr10	30511790	30512156	MACS_peak_316	56.07	no	yes	no
chr10	39327174	39327578	MACS_peak_323	52.32	no	yes	no
chr10	40393411	40393983	MACS_peak_326	51.06	no	yes	no
chr10	40709803	40710126	MACS_peak_329	63.23	no	yes	no
chr10	43121071	43121532	MACS_peak_334	63.75	no	yes	no
chr10	45977162	45977595	MACS_peak_338	51.99	no	yes	no
chr10	50283194	50283668	MACS_peak_340	56.33	no	yes	no
chr10	53435327	53436003	MACS_peak_341	56.74	no	yes	no
chr10	60327101	60327337	MACS_peak_346	107.4	no	yes	no
chr10	60347948	60348287	MACS_peak_347	79.17	no	yes	no
chr10	60471925	60472294	MACS_peak_348	80.69	no	yes	no
chr10	61151741	61152070	MACS_peak_349	79.53	no	yes	no
chr10	61365833	61366256	MACS_peak_350	59.56	no	yes	no
chr10	61928691	61929347	MACS_peak_351	69.43	no	yes	no
chr10	62067246	62067622	MACS_peak_352	53.33	no	yes	no
chr10	65981536	65981930	MACS_peak_356	53.33	no	yes	no
chr10	68345513	68345823	MACS_peak_361	121.33	no	yes	no
chr10	68939208	68939440	MACS_peak_362	92.05	no	yes	no
chr10	70400326	70400542	MACS_peak_364	73.63	no	yes	no
chr10	76067738	76068065	MACS_peak_372	79.53	no	yes	no
chr10	76145870	76146082	MACS_peak_373	91.97	no	yes	no
chr10	76326410	76326708	MACS_peak_374	66.55	no	yes	no
chr10	77203965	77204177	MACS_peak_376	81.7	no	yes	no
chr10	77510490	77511041	MACS_peak_379	50.25	no	yes	no
chr10	77526626	77526876	MACS_peak_380	53.45	no	yes	no
chr10	78273039	78273334	MACS_peak_384	56.07	no	yes	no
chr10	78574903	78575295	MACS_peak_386	52.32	no	yes	no
chr10	78858183	78858636	MACS_peak_387	53.27	no	yes	no
chr10	79698212	79698429	MACS_peak_389	75.49	no	yes	no
chr10	80453630	80454286	MACS_peak_397	94.18	no	yes	no
chr10	81137201	81137479	MACS_peak_402	66.55	no	yes	no
chr10	81506191	81506420	MACS_peak_404	74.63	no	yes	no
chr10	81519574	81520136	MACS_peak_405	59.08	no	yes	no
chr10	83782539	83783031	MACS_peak_410	55.28	no	yes	no
chr10	83875511	83876155	MACS_peak_412	64.98	no	yes	no
chr10	84542817	84543318	MACS_peak_417	50.46	no	yes	no
chr10	86990712	86990990	MACS_peak_419	59.45	no	yes	no
chr10	89594289	89594692	MACS_peak_423	67.01	no	yes	no
chr10	94086174	94086491	MACS_peak_427	72.59	no	yes	no
chr10	94616824	94617076	MACS_peak_429	111.4	no	yes	no
chr10	95909273	95909760	MACS_peak_433	85.43	no	yes	no
chr10	96603997	96604214	MACS_peak_434	86.49	no	yes	no
chr10	96787571	96787904	MACS_peak_435	56.07	no	yes	no
chr10	102490385	102490765	MACS_peak_437	56.1	no	yes	no
chr10	105890801	105891105	MACS_peak_440	79.53	no	yes	no
chr10	110521367	110521615	MACS_peak_447	74.63	no	yes	no
chr10	111013243	111013513	MACS_peak_448	59.45	no	yes	no
chr10	111669620	111670022	MACS_peak_450	67.57	no	yes	no
chr10	111680917	111681282	MACS_peak_451	84.52	no	yes	no
chr10	116412737	116413100	MACS_peak_458	56.07	no	yes	no
chr10	117579931	117580386	MACS_peak_462	66.07	no	yes	no
chr10	118581035	118581331	MACS_peak_467	85.24	no	yes	no
chr10	118602964	118603268	MACS_peak_468	62.94	no	yes	no
chr10	119176607	119176814	MACS_peak_470	105.94	no	yes	no
chr10	120540367	120540620	MACS_peak_471	70.35	no	yes	no
chr10	120685971	120686518	MACS_peak_472	50.37	no	yes	no
chr10	121472417	121472671	MACS_peak_474	70.35	no	yes	no
chr10	122522700	122523182	MACS_peak_478	58.05	no	yes	no
chr10	122807049	122807504	MACS_peak_479	55.23	no	yes	no
chr10	124460643	124460872	MACS_peak_480	85.24	no	yes	no
chr10	125855416	125855903	MACS_peak_481	50.71	no	yes	no
chr10	127705752	127706192	MACS_peak_482	56.25	no	yes	no
chr11	3551453	3551778	MACS_peak_484	56.07	no	yes	no
chr11	3887294	3887628	MACS_peak_485	70.17	no	yes	no
chr11	3931995	3932424	MACS_peak_486	51.06	no	yes	no
chr11	4082175	4082506	MACS_peak_487	74.63	no	yes	no
chr11	4530303	4530617	MACS_peak_488	60.45	no	yes	no
chr11	5940940	5941284	MACS_peak_493	73.63	no	yes	no
chr11	7298606	7299032	MACS_peak_494	52.39	no	yes	no
chr11	8431036	8431440	MACS_peak_495	60.45	no	yes	no
chr11	10972325	10972610	MACS_peak_497	78.61	no	yes	no
chr11	16364737	16365050	MACS_peak_503	60.45	no	yes	no
chr11	17930252	17930636	MACS_peak_505	56.07	no	yes	no
chr11	18957173	18957464	MACS_peak_506	60.06	no	yes	no
chr11	19505650	19505977	MACS_peak_507	67.55	no	yes	no
chr11	20346710	20346923	MACS_peak_509	91.97	no	yes	no
chr11	22053198	22053541	MACS_peak_511	67.55	no	yes	no
chr11	22913684	22914124	MACS_peak_513	74.61	no	yes	no
chr11	26327837	26328199	MACS_peak_514	53.33	no	yes	no
chr11	29824525	29824818	MACS_peak_517	50.08	no	yes	no
chr11	31831561	31831865	MACS_peak_522	52.32	no	yes	no
chr11	32636175	32636504	MACS_peak_526	70.17	no	yes	no
chr11	33881457	33881669	MACS_peak_528	105.94	no	yes	no
chr11	36000544	36000848	MACS_peak_531	56.07	no	yes	no
chr11	43433543	43433878	MACS_peak_534	67.55	no	yes	no
chr11	43607873	43608316	MACS_peak_535	50.17	no	yes	no
chr11	44788130	44788431	MACS_peak_538	91.97	no	yes	no
chr11	45906179	45906790	MACS_peak_539	50.59	no	yes	no
chr11	46169806	46170363	MACS_peak_541	53.48	no	yes	no
chr11	46275429	46276094	MACS_peak_542	63.63	no	yes	no
chr11	51316000	51316328	MACS_peak_552	56.07	no	yes	no
chr11	51766150	51766518	MACS_peak_556	53.33	no	yes	no
chr11	52304926	52305618	MACS_peak_558	55.92	no	yes	no
chr11	52342015	52342258	MACS_peak_559	66.55	no	yes	no
chr11	53335628	53336116	MACS_peak_563	53.93	no	yes	no
chr11	53483163	53483596	MACS_peak_565	81.93	no	yes	no
chr11	53785126	53785457	MACS_peak_569	63.23	no	yes	no
chr11	53835458	53835820	MACS_peak_570	84.79	no	yes	no
chr11	54026477	54027157	MACS_peak_571	54.95	no	yes	no
chr11	54231934	54232276	MACS_peak_572	63.23	no	yes	no
chr11	54314776	54315164	MACS_peak_573	59.45	no	yes	no
chr11	55722406	55722693	MACS_peak_574	70.35	no	yes	no
chr11	58805650	58805939	MACS_peak_577	63.23	no	yes	no
chr11	60774904	60775276	MACS_peak_580	61.44	no	yes	no
chr11	62466481	62466786	MACS_peak_583	54.96	no	yes	no
chr11	63116760	63117045	MACS_peak_586	79.53	no	yes	no
chr11	63130519	63130983	MACS_peak_587	50.3	no	yes	no
chr11	63367594	63368034	MACS_peak_588	58.44	no	yes	no
chr11	68704255	68704478	MACS_peak_594	111.4	no	yes	no
chr11	68864738	68865072	MACS_peak_595	66.55	no	yes	no
chr11	69835654	69836101	MACS_peak_599	51.21	no	yes	no
chr11	70206930	70207211	MACS_peak_600	63.23	no	yes	no
chr11	71735706	71735970	MACS_peak_604	72.59	no	yes	no
chr11	71858820	71859062	MACS_peak_606	74.63	no	yes	no
chr11	72688805	72689427	MACS_peak_608	50.04	no	yes	no
chr11	74621857	74622289	MACS_peak_612	88.51	no	yes	no
chr11	75214099	75214371	MACS_peak_613	56.1	no	yes	no
chr11	76294891	76295232	MACS_peak_616	52.32	no	yes	no
chr11	76327576	76327923	MACS_peak_617	50.39	no	yes	no
chr11	78487278	78487582	MACS_peak_621	85.24	no	yes	no
chr11	79030682	79030992	MACS_peak_624	67.01	no	yes	no
chr11	79069806	79070244	MACS_peak_626	67.56	no	yes	no
chr11	79214138	79214363	MACS_peak_627	77.44	no	yes	no
chr11	79307132	79307350	MACS_peak_628	98.34	no	yes	no
chr11	80148381	80148623	MACS_peak_630	72.16	no	yes	no
chr11	80197204	80197564	MACS_peak_631	81.7	no	yes	no
chr11	80508580	80509093	MACS_peak_632	50.51	no	yes	no
chr11	83448609	83448975	MACS_peak_642	77.19	no	yes	no
chr11	84500307	84500692	MACS_peak_643	53.33	no	yes	no
chr11	85170180	85170685	MACS_peak_649	50.24	no	yes	no
chr11	85643859	85644462	MACS_peak_650	74.02	no	yes	no
chr11	86102269	86102548	MACS_peak_652	56.1	no	yes	no
chr11	87191128	87191596	MACS_peak_654	58.98	no	yes	no
chr11	87422786	87423256	MACS_peak_655	61.67	no	yes	no
chr11	88455449	88455845	MACS_peak_657	53.1	no	yes	no
chr11	94385963	94386386	MACS_peak_663	87.04	no	yes	no
chr11	95805623	95806133	MACS_peak_668	54.27	no	yes	no
chr11	96151074	96151371	MACS_peak_671	54.67	no	yes	no
chr11	96280579	96281194	MACS_peak_672	52.29	no	yes	no
chr11	96427972	96428380	MACS_peak_675	53.33	no	yes	no
chr11	97556626	97557365	MACS_peak_684	78.17	no	yes	no
chr11	97820952	97821232	MACS_peak_685	59.45	no	yes	no
chr11	98580117	98580908	MACS_peak_686	55.65	no	yes	no
chr11	99036189	99036694	MACS_peak_687	96.46	no	yes	no
chr11	99368657	99368869	MACS_peak_689	91.97	no	yes	no
chr11	99810245	99810477	MACS_peak_690	85.24	no	yes	no
chr11	100072153	100072668	MACS_peak_691	55.95	no	yes	no
chr11	101063710	101064214	MACS_peak_694	108.95	no	yes	no
chr11	102018365	102018774	MACS_peak_699	52.32	no	yes	no
chr11	102177728	102177966	MACS_peak_701	66.55	no	yes	no
chr11	102433011	102433337	MACS_peak_704	56.1	no	yes	no
chr11	102723588	102723854	MACS_peak_707	72.59	no	yes	no
chr11	103159239	103159500	MACS_peak_708	72.59	no	yes	no
chr11	103814924	103815239	MACS_peak_709	81.7	no	yes	no
chr11	105126054	105126296	MACS_peak_711	60.06	no	yes	no
chr11	106515035	106515385	MACS_peak_717	70.35	no	yes	no
chr11	106910229	106910554	MACS_peak_718	52.32	no	yes	no
chr11	106985331	106985612	MACS_peak_719	67.55	no	yes	no
chr11	107632958	107633663	MACS_peak_720	50.3	no	yes	no
chr11	107762152	107762367	MACS_peak_721	125.74	no	yes	no
chr11	108080994	108081382	MACS_peak_722	53.33	no	yes	no
chr11	114005501	114005785	MACS_peak_731	56.1	no	yes	no
chr11	114522466	114523059	MACS_peak_733	50.27	no	yes	no
chr11	114541056	114541385	MACS_peak_734	105.59	no	yes	no
chr11	114795716	114796178	MACS_peak_736	52.72	no	yes	no
chr11	115063355	115063700	MACS_peak_737	63.23	no	yes	no
chr11	115520221	115520873	MACS_peak_739	50.29	no	yes	no
chr11	116075570	116075873	MACS_peak_741	68.24	no	yes	no
chr11	116635422	116635914	MACS_peak_743	60.06	no	yes	no
chr11	116665311	116665734	MACS_peak_744	51.45	no	yes	no
chr11	116774756	116775229	MACS_peak_745	52.06	no	yes	no
chr11	117342459	117342755	MACS_peak_750	60.45	no	yes	no
chr11	117797479	117797889	MACS_peak_752	57.24	no	yes	no
chr11	119056163	119056424	MACS_peak_753	59.45	no	yes	no
chr11	119190528	119190804	MACS_peak_754	59.45	no	yes	no
chr11	119663921	119664200	MACS_peak_755	72.59	no	yes	no
chr11	119816745	119817119	MACS_peak_756	59.45	no	yes	no
chr11	120132544	120132774	MACS_peak_757	74.63	no	yes	no
chr11	121342153	121342459	MACS_peak_762	56.07	no	yes	no
chr12	8776727	8777170	MACS_peak_769	53.66	no	yes	no
chr12	8950981	8951192	MACS_peak_770	86.49	no	yes	no
chr12	11324459	11324669	MACS_peak_772	78.61	no	yes	no
chr12	12971236	12971525	MACS_peak_774	63.23	no	yes	no
chr12	17012304	17012640	MACS_peak_777	52.32	no	yes	no
chr12	18135367	18135720	MACS_peak_780	53.33	no	yes	no
chr12	28804982	28805439	MACS_peak_786	56	no	yes	no
chr12	29096023	29096347	MACS_peak_787	52.32	no	yes	no
chr12	31371967	31372413	MACS_peak_793	60.52	no	yes	no
chr12	32789552	32789802	MACS_peak_799	92.05	no	yes	no
chr12	38994235	38994655	MACS_peak_803	62.45	no	yes	no
chr12	39051287	39051718	MACS_peak_804	52.1	no	yes	no
chr12	55051710	55052344	MACS_peak_816	63.97	no	yes	no
chr12	57579364	57579895	MACS_peak_817	59.21	no	yes	no
chr12	57831325	57831539	MACS_peak_818	86.49	no	yes	no
chr12	60406393	60406602	MACS_peak_820	105.59	no	yes	no
chr12	62950786	62951240	MACS_peak_821	50.83	no	yes	no
chr12	64310345	64310876	MACS_peak_822	53.14	no	yes	no
chr12	67325419	67325825	MACS_peak_823	66.55	no	yes	no
chr12	69044699	69045150	MACS_peak_825	60.17	no	yes	no
chr12	69545822	69546152	MACS_peak_826	60.45	no	yes	no
chr12	70452135	70452523	MACS_peak_830	53.1	no	yes	no
chr12	70517161	70517425	MACS_peak_831	78.61	no	yes	no
chr12	72683011	72683284	MACS_peak_834	53.1	no	yes	no
chr12	73708686	73709149	MACS_peak_835	50.35	no	yes	no
chr12	74960230	74960794	MACS_peak_837	51.45	no	yes	no
chr12	76670542	76671308	MACS_peak_842	58.84	no	yes	no
chr12	76704242	76704613	MACS_peak_843	53.33	no	yes	no
chr12	76970581	76970838	MACS_peak_844	50.39	no	yes	no
chr12	79838216	79838476	MACS_peak_850	63.23	no	yes	no
chr12	80385323	80385735	MACS_peak_852	84.3	no	yes	no
chr12	82072862	82073319	MACS_peak_856	92.98	no	yes	no
chr12	83131412	83131910	MACS_peak_859	50.63	no	yes	no
chr12	83154205	83155170	MACS_peak_860	52.25	no	yes	no
chr12	83291657	83292222	MACS_peak_861	55.21	no	yes	no
chr12	84217896	84218327	MACS_peak_865	54.53	no	yes	no
chr12	84869980	84870267	MACS_peak_868	56.1	no	yes	no
chr12	85644176	85644942	MACS_peak_869	58.84	no	yes	no
chr12	86043321	86043802	MACS_peak_870	54.39	no	yes	no
chr12	86347855	86348143	MACS_peak_871	66.55	no	yes	no
chr12	86395128	86395735	MACS_peak_872	79.1	no	yes	no
chr12	86481640	86482311	MACS_peak_874	51.22	no	yes	no
chr12	86586446	86586764	MACS_peak_875	60.45	no	yes	no
chr12	86818238	86818668	MACS_peak_877	61.27	no	yes	no
chr12	88457019	88457322	MACS_peak_878	62.94	no	yes	no
chr12	88750906	88751474	MACS_peak_879	51.25	no	yes	no
chr12	92035092	92035711	MACS_peak_882	52.06	no	yes	no
chr12	93070345	93070751	MACS_peak_883	52.32	no	yes	no
chr12	93949382	93949710	MACS_peak_884	65.68	no	yes	no
chr12	95622078	95622728	MACS_peak_885	52.83	no	yes	no
chr12	95998738	95999152	MACS_peak_887	53.09	no	yes	no
chr12	99357550	99358015	MACS_peak_891	63.47	no	yes	no
chr12	100336179	100336517	MACS_peak_893	67.55	no	yes	no
chr12	100788540	100788946	MACS_peak_894	53.33	no	yes	no
chr12	101553960	101554465	MACS_peak_895	56.57	no	yes	no
chr12	102631594	102632035	MACS_peak_899	54.02	no	yes	no
chr12	102679463	102679762	MACS_peak_900	52.32	no	yes	no
chr12	104062762	104063133	MACS_peak_903	67.55	no	yes	no
chr12	104652824	104653245	MACS_peak_904	58.6	no	yes	no
chr12	104819673	104820115	MACS_peak_905	51.49	no	yes	no
chr12	104907869	104908862	MACS_peak_907	55.03	no	yes	no
chr12	105069180	105069498	MACS_peak_910	52.32	no	yes	no
chr12	105959430	105959699	MACS_peak_914	67.55	no	yes	no
chr12	106302569	106302932	MACS_peak_915	53.33	no	yes	no
chr12	107095940	107096297	MACS_peak_916	79.53	no	yes	no
chr12	108049579	108049993	MACS_peak_920	53.09	no	yes	no
chr12	108763268	108764109	MACS_peak_922	61.25	no	yes	no
chr12	109530254	109530979	MACS_peak_925	62.8	no	yes	no
chr12	110456647	110456918	MACS_peak_927	63.23	no	yes	no
chr12	110660628	110660835	MACS_peak_928	77.44	no	yes	no
chr12	112969587	112970104	MACS_peak_935	104.97	no	yes	no
chr12	113097691	113097939	MACS_peak_936	74.63	no	yes	no
chr12	117017773	117018305	MACS_peak_937	59.15	no	yes	no
chr12	117504358	117504872	MACS_peak_940	67.45	no	yes	no
chr12	119623278	119623824	MACS_peak_943	52.36	no	yes	no
chr13	6777726	6778035	MACS_peak_945	65.68	no	yes	no
chr13	9178300	9178563	MACS_peak_950	56.1	no	yes	no
chr13	9939088	9939571	MACS_peak_951	51.48	no	yes	no
chr13	12132166	12132625	MACS_peak_953	52.9	no	yes	no
chr13	13359998	13360315	MACS_peak_954	73.63	no	yes	no
chr13	14057203	14057545	MACS_peak_955	53.33	no	yes	no
chr13	23431297	23431890	MACS_peak_964	50.27	no	yes	no
chr13	25150246	25150628	MACS_peak_969	53.33	no	yes	no
chr13	28701294	28701915	MACS_peak_971	50.09	no	yes	no
chr13	28738286	28738768	MACS_peak_972	60.78	no	yes	no
chr13	28917581	28917930	MACS_peak_973	67.55	no	yes	no
chr13	31260598	31261132	MACS_peak_975	60.88	no	yes	no
chr13	31562252	31562517	MACS_peak_976	86.49	no	yes	no
chr13	32028925	32029269	MACS_peak_978	114.36	no	yes	no
chr13	34526443	34526805	MACS_peak_981	60.45	no	yes	no
chr13	37282700	37283068	MACS_peak_986	60.45	no	yes	no
chr13	37639250	37639580	MACS_peak_989	57.24	no	yes	no
[truncated: 1,249 more rows]

## Sheet: LMO2&TAL1&LDB1
Chrom	Start	End	Peak	RPKM_LMO2ChIP	LMO2	TAL1	LDB1
[truncated: 464 more rows]
