# Supplementary material for: LMO2 is required for TAL1 DNA binding activity and initiation of definitive haematopoiesis at the haemangioblast stage
Source: Nucleic Acids Res. 2017 Jun 30;45(17):9874–88. doi: 10.1093/nar/gkx573 (PMC5622341; doi:10.1093/nar/gkx573)
Supplement: Supplementary Data [file gkx573_supp.zip › Supplementary_Table_6_ChIPSeq_FlkWTvsLmo2KO_venn.xlsx]

## Sheet: TAL1inWT&Lmo2KO
Chrom	Start	End	Peak	RPKM_LMO2ChIP	TAL1_WT	TAL1_LMO2KO
chr1	38478002	38478849	MACS_peak_24	125.99	yes	yes
chr1	38499412	38499901	MACS_peak_25	258.32	yes	yes
chr1	38766950	38767868	MACS_peak_26	96.34	yes	yes
chr1	43728218	43728755	MACS_peak_36	77.49	yes	yes
chr1	44409872	44410935	MACS_peak_37	186.7	yes	yes
chr1	64040883	64041418	MACS_peak_57	158.85	yes	yes
chr1	75446050	75446853	MACS_peak_74	259.38	yes	yes
chr1	75463662	75464599	MACS_peak_76	235.86	yes	yes
chr1	85992002	85992392	MACS_peak_86	77.19	yes	yes
chr1	98309903	98310435	MACS_peak_108	121.09	yes	yes
chr1	110216053	110216517	MACS_peak_115	50.3	yes	yes
chr1	131126150	131126635	MACS_peak_136	247.29	yes	yes
chr1	132126051	132126702	MACS_peak_140	57.57	yes	yes
chr1	132374211	132374573	MACS_peak_144	80.69	yes	yes
chr1	134073113	134073541	MACS_peak_151	133.44	yes	yes
chr1	134425927	134426763	MACS_peak_158	173.07	yes	yes
chr1	135204436	135205421	MACS_peak_159	171.9	yes	yes
chr1	135800089	135800977	MACS_peak_161	63.53	yes	yes
chr1	153139663	153139999	MACS_peak_177	73.63	yes	yes
chr1	161894518	161894941	MACS_peak_203	181.77	yes	yes
chr1	165818048	165818860	MACS_peak_210	127.96	yes	yes
chr1	168287971	168288910	MACS_peak_214	168.14	yes	yes
chr1	170845489	170846303	MACS_peak_217	178.36	yes	yes
chr1	172364782	172365340	MACS_peak_221	110.21	yes	yes
chr1	173329202	173329872	MACS_peak_222	118.25	yes	yes
chr1	176137681	176138204	MACS_peak_229	136.6	yes	yes
chr1	179854212	179854795	MACS_peak_238	123.78	yes	yes
chr1	183299139	183299532	MACS_peak_250	66.55	yes	yes
chr1	184645180	184645898	MACS_peak_251	253.31	yes	yes
chr1	190168868	190169264	MACS_peak_263	189.47	yes	yes
chr10	18307220	18307878	MACS_peak_287	134.43	yes	yes
chr10	19818418	19819176	MACS_peak_290	95.39	yes	yes
chr10	21054357	21055112	MACS_peak_294	143.84	yes	yes
chr10	21228193	21228949	MACS_peak_296	381.37	yes	yes
chr10	21936472	21937377	MACS_peak_299	117.17	yes	yes
chr10	22854315	22854894	MACS_peak_302	323.25	yes	yes
chr10	37232091	37232502	MACS_peak_319	101.65	yes	yes
chr10	40451736	40452182	MACS_peak_327	240.26	yes	yes
chr10	43676214	43676718	MACS_peak_335	77.62	yes	yes
chr10	61151741	61152070	MACS_peak_349	79.53	yes	yes
chr10	72676643	72677007	MACS_peak_365	56.07	yes	yes
chr10	75515561	75516473	MACS_peak_371	106.14	yes	yes
chr10	77484074	77484733	MACS_peak_378	86.72	yes	yes
chr10	77939631	77940030	MACS_peak_383	81.7	yes	yes
chr10	79705900	79706734	MACS_peak_390	121.26	yes	yes
chr10	79946820	79947342	MACS_peak_392	152.89	yes	yes
chr10	80697499	80698289	MACS_peak_400	98.85	yes	yes
chr10	81106174	81106870	MACS_peak_401	323.55	yes	yes
chr10	83644733	83645151	MACS_peak_409	351.06	yes	yes
chr10	83946839	83947181	MACS_peak_413	53.1	yes	yes
chr10	87760384	87760843	MACS_peak_421	252.97	yes	yes
chr10	94931822	94932320	MACS_peak_430	166.8	yes	yes
chr10	95011942	95012603	MACS_peak_431	160.75	yes	yes
chr10	111595335	111596092	MACS_peak_449	406.48	yes	yes
chr10	116364431	116365429	MACS_peak_457	99.06	yes	yes
chr10	117928995	117929400	MACS_peak_464	175.55	yes	yes
chr10	118064727	118065652	MACS_peak_465	252.92	yes	yes
chr10	119086172	119087402	MACS_peak_469	264.57	yes	yes
chr10	122008827	122009201	MACS_peak_477	102.81	yes	yes
chr11	4543198	4543718	MACS_peak_489	222.33	yes	yes
chr11	5239543	5240183	MACS_peak_491	145.69	yes	yes
chr11	5542190	5542527	MACS_peak_492	66.55	yes	yes
chr11	9112972	9113702	MACS_peak_496	147.68	yes	yes
chr11	20230949	20231560	MACS_peak_508	177.52	yes	yes
chr11	22913684	22914124	MACS_peak_513	74.61	yes	yes
chr11	29791002	29791411	MACS_peak_515	63.14	yes	yes
chr11	30165671	30166731	MACS_peak_519	170.49	yes	yes
chr11	31170037	31170430	MACS_peak_520	59.45	yes	yes
chr11	44746704	44747473	MACS_peak_537	239.9	yes	yes
chr11	49949765	49950268	MACS_peak_546	227.64	yes	yes
chr11	50224710	50225163	MACS_peak_549	306.04	yes	yes
chr11	50239912	50240681	MACS_peak_550	138.38	yes	yes
chr11	50964884	50965368	MACS_peak_551	176.37	yes	yes
chr11	51544350	51544971	MACS_peak_555	137.33	yes	yes
chr11	53528289	53528772	MACS_peak_567	114.23	yes	yes
chr11	54314776	54315164	MACS_peak_573	59.45	yes	yes
chr11	62929738	62930288	MACS_peak_585	244.22	yes	yes
chr11	65716316	65716747	MACS_peak_592	86.02	yes	yes
chr11	72415081	72415617	MACS_peak_607	273.81	yes	yes
chr11	77876180	77876681	MACS_peak_618	366.52	yes	yes
chr11	78832618	78833371	MACS_peak_623	259.68	yes	yes
chr11	79054686	79055120	MACS_peak_625	149.87	yes	yes
chr11	81535230	81536065	MACS_peak_637	395.31	yes	yes
chr11	86742600	86743078	MACS_peak_653	195.13	yes	yes
chr11	94199725	94200500	MACS_peak_661	90.23	yes	yes
chr11	100891153	100892011	MACS_peak_692	240.25	yes	yes
chr11	101189609	101190514	MACS_peak_695	244.82	yes	yes
chr11	101259790	101260478	MACS_peak_696	306.8	yes	yes
chr11	101485324	101486117	MACS_peak_697	357.58	yes	yes
chr11	102469628	102470421	MACS_peak_705	244.53	yes	yes
chr11	113785387	113786547	MACS_peak_729	124.82	yes	yes
chr11	114779796	114780504	MACS_peak_735	300.25	yes	yes
chr11	116774756	116775229	MACS_peak_745	52.06	yes	yes
chr11	117336163	117336624	MACS_peak_749	486.69	yes	yes
chr12	3109791	3110272	MACS_peak_764	290.47	yes	yes
chr12	17505975	17506436	MACS_peak_778	127.93	yes	yes
chr12	24744266	24745034	MACS_peak_782	176.17	yes	yes
chr12	27126753	27127472	MACS_peak_784	118.37	yes	yes
chr12	33314140	33314554	MACS_peak_800	149.58	yes	yes
chr12	44197873	44198257	MACS_peak_805	182.52	yes	yes
chr12	52692272	52692765	MACS_peak_813	115.88	yes	yes
chr12	54162429	54163170	MACS_peak_815	112.14	yes	yes
chr12	69757638	69758146	MACS_peak_828	111.32	yes	yes
chr12	71052591	71053036	MACS_peak_832	107.76	yes	yes
chr12	75854939	75855485	MACS_peak_839	343.94	yes	yes
chr12	83072765	83073737	MACS_peak_858	367.8	yes	yes
chr12	84203732	84204524	MACS_peak_864	303.58	yes	yes
chr12	105034297	105034808	MACS_peak_909	206.76	yes	yes
chr12	105556399	105556910	MACS_peak_911	86.11	yes	yes
chr12	105737969	105738750	MACS_peak_912	391.13	yes	yes
chr12	111434755	111435483	MACS_peak_929	241.16	yes	yes
chr12	111944771	111945682	MACS_peak_933	334.36	yes	yes
chr12	112588135	112588718	MACS_peak_934	194.62	yes	yes
chr12	117450032	117450556	MACS_peak_938	160.42	yes	yes
chr13	8761023	8761341	MACS_peak_947	93.46	yes	yes
chr13	20183440	20184269	MACS_peak_961	197.59	yes	yes
chr13	24159637	24159988	MACS_peak_966	67.01	yes	yes
chr13	24630051	24630891	MACS_peak_967	163.82	yes	yes
chr13	28556053	28556920	MACS_peak_970	107.16	yes	yes
chr13	37509351	37509891	MACS_peak_988	331.11	yes	yes
chr13	43193066	43193658	MACS_peak_999	206.69	yes	yes
chr13	43908253	43908837	MACS_peak_1003	216.2	yes	yes
chr13	44222197	44222877	MACS_peak_1005	267.4	yes	yes
chr13	46443980	46444432	MACS_peak_1019	104.34	yes	yes
chr13	48402045	48403133	MACS_peak_1022	87.31	yes	yes
chr13	51976046	51976699	MACS_peak_1028	201.92	yes	yes
chr13	59770063	59770951	MACS_peak_1042	251.5	yes	yes
chr13	60743265	60743841	MACS_peak_1044	217.89	yes	yes
chr13	73304647	73305149	MACS_peak_1064	68.46	yes	yes
chr13	75865461	75866224	MACS_peak_1067	128.99	yes	yes
chr13	77438810	77439149	MACS_peak_1068	67.55	yes	yes
chr13	79973268	79973676	MACS_peak_1069	80.69	yes	yes
chr13	80389141	80389758	MACS_peak_1070	99.39	yes	yes
chr13	83382659	83382941	MACS_peak_1075	63.14	yes	yes
chr13	84647999	84648755	MACS_peak_1076	197.54	yes	yes
chr13	89398242	89398740	MACS_peak_1080	126.01	yes	yes
chr13	95688521	95688937	MACS_peak_1093	94.04	yes	yes
chr13	97435086	97435553	MACS_peak_1098	91.02	yes	yes
chr13	97452897	97453429	MACS_peak_1099	340.26	yes	yes
chr13	98532437	98532956	MACS_peak_1104	147.24	yes	yes
chr13	111870071	111870651	MACS_peak_1136	98.45	yes	yes
chr13	118629579	118629989	MACS_peak_1143	179.65	yes	yes
chr13	119232302	119232916	MACS_peak_1149	133.78	yes	yes
chr14	9393236	9393697	MACS_peak_1150	99.1	yes	yes
chr14	27044866	27045439	MACS_peak_1167	303.32	yes	yes
chr14	27056717	27057201	MACS_peak_1168	57.91	yes	yes
chr14	28418335	28418934	MACS_peak_1170	119.59	yes	yes
chr14	29025321	29026125	MACS_peak_1171	96.81	yes	yes
chr14	31403685	31404388	MACS_peak_1175	109.53	yes	yes
chr14	34585472	34585818	MACS_peak_1180	53.1	yes	yes
chr14	46096179	46096642	MACS_peak_1183	85.75	yes	yes
chr14	46661994	46662903	MACS_peak_1187	166.05	yes	yes
chr14	54705483	54706371	MACS_peak_1198	452.93	yes	yes
chr14	63062081	63062562	MACS_peak_1211	89.29	yes	yes
chr14	63908463	63908974	MACS_peak_1216	298.66	yes	yes
chr14	69161891	69162206	MACS_peak_1228	71	yes	yes
chr14	101332414	101332827	MACS_peak_1250	77.15	yes	yes
chr14	103804244	103804654	MACS_peak_1255	88.74	yes	yes
chr15	7011274	7011713	MACS_peak_1280	71.89	yes	yes
chr15	9074620	9075079	MACS_peak_1284	457.6	yes	yes
chr15	21656187	21656723	MACS_peak_1292	60.75	yes	yes
chr15	25608546	25609458	MACS_peak_1296	224.79	yes	yes
chr15	36360624	36361637	MACS_peak_1302	300.68	yes	yes
chr15	36898146	36898694	MACS_peak_1308	64.74	yes	yes
chr15	41227280	41227715	MACS_peak_1315	98.77	yes	yes
chr15	44457911	44458332	MACS_peak_1317	148.12	yes	yes
chr15	51828429	51829683	MACS_peak_1320	225.13	yes	yes
chr15	52065246	52065542	MACS_peak_1321	52.32	yes	yes
chr15	56623330	56624031	MACS_peak_1322	250.73	yes	yes
chr15	58594795	58595608	MACS_peak_1326	360.96	yes	yes
chr15	59012789	59013258	MACS_peak_1327	297.26	yes	yes
chr15	61442378	61443059	MACS_peak_1332	182.85	yes	yes
chr15	67151121	67151619	MACS_peak_1344	446.4	yes	yes
chr15	67201242	67201653	MACS_peak_1345	116.69	yes	yes
chr15	72928540	72929252	MACS_peak_1349	83.48	yes	yes
chr15	75086170	75087126	MACS_peak_1353	137.27	yes	yes
chr15	80440164	80440806	MACS_peak_1375	117.84	yes	yes
chr15	80461184	80461937	MACS_peak_1376	98.08	yes	yes
chr15	80518822	80519396	MACS_peak_1377	138.1	yes	yes
chr15	80590085	80590808	MACS_peak_1379	141.72	yes	yes
chr15	80622865	80623923	MACS_peak_1380	124.91	yes	yes
chr15	80739996	80740434	MACS_peak_1382	218.83	yes	yes
chr15	82341859	82342441	MACS_peak_1387	262.96	yes	yes
chr15	84209747	84210320	MACS_peak_1392	224.99	yes	yes
chr15	88147965	88148479	MACS_peak_1402	186.6	yes	yes
chr15	89497578	89498441	MACS_peak_1404	295.99	yes	yes
chr15	92997715	92998329	MACS_peak_1406	81.68	yes	yes
chr15	97379332	97380461	MACS_peak_1411	219.3	yes	yes
chr15	97536397	97537039	MACS_peak_1412	69.16	yes	yes
chr15	99520303	99520628	MACS_peak_1417	91.7	yes	yes
chr15	99664221	99665119	MACS_peak_1418	186.91	yes	yes
chr15	101147870	101148333	MACS_peak_1421	123.85	yes	yes
chr15	101941763	101942650	MACS_peak_1424	155.14	yes	yes
chr15	103251509	103252082	MACS_peak_1426	297.73	yes	yes
chr15	103339294	103340035	MACS_peak_1428	232.15	yes	yes
chr16	12303370	12303871	MACS_peak_1439	178.98	yes	yes
chr16	13287983	13288485	MACS_peak_1444	111.8	yes	yes
chr16	17744547	17744975	MACS_peak_1453	245.99	yes	yes
chr16	17872969	17873400	MACS_peak_1454	217.09	yes	yes
chr16	20169771	20170166	MACS_peak_1459	53.33	yes	yes
chr16	22409885	22410466	MACS_peak_1463	130.84	yes	yes
chr16	23401504	23401933	MACS_peak_1465	201.18	yes	yes
chr16	32509435	32510107	MACS_peak_1477	369.41	yes	yes
chr16	34031587	34032068	MACS_peak_1479	90.35	yes	yes
chr16	37981743	37982215	MACS_peak_1491	167.34	yes	yes
chr16	39512690	39513179	MACS_peak_1494	179.95	yes	yes
chr16	41481837	41482231	MACS_peak_1496	172.69	yes	yes
chr16	48252780	48253341	MACS_peak_1509	273.32	yes	yes
chr16	78690416	78691089	MACS_peak_1536	59.5	yes	yes
chr16	89827664	89828165	MACS_peak_1544	84.34	yes	yes
chr16	91441188	91442676	MACS_peak_1549	178.72	yes	yes
chr16	91545227	91545941	MACS_peak_1551	303.33	yes	yes
chr16	92715305	92716150	MACS_peak_1554	109.15	yes	yes
chr16	93147479	93148000	MACS_peak_1562	305.55	yes	yes
chr16	95861202	95861945	MACS_peak_1573	184.86	yes	yes
chr16	96533343	96534258	MACS_peak_1575	312.71	yes	yes
chr16	97006472	97006916	MACS_peak_1579	120.45	yes	yes
chr17	5099272	5099623	MACS_peak_1583	128.3	yes	yes
chr17	5905184	5905679	MACS_peak_1585	223.66	yes	yes
chr17	13305886	13306416	MACS_peak_1603	59.28	yes	yes
chr17	14173432	14174266	MACS_peak_1604	87.1	yes	yes
chr17	15083791	15085080	MACS_peak_1605	173.19	yes	yes
chr17	21702536	21703397	MACS_peak_1612	262.92	yes	yes
chr17	29447203	29447827	MACS_peak_1630	165.87	yes	yes
chr17	30346998	30347603	MACS_peak_1633	247.28	yes	yes
chr17	35021781	35022455	MACS_peak_1647	113.39	yes	yes
chr17	35720280	35721100	MACS_peak_1648	170.56	yes	yes
chr17	35841059	35841417	MACS_peak_1649	66.55	yes	yes
chr17	39842938	39844251	MACS_peak_1653	50.58	yes	yes
chr17	39845726	39848790	MACS_peak_1654	63.2	yes	yes
chr17	45593305	45593789	MACS_peak_1665	134.47	yes	yes
chr17	45600945	45601486	MACS_peak_1666	50.93	yes	yes
chr17	50330939	50331874	MACS_peak_1686	50.34	yes	yes
chr17	56761899	56762678	MACS_peak_1696	395.44	yes	yes
chr17	57290013	57290686	MACS_peak_1698	189.42	yes	yes
chr17	62737415	62737762	MACS_peak_1702	79.53	yes	yes
chr17	65557197	65557631	MACS_peak_1706	101.81	yes	yes
chr17	67741155	67741671	MACS_peak_1708	55.89	yes	yes
chr17	70488443	70489301	MACS_peak_1710	158.26	yes	yes
chr17	70744653	70745311	MACS_peak_1711	161.61	yes	yes
chr17	72640176	72640626	MACS_peak_1718	96.67	yes	yes
chr17	84147355	84148158	MACS_peak_1736	173.64	yes	yes
chr17	84776429	84777098	MACS_peak_1737	248.17	yes	yes
chr17	85338706	85339964	MACS_peak_1738	169	yes	yes
chr18	23318258	23318986	MACS_peak_1772	122.49	yes	yes
chr18	24095296	24095614	MACS_peak_1774	93.46	yes	yes
chr18	32542012	32543088	MACS_peak_1782	260.49	yes	yes
chr18	35849424	35850179	MACS_peak_1793	339.13	yes	yes
chr18	43650119	43650582	MACS_peak_1803	153.59	yes	yes
chr18	49778389	49778771	MACS_peak_1811	63.14	yes	yes
chr18	53427087	53427549	MACS_peak_1815	55.87	yes	yes
chr18	62285377	62286120	MACS_peak_1838	58.22	yes	yes
chr18	64490951	64491672	MACS_peak_1844	65.88	yes	yes
chr18	67890329	67890942	MACS_peak_1848	94.38	yes	yes
chr18	74007878	74008498	MACS_peak_1853	134.66	yes	yes
chr18	75502787	75503252	MACS_peak_1859	299.36	yes	yes
chr18	80624897	80625480	MACS_peak_1869	320.29	yes	yes
chr18	81047256	81047670	MACS_peak_1870	73.55	yes	yes
chr18	81430005	81430517	MACS_peak_1872	60.38	yes	yes
chr19	10014813	10015208	MACS_peak_1898	112.43	yes	yes
chr19	10431518	10431896	MACS_peak_1901	126.12	yes	yes
chr19	10661141	10661902	MACS_peak_1903	193.2	yes	yes
chr19	14123495	14123998	MACS_peak_1905	141.64	yes	yes
chr19	16141855	16142257	MACS_peak_1907	150.74	yes	yes
chr19	17323365	17324022	MACS_peak_1910	171.03	yes	yes
chr19	24512967	24513531	MACS_peak_1913	175.8	yes	yes
chr19	27884400	27884963	MACS_peak_1917	93.87	yes	yes
chr19	32272372	32273111	MACS_peak_1924	166.14	yes	yes
chr19	41677365	41678122	MACS_peak_1949	178.15	yes	yes
chr19	43036388	43037039	MACS_peak_1954	93.92	yes	yes
chr19	44751069	44751296	MACS_peak_1957	86.49	yes	yes
chr19	45445255	45445632	MACS_peak_1960	114.36	yes	yes
chr19	45575551	45576282	MACS_peak_1962	238.31	yes	yes
chr19	46454882	46455446	MACS_peak_1966	174.28	yes	yes
chr19	46727753	46728767	MACS_peak_1969	251.62	yes	yes
chr19	47427875	47428806	MACS_peak_1973	64.58	yes	yes
chr19	54087267	54087732	MACS_peak_1980	201.07	yes	yes
chr19	57116474	57117457	MACS_peak_1987	180.55	yes	yes
chr19	60872220	60872612	MACS_peak_1995	175.55	yes	yes
chr19	61207318	61207957	MACS_peak_1998	161.48	yes	yes
chr2	10575923	10576675	MACS_peak_2013	201.68	yes	yes
chr2	20488977	20489587	MACS_peak_2024	431.97	yes	yes
chr2	21963949	21964520	MACS_peak_2029	322.55	yes	yes
chr2	27703203	27703743	MACS_peak_2042	458.91	yes	yes
chr2	30720647	30721516	MACS_peak_2052	114.48	yes	yes
chr2	32127747	32128565	MACS_peak_2059	341.23	yes	yes
chr2	32620879	32621530	MACS_peak_2060	68.18	yes	yes
chr2	33843024	33844148	MACS_peak_2062	220.37	yes	yes
chr2	34936350	34936774	MACS_peak_2064	242.66	yes	yes
chr2	36198541	36199181	MACS_peak_2068	202.93	yes	yes
chr2	37779895	37780980	MACS_peak_2070	120.93	yes	yes
chr2	41896159	41896373	MACS_peak_2079	133.11	yes	yes
chr2	45184156	45184908	MACS_peak_2086	95.09	yes	yes
chr2	57629405	57629743	MACS_peak_2089	67.55	yes	yes
chr2	60729989	60730500	MACS_peak_2095	231.53	yes	yes
chr2	60978450	60979390	MACS_peak_2097	214.92	yes	yes
chr2	61294817	61295463	MACS_peak_2099	50.6	yes	yes
chr2	65801024	65801492	MACS_peak_2103	305.38	yes	yes
chr2	74955678	74956645	MACS_peak_2126	299.92	yes	yes
chr2	75019488	75019884	MACS_peak_2127	178.6	yes	yes
chr2	75704828	75705398	MACS_peak_2130	558.85	yes	yes
chr2	75736891	75737756	MACS_peak_2132	58.65	yes	yes
chr2	76042132	76042628	MACS_peak_2136	126.31	yes	yes
chr2	78088347	78089084	MACS_peak_2142	148.21	yes	yes
chr2	90559961	90560852	MACS_peak_2154	153.14	yes	yes
chr2	91244607	91245312	MACS_peak_2159	169.76	yes	yes
chr2	92093548	92093887	MACS_peak_2165	170.04	yes	yes
chr2	92174182	92174880	MACS_peak_2167	290.19	yes	yes
chr2	93353428	93354212	MACS_peak_2172	641.78	yes	yes
chr2	98662078	98663082	MACS_peak_2178	456.47	yes	yes
chr2	98666083	98667462	MACS_peak_2179	1907.39	yes	yes
chr2	102037050	102037641	MACS_peak_2181	120.68	yes	yes
chr2	103893678	103894250	MACS_peak_2188	404.42	yes	yes
chr2	105399370	105399786	MACS_peak_2191	77.21	yes	yes
chr2	121036614	121037349	MACS_peak_2204	261.59	yes	yes
chr2	132512268	132512924	MACS_peak_2230	129.67	yes	yes
chr2	132695651	132696294	MACS_peak_2232	80.92	yes	yes
chr2	133429533	133430182	MACS_peak_2234	320.58	yes	yes
chr2	141373348	141373909	MACS_peak_2244	119.14	yes	yes
chr2	142290186	142290439	MACS_peak_2245	112.45	yes	yes
chr2	146259054	146259636	MACS_peak_2249	285.14	yes	yes
chr2	148878608	148879018	MACS_peak_2253	115.7	yes	yes
chr2	152049053	152049702	MACS_peak_2256	217.84	yes	yes
chr2	152788603	152790030	MACS_peak_2264	210.55	yes	yes
chr2	153583542	153584087	MACS_peak_2269	160.92	yes	yes
chr2	158141748	158142470	MACS_peak_2277	414.68	yes	yes
chr2	158561061	158562171	MACS_peak_2280	134.03	yes	yes
chr2	158584881	158585485	MACS_peak_2281	187.97	yes	yes
chr2	160327056	160327933	MACS_peak_2285	171.4	yes	yes
chr2	161827910	161828697	MACS_peak_2289	140.2	yes	yes
chr2	165197546	165198187	MACS_peak_2294	102.09	yes	yes
chr2	165888461	165888905	MACS_peak_2297	294.88	yes	yes
chr2	165967796	165968206	MACS_peak_2299	181.83	yes	yes
chr2	167343465	167344187	MACS_peak_2307	175.32	yes	yes
chr2	170222721	170223273	MACS_peak_2323	297.58	yes	yes
chr2	170657062	170658280	MACS_peak_2324	175.87	yes	yes
chr2	172348278	172348794	MACS_peak_2329	263.07	yes	yes
chr2	173034820	173035577	MACS_peak_2332	401.98	yes	yes
chr3	8716147	8716926	MACS_peak_2347	134.82	yes	yes
chr3	8761842	8762530	MACS_peak_2348	278.71	yes	yes
chr3	30353811	30355023	MACS_peak_2363	131.26	yes	yes
chr3	51388800	51389251	MACS_peak_2378	83.19	yes	yes
chr3	60785114	60785540	MACS_peak_2391	124.09	yes	yes
chr3	69469303	69469863	MACS_peak_2399	159.45	yes	yes
chr3	79907146	79907665	MACS_peak_2401	211.32	yes	yes
chr3	87901082	87901783	MACS_peak_2414	472.52	yes	yes
chr3	88757762	88758503	MACS_peak_2417	123.98	yes	yes
chr3	94665977	94666514	MACS_peak_2422	92.87	yes	yes
chr3	94765498	94765925	MACS_peak_2423	73.15	yes	yes
chr3	96970920	96971407	MACS_peak_2430	72.88	yes	yes
chr3	97733979	97734550	MACS_peak_2433	58.52	yes	yes
chr3	101129084	101129521	MACS_peak_2440	145.31	yes	yes
chr3	101551631	101552297	MACS_peak_2442	289.22	yes	yes
chr3	104997448	104997896	MACS_peak_2453	139.66	yes	yes
chr3	105808428	105808964	MACS_peak_2456	316.79	yes	yes
chr3	135843473	135844118	MACS_peak_2487	199.07	yes	yes
chr3	139704286	139704645	MACS_peak_2493	53.33	yes	yes
chr3	142441282	142441644	MACS_peak_2497	81.7	yes	yes
chr3	143157030	143157696	MACS_peak_2499	199.97	yes	yes
chr3	145964092	145964842	MACS_peak_2507	443.45	yes	yes
chr3	146698488	146699406	MACS_peak_2509	113.51	yes	yes
chr4	13750742	13752033	MACS_peak_2541	210.99	yes	yes
chr4	43037778	43038224	MACS_peak_2563	172.66	yes	yes
chr4	49956828	49957299	MACS_peak_2579	228.82	yes	yes
chr4	52429423	52430097	MACS_peak_2581	178.04	yes	yes
chr4	53121011	53121646	MACS_peak_2582	85.06	yes	yes
chr4	105469393	105470029	MACS_peak_2644	65.49	yes	yes
chr4	115095195	115096275	MACS_peak_2663	585.83	yes	yes
chr4	115849106	115849764	MACS_peak_2668	502.22	yes	yes
chr4	115856143	115856869	MACS_peak_2669	91.39	yes	yes
chr4	116627291	116627535	MACS_peak_2672	60.06	yes	yes
chr4	125897636	125898249	MACS_peak_2697	197.63	yes	yes
chr4	132076404	132077799	MACS_peak_2714	158.04	yes	yes
chr4	133281529	133282429	MACS_peak_2717	118.94	yes	yes
chr4	139767037	139767434	MACS_peak_2751	147.66	yes	yes
chr4	140188635	140189059	MACS_peak_2753	167.89	yes	yes
chr4	140816210	140817030	MACS_peak_2755	166.7	yes	yes
chr4	141751722	141752471	MACS_peak_2758	91.57	yes	yes
chr4	145034351	145034897	MACS_peak_2767	304.17	yes	yes
chr4	152511500	152512150	MACS_peak_2783	231.24	yes	yes
chr4	153316970	153317749	MACS_peak_2787	214.78	yes	yes
chr4	154023722	154024539	MACS_peak_2788	133.37	yes	yes
chr4	155135564	155136495	MACS_peak_2792	134.59	yes	yes
chr5	16187826	16188252	MACS_peak_2801	123.39	yes	yes
chr5	20778270	20778954	MACS_peak_2804	75.61	yes	yes
chr5	21140570	21141701	MACS_peak_2805	278.05	yes	yes
chr5	22348395	22348972	MACS_peak_2808	255.29	yes	yes
chr5	24855192	24855671	MACS_peak_2814	226.5	yes	yes
chr5	24869765	24870312	MACS_peak_2815	115.24	yes	yes
chr5	24979470	24980176	MACS_peak_2819	269.7	yes	yes
chr5	35161121	35161735	MACS_peak_2838	132.14	yes	yes
chr5	36069453	36070025	MACS_peak_2843	80.04	yes	yes
chr5	36074600	36075083	MACS_peak_2844	98.49	yes	yes
chr5	37825603	37826457	MACS_peak_2851	103.89	yes	yes
chr5	38509501	38510066	MACS_peak_2859	215.36	yes	yes
chr5	66559622	66560142	MACS_peak_2880	111.97	yes	yes
chr5	75900242	75900752	MACS_peak_2891	71.01	yes	yes
chr5	76004717	76005135	MACS_peak_2893	107.53	yes	yes
chr5	103741969	103742788	MACS_peak_2921	138.11	yes	yes
chr5	110779873	110780184	MACS_peak_2930	59.45	yes	yes
chr5	113206575	113206999	MACS_peak_2938	181.52	yes	yes
chr5	120136014	120136765	MACS_peak_2957	364.45	yes	yes
chr5	120156229	120156922	MACS_peak_2958	50.03	yes	yes
chr5	124031055	124031732	MACS_peak_2973	60.1	yes	yes
chr5	124633372	124633803	MACS_peak_2977	308.39	yes	yes
chr5	125341464	125342175	MACS_peak_2979	54.98	yes	yes
chr5	126065019	126065792	MACS_peak_2984	102.38	yes	yes
chr5	128542120	128542961	MACS_peak_2986	226.52	yes	yes
chr5	136172953	136173227	MACS_peak_3006	63.23	yes	yes
chr5	140208335	140209283	MACS_peak_3021	159.47	yes	yes
chr5	143057874	143058688	MACS_peak_3028	121.45	yes	yes
chr5	147657843	147658295	MACS_peak_3036	294.76	yes	yes
chr6	29700989	29701910	MACS_peak_3062	401.81	yes	yes
chr6	32533878	32534486	MACS_peak_3075	233.6	yes	yes
chr6	34874334	34875262	MACS_peak_3078	183.8	yes	yes
chr6	35254524	35255041	MACS_peak_3079	163.18	yes	yes
chr6	36481719	36482132	MACS_peak_3083	98.24	yes	yes
chr6	37862837	37863362	MACS_peak_3089	185.29	yes	yes
chr6	38341200	38342415	MACS_peak_3091	294.8	yes	yes
chr6	50890381	50891579	MACS_peak_3107	299.48	yes	yes
chr6	51767944	51768283	MACS_peak_3109	60.45	yes	yes
chr6	53076701	53077539	MACS_peak_3111	101.77	yes	yes
chr6	71106487	71107026	MACS_peak_3131	298.12	yes	yes
chr6	72357404	72358042	MACS_peak_3139	73.3	yes	yes
chr6	86509776	86510217	MACS_peak_3156	124.58	yes	yes
chr6	88190575	88190971	MACS_peak_3165	98.33	yes	yes
chr6	88202982	88203630	MACS_peak_3166	245.33	yes	yes
chr6	88226407	88226869	MACS_peak_3167	561.24	yes	yes
chr6	88782903	88783388	MACS_peak_3171	51.43	yes	yes
chr6	88915180	88915989	MACS_peak_3172	186.39	yes	yes
chr6	94300616	94301139	MACS_peak_3185	61.62	yes	yes
chr6	97409643	97410201	MACS_peak_3190	121.72	yes	yes
chr6	100040336	100040917	MACS_peak_3194	126.22	yes	yes
chr6	103648941	103649417	MACS_peak_3200	809.82	yes	yes
chr6	108704299	108705117	MACS_peak_3204	284.46	yes	yes
chr6	112850501	112851268	MACS_peak_3208	64.7	yes	yes
chr6	134189604	134190153	MACS_peak_3246	126.64	yes	yes
chr6	142831025	142832285	MACS_peak_3257	175.05	yes	yes
chr7	4630137	4631011	MACS_peak_3264	175.37	yes	yes
chr7	6777660	6778073	MACS_peak_3267	129.04	yes	yes
chr7	45137331	45138105	MACS_peak_3304	116.57	yes	yes
chr7	45524581	45525498	MACS_peak_3306	367.95	yes	yes
chr7	46696716	46697285	MACS_peak_3310	240.74	yes	yes
chr7	64057568	64058888	MACS_peak_3322	220.25	yes	yes
chr7	75612075	75612484	MACS_peak_3342	178.17	yes	yes
chr7	79358159	79358920	MACS_peak_3344	179.34	yes	yes
chr7	80283193	80283935	MACS_peak_3347	99.79	yes	yes
chr7	81057659	81058309	MACS_peak_3354	144.02	yes	yes
chr7	87195655	87196055	MACS_peak_3364	98.62	yes	yes
chr7	94797817	94798532	MACS_peak_3371	91.06	yes	yes
chr7	98149831	98150415	MACS_peak_3377	195.88	yes	yes
chr7	98155898	98156417	MACS_peak_3378	175.76	yes	yes
chr7	99467815	99468179	MACS_peak_3382	77.44	yes	yes
chr7	99594174	99594939	MACS_peak_3384	227.07	yes	yes
chr7	104352714	104353384	MACS_peak_3398	88.72	yes	yes
chr7	109114802	109115626	MACS_peak_3401	500.55	yes	yes
chr7	110618854	110619378	MACS_peak_3404	229.99	yes	yes
chr7	113085189	113085727	MACS_peak_3411	226.19	yes	yes
chr7	120875127	120875628	MACS_peak_3423	278.57	yes	yes
chr7	123031947	123032397	MACS_peak_3428	74.52	yes	yes
chr7	128854548	128855256	MACS_peak_3444	105.12	yes	yes
chr7	131812385	131813076	MACS_peak_3451	148.89	yes	yes
chr7	135815855	135816647	MACS_peak_3469	131.59	yes	yes
chr7	138209638	138210252	MACS_peak_3475	99.71	yes	yes
chr7	140968770	140969177	MACS_peak_3480	63.26	yes	yes
chr7	142433830	142434801	MACS_peak_3486	53.77	yes	yes
chr7	142456619	142457091	MACS_peak_3487	170.14	yes	yes
chr7	144811544	144812343	MACS_peak_3495	141.8	yes	yes
chr8	8488466	8489575	MACS_peak_3502	226.85	yes	yes
chr8	11047779	11048282	MACS_peak_3506	440.63	yes	yes
chr8	11083877	11084576	MACS_peak_3507	301.93	yes	yes
chr8	11091512	11092969	MACS_peak_3508	111.92	yes	yes
chr8	11777141	11777456	MACS_peak_3512	67.01	yes	yes
chr8	25430384	25430941	MACS_peak_3523	134.26	yes	yes
chr8	34698762	34699414	MACS_peak_3531	123.15	yes	yes
chr8	39009920	39010281	MACS_peak_3535	70.17	yes	yes
chr8	68606171	68607182	MACS_peak_3563	332.77	yes	yes
chr8	69121395	69122212	MACS_peak_3565	327.26	yes	yes
chr8	70201125	70201758	MACS_peak_3567	135.35	yes	yes
chr8	71432935	71433312	MACS_peak_3569	63.23	yes	yes
chr8	72268180	72268937	MACS_peak_3574	312.1	yes	yes
chr8	81342790	81343203	MACS_peak_3589	72.07	yes	yes
chr8	83756650	83757031	MACS_peak_3594	112.17	yes	yes
chr8	84700917	84701952	MACS_peak_3597	704.88	yes	yes
chr8	84730568	84731382	MACS_peak_3598	459.97	yes	yes
chr8	87832994	87833928	MACS_peak_3610	510.85	yes	yes
chr8	90822355	90822963	MACS_peak_3617	285.71	yes	yes
chr8	94899116	94899575	MACS_peak_3626	224.4	yes	yes
chr8	111445562	111445932	MACS_peak_3642	95.79	yes	yes
chr8	114936946	114937378	MACS_peak_3650	89.72	yes	yes
chr8	116622352	116623088	MACS_peak_3655	148.02	yes	yes
chr8	120040785	120041439	MACS_peak_3670	165.57	yes	yes
chr8	120371545	120372619	MACS_peak_3677	179.36	yes	yes
chr8	120475257	120476218	MACS_peak_3680	202.54	yes	yes
chr8	120486626	120487496	MACS_peak_3681	354.96	yes	yes
chr8	122059671	122060910	MACS_peak_3686	95.96	yes	yes
chr8	122321291	122322296	MACS_peak_3694	269.25	yes	yes
chr8	122537749	122538254	MACS_peak_3695	287.5	yes	yes
chr8	122665918	122666839	MACS_peak_3696	149.48	yes	yes
chr8	122685327	122685847	MACS_peak_3697	109.35	yes	yes
chr8	122719631	122720815	MACS_peak_3699	457.91	yes	yes
chr8	123988539	123989074	MACS_peak_3708	112.27	yes	yes
chr8	127146058	127146595	MACS_peak_3719	240	yes	yes
chr9	3001936	3002995	MACS_peak_3724	94.73	yes	yes
chr9	3006645	3007012	MACS_peak_3725	183.46	yes	yes
chr9	3015124	3015744	MACS_peak_3726	53.72	yes	yes
chr9	3023690	3026005	MACS_peak_3727	85.29	yes	yes
chr9	3035680	3036572	MACS_peak_3728	93.84	yes	yes
chr9	27212714	27214255	MACS_peak_3760	139.05	yes	yes
chr9	32606879	32607725	MACS_peak_3774	199.92	yes	yes
chr9	35305099	35305678	MACS_peak_3778	1167.66	yes	yes
chr9	39630095	39630781	MACS_peak_3783	108.8	yes	yes
chr9	43633602	43634169	MACS_peak_3790	177.26	yes	yes
chr9	49988025	49988716	MACS_peak_3799	168.73	yes	yes
chr9	56626812	56627238	MACS_peak_3811	137.32	yes	yes
chr9	57505592	57506441	MACS_peak_3814	628.34	yes	yes
chr9	58766753	58767607	MACS_peak_3822	57.6	yes	yes
chr9	59551696	59552252	MACS_peak_3827	101.34	yes	yes
chr9	60279341	60280061	MACS_peak_3829	262.2	yes	yes
chr9	62407746	62408690	MACS_peak_3835	62.01	yes	yes
chr9	64045042	64045871	MACS_peak_3841	398.31	yes	yes
chr9	66294934	66295825	MACS_peak_3851	137.24	yes	yes
chr9	66311595	66312001	MACS_peak_3852	150.64	yes	yes
chr9	66620576	66621145	MACS_peak_3853	77	yes	yes
chr9	71604804	71605383	MACS_peak_3862	88.19	yes	yes
chr9	72780443	72781505	MACS_peak_3868	80.11	yes	yes
chr9	72902584	72903230	MACS_peak_3869	92.7	yes	yes
chr9	75980071	75980495	MACS_peak_3877	147.93	yes	yes
chr9	90237634	90238119	MACS_peak_3894	70.74	yes	yes
chr9	96828143	96828870	MACS_peak_3898	86.53	yes	yes
chr9	102890000	102890466	MACS_peak_3906	249.56	yes	yes
chr9	107369731	107370388	MACS_peak_3914	244.43	yes	yes
chr9	108539788	108540075	MACS_peak_3920	66.55	yes	yes
chr9	110665588	110666568	MACS_peak_3925	126.28	yes	yes
chr9	114541112	114541653	MACS_peak_3935	88.38	yes	yes
chr9	123461785	123462186	MACS_peak_3958	105.65	yes	yes
chrUn_GL456389	10433	10854	MACS_peak_3959	131.1	yes	yes
chrUn_GL456392	21964	22571	MACS_peak_3960	132.72	yes	yes
chrUn_JH584304	59440	60435	MACS_peak_3961	66.08	yes	yes
chrUn_JH584304	72931	73341	MACS_peak_3962	172.69	yes	yes
chrUn_JH584304	97973	98387	MACS_peak_3964	52.05	yes	yes
chrUn_JH584304	103354	103741	MACS_peak_3965	109.83	yes	yes
chrUn_JH584304	106688	107019	MACS_peak_3966	75.49	yes	yes
chrX	7971305	7971725	MACS_peak_3968	316.95	yes	yes
chrX	13280815	13281407	MACS_peak_3979	50.33	yes	yes
chrX	20356204	20356685	MACS_peak_3981	94.48	yes	yes
chrX	36194522	36194920	MACS_peak_3982	80.49	yes	yes
chrX	52971247	52971628	MACS_peak_3990	80.93	yes	yes
chrX	71149558	71150316	MACS_peak_3993	80.75	yes	yes
chrX	75402621	75403125	MACS_peak_3995	125.11	yes	yes
chrX	101287506	101288135	MACS_peak_4010	176.19	yes	yes
chrX	143482865	143483262	MACS_peak_4025	137.82	yes	yes
chrX	144986980	144987451	MACS_peak_4026	255.86	yes	yes
chrX	150549323	150550071	MACS_peak_4029	280.2	yes	yes
chrX	160745103	160745755	MACS_peak_4032	66.06	yes	yes
chrX	162283997	162284784	MACS_peak_4035	70.25	yes	yes
chrX	166931060	166931540	MACS_peak_4039	128.76	yes	yes
chrY	4036520	4036749	MACS_peak_4042	280.77	yes	yes

## Sheet: TAL1_only inWT
Chrom	Start	End	Peak	RPKM_LMO2ChIP	TAL1_WT	TAL1_LMO2KO
chr1	11295956	11296254	MACS_peak_1	52.32	yes	no
chr1	12530678	12531062	MACS_peak_2	67.01	yes	no
chr1	13280887	13281215	MACS_peak_3	56.07	yes	no
chr1	13573909	13574547	MACS_peak_4	53.41	yes	no
chr1	14304328	14304887	MACS_peak_5	63.44	yes	no
chr1	15757036	15757410	MACS_peak_6	59.45	yes	no
chr1	16991365	16991663	MACS_peak_7	56.07	yes	no
chr1	18192643	18193100	MACS_peak_8	50.67	yes	no
chr1	21088887	21089447	MACS_peak_9	77.71	yes	no
chr1	23282364	23282927	MACS_peak_10	53.14	yes	no
chr1	23898971	23899549	MACS_peak_11	52.32	yes	no
chr1	24564098	24564485	MACS_peak_12	53.33	yes	no
chr1	30818138	30818457	MACS_peak_13	63.23	yes	no
chr1	33521997	33522703	MACS_peak_14	54.26	yes	no
chr1	35690389	35690988	MACS_peak_15	55.39	yes	no
chr1	36091184	36091608	MACS_peak_16	58.38	yes	no
chr1	36582092	36582433	MACS_peak_17	65.68	yes	no
chr1	36919681	36920841	MACS_peak_18	164.46	yes	no
chr1	37054624	37055107	MACS_peak_19	64.91	yes	no
chr1	37122375	37122708	MACS_peak_20	60.45	yes	no
chr1	37470956	37471170	MACS_peak_21	98.34	yes	no
chr1	37744752	37745045	MACS_peak_22	60.45	yes	no
chr1	38447514	38448114	MACS_peak_23	149.46	yes	no
chr1	39205746	39206009	MACS_peak_27	56.1	yes	no
chr1	39438582	39438953	MACS_peak_28	63.23	yes	no
chr1	39734337	39734774	MACS_peak_29	50.55	yes	no
chr1	39754235	39754883	MACS_peak_30	77.57	yes	no
chr1	39868265	39868693	MACS_peak_31	52.27	yes	no
chr1	39907028	39907333	MACS_peak_32	52.32	yes	no
chr1	41222063	41222395	MACS_peak_33	52.32	yes	no
chr1	41278928	41279232	MACS_peak_34	65.68	yes	no
chr1	42952622	42952962	MACS_peak_35	65.68	yes	no
chr1	44584862	44585259	MACS_peak_38	94.77	yes	no
chr1	45761378	45761818	MACS_peak_39	72.06	yes	no
chr1	52505654	52506040	MACS_peak_40	53.33	yes	no
chr1	52525731	52526150	MACS_peak_41	51.72	yes	no
chr1	54690347	54690832	MACS_peak_42	55.68	yes	no
chr1	56508843	56509094	MACS_peak_43	98.34	yes	no
chr1	56877862	56878148	MACS_peak_44	67.55	yes	no
chr1	58215402	58215789	MACS_peak_45	84.52	yes	no
chr1	59632266	59632658	MACS_peak_46	52.32	yes	no
chr1	60073991	60074297	MACS_peak_47	79.53	yes	no
chr1	60859264	60859580	MACS_peak_48	50.63	yes	no
chr1	61820278	61820603	MACS_peak_49	65.68	yes	no
chr1	62181632	62181982	MACS_peak_50	95.79	yes	no
chr1	62382768	62383084	MACS_peak_51	67.01	yes	no
chr1	62739645	62739930	MACS_peak_52	63.23	yes	no
chr1	62908272	62908740	MACS_peak_53	61.83	yes	no
chr1	63225933	63226251	MACS_peak_54	56.07	yes	no
chr1	63362056	63362374	MACS_peak_55	60.45	yes	no
chr1	63453194	63454031	MACS_peak_56	75.18	yes	no
chr1	64098710	64099318	MACS_peak_58	63.74	yes	no
chr1	69456620	69457015	MACS_peak_59	53.33	yes	no
chr1	69496045	69496529	MACS_peak_60	58.73	yes	no
chr1	70902228	70902855	MACS_peak_61	187.13	yes	no
chr1	71138976	71139370	MACS_peak_62	77.19	yes	no
chr1	71449646	71450127	MACS_peak_63	51.09	yes	no
chr1	71769535	71769913	MACS_peak_64	63.14	yes	no
chr1	72036649	72036961	MACS_peak_65	105.65	yes	no
chr1	72986726	72987059	MACS_peak_66	56.1	yes	no
chr1	73072340	73073026	MACS_peak_67	78.38	yes	no
chr1	73199805	73200481	MACS_peak_68	54.2	yes	no
chr1	74295224	74296054	MACS_peak_69	67.53	yes	no
chr1	74857297	74857611	MACS_peak_70	56.07	yes	no
chr1	75136519	75137276	MACS_peak_71	133.29	yes	no
chr1	75336490	75336795	MACS_peak_72	93.46	yes	no
chr1	75389990	75390368	MACS_peak_73	59.45	yes	no
chr1	75450044	75451322	MACS_peak_75	54.21	yes	no
chr1	75771065	75771618	MACS_peak_77	110.01	yes	no
chr1	76676758	76677235	MACS_peak_78	77.87	yes	no
chr1	79687277	79687647	MACS_peak_79	102.81	yes	no
chr1	80030298	80030527	MACS_peak_80	98.76	yes	no
chr1	80218246	80218668	MACS_peak_81	127.73	yes	no
chr1	82648032	82648519	MACS_peak_82	79.56	yes	no
chr1	82815679	82816276	MACS_peak_83	116.3	yes	no
chr1	84614835	84615098	MACS_peak_84	81.7	yes	no
chr1	85741186	85741620	MACS_peak_85	51.93	yes	no
chr1	86209474	86209769	MACS_peak_87	54.13	yes	no
chr1	87699898	87700233	MACS_peak_88	60.06	yes	no
chr1	87902134	87902447	MACS_peak_89	56.07	yes	no
chr1	87961101	87962165	MACS_peak_90	173.96	yes	no
chr1	88594519	88595197	MACS_peak_91	60.96	yes	no
chr1	90242433	90242998	MACS_peak_92	55.34	yes	no
chr1	90246703	90247219	MACS_peak_93	64.5	yes	no
chr1	90289429	90289931	MACS_peak_94	65.75	yes	no
chr1	90588006	90588295	MACS_peak_95	63.23	yes	no
chr1	91019371	91019712	MACS_peak_96	122.81	yes	no
chr1	91247414	91247695	MACS_peak_97	52.29	yes	no
chr1	91398194	91398459	MACS_peak_98	64.12	yes	no
chr1	91861474	91862001	MACS_peak_99	73.54	yes	no
chr1	92441354	92442054	MACS_peak_100	67.81	yes	no
chr1	92732665	92733224	MACS_peak_101	53.37	yes	no
chr1	93046065	93046741	MACS_peak_102	75.08	yes	no
chr1	93624241	93624992	MACS_peak_103	77.38	yes	no
chr1	93687481	93687796	MACS_peak_104	63.23	yes	no
chr1	93731916	93732336	MACS_peak_105	72.67	yes	no
chr1	93741996	93742402	MACS_peak_106	56.1	yes	no
chr1	94035050	94035625	MACS_peak_107	75.53	yes	no
chr1	98751531	98751894	MACS_peak_109	52.32	yes	no
chr1	99573521	99573940	MACS_peak_110	52.79	yes	no
chr1	100208481	100209055	MACS_peak_111	50.96	yes	no
chr1	100803054	100803458	MACS_peak_112	58.96	yes	no
chr1	105800547	105801088	MACS_peak_113	110.16	yes	no
chr1	106936054	106936323	MACS_peak_114	72.59	yes	no
chr1	113243777	113244308	MACS_peak_116	51.3	yes	no
chr1	117150821	117151353	MACS_peak_117	59.15	yes	no
chr1	118595325	118595892	MACS_peak_118	57.13	yes	no
chr1	118830798	118831139	MACS_peak_119	66.55	yes	no
chr1	118899476	118899802	MACS_peak_120	65.68	yes	no
chr1	119004059	119004475	MACS_peak_121	55.64	yes	no
chr1	119577015	119577450	MACS_peak_122	58.76	yes	no
chr1	121067522	121067784	MACS_peak_123	67.55	yes	no
chr1	123406579	123406823	MACS_peak_124	111.85	yes	no
chr1	124558195	124558579	MACS_peak_125	87.73	yes	no
chr1	125023592	125024019	MACS_peak_126	54.93	yes	no
chr1	125711498	125712465	MACS_peak_127	78.84	yes	no
chr1	126649825	126650160	MACS_peak_128	66.55	yes	no
chr1	126719733	126720343	MACS_peak_129	87.49	yes	no
chr1	127662551	127663079	MACS_peak_130	139.6	yes	no
chr1	127756506	127757126	MACS_peak_131	64.29	yes	no
chr1	128128276	128128980	MACS_peak_132	104.84	yes	no
chr1	130300130	130300459	MACS_peak_133	145.16	yes	no
chr1	130683888	130684286	MACS_peak_134	56.07	yes	no
chr1	130740940	130741801	MACS_peak_135	95.39	yes	no
chr1	131638105	131638544	MACS_peak_137	158.43	yes	no
chr1	131834038	131834407	MACS_peak_138	53.33	yes	no
chr1	132095430	132096008	MACS_peak_139	93.08	yes	no
chr1	132200576	132200907	MACS_peak_141	74.63	yes	no
chr1	132249321	132249604	MACS_peak_142	67.55	yes	no
chr1	132367761	132368246	MACS_peak_143	63.58	yes	no
chr1	132893934	132894406	MACS_peak_145	54.98	yes	no
chr1	133073184	133073558	MACS_peak_146	100.18	yes	no
chr1	133077886	133078397	MACS_peak_147	68.26	yes	no
chr1	133311909	133312397	MACS_peak_148	110.56	yes	no
chr1	133694821	133695235	MACS_peak_149	60.17	yes	no
chr1	133964788	133965077	MACS_peak_150	66.55	yes	no
chr1	134077428	134077749	MACS_peak_152	50.63	yes	no
chr1	134083238	134083638	MACS_peak_153	126.12	yes	no
chr1	134092633	134093088	MACS_peak_154	148.54	yes	no
chr1	134152594	134153426	MACS_peak_155	132.1	yes	no
chr1	134298654	134298972	MACS_peak_156	52.32	yes	no
chr1	134381812	134382470	MACS_peak_157	62.3	yes	no
chr1	135714302	135714730	MACS_peak_160	68.47	yes	no
chr1	135941400	135942239	MACS_peak_162	54.84	yes	no
chr1	136014945	136015287	MACS_peak_163	80.69	yes	no
chr1	136102941	136103423	MACS_peak_164	52.83	yes	no
chr1	136588730	136589305	MACS_peak_165	109.68	yes	no
chr1	137323549	137323935	MACS_peak_166	53.33	yes	no
chr1	137430737	137430983	MACS_peak_167	88.75	yes	no
chr1	138195162	138195634	MACS_peak_168	56.45	yes	no
chr1	138298243	138298659	MACS_peak_169	66.03	yes	no
chr1	138960207	138960443	MACS_peak_170	98.76	yes	no
chr1	143073504	143073885	MACS_peak_171	53.33	yes	no
chr1	149482834	149483059	MACS_peak_172	111.85	yes	no
chr1	151144372	151144691	MACS_peak_173	52.32	yes	no
chr1	151177158	151177480	MACS_peak_174	91.2	yes	no
chr1	152050011	152050722	MACS_peak_175	126.64	yes	no
chr1	152952885	152953336	MACS_peak_176	53.93	yes	no
chr1	153309487	153309881	MACS_peak_178	70.17	yes	no
chr1	153542699	153543376	MACS_peak_179	258.32	yes	no
chr1	153821477	153821881	MACS_peak_180	84.52	yes	no
chr1	153967912	153968157	MACS_peak_181	74.63	yes	no
chr1	154189492	154189731	MACS_peak_182	70.35	yes	no
chr1	154485410	154485863	MACS_peak_183	132.18	yes	no
chr1	154896244	154896988	MACS_peak_184	58.17	yes	no
chr1	154932464	154932919	MACS_peak_185	50.78	yes	no
chr1	155030876	155031549	MACS_peak_186	53.2	yes	no
chr1	155039162	155039668	MACS_peak_187	122.89	yes	no
chr1	155052357	155052656	MACS_peak_188	74.63	yes	no
chr1	155097544	155097866	MACS_peak_189	71	yes	no
chr1	155475858	155476393	MACS_peak_190	53.8	yes	no
chr1	156070889	156071381	MACS_peak_191	63.79	yes	no
chr1	156222649	156223017	MACS_peak_192	59.45	yes	no
chr1	156745081	156745463	MACS_peak_193	63.14	yes	no
chr1	156985732	156986017	MACS_peak_194	79.53	yes	no
chr1	157055353	157055722	MACS_peak_195	88.75	yes	no
chr1	157695305	157695648	MACS_peak_196	74.63	yes	no
chr1	157740361	157741090	MACS_peak_197	67.31	yes	no
chr1	158501015	158501389	MACS_peak_198	74.63	yes	no
chr1	159250461	159250683	MACS_peak_199	86.49	yes	no
chr1	159425939	159426280	MACS_peak_200	52.32	yes	no
chr1	159635284	159635733	MACS_peak_201	106.88	yes	no
chr1	161268975	161269297	MACS_peak_202	67.55	yes	no
chr1	162034937	162035369	MACS_peak_204	52.05	yes	no
chr1	162527642	162527972	MACS_peak_205	56.07	yes	no
chr1	165217049	165217396	MACS_peak_206	59.45	yes	no
chr1	165322877	165323542	MACS_peak_207	73.97	yes	no
chr1	165356321	165356816	MACS_peak_208	135.1	yes	no
chr1	165768854	165769328	MACS_peak_209	52	yes	no
chr1	167270963	167272028	MACS_peak_211	65.98	yes	no
chr1	167715569	167716033	MACS_peak_212	50.3	yes	no
chr1	167811201	167811571	MACS_peak_213	53.33	yes	no
chr1	168841492	168841856	MACS_peak_215	53.33	yes	no
chr1	170064292	170064611	MACS_peak_216	84.52	yes	no
chr1	171441373	171441866	MACS_peak_218	84.77	yes	no
chr1	171853617	171854030	MACS_peak_219	66.29	yes	no
chr1	171865454	171865802	MACS_peak_220	67.55	yes	no
chr1	173333272	173333947	MACS_peak_223	96.52	yes	no
chr1	173431155	173431543	MACS_peak_224	53.33	yes	no
chr1	174159154	174159494	MACS_peak_225	67.55	yes	no
chr1	174171388	174171940	MACS_peak_226	99.39	yes	no
chr1	174971249	174971523	MACS_peak_227	72.59	yes	no
chr1	175766515	175766962	MACS_peak_228	51.69	yes	no
chr1	176573642	176574277	MACS_peak_230	138.35	yes	no
chr1	176675062	176675670	MACS_peak_231	95.24	yes	no
chr1	176900933	176901225	MACS_peak_232	78.61	yes	no
chr1	178228880	178229350	MACS_peak_233	97.11	yes	no
chr1	179055795	179056135	MACS_peak_234	60.45	yes	no
chr1	179280520	179280885	MACS_peak_235	52.32	yes	no
chr1	179422910	179423126	MACS_peak_236	81.7	yes	no
chr1	179682015	179682267	MACS_peak_237	81.7	yes	no
chr1	180850661	180851094	MACS_peak_239	129.76	yes	no
chr1	180872619	180872838	MACS_peak_240	86.49	yes	no
chr1	180902821	180903272	MACS_peak_241	115.9	yes	no
chr1	181323158	181323539	MACS_peak_242	63.23	yes	no
chr1	181334228	181335669	MACS_peak_243	104.08	yes	no
chr1	181372231	181372621	MACS_peak_244	57.24	yes	no
chr1	181839831	181840178	MACS_peak_245	93.63	yes	no
chr1	182255621	182256162	MACS_peak_246	52.61	yes	no
chr1	182523666	182524093	MACS_peak_247	72.22	yes	no
chr1	182687014	182687455	MACS_peak_248	54.02	yes	no
chr1	182817212	182817931	MACS_peak_249	74.98	yes	no
chr1	184717117	184717594	MACS_peak_252	210.65	yes	no
chr1	185451551	185451855	MACS_peak_253	61.56	yes	no
chr1	185454452	185454975	MACS_peak_254	100.46	yes	no
chr1	185472003	185472694	MACS_peak_255	53.37	yes	no
chr1	185515560	185515823	MACS_peak_256	78.61	yes	no
chr1	185752916	185753284	MACS_peak_257	53.33	yes	no
chr1	187050530	187050867	MACS_peak_258	56.07	yes	no
chr1	187842035	187842274	MACS_peak_259	74.63	yes	no
chr1	188387823	188388226	MACS_peak_260	98.2	yes	no
chr1	189756437	189757075	MACS_peak_261	73.3	yes	no
chr1	189841106	189841431	MACS_peak_262	56.07	yes	no
chr1	190174363	190174890	MACS_peak_264	66.39	yes	no
chr1	191089347	191089685	MACS_peak_265	70.17	yes	no
chr1	191132976	191133373	MACS_peak_266	112.17	yes	no
chr1	191855390	191855679	MACS_peak_267	57.24	yes	no
chr1	191896834	191897829	MACS_peak_268	69.33	yes	no
chr1	191994522	191995018	MACS_peak_269	74.03	yes	no
chr1	192796472	192796860	MACS_peak_270	84.79	yes	no
chr1	192994228	192994546	MACS_peak_271	73.97	yes	no
chr1	193028882	193029118	MACS_peak_272	92.05	yes	no
chr1	194614115	194614748	MACS_peak_273	52.95	yes	no
chr1	195176363	195176727	MACS_peak_274	60.45	yes	no
chr10	3852548	3852928	MACS_peak_275	56.07	yes	no
chr10	5593399	5594136	MACS_peak_276	50.97	yes	no
chr10	8801640	8802270	MACS_peak_277	56.86	yes	no
chr10	9509806	9510137	MACS_peak_278	59.45	yes	no
chr10	11037719	11037937	MACS_peak_279	91.97	yes	no
chr10	14048302	14048717	MACS_peak_280	50.02	yes	no
chr10	14407379	14407742	MACS_peak_281	53.33	yes	no
chr10	16600899	16601262	MACS_peak_282	130.83	yes	no
chr10	17589918	17590608	MACS_peak_283	62.08	yes	no
chr10	17600819	17601356	MACS_peak_284	89.23	yes	no
chr10	17718685	17719428	MACS_peak_285	114.43	yes	no
chr10	18256975	18257386	MACS_peak_286	52.25	yes	no
chr10	18649825	18650270	MACS_peak_288	53.77	yes	no
chr10	19815387	19815765	MACS_peak_289	56.64	yes	no
chr10	20001913	20002311	MACS_peak_291	52.32	yes	no
chr10	20969443	20969816	MACS_peak_292	88.75	yes	no
chr10	21026609	21027209	MACS_peak_293	91.97	yes	no
chr10	21196635	21197042	MACS_peak_295	80.69	yes	no
chr10	21632749	21632959	MACS_peak_297	91.97	yes	no
chr10	21839250	21839672	MACS_peak_298	80.53	yes	no
chr10	22609422	22609685	MACS_peak_300	93.46	yes	no
chr10	22645060	22645521	MACS_peak_301	57.12	yes	no
chr10	23757676	23757909	MACS_peak_303	98.76	yes	no
chr10	24201952	24202354	MACS_peak_304	81.7	yes	no
chr10	24758482	24758888	MACS_peak_305	52.29	yes	no
chr10	24802756	24803483	MACS_peak_306	61.16	yes	no
chr10	25111965	25112650	MACS_peak_307	76.48	yes	no
chr10	26771993	26772269	MACS_peak_308	78.61	yes	no
chr10	28160426	28160857	MACS_peak_309	52.1	yes	no
chr10	28640481	28641006	MACS_peak_310	59.58	yes	no
chr10	29146697	29147062	MACS_peak_311	107.4	yes	no
chr10	29398295	29398873	MACS_peak_312	120.6	yes	no
chr10	29542762	29543097	MACS_peak_313	67.55	yes	no
chr10	29684234	29684723	MACS_peak_314	51.13	yes	no
chr10	29693331	29693921	MACS_peak_315	139.37	yes	no
chr10	30511790	30512156	MACS_peak_316	56.07	yes	no
chr10	31068344	31069231	MACS_peak_317	60.62	yes	no
chr10	34469040	34469406	MACS_peak_318	84.52	yes	no
chr10	37738745	37739422	MACS_peak_320	88.31	yes	no
chr10	38383024	38383887	MACS_peak_321	86.32	yes	no
chr10	38880662	38881201	MACS_peak_322	52.72	yes	no
chr10	39327174	39327578	MACS_peak_323	52.32	yes	no
chr10	39558370	39558838	MACS_peak_324	55.25	yes	no
chr10	40131652	40132128	MACS_peak_325	77.94	yes	no
chr10	40393411	40393983	MACS_peak_326	51.06	yes	no
chr10	40688711	40689295	MACS_peak_328	101.38	yes	no
chr10	40709803	40710126	MACS_peak_329	63.23	yes	no
chr10	40777227	40777564	MACS_peak_330	60.45	yes	no
chr10	41940104	41940429	MACS_peak_331	59.45	yes	no
chr10	41996146	41996555	MACS_peak_332	77.44	yes	no
chr10	42244384	42244734	MACS_peak_333	140.68	yes	no
chr10	43121071	43121532	MACS_peak_334	63.75	yes	no
chr10	44555342	44555680	MACS_peak_336	63.14	yes	no
chr10	44636865	44637244	MACS_peak_337	53.33	yes	no
chr10	45977162	45977595	MACS_peak_338	51.99	yes	no
chr10	46785743	46786266	MACS_peak_339	118.55	yes	no
chr10	50283194	50283668	MACS_peak_340	56.33	yes	no
chr10	53435327	53436003	MACS_peak_341	56.74	yes	no
chr10	53503437	53503777	MACS_peak_342	105.65	yes	no
chr10	59265141	59265470	MACS_peak_343	77.44	yes	no
chr10	59287300	59288034	MACS_peak_344	73.9	yes	no
chr10	60078457	60078903	MACS_peak_345	63.72	yes	no
chr10	60327101	60327337	MACS_peak_346	107.4	yes	no
chr10	60347948	60348287	MACS_peak_347	79.17	yes	no
chr10	60471925	60472294	MACS_peak_348	80.69	yes	no
chr10	61365833	61366256	MACS_peak_350	59.56	yes	no
chr10	61928691	61929347	MACS_peak_351	69.43	yes	no
chr10	62067246	62067622	MACS_peak_352	53.33	yes	no
chr10	62342622	62343000	MACS_peak_353	98.33	yes	no
chr10	62345119	62345574	MACS_peak_354	116.98	yes	no
chr10	62683212	62683758	MACS_peak_355	51.5	yes	no
chr10	65981536	65981930	MACS_peak_356	53.33	yes	no
chr10	66864482	66864807	MACS_peak_357	114.36	yes	no
chr10	66896729	66897278	MACS_peak_358	163.66	yes	no
chr10	66907933	66908268	MACS_peak_359	80.93	yes	no
chr10	67586561	67587061	MACS_peak_360	54.82	yes	no
chr10	68345513	68345823	MACS_peak_361	121.33	yes	no
chr10	68939208	68939440	MACS_peak_362	92.05	yes	no
chr10	69904350	69904718	MACS_peak_363	66.55	yes	no
chr10	70400326	70400542	MACS_peak_364	73.63	yes	no
chr10	75004089	75004417	MACS_peak_366	63.23	yes	no
chr10	75055892	75056529	MACS_peak_367	118.24	yes	no
chr10	75103386	75104604	MACS_peak_368	60.11	yes	no
chr10	75344575	75345159	MACS_peak_369	73.32	yes	no
chr10	75396860	75397395	MACS_peak_370	63.15	yes	no
chr10	76067738	76068065	MACS_peak_372	79.53	yes	no
chr10	76145870	76146082	MACS_peak_373	91.97	yes	no
chr10	76326410	76326708	MACS_peak_374	66.55	yes	no
chr10	77159579	77160025	MACS_peak_375	63.54	yes	no
chr10	77203965	77204177	MACS_peak_376	81.7	yes	no
chr10	77215585	77216234	MACS_peak_377	109.67	yes	no
chr10	77510490	77511041	MACS_peak_379	50.25	yes	no
chr10	77526626	77526876	MACS_peak_380	53.45	yes	no
chr10	77531259	77531730	MACS_peak_381	152.04	yes	no
chr10	77799345	77799769	MACS_peak_382	73.5	yes	no
chr10	78273039	78273334	MACS_peak_384	56.07	yes	no
chr10	78366966	78367472	MACS_peak_385	58.12	yes	no
chr10	78574903	78575295	MACS_peak_386	52.32	yes	no
chr10	78858183	78858636	MACS_peak_387	53.27	yes	no
chr10	79057341	79057807	MACS_peak_388	123.5	yes	no
chr10	79698212	79698429	MACS_peak_389	75.49	yes	no
chr10	79712502	79712920	MACS_peak_391	98.36	yes	no
chr10	79983533	79984022	MACS_peak_393	63.31	yes	no
chr10	80124013	80124706	MACS_peak_394	50.03	yes	no
chr10	80304466	80304885	MACS_peak_395	135.14	yes	no
chr10	80332085	80332693	MACS_peak_396	57.19	yes	no
chr10	80453630	80454286	MACS_peak_397	94.18	yes	no
chr10	80475464	80475890	MACS_peak_398	74.69	yes	no
chr10	80553444	80554009	MACS_peak_399	60.44	yes	no
chr10	81137201	81137479	MACS_peak_402	66.55	yes	no
chr10	81382086	81382577	MACS_peak_403	70.22	yes	no
chr10	81506191	81506420	MACS_peak_404	74.63	yes	no
chr10	81519574	81520136	MACS_peak_405	59.08	yes	no
chr10	82579890	82580292	MACS_peak_406	70.35	yes	no
chr10	82666481	82666817	MACS_peak_407	77.44	yes	no
chr10	82769035	82769847	MACS_peak_408	57.44	yes	no
chr10	83782539	83783031	MACS_peak_410	55.28	yes	no
chr10	83846305	83846828	MACS_peak_411	84.85	yes	no
chr10	83875511	83876155	MACS_peak_412	64.98	yes	no
chr10	84260501	84261073	MACS_peak_414	224.85	yes	no
chr10	84387331	84387754	MACS_peak_415	181.77	yes	no
chr10	84444367	84444807	MACS_peak_416	138.15	yes	no
chr10	84542817	84543318	MACS_peak_417	50.46	yes	no
chr10	86161585	86162352	MACS_peak_418	56.1	yes	no
chr10	86990712	86990990	MACS_peak_419	59.45	yes	no
chr10	87037028	87037512	MACS_peak_420	68.61	yes	no
chr10	87858514	87859241	MACS_peak_422	64.35	yes	no
chr10	89594289	89594692	MACS_peak_423	67.01	yes	no
chr10	92075343	92075867	MACS_peak_424	51.52	yes	no
chr10	93276409	93276834	MACS_peak_425	65.6	yes	no
chr10	93441539	93441964	MACS_peak_426	131.1	yes	no
chr10	94086174	94086491	MACS_peak_427	72.59	yes	no
chr10	94565638	94566123	MACS_peak_428	63.86	yes	no
chr10	94616824	94617076	MACS_peak_429	111.4	yes	no
chr10	95722164	95722514	MACS_peak_432	67.01	yes	no
chr10	95909273	95909760	MACS_peak_433	85.43	yes	no
chr10	96603997	96604214	MACS_peak_434	86.49	yes	no
chr10	96787571	96787904	MACS_peak_435	56.07	yes	no
chr10	99855805	99856138	MACS_peak_436	60.45	yes	no
chr10	102490385	102490765	MACS_peak_437	56.1	yes	no
chr10	105222887	105223287	MACS_peak_438	70.17	yes	no
chr10	105500478	105500933	MACS_peak_439	89.39	yes	no
chr10	105890801	105891105	MACS_peak_440	79.53	yes	no
chr10	108255739	108256387	MACS_peak_441	87.29	yes	no
chr10	108596078	108596509	MACS_peak_442	129.33	yes	no
chr10	108937234	108937654	MACS_peak_443	96.86	yes	no
chr10	109627744	109628282	MACS_peak_444	59.57	yes	no
chr10	109912724	109913446	MACS_peak_445	89.24	yes	no
chr10	109926301	109926563	MACS_peak_446	59.45	yes	no
chr10	110521367	110521615	MACS_peak_447	74.63	yes	no
chr10	111013243	111013513	MACS_peak_448	59.45	yes	no
chr10	111669620	111670022	MACS_peak_450	67.57	yes	no
chr10	111680917	111681282	MACS_peak_451	84.52	yes	no
chr10	111834163	111834611	MACS_peak_452	53.58	yes	no
chr10	111919411	111919932	MACS_peak_453	312.88	yes	no
chr10	115586081	115587191	MACS_peak_454	153.17	yes	no
chr10	115595773	115596153	MACS_peak_455	52.32	yes	no
chr10	115722356	115723226	MACS_peak_456	115.02	yes	no
chr10	116412737	116413100	MACS_peak_458	56.07	yes	no
chr10	117097271	117097705	MACS_peak_459	84.98	yes	no
chr10	117106248	117106734	MACS_peak_460	55.62	yes	no
chr10	117451964	117452674	MACS_peak_461	81.79	yes	no
chr10	117579931	117580386	MACS_peak_462	66.07	yes	no
chr10	117732189	117732582	MACS_peak_463	70.17	yes	no
chr10	118159540	118160217	MACS_peak_466	66.9	yes	no
chr10	118581035	118581331	MACS_peak_467	85.24	yes	no
chr10	118602964	118603268	MACS_peak_468	62.94	yes	no
chr10	119176607	119176814	MACS_peak_470	105.94	yes	no
chr10	120540367	120540620	MACS_peak_471	70.35	yes	no
chr10	120685971	120686518	MACS_peak_472	50.37	yes	no
chr10	120775283	120775780	MACS_peak_473	93.85	yes	no
chr10	121472417	121472671	MACS_peak_474	70.35	yes	no
chr10	121492645	121493161	MACS_peak_475	74.46	yes	no
chr10	121568897	121569393	MACS_peak_476	192.44	yes	no
chr10	122522700	122523182	MACS_peak_478	58.05	yes	no
chr10	122807049	122807504	MACS_peak_479	55.23	yes	no
chr10	124460643	124460872	MACS_peak_480	85.24	yes	no
chr10	125855416	125855903	MACS_peak_481	50.71	yes	no
chr10	127705752	127706192	MACS_peak_482	56.25	yes	no
chr10	128268967	128269582	MACS_peak_483	59.92	yes	no
chr11	3551453	3551778	MACS_peak_484	56.07	yes	no
chr11	3887294	3887628	MACS_peak_485	70.17	yes	no
chr11	3931995	3932424	MACS_peak_486	51.06	yes	no
chr11	4082175	4082506	MACS_peak_487	74.63	yes	no
chr11	4530303	4530617	MACS_peak_488	60.45	yes	no
chr11	4967560	4967914	MACS_peak_490	63.14	yes	no
chr11	5940940	5941284	MACS_peak_493	73.63	yes	no
chr11	7298606	7299032	MACS_peak_494	52.39	yes	no
chr11	8431036	8431440	MACS_peak_495	60.45	yes	no
chr11	10972325	10972610	MACS_peak_497	78.61	yes	no
chr11	11729262	11729969	MACS_peak_498	66.02	yes	no
chr11	11735255	11735566	MACS_peak_499	63.23	yes	no
chr11	11811765	11812242	MACS_peak_500	88.48	yes	no
chr11	11868155	11868547	MACS_peak_501	63.14	yes	no
chr11	12205473	12206154	MACS_peak_502	133.06	yes	no
chr11	16364737	16365050	MACS_peak_503	60.45	yes	no
chr11	17052704	17053134	MACS_peak_504	50.99	yes	no
chr11	17930252	17930636	MACS_peak_505	56.07	yes	no
chr11	18957173	18957464	MACS_peak_506	60.06	yes	no
chr11	19505650	19505977	MACS_peak_507	67.55	yes	no
chr11	20346710	20346923	MACS_peak_509	91.97	yes	no
chr11	20631332	20631785	MACS_peak_510	56.28	yes	no
chr11	22053198	22053541	MACS_peak_511	67.55	yes	no
chr11	22809789	22810481	MACS_peak_512	93.28	yes	no
chr11	26327837	26328199	MACS_peak_514	53.33	yes	no
chr11	29815262	29815640	MACS_peak_516	129.8	yes	no
chr11	29824525	29824818	MACS_peak_517	50.08	yes	no
chr11	30161056	30161533	MACS_peak_518	114.14	yes	no
chr11	31355915	31356249	MACS_peak_521	65.31	yes	no
chr11	31831561	31831865	MACS_peak_522	52.32	yes	no
chr11	32195992	32196742	MACS_peak_523	62.76	yes	no
chr11	32264763	32265826	MACS_peak_524	79.6	yes	no
chr11	32566106	32566726	MACS_peak_525	82.88	yes	no
chr11	32636175	32636504	MACS_peak_526	70.17	yes	no
chr11	33461085	33461574	MACS_peak_527	60.27	yes	no
chr11	33881457	33881669	MACS_peak_528	105.94	yes	no
chr11	33910971	33911633	MACS_peak_529	67.85	yes	no
chr11	34064008	34064414	MACS_peak_530	112.17	yes	no
chr11	36000544	36000848	MACS_peak_531	56.07	yes	no
chr11	37412825	37413280	MACS_peak_532	128.34	yes	no
chr11	42765207	42765685	MACS_peak_533	122.7	yes	no
chr11	43433543	43433878	MACS_peak_534	67.55	yes	no
chr11	43607873	43608316	MACS_peak_535	50.17	yes	no
chr11	44204367	44204808	MACS_peak_536	134.29	yes	no
chr11	44788130	44788431	MACS_peak_538	91.97	yes	no
chr11	45906179	45906790	MACS_peak_539	50.59	yes	no
chr11	46077525	46078067	MACS_peak_540	53.44	yes	no
chr11	46169806	46170363	MACS_peak_541	53.48	yes	no
chr11	46275429	46276094	MACS_peak_542	63.63	yes	no
chr11	47777165	47777550	MACS_peak_543	67.55	yes	no
chr11	48134151	48134462	MACS_peak_544	67.55	yes	no
chr11	49613475	49614086	MACS_peak_545	67.21	yes	no
chr11	49981593	49982033	MACS_peak_547	138.15	yes	no
chr11	50134051	50134485	MACS_peak_548	58.83	yes	no
chr11	51316000	51316328	MACS_peak_552	56.07	yes	no
chr11	51472967	51473492	MACS_peak_553	57.77	yes	no
chr11	51485953	51486378	MACS_peak_554	110.52	yes	no
chr11	51766150	51766518	MACS_peak_556	53.33	yes	no
chr11	51822618	51823252	MACS_peak_557	60.58	yes	no
chr11	52304926	52305618	MACS_peak_558	55.92	yes	no
chr11	52342015	52342258	MACS_peak_559	66.55	yes	no
chr11	52820297	52820706	MACS_peak_560	147.01	yes	no
chr11	52837844	52838557	MACS_peak_561	103.81	yes	no
chr11	53308363	53308973	MACS_peak_562	116.45	yes	no
chr11	53335628	53336116	MACS_peak_563	53.93	yes	no
chr11	53461495	53462312	MACS_peak_564	113.42	yes	no
chr11	53483163	53483596	MACS_peak_565	81.93	yes	no
chr11	53522789	53523545	MACS_peak_566	110.43	yes	no
chr11	53619489	53619859	MACS_peak_568	91.7	yes	no
chr11	53785126	53785457	MACS_peak_569	63.23	yes	no
chr11	53835458	53835820	MACS_peak_570	84.79	yes	no
chr11	54026477	54027157	MACS_peak_571	54.95	yes	no
chr11	54231934	54232276	MACS_peak_572	63.23	yes	no
chr11	55722406	55722693	MACS_peak_574	70.35	yes	no
chr11	57654838	57655284	MACS_peak_575	80.21	yes	no
chr11	57866501	57866962	MACS_peak_576	116.75	yes	no
chr11	58805650	58805939	MACS_peak_577	63.23	yes	no
chr11	59910595	59910973	MACS_peak_578	56.1	yes	no
chr11	60485924	60486751	MACS_peak_579	91.99	yes	no
chr11	60774904	60775276	MACS_peak_580	61.44	yes	no
chr11	61115846	61116181	MACS_peak_581	95.79	yes	no
chr11	62464713	62465119	MACS_peak_582	65.35	yes	no
chr11	62466481	62466786	MACS_peak_583	54.96	yes	no
chr11	62660609	62661274	MACS_peak_584	99.35	yes	no
chr11	63116760	63117045	MACS_peak_586	79.53	yes	no
chr11	63130519	63130983	MACS_peak_587	50.3	yes	no
chr11	63367594	63368034	MACS_peak_588	58.44	yes	no
chr11	64930868	64931508	MACS_peak_589	66.9	yes	no
chr11	65295569	65296359	MACS_peak_590	69.43	yes	no
chr11	65649905	65650493	MACS_peak_591	58.67	yes	no
chr11	66912705	66913299	MACS_peak_593	131.12	yes	no
chr11	68704255	68704478	MACS_peak_594	111.4	yes	no
chr11	68864738	68865072	MACS_peak_595	66.55	yes	no
chr11	69072996	69073903	MACS_peak_596	65.16	yes	no
chr11	69158428	69159340	MACS_peak_597	285.69	yes	no
chr11	69724392	69725239	MACS_peak_598	104.44	yes	no
chr11	69835654	69836101	MACS_peak_599	51.21	yes	no
chr11	70206930	70207211	MACS_peak_600	63.23	yes	no
chr11	70221682	70222161	MACS_peak_601	89.98	yes	no
chr11	70737685	70738378	MACS_peak_602	127.37	yes	no
chr11	71634331	71634856	MACS_peak_603	96.14	yes	no
chr11	71735706	71735970	MACS_peak_604	72.59	yes	no
chr11	71782586	71783079	MACS_peak_605	103.71	yes	no
chr11	71858820	71859062	MACS_peak_606	74.63	yes	no
chr11	72688805	72689427	MACS_peak_608	50.04	yes	no
chr11	72955321	72955901	MACS_peak_609	135.53	yes	no
chr11	73120765	73121314	MACS_peak_610	53.93	yes	no
chr11	74546773	74547519	MACS_peak_611	73.98	yes	no
chr11	74621857	74622289	MACS_peak_612	88.51	yes	no
chr11	75214099	75214371	MACS_peak_613	56.1	yes	no
chr11	75270296	75270792	MACS_peak_614	167.34	yes	no
chr11	75535122	75535798	MACS_peak_615	53.02	yes	no
chr11	76294891	76295232	MACS_peak_616	52.32	yes	no
chr11	76327576	76327923	MACS_peak_617	50.39	yes	no
chr11	78065645	78066346	MACS_peak_619	108.98	yes	no
chr11	78069579	78070422	MACS_peak_620	189.17	yes	no
chr11	78487278	78487582	MACS_peak_621	85.24	yes	no
chr11	78771911	78772355	MACS_peak_622	94.48	yes	no
chr11	79030682	79030992	MACS_peak_624	67.01	yes	no
chr11	79069806	79070244	MACS_peak_626	67.56	yes	no
chr11	79214138	79214363	MACS_peak_627	77.44	yes	no
chr11	79307132	79307350	MACS_peak_628	98.34	yes	no
chr11	79837031	79837935	MACS_peak_629	244.62	yes	no
chr11	80148381	80148623	MACS_peak_630	72.16	yes	no
chr11	80197204	80197564	MACS_peak_631	81.7	yes	no
chr11	80508580	80509093	MACS_peak_632	50.51	yes	no
chr11	80990729	80990985	MACS_peak_633	74.63	yes	no
chr11	81037890	81038230	MACS_peak_634	52.32	yes	no
chr11	81159056	81159459	MACS_peak_635	56.07	yes	no
chr11	81317078	81317707	MACS_peak_636	71.37	yes	no
chr11	82846141	82846582	MACS_peak_638	84.82	yes	no
chr11	82847633	82848031	MACS_peak_639	64.1	yes	no
chr11	82952327	82952683	MACS_peak_640	66.55	yes	no
chr11	83286518	83287029	MACS_peak_641	239.69	yes	no
chr11	83448609	83448975	MACS_peak_642	77.19	yes	no
chr11	84500307	84500692	MACS_peak_643	53.33	yes	no
chr11	84569340	84569812	MACS_peak_644	84.83	yes	no
chr11	84701164	84702253	MACS_peak_645	77.26	yes	no
chr11	84742539	84742986	MACS_peak_646	76.87	yes	no
chr11	84823498	84824131	MACS_peak_647	99.85	yes	no
chr11	84944933	84945525	MACS_peak_648	105.92	yes	no
chr11	85170180	85170685	MACS_peak_649	50.24	yes	no
chr11	85643859	85644462	MACS_peak_650	74.02	yes	no
chr11	85888689	85889229	MACS_peak_651	62.78	yes	no
chr11	86102269	86102548	MACS_peak_652	56.1	yes	no
chr11	87191128	87191596	MACS_peak_654	58.98	yes	no
chr11	87422786	87423256	MACS_peak_655	61.67	yes	no
chr11	88145633	88146061	MACS_peak_656	73.06	yes	no
chr11	88455449	88455845	MACS_peak_657	53.1	yes	no
chr11	89017493	89017889	MACS_peak_658	91.58	yes	no
chr11	90727381	90727795	MACS_peak_659	88.21	yes	no
chr11	91996855	91997356	MACS_peak_660	98.6	yes	no
chr11	94327575	94327966	MACS_peak_662	70.35	yes	no
chr11	94385963	94386386	MACS_peak_663	87.04	yes	no
chr11	94886774	94887068	MACS_peak_664	70.35	yes	no
chr11	95012151	95012800	MACS_peak_665	59.84	yes	no
chr11	95104236	95105046	MACS_peak_666	97.95	yes	no
chr11	95258526	95258907	MACS_peak_667	84.79	yes	no
chr11	95805623	95806133	MACS_peak_668	54.27	yes	no
chr11	95834489	95835471	MACS_peak_669	114.92	yes	no
chr11	96124613	96125012	MACS_peak_670	70.17	yes	no
chr11	96151074	96151371	MACS_peak_671	54.67	yes	no
chr11	96280579	96281194	MACS_peak_672	52.29	yes	no
chr11	96396994	96397743	MACS_peak_673	81.36	yes	no
chr11	96410409	96411108	MACS_peak_674	95.66	yes	no
chr11	96427972	96428380	MACS_peak_675	53.33	yes	no
chr11	96509448	96510120	MACS_peak_676	266.78	yes	no
chr11	96947936	96948412	MACS_peak_677	261.62	yes	no
chr11	97103115	97103549	MACS_peak_678	91.71	yes	no
chr11	97138280	97138736	MACS_peak_679	72.83	yes	no
chr11	97246665	97247227	MACS_peak_680	134.25	yes	no
chr11	97424338	97424743	MACS_peak_681	153.98	yes	no
chr11	97428197	97428871	MACS_peak_682	95.21	yes	no
chr11	97445931	97446553	MACS_peak_683	82.1	yes	no
chr11	97556626	97557365	MACS_peak_684	78.17	yes	no
chr11	97820952	97821232	MACS_peak_685	59.45	yes	no
chr11	98580117	98580908	MACS_peak_686	55.65	yes	no
chr11	99036189	99036694	MACS_peak_687	96.46	yes	no
chr11	99126615	99127465	MACS_peak_688	64.86	yes	no
chr11	99368657	99368869	MACS_peak_689	91.97	yes	no
chr11	99810245	99810477	MACS_peak_690	85.24	yes	no
chr11	100072153	100072668	MACS_peak_691	55.95	yes	no
chr11	100991141	100991584	MACS_peak_693	53.66	yes	no
chr11	101063710	101064214	MACS_peak_694	108.95	yes	no
chr11	101968755	101969163	MACS_peak_698	105.19	yes	no
chr11	102018365	102018774	MACS_peak_699	52.32	yes	no
chr11	102088185	102088969	MACS_peak_700	62.49	yes	no
chr11	102177728	102177966	MACS_peak_701	66.55	yes	no
chr11	102363533	102364006	MACS_peak_702	144.26	yes	no
chr11	102375139	102375655	MACS_peak_703	135.51	yes	no
chr11	102433011	102433337	MACS_peak_704	56.1	yes	no
chr11	102690208	102690761	MACS_peak_706	52.66	yes	no
chr11	102723588	102723854	MACS_peak_707	72.59	yes	no
chr11	103159239	103159500	MACS_peak_708	72.59	yes	no
chr11	103814924	103815239	MACS_peak_709	81.7	yes	no
chr11	104661179	104661742	MACS_peak_710	51.36	yes	no
chr11	105126054	105126296	MACS_peak_711	60.06	yes	no
chr11	105365916	105366441	MACS_peak_712	114.68	yes	no
chr11	106382385	106382911	MACS_peak_713	63.8	yes	no
chr11	106417893	106418298	MACS_peak_714	50.39	yes	no
chr11	106481727	106482053	MACS_peak_715	56.07	yes	no
chr11	106503074	106503765	MACS_peak_716	56.46	yes	no
chr11	106515035	106515385	MACS_peak_717	70.35	yes	no
chr11	106910229	106910554	MACS_peak_718	52.32	yes	no
chr11	106985331	106985612	MACS_peak_719	67.55	yes	no
chr11	107632958	107633663	MACS_peak_720	50.3	yes	no
chr11	107762152	107762367	MACS_peak_721	125.74	yes	no
chr11	108080994	108081382	MACS_peak_722	53.33	yes	no
chr11	108263796	108264241	MACS_peak_723	83.83	yes	no
chr11	108319160	108319675	MACS_peak_724	52.77	yes	no
chr11	108839053	108839433	MACS_peak_725	73.63	yes	no
chr11	111843755	111844059	MACS_peak_726	93.46	yes	no
chr11	113055972	113056343	MACS_peak_727	52.32	yes	no
chr11	113680942	113681686	MACS_peak_728	102.45	yes	no
chr11	113987653	113988068	MACS_peak_730	67.72	yes	no
chr11	114005501	114005785	MACS_peak_731	56.1	yes	no
chr11	114244502	114244982	MACS_peak_732	124.17	yes	no
chr11	114522466	114523059	MACS_peak_733	50.27	yes	no
chr11	114541056	114541385	MACS_peak_734	105.59	yes	no
chr11	114795716	114796178	MACS_peak_736	52.72	yes	no
chr11	115063355	115063700	MACS_peak_737	63.23	yes	no
chr11	115305927	115306722	MACS_peak_738	152.18	yes	no
chr11	115520221	115520873	MACS_peak_739	50.29	yes	no
chr11	115831482	115832089	MACS_peak_740	144.02	yes	no
chr11	116075570	116075873	MACS_peak_741	68.24	yes	no
chr11	116549281	116549974	MACS_peak_742	151.09	yes	no
chr11	116635422	116635914	MACS_peak_743	60.06	yes	no
chr11	116665311	116665734	MACS_peak_744	51.45	yes	no
chr11	116782625	116783195	MACS_peak_746	93.46	yes	no
chr11	116979947	116980934	MACS_peak_747	62.44	yes	no
chr11	117292328	117292772	MACS_peak_748	58.75	yes	no
chr11	117342459	117342755	MACS_peak_750	60.45	yes	no
chr11	117539200	117539794	MACS_peak_751	69.31	yes	no
chr11	117797479	117797889	MACS_peak_752	57.24	yes	no
chr11	119056163	119056424	MACS_peak_753	59.45	yes	no
chr11	119190528	119190804	MACS_peak_754	59.45	yes	no
chr11	119663921	119664200	MACS_peak_755	72.59	yes	no
chr11	119816745	119817119	MACS_peak_756	59.45	yes	no
chr11	120132544	120132774	MACS_peak_757	74.63	yes	no
chr11	120158800	120159441	MACS_peak_758	68.74	yes	no
chr11	120218884	120219287	MACS_peak_759	185.1	yes	no
chr11	120299428	120299963	MACS_peak_760	101.44	yes	no
chr11	120500248	120500658	MACS_peak_761	91.7	yes	no
chr11	121342153	121342459	MACS_peak_762	56.07	yes	no
chr11	121529490	121530171	MACS_peak_763	108.05	yes	no
chr12	3888003	3888300	MACS_peak_765	77.89	yes	no
chr12	4501872	4502307	MACS_peak_766	136.18	yes	no
chr12	4679605	4680317	MACS_peak_767	70.6	yes	no
chr12	7527033	7527615	MACS_peak_768	52.11	yes	no
chr12	8776727	8777170	MACS_peak_769	53.66	yes	no
chr12	8950981	8951192	MACS_peak_770	86.49	yes	no
chr12	11126394	11126704	MACS_peak_771	100.43	yes	no
chr12	11324459	11324669	MACS_peak_772	78.61	yes	no
chr12	12509238	12509625	MACS_peak_773	66.55	yes	no
chr12	12971236	12971525	MACS_peak_774	63.23	yes	no
chr12	12993965	12994776	MACS_peak_775	61.88	yes	no
chr12	16185507	16185810	MACS_peak_776	85.24	yes	no
chr12	17012304	17012640	MACS_peak_777	52.32	yes	no
chr12	17601251	17601603	MACS_peak_779	123.84	yes	no
chr12	18135367	18135720	MACS_peak_780	53.33	yes	no
chr12	24645791	24646367	MACS_peak_781	79.66	yes	no
chr12	26472915	26473581	MACS_peak_783	98.36	yes	no
chr12	28617289	28617805	MACS_peak_785	58.59	yes	no
chr12	28804982	28805439	MACS_peak_786	56	yes	no
chr12	29096023	29096347	MACS_peak_787	52.32	yes	no
chr12	29178036	29178473	MACS_peak_788	50.55	yes	no
chr12	29258517	29258984	MACS_peak_789	68.46	yes	no
chr12	30970481	30971123	MACS_peak_790	91.57	yes	no
chr12	31073940	31075393	MACS_peak_791	84.12	yes	no
chr12	31086801	31087632	MACS_peak_792	123.07	yes	no
chr12	31371967	31372413	MACS_peak_793	60.52	yes	no
chr12	31521326	31521825	MACS_peak_794	61.2	yes	no
chr12	31533524	31533970	MACS_peak_795	78.3	yes	no
chr12	32110955	32111329	MACS_peak_796	73.63	yes	no
chr12	32122667	32123305	MACS_peak_797	72.36	yes	no
chr12	32143090	32143609	MACS_peak_798	154.18	yes	no
chr12	32789552	32789802	MACS_peak_799	92.05	yes	no
chr12	33334948	33335301	MACS_peak_801	72.4	yes	no
chr12	33812053	33812547	MACS_peak_802	93.1	yes	no
chr12	38994235	38994655	MACS_peak_803	62.45	yes	no
chr12	39051287	39051718	MACS_peak_804	52.1	yes	no
chr12	46405485	46406102	MACS_peak_806	189.17	yes	no
chr12	46419530	46419964	MACS_peak_807	71.36	yes	no
chr12	46609845	46610222	MACS_peak_808	108.8	yes	no
chr12	50115929	50116635	MACS_peak_809	51.17	yes	no
chr12	51400613	51401329	MACS_peak_810	50.71	yes	no
chr12	51829911	51830230	MACS_peak_811	91.2	yes	no
chr12	52276264	52276720	MACS_peak_812	103.85	yes	no
chr12	53884821	53885631	MACS_peak_814	94.53	yes	no
chr12	55051710	55052344	MACS_peak_816	63.97	yes	no
chr12	57579364	57579895	MACS_peak_817	59.21	yes	no
chr12	57831325	57831539	MACS_peak_818	86.49	yes	no
chr12	58367805	58368222	MACS_peak_819	90.76	yes	no
chr12	60406393	60406602	MACS_peak_820	105.59	yes	no
chr12	62950786	62951240	MACS_peak_821	50.83	yes	no
chr12	64310345	64310876	MACS_peak_822	53.14	yes	no
chr12	67325419	67325825	MACS_peak_823	66.55	yes	no
chr12	68236963	68237358	MACS_peak_824	123.84	yes	no
chr12	69044699	69045150	MACS_peak_825	60.17	yes	no
chr12	69545822	69546152	MACS_peak_826	60.45	yes	no
chr12	69618609	69619041	MACS_peak_827	78.47	yes	no
chr12	69783623	69784021	MACS_peak_829	137.6	yes	no
chr12	70452135	70452523	MACS_peak_830	53.1	yes	no
chr12	70517161	70517425	MACS_peak_831	78.61	yes	no
chr12	72576276	72576633	MACS_peak_833	80.69	yes	no
chr12	72683011	72683284	MACS_peak_834	53.1	yes	no
chr12	73708686	73709149	MACS_peak_835	50.35	yes	no
chr12	73788861	73789216	MACS_peak_836	56.64	yes	no
chr12	74960230	74960794	MACS_peak_837	51.45	yes	no
chr12	75277328	75277764	MACS_peak_838	54.34	yes	no
chr12	76375435	76375856	MACS_peak_840	107.22	yes	no
chr12	76576004	76576717	MACS_peak_841	180.1	yes	no
chr12	76670542	76671308	MACS_peak_842	58.84	yes	no
chr12	76704242	76704613	MACS_peak_843	53.33	yes	no
chr12	76970581	76970838	MACS_peak_844	50.39	yes	no
chr12	77663793	77664513	MACS_peak_845	99.05	yes	no
chr12	77756022	77756395	MACS_peak_846	94.84	yes	no
chr12	78980542	78981209	MACS_peak_847	54.7	yes	no
chr12	79661265	79661837	MACS_peak_848	127.08	yes	no
chr12	79732708	79733195	MACS_peak_849	76.97	yes	no
chr12	79838216	79838476	MACS_peak_850	63.23	yes	no
chr12	80270687	80271469	MACS_peak_851	54.58	yes	no
chr12	80385323	80385735	MACS_peak_852	84.3	yes	no
chr12	80778245	80778646	MACS_peak_853	88.74	yes	no
chr12	80812158	80812878	MACS_peak_854	53.46	yes	no
chr12	81294212	81294941	MACS_peak_855	65.85	yes	no
chr12	82072862	82073319	MACS_peak_856	92.98	yes	no
chr12	82225723	82226249	MACS_peak_857	93.22	yes	no
chr12	83131412	83131910	MACS_peak_859	50.63	yes	no
chr12	83154205	83155170	MACS_peak_860	52.25	yes	no
chr12	83291657	83292222	MACS_peak_861	55.21	yes	no
chr12	83308991	83309371	MACS_peak_862	73.97	yes	no
chr12	83375093	83375845	MACS_peak_863	58.67	yes	no
chr12	84217896	84218327	MACS_peak_865	54.53	yes	no
chr12	84709785	84710198	MACS_peak_866	80.37	yes	no
chr12	84858747	84859195	MACS_peak_867	60	yes	no
chr12	84869980	84870267	MACS_peak_868	56.1	yes	no
chr12	85644176	85644942	MACS_peak_869	58.84	yes	no
chr12	86043321	86043802	MACS_peak_870	54.39	yes	no
chr12	86347855	86348143	MACS_peak_871	66.55	yes	no
chr12	86395128	86395735	MACS_peak_872	79.1	yes	no
chr12	86439173	86439604	MACS_peak_873	75.56	yes	no
chr12	86481640	86482311	MACS_peak_874	51.22	yes	no
chr12	86586446	86586764	MACS_peak_875	60.45	yes	no
chr12	86802261	86802889	MACS_peak_876	62.38	yes	no
chr12	86818238	86818668	MACS_peak_877	61.27	yes	no
chr12	88457019	88457322	MACS_peak_878	62.94	yes	no
chr12	88750906	88751474	MACS_peak_879	51.25	yes	no
chr12	88801466	88801842	MACS_peak_880	54.48	yes	no
chr12	88983996	88984889	MACS_peak_881	184.02	yes	no
chr12	92035092	92035711	MACS_peak_882	52.06	yes	no
chr12	93070345	93070751	MACS_peak_883	52.32	yes	no
chr12	93949382	93949710	MACS_peak_884	65.68	yes	no
chr12	95622078	95622728	MACS_peak_885	52.83	yes	no
chr12	95641477	95641851	MACS_peak_886	140.06	yes	no
chr12	95998738	95999152	MACS_peak_887	53.09	yes	no
chr12	98844824	98845137	MACS_peak_888	67.55	yes	no
chr12	99274593	99274988	MACS_peak_889	78.44	yes	no
chr12	99331583	99332221	MACS_peak_890	88.23	yes	no
chr12	99357550	99358015	MACS_peak_891	63.47	yes	no
chr12	100212394	100212794	MACS_peak_892	193.56	yes	no
chr12	100336179	100336517	MACS_peak_893	67.55	yes	no
chr12	100788540	100788946	MACS_peak_894	53.33	yes	no
chr12	101553960	101554465	MACS_peak_895	56.57	yes	no
chr12	102154704	102155262	MACS_peak_896	171.31	yes	no
chr12	102258111	102258921	MACS_peak_897	68.21	yes	no
chr12	102426323	102426733	MACS_peak_898	91.58	yes	no
chr12	102631594	102632035	MACS_peak_899	54.02	yes	no
chr12	102679463	102679762	MACS_peak_900	52.32	yes	no
chr12	102714588	102714997	MACS_peak_901	77.89	yes	no
chr12	103393351	103393938	MACS_peak_902	156.48	yes	no
chr12	104062762	104063133	MACS_peak_903	67.55	yes	no
chr12	104652824	104653245	MACS_peak_904	58.6	yes	no
chr12	104819673	104820115	MACS_peak_905	51.49	yes	no
chr12	104837842	104838543	MACS_peak_906	126.66	yes	no
chr12	104907869	104908862	MACS_peak_907	55.03	yes	no
chr12	105025597	105026038	MACS_peak_908	137.47	yes	no
chr12	105069180	105069498	MACS_peak_910	52.32	yes	no
chr12	105759909	105760791	MACS_peak_913	115.1	yes	no
chr12	105959430	105959699	MACS_peak_914	67.55	yes	no
chr12	106302569	106302932	MACS_peak_915	53.33	yes	no
chr12	107095940	107096297	MACS_peak_916	79.53	yes	no
chr12	107159469	107160541	MACS_peak_917	169.29	yes	no
chr12	107343847	107344557	MACS_peak_918	52.36	yes	no
chr12	107549400	107550184	MACS_peak_919	87.3	yes	no
chr12	108049579	108049993	MACS_peak_920	53.09	yes	no
chr12	108237587	108238020	MACS_peak_921	112.04	yes	no
chr12	108763268	108764109	MACS_peak_922	61.25	yes	no
chr12	109437570	109437934	MACS_peak_923	115.7	yes	no
chr12	109500331	109501106	MACS_peak_924	91.36	yes	no
chr12	109530254	109530979	MACS_peak_925	62.8	yes	no
chr12	109971419	109971975	MACS_peak_926	135.17	yes	no
chr12	110456647	110456918	MACS_peak_927	63.23	yes	no
chr12	110660628	110660835	MACS_peak_928	77.44	yes	no
chr12	111443454	111444163	MACS_peak_930	91.5	yes	no
chr12	111461534	111461890	MACS_peak_931	80.69	yes	no
chr12	111908465	111908790	MACS_peak_932	87.89	yes	no
chr12	112969587	112970104	MACS_peak_935	104.97	yes	no
chr12	113097691	113097939	MACS_peak_936	74.63	yes	no
chr12	117017773	117018305	MACS_peak_937	59.15	yes	no
chr12	117457989	117459143	MACS_peak_939	57.58	yes	no
chr12	117504358	117504872	MACS_peak_940	67.45	yes	no
chr12	117947022	117947689	MACS_peak_941	67.53	yes	no
chr12	117989147	117989622	MACS_peak_942	152.79	yes	no
chr12	119623278	119623824	MACS_peak_943	52.36	yes	no
chr13	5769635	5770043	MACS_peak_944	66.55	yes	no
chr13	6777726	6778035	MACS_peak_945	65.68	yes	no
chr13	8632076	8632518	MACS_peak_946	90.88	yes	no
chr13	8849264	8849778	MACS_peak_948	85.79	yes	no
chr13	9027273	9027674	MACS_peak_949	68.24	yes	no
chr13	9178300	9178563	MACS_peak_950	56.1	yes	no
chr13	9939088	9939571	MACS_peak_951	51.48	yes	no
chr13	11836366	11837090	MACS_peak_952	154.89	yes	no
chr13	12132166	12132625	MACS_peak_953	52.9	yes	no
chr13	13359998	13360315	MACS_peak_954	73.63	yes	no
chr13	14057203	14057545	MACS_peak_955	53.33	yes	no
chr13	16573999	16574408	MACS_peak_956	144.8	yes	no
chr13	20138222	20138836	MACS_peak_957	52.34	yes	no
chr13	20149847	20150560	MACS_peak_958	81.98	yes	no
chr13	20163644	20164069	MACS_peak_959	135.22	yes	no
chr13	20174287	20174790	MACS_peak_960	106.69	yes	no
chr13	20257485	20257927	MACS_peak_962	165.76	yes	no
chr13	21114100	21114533	MACS_peak_963	160.91	yes	no
chr13	23431297	23431890	MACS_peak_964	50.27	yes	no
chr13	24040255	24040653	MACS_peak_965	80.69	yes	no
chr13	24933102	24933987	MACS_peak_968	161.49	yes	no
chr13	25150246	25150628	MACS_peak_969	53.33	yes	no
chr13	28701294	28701915	MACS_peak_971	50.09	yes	no
chr13	28738286	28738768	MACS_peak_972	60.78	yes	no
chr13	28917581	28917930	MACS_peak_973	67.55	yes	no
chr13	30083934	30084420	MACS_peak_974	72.97	yes	no
chr13	31260598	31261132	MACS_peak_975	60.88	yes	no
chr13	31562252	31562517	MACS_peak_976	86.49	yes	no
chr13	31952918	31953188	MACS_peak_977	81.7	yes	no
chr13	32028925	32029269	MACS_peak_978	114.36	yes	no
chr13	32161523	32162086	MACS_peak_979	63.58	yes	no
chr13	32179863	32180356	MACS_peak_980	74.28	yes	no
chr13	34526443	34526805	MACS_peak_981	60.45	yes	no
chr13	35220387	35220715	MACS_peak_982	59.45	yes	no
chr13	35229946	35230230	MACS_peak_983	53.33	yes	no
chr13	35615217	35615825	MACS_peak_984	54.92	yes	no
chr13	36517947	36518370	MACS_peak_985	69.22	yes	no
chr13	37282700	37283068	MACS_peak_986	60.45	yes	no
chr13	37441928	37442624	MACS_peak_987	101.47	yes	no
chr13	37639250	37639580	MACS_peak_989	57.24	yes	no
chr13	37759995	37760312	MACS_peak_990	91.2	yes	no
chr13	37833273	37833511	MACS_peak_991	79.53	yes	no
chr13	37872949	37873536	MACS_peak_992	80.99	yes	no
chr13	38073749	38074715	MACS_peak_993	52.6	yes	no
chr13	39117717	39118041	MACS_peak_994	56.07	yes	no
chr13	39769214	39769496	MACS_peak_995	67.55	yes	no
chr13	42301239	42301696	MACS_peak_996	102.16	yes	no
chr13	42647641	42647940	MACS_peak_997	60.45	yes	no
chr13	43191728	43192329	MACS_peak_998	92.17	yes	no
chr13	43208977	43209624	MACS_peak_1000	50.55	yes	no
chr13	43253457	43253908	MACS_peak_1001	53.39	yes	no
chr13	43719637	43720136	MACS_peak_1002	75.91	yes	no
chr13	44206082	44206605	MACS_peak_1004	63.59	yes	no
chr13	44304835	44305151	MACS_peak_1006	63.23	yes	no
chr13	44474202	44474764	MACS_peak_1007	51.55	yes	no
chr13	44501673	44502279	MACS_peak_1008	144.19	yes	no
chr13	45032432	45032764	MACS_peak_1009	52.32	yes	no
chr13	45140663	45140947	MACS_peak_1010	72.59	yes	no
chr13	45177642	45177935	MACS_peak_1011	79.53	yes	no
chr13	45211476	45211949	MACS_peak_1012	52.06	yes	no
chr13	45406352	45407100	MACS_peak_1013	69.22	yes	no
chr13	45545875	45546560	MACS_peak_1014	151.56	yes	no
chr13	45849098	45850108	MACS_peak_1015	178.54	yes	no
chr13	46042986	46043381	MACS_peak_1016	63.23	yes	no
chr13	46058249	46058853	MACS_peak_1017	89.57	yes	no
chr13	46070067	46070342	MACS_peak_1018	78.61	yes	no
chr13	46501781	46502135	MACS_peak_1020	71	yes	no
chr13	46514632	46514969	MACS_peak_1021	60.45	yes	no
chr13	48853575	48853930	MACS_peak_1023	68.39	yes	no
chr13	51598198	51598536	MACS_peak_1024	66.55	yes	no
chr13	51841654	51842171	MACS_peak_1025	214.71	yes	no
chr13	51848574	51849385	MACS_peak_1026	71.86	yes	no
chr13	51881447	51881854	MACS_peak_1027	136.78	yes	no
chr13	52026354	52026948	MACS_peak_1029	96.32	yes	no
chr13	52222514	52223573	MACS_peak_1030	160.57	yes	no
chr13	53309743	53310181	MACS_peak_1031	50.48	yes	no
chr13	53441622	53442013	MACS_peak_1032	53.33	yes	no
chr13	53563081	53563437	MACS_peak_1033	53.33	yes	no
chr13	53979015	53979524	MACS_peak_1034	61.7	yes	no
chr13	54158481	54159040	MACS_peak_1035	100.09	yes	no
chr13	54821832	54822358	MACS_peak_1036	51.59	yes	no
chr13	54994575	54995351	MACS_peak_1037	105.99	yes	no
chr13	55189957	55190683	MACS_peak_1038	79.29	yes	no
chr13	55486702	55487206	MACS_peak_1039	159.83	yes	no
chr13	56668681	56669085	MACS_peak_1040	60.45	yes	no
chr13	57331568	57332333	MACS_peak_1041	54.25	yes	no
chr13	60619611	60620273	MACS_peak_1043	56.88	yes	no
chr13	62691774	62692370	MACS_peak_1045	127.42	yes	no
chr13	62833370	62833762	MACS_peak_1046	88.75	yes	no
chr13	62887765	62888032	MACS_peak_1047	63.23	yes	no
chr13	63117498	63117775	MACS_peak_1048	67.55	yes	no
chr13	63719624	63719970	MACS_peak_1049	77.44	yes	no
chr13	63872612	63872935	MACS_peak_1050	98.76	yes	no
chr13	64438792	64439239	MACS_peak_1051	51.21	yes	no
chr13	64563866	64564212	MACS_peak_1052	53.33	yes	no
chr13	64891676	64892050	MACS_peak_1053	53.33	yes	no
chr13	69372100	69372602	MACS_peak_1054	54.71	yes	no
chr13	69488527	69488860	MACS_peak_1055	67.55	yes	no
chr13	69501072	69501322	MACS_peak_1056	79.53	yes	no
chr13	69914317	69914776	MACS_peak_1057	52.9	yes	no
chr13	70416805	70417133	MACS_peak_1058	65.68	yes	no
chr13	70724886	70725194	MACS_peak_1059	86.49	yes	no
chr13	72195696	72196484	MACS_peak_1060	124.72	yes	no
chr13	72358637	72359093	MACS_peak_1061	53.08	yes	no
chr13	72370984	72371477	MACS_peak_1062	56.64	yes	no
chr13	73298820	73299099	MACS_peak_1063	80.69	yes	no
chr13	73500073	73500555	MACS_peak_1065	96.63	yes	no
chr13	75596409	75596728	MACS_peak_1066	52.32	yes	no
chr13	80863528	80863997	MACS_peak_1071	56.63	yes	no
chr13	82383716	82384174	MACS_peak_1072	52.96	yes	no
chr13	82829489	82829872	MACS_peak_1073	63.23	yes	no
chr13	83344549	83345022	MACS_peak_1074	51.62	yes	no
chr13	84906774	84906989	MACS_peak_1077	98.34	yes	no
chr13	85507416	85508013	MACS_peak_1078	55.6	yes	no
chr13	87980532	87980748	MACS_peak_1079	98.34	yes	no
chr13	89493137	89493606	MACS_peak_1081	98.15	yes	no
chr13	90844208	90844604	MACS_peak_1082	67.55	yes	no
chr13	90939148	90939861	MACS_peak_1083	79.78	yes	no
chr13	92592640	92593403	MACS_peak_1084	55.75	yes	no
chr13	92634618	92634929	MACS_peak_1085	59.45	yes	no
chr13	92908332	92908644	MACS_peak_1086	67.55	yes	no
chr13	93381355	93381712	MACS_peak_1087	133.69	yes	no
chr13	93384416	93384879	MACS_peak_1088	51.73	yes	no
chr13	94274900	94275178	MACS_peak_1089	67.55	yes	no
chr13	95535556	95536074	MACS_peak_1090	55.14	yes	no
chr13	95671500	95671997	MACS_peak_1091	106.29	yes	no
chr13	95679441	95679755	MACS_peak_1092	67.55	yes	no
chr13	95696918	95697243	MACS_peak_1094	94.77	yes	no
chr13	95863525	95863887	MACS_peak_1095	70.17	yes	no
chr13	95965174	95965608	MACS_peak_1096	210.47	yes	no
chr13	97007851	97008532	MACS_peak_1097	92.61	yes	no
chr13	97546826	97547466	MACS_peak_1100	50.92	yes	no
chr13	97686062	97686470	MACS_peak_1101	52.32	yes	no
chr13	98365591	98365965	MACS_peak_1102	56.1	yes	no
chr13	98380483	98381040	MACS_peak_1103	57.69	yes	no
chr13	98538362	98538767	MACS_peak_1105	56.64	yes	no
chr13	98810101	98810458	MACS_peak_1106	70.35	yes	no
chr13	98978822	98979217	MACS_peak_1107	67.55	yes	no
chr13	99019822	99020122	MACS_peak_1108	70.35	yes	no
chr13	99256861	99257372	MACS_peak_1109	52.49	yes	no
chr13	99754198	99754597	MACS_peak_1110	116.21	yes	no
chr13	99761260	99761870	MACS_peak_1111	60.34	yes	no
chr13	101468238	101468471	MACS_peak_1112	79.53	yes	no
chr13	101545726	101546222	MACS_peak_1113	50.14	yes	no
chr13	101552458	101552929	MACS_peak_1114	76.1	yes	no
chr13	101573223	101573602	MACS_peak_1115	84.52	yes	no
chr13	101611661	101612071	MACS_peak_1116	53.1	yes	no
chr13	102760483	102761044	MACS_peak_1117	51.6	yes	no
chr13	103206627	103207090	MACS_peak_1118	143.42	yes	no
chr13	103220571	103221038	MACS_peak_1119	89	yes	no
chr13	103364845	103365749	MACS_peak_1120	57.46	yes	no
chr13	103379451	103379889	MACS_peak_1121	77.8	yes	no
chr13	103645046	103645433	MACS_peak_1122	157.53	yes	no
chr13	103710169	103711177	MACS_peak_1123	51.86	yes	no
chr13	104286924	104287247	MACS_peak_1124	67.55	yes	no
chr13	106913099	106913512	MACS_peak_1125	178.95	yes	no
chr13	107100716	107101425	MACS_peak_1126	114.73	yes	no
chr13	107619528	107619906	MACS_peak_1127	151.78	yes	no
chr13	108315730	108316370	MACS_peak_1128	72.2	yes	no
chr13	108449706	108450107	MACS_peak_1129	77.44	yes	no
chr13	108647193	108647646	MACS_peak_1130	73.45	yes	no
chr13	109907334	109908017	MACS_peak_1131	107.83	yes	no
chr13	110683502	110684118	MACS_peak_1132	55.87	yes	no
chr13	111228713	111229026	MACS_peak_1133	56.07	yes	no
chr13	111346020	111346481	MACS_peak_1134	59.46	yes	no
chr13	111585135	111585432	MACS_peak_1135	60.45	yes	no
chr13	111961878	111962096	MACS_peak_1137	91.97	yes	no
chr13	112427369	112427688	MACS_peak_1138	56.1	yes	no
chr13	113150714	113151007	MACS_peak_1139	60.45	yes	no
chr13	113212367	113212756	MACS_peak_1140	87.73	yes	no
chr13	114058934	114059250	MACS_peak_1141	65.68	yes	no
chr13	118138452	118138795	MACS_peak_1142	59.45	yes	no
chr13	118636308	118636673	MACS_peak_1144	77.19	yes	no
chr13	118657053	118657381	MACS_peak_1145	63.23	yes	no
chr13	118758910	118759361	MACS_peak_1146	76.52	yes	no
chr13	118831667	118831973	MACS_peak_1147	90.05	yes	no
chr13	118833936	118834382	MACS_peak_1148	55.66	yes	no
chr14	11247716	11248088	MACS_peak_1151	70.35	yes	no
chr14	11667588	11667971	MACS_peak_1152	61.44	yes	no
chr14	12599331	12599749	MACS_peak_1153	87.89	yes	no
chr14	15354250	15354668	MACS_peak_1154	62.6	yes	no
chr14	19656475	19656965	MACS_peak_1155	95.72	yes	no
chr14	20479335	20479676	MACS_peak_1156	56.07	yes	no
chr14	20885104	20885387	MACS_peak_1157	104.81	yes	no
chr14	21052947	21053232	MACS_peak_1158	133.11	yes	no
chr14	21549054	21549623	MACS_peak_1159	93.26	yes	no
chr14	21850339	21850928	MACS_peak_1160	51.52	yes	no
chr14	22759435	22760364	MACS_peak_1161	70.66	yes	no
chr14	23032278	23032520	MACS_peak_1162	98.76	yes	no
chr14	23491097	23491731	MACS_peak_1163	53.34	yes	no
chr14	23646885	23647164	MACS_peak_1164	63.23	yes	no
chr14	25524967	25525476	MACS_peak_1165	113.33	yes	no
chr14	26357497	26357881	MACS_peak_1166	105.19	yes	no
chr14	27167183	27167827	MACS_peak_1169	167.36	yes	no
chr14	29939955	29940628	MACS_peak_1172	74.83	yes	no
chr14	31131682	31132451	MACS_peak_1173	115.82	yes	no
chr14	31217634	31218245	MACS_peak_1174	51.71	yes	no
chr14	31998928	31999458	MACS_peak_1176	54.28	yes	no
chr14	32168832	32169232	MACS_peak_1177	136.78	yes	no
chr14	32726477	32726792	MACS_peak_1178	56.07	yes	no
chr14	34507724	34508757	MACS_peak_1179	84.99	yes	no
chr14	36658125	36658549	MACS_peak_1181	103.77	yes	no
chr14	38514379	38514633	MACS_peak_1182	92.05	yes	no
chr14	46539809	46540229	MACS_peak_1184	73.75	yes	no
chr14	46573448	46573846	MACS_peak_1185	91.58	yes	no
chr14	46582910	46583692	MACS_peak_1186	59.66	yes	no
chr14	47017571	47017954	MACS_peak_1188	70.35	yes	no
chr14	47240597	47241076	MACS_peak_1189	96.98	yes	no
chr14	47522329	47523033	MACS_peak_1190	130.63	yes	no
chr14	47533579	47533988	MACS_peak_1191	56.1	yes	no
chr14	48007814	48008189	MACS_peak_1192	56.1	yes	no
chr14	48295716	48296101	MACS_peak_1193	73.63	yes	no
chr14	48538176	48538508	MACS_peak_1194	60.45	yes	no
chr14	49357034	49357333	MACS_peak_1195	88.75	yes	no
chr14	51985946	51986753	MACS_peak_1196	131.96	yes	no
chr14	54204305	54204646	MACS_peak_1197	73.63	yes	no
chr14	54714764	54715060	MACS_peak_1199	54.13	yes	no
chr14	54740066	54740355	MACS_peak_1200	72.59	yes	no
chr14	54777901	54778299	MACS_peak_1201	87.73	yes	no
chr14	54856736	54857149	MACS_peak_1202	67.31	yes	no
chr14	55392368	55392823	MACS_peak_1203	89.12	yes	no
chr14	55724485	55725024	MACS_peak_1204	92.65	yes	no
chr14	57753329	57753744	MACS_peak_1205	51.87	yes	no
chr14	59182742	59183158	MACS_peak_1206	54.16	yes	no
chr14	60653907	60654386	MACS_peak_1207	172.17	yes	no
chr14	61692075	61692420	MACS_peak_1208	119.32	yes	no
chr14	61968006	61968461	MACS_peak_1209	53.14	yes	no
chr14	62637646	62638003	MACS_peak_1210	53.33	yes	no
chr14	63075686	63076341	MACS_peak_1212	65.85	yes	no
chr14	63230957	63231526	MACS_peak_1213	52.81	yes	no
chr14	63335030	63335968	MACS_peak_1214	185.06	yes	no
chr14	63370525	63370917	MACS_peak_1215	52.32	yes	no
chr14	63957706	63958258	MACS_peak_1217	67.14	yes	no
chr14	64006204	64006873	MACS_peak_1218	58.5	yes	no
chr14	64055267	64055639	MACS_peak_1219	50.39	yes	no
chr14	64364687	64365012	MACS_peak_1220	50.39	yes	no
chr14	65102218	65102902	MACS_peak_1221	125.51	yes	no
chr14	65316465	65317234	MACS_peak_1222	72.47	yes	no
chr14	65479939	65480946	MACS_peak_1223	61.59	yes	no
chr14	65507584	65507835	MACS_peak_1224	70.17	yes	no
chr14	65675142	65675554	MACS_peak_1225	63.07	yes	no
chr14	66961682	66961996	MACS_peak_1226	65.68	yes	no
chr14	67241833	67242742	MACS_peak_1227	67.18	yes	no
chr14	70069063	70069387	MACS_peak_1229	59.45	yes	no
chr14	70106946	70107437	MACS_peak_1230	147.32	yes	no
chr14	71177220	71177797	MACS_peak_1231	85.22	yes	no
chr14	71249716	71250130	MACS_peak_1232	160.76	yes	no
chr14	72113304	72113919	MACS_peak_1233	142.69	yes	no
chr14	73123359	73124268	MACS_peak_1234	68.96	yes	no
chr14	74021009	74021241	MACS_peak_1235	63.14	yes	no
chr14	74804034	74804336	MACS_peak_1236	60.06	yes	no
chr14	75138457	75138853	MACS_peak_1237	59.45	yes	no
chr14	76308459	76308834	MACS_peak_1238	53.33	yes	no
chr14	76713727	76714514	MACS_peak_1239	71.2	yes	no
chr14	76775483	76775901	MACS_peak_1240	172.92	yes	no
chr14	76856623	76856976	MACS_peak_1241	63.14	yes	no
chr14	77504272	77504723	MACS_peak_1242	116.37	yes	no
chr14	79486635	79487091	MACS_peak_1243	99.71	yes	no
chr14	80058889	80059214	MACS_peak_1244	56.07	yes	no
chr14	80886042	80886269	MACS_peak_1245	98.34	yes	no
chr14	87478619	87479034	MACS_peak_1246	125.26	yes	no
chr14	87754720	87755177	MACS_peak_1247	148.23	yes	no
chr14	94894587	94895079	MACS_peak_1248	55.28	yes	no
chr14	99153631	99153920	MACS_peak_1249	79.53	yes	no
chr14	101768660	101769121	MACS_peak_1251	95.28	yes	no
chr14	102163852	102164539	MACS_peak_1252	144.79	yes	no
chr14	103016985	103017413	MACS_peak_1253	51.12	yes	no
chr14	103374318	103374812	MACS_peak_1254	72.58	yes	no
chr14	105138340	105138666	MACS_peak_1256	56.07	yes	no
chr14	105429675	105430136	MACS_peak_1257	55.73	yes	no
chr14	105767128	105767430	MACS_peak_1258	65.68	yes	no
chr14	105922990	105923376	MACS_peak_1259	53.1	yes	no
chr14	106318745	106319091	MACS_peak_1260	66.55	yes	no
chr14	108563354	108563633	MACS_peak_1261	72.59	yes	no
chr14	108973794	108974350	MACS_peak_1262	55.77	yes	no
chr14	115042260	115042685	MACS_peak_1263	59.43	yes	no
chr14	115970218	115970837	MACS_peak_1264	82.96	yes	no
chr14	115978907	115979685	MACS_peak_1265	82.06	yes	no
chr14	118182728	118183163	MACS_peak_1266	57.56	yes	no
chr14	118796145	118796547	MACS_peak_1267	80.81	yes	no
chr14	118799918	118800315	MACS_peak_1268	54.67	yes	no
chr14	119903736	119904135	MACS_peak_1269	59.45	yes	no
chr14	120134250	120134585	MACS_peak_1270	56.07	yes	no
chr14	120308270	120308657	MACS_peak_1271	60.45	yes	no
chr14	121093562	121093968	MACS_peak_1272	73.97	yes	no
chr14	121446548	121447458	MACS_peak_1273	66.79	yes	no
chr14	121779746	121780067	MACS_peak_1274	56.07	yes	no
chr14	123759386	123759839	MACS_peak_1275	55.16	yes	no
chr15	3232448	3232920	MACS_peak_1276	122.54	yes	no
chr15	3861252	3861500	MACS_peak_1277	118.03	yes	no
chr15	5185173	5185539	MACS_peak_1278	53.33	yes	no
chr15	5556517	5556763	MACS_peak_1279	70.35	yes	no
chr15	7079686	7080091	MACS_peak_1281	54.67	yes	no
chr15	7307195	7307408	MACS_peak_1282	91.97	yes	no
chr15	8661801	8662287	MACS_peak_1283	67.22	yes	no
chr15	10647652	10647985	MACS_peak_1285	63.23	yes	no
chr15	10767499	10768132	MACS_peak_1286	65.71	yes	no
chr15	12607888	12608290	MACS_peak_1287	56.07	yes	no
chr15	13446796	13447071	MACS_peak_1288	67.55	yes	no
chr15	17989914	17990188	MACS_peak_1289	63.23	yes	no
chr15	19622335	19622667	MACS_peak_1290	60.45	yes	no
chr15	21494620	21495004	MACS_peak_1291	67.55	yes	no
chr15	21747589	21747841	MACS_peak_1293	85.24	yes	no
chr15	25367667	25368002	MACS_peak_1294	63.14	yes	no
chr15	25459839	25460463	MACS_peak_1295	68.06	yes	no
chr15	27926199	27926475	MACS_peak_1297	50.39	yes	no
chr15	33452014	33452583	MACS_peak_1298	57.02	yes	no
chr15	34983185	34983609	MACS_peak_1299	110.66	yes	no
chr15	35266007	35266355	MACS_peak_1300	63.23	yes	no
chr15	35325481	35325867	MACS_peak_1301	53.33	yes	no
chr15	36446427	36446806	MACS_peak_1303	143.76	yes	no
chr15	36530536	36530844	MACS_peak_1304	52.32	yes	no
chr15	36541398	36541785	MACS_peak_1305	52.32	yes	no
chr15	36647825	36648617	MACS_peak_1306	105.01	yes	no
chr15	36781930	36782270	MACS_peak_1307	53.1	yes	no
chr15	37812335	37812661	MACS_peak_1309	60.45	yes	no
chr15	38253603	38254218	MACS_peak_1310	51.48	yes	no
chr15	38328602	38329252	MACS_peak_1311	84.32	yes	no
chr15	38543294	38543947	MACS_peak_1312	69.2	yes	no
chr15	38567501	38567895	MACS_peak_1313	53.33	yes	no
chr15	40824813	40825376	MACS_peak_1314	63.61	yes	no
chr15	41883729	41884367	MACS_peak_1316	56.38	yes	no
chr15	50580856	50581148	MACS_peak_1318	86.49	yes	no
chr15	50791144	50791534	MACS_peak_1319	56.1	yes	no
chr15	56685244	56685551	MACS_peak_1323	77.44	yes	no
chr15	57495684	57496321	MACS_peak_1324	51.08	yes	no
chr15	57547214	57547656	MACS_peak_1325	70.73	yes	no
chr15	59197758	59198133	MACS_peak_1328	81.7	yes	no
chr15	60732452	60732941	MACS_peak_1329	102.16	yes	no
chr15	60840088	60840614	MACS_peak_1330	54.39	yes	no
chr15	60982751	60983127	MACS_peak_1331	60.45	yes	no
chr15	61643087	61643496	MACS_peak_1333	63.23	yes	no
chr15	62099301	62099582	MACS_peak_1334	63.23	yes	no
chr15	62158412	62159322	MACS_peak_1335	75.23	yes	no
chr15	62221161	62221492	MACS_peak_1336	81.7	yes	no
chr15	62566128	62566618	MACS_peak_1337	60.2	yes	no
chr15	64325293	64325698	MACS_peak_1338	63.23	yes	no
chr15	65031205	65031468	MACS_peak_1339	67.55	yes	no
chr15	66297543	66297991	MACS_peak_1340	87.32	yes	no
chr15	66379024	66379312	MACS_peak_1341	67.55	yes	no
chr15	66507825	66508309	MACS_peak_1342	63.95	yes	no
chr15	66826141	66826566	MACS_peak_1343	168.21	yes	no
chr15	68104894	68105414	MACS_peak_1346	66.9	yes	no
chr15	72881372	72881635	MACS_peak_1347	104.81	yes	no
chr15	72899120	72899462	MACS_peak_1348	98.2	yes	no
chr15	72945781	72946396	MACS_peak_1350	60.06	yes	no
chr15	72971292	72971720	MACS_peak_1351	103.24	yes	no
chr15	73060210	73060681	MACS_peak_1352	96.87	yes	no
chr15	76082938	76083529	MACS_peak_1354	50.21	yes	no
chr15	76342358	76342810	MACS_peak_1355	53.03	yes	no
chr15	76660998	76661434	MACS_peak_1356	55.1	yes	no
chr15	77220369	77220673	MACS_peak_1357	77.44	yes	no
chr15	77257386	77257946	MACS_peak_1358	53.31	yes	no
chr15	77313649	77314060	MACS_peak_1359	91.07	yes	no
chr15	77827294	77827822	MACS_peak_1360	58.51	yes	no
chr15	78260680	78261133	MACS_peak_1361	50.89	yes	no
chr15	78267840	78268395	MACS_peak_1362	99.04	yes	no
chr15	78571636	78572025	MACS_peak_1363	63.14	yes	no
chr15	78720209	78720845	MACS_peak_1364	67.19	yes	no
chr15	78927806	78928351	MACS_peak_1365	58.26	yes	no
chr15	79099098	79099870	MACS_peak_1366	62.05	yes	no
chr15	79660211	79660462	MACS_peak_1367	70.35	yes	no
chr15	79695192	79696022	MACS_peak_1368	70.45	yes	no
chr15	80000715	80001203	MACS_peak_1369	167.64	yes	no
chr15	80004612	80005066	MACS_peak_1370	57.71	yes	no
chr15	80116312	80116775	MACS_peak_1371	104.36	yes	no
chr15	80236521	80236882	MACS_peak_1372	53.33	yes	no
chr15	80348385	80348843	MACS_peak_1373	114.82	yes	no
chr15	80364083	80364393	MACS_peak_1374	60.45	yes	no
chr15	80582612	80583387	MACS_peak_1378	91.36	yes	no
chr15	80688271	80689044	MACS_peak_1381	58.43	yes	no
chr15	81041692	81042056	MACS_peak_1383	91.58	yes	no
chr15	81047364	81047940	MACS_peak_1384	59.56	yes	no
chr15	81577713	81578150	MACS_peak_1385	71.09	yes	no
chr15	82184176	82184628	MACS_peak_1386	141.97	yes	no
chr15	82801122	82801490	MACS_peak_1388	53.33	yes	no
chr15	83059187	83060013	MACS_peak_1389	104.86	yes	no
chr15	83248193	83248581	MACS_peak_1390	112.68	yes	no
chr15	83592333	83592632	MACS_peak_1391	57.24	yes	no
chr15	84421794	84422539	MACS_peak_1393	57.53	yes	no
chr15	84714670	84715223	MACS_peak_1394	58.52	yes	no
chr15	85230065	85230725	MACS_peak_1395	86.18	yes	no
chr15	85765363	85765833	MACS_peak_1396	69.67	yes	no
chr15	86104805	86105721	MACS_peak_1397	65.58	yes	no
chr15	86478574	86479517	MACS_peak_1398	94.75	yes	no
chr15	86484536	86485298	MACS_peak_1399	117.96	yes	no
chr15	86858354	86858834	MACS_peak_1400	75.35	yes	no
chr15	86875374	86876020	MACS_peak_1401	59.55	yes	no
chr15	89435845	89436138	MACS_peak_1403	63.14	yes	no
chr15	92344431	92345066	MACS_peak_1405	232.56	yes	no
chr15	93310321	93310823	MACS_peak_1407	50.4	yes	no
chr15	93750956	93751288	MACS_peak_1408	63.23	yes	no
chr15	94444782	94445133	MACS_peak_1409	66.55	yes	no
chr15	96969948	96970362	MACS_peak_1410	157.93	yes	no
chr15	97590635	97591149	MACS_peak_1413	64.7	yes	no
chr15	97663592	97664299	MACS_peak_1414	70.95	yes	no
chr15	98113259	98113474	MACS_peak_1415	91.97	yes	no
chr15	98564461	98564752	MACS_peak_1416	67.55	yes	no
chr15	99677036	99677514	MACS_peak_1419	74	yes	no
chr15	101139410	101140347	MACS_peak_1420	88.75	yes	no
chr15	101176794	101177103	MACS_peak_1422	63.23	yes	no
chr15	101320569	101321097	MACS_peak_1423	72.11	yes	no
chr15	102961044	102961329	MACS_peak_1425	59.45	yes	no
chr15	103258275	103258830	MACS_peak_1427	357.38	yes	no
chr16	3812980	3813396	MACS_peak_1429	60.04	yes	no
chr16	4896548	4896906	MACS_peak_1430	87.73	yes	no
chr16	5284316	5284792	MACS_peak_1431	62.72	yes	no
chr16	5536531	5537260	MACS_peak_1432	74.26	yes	no
chr16	6095972	6096363	MACS_peak_1433	95.79	yes	no
chr16	6993205	6993635	MACS_peak_1434	68.29	yes	no
chr16	9368195	9368809	MACS_peak_1435	65.6	yes	no
chr16	10643356	10643601	MACS_peak_1436	79.53	yes	no
chr16	10676792	10677139	MACS_peak_1437	81.89	yes	no
chr16	10737546	10737988	MACS_peak_1438	183.46	yes	no
chr16	12307161	12307848	MACS_peak_1440	56.59	yes	no
chr16	12566886	12567264	MACS_peak_1441	67.55	yes	no
chr16	12692770	12693350	MACS_peak_1442	69.67	yes	no
chr16	12697275	12698112	MACS_peak_1443	168.19	yes	no
chr16	13437969	13438317	MACS_peak_1445	50.39	yes	no
chr16	13577387	13577739	MACS_peak_1446	52.32	yes	no
chr16	13641720	13641985	MACS_peak_1447	75.46	yes	no
chr16	14080365	14080599	MACS_peak_1448	104.81	yes	no
chr16	17166927	17167146	MACS_peak_1449	73.63	yes	no
chr16	17220236	17220921	MACS_peak_1450	50.45	yes	no
chr16	17252136	17252641	MACS_peak_1451	83.55	yes	no
chr16	17480138	17480504	MACS_peak_1452	53.33	yes	no
chr16	18459963	18460398	MACS_peak_1455	68.47	yes	no
chr16	19790329	19790569	MACS_peak_1456	85.24	yes	no
chr16	19892711	19893011	MACS_peak_1457	85.24	yes	no
chr16	19982851	19983230	MACS_peak_1458	53.33	yes	no
chr16	20673886	20674388	MACS_peak_1460	79.8	yes	no
chr16	21074621	21074946	MACS_peak_1461	60.45	yes	no
chr16	21634186	21634940	MACS_peak_1462	54.42	yes	no
chr16	23100592	23101045	MACS_peak_1464	73.45	yes	no
chr16	24146470	24146684	MACS_peak_1466	84.02	yes	no
chr16	24151333	24151840	MACS_peak_1467	77.14	yes	no
chr16	24621985	24622557	MACS_peak_1468	51.06	yes	no
chr16	29193120	29193489	MACS_peak_1469	109.83	yes	no
chr16	30100112	30100598	MACS_peak_1470	65.85	yes	no
chr16	30160402	30160888	MACS_peak_1471	92.37	yes	no
chr16	30191291	30191634	MACS_peak_1472	81.7	yes	no
chr16	31332663	31332958	MACS_peak_1473	70.17	yes	no
chr16	31410842	31411275	MACS_peak_1474	51.99	yes	no
chr16	31550025	31550431	MACS_peak_1475	112.43	yes	no
chr16	31598165	31598989	MACS_peak_1476	151.02	yes	no
chr16	32608010	32608406	MACS_peak_1478	56.07	yes	no
chr16	34050012	34050567	MACS_peak_1480	152.65	yes	no
chr16	34089948	34090415	MACS_peak_1481	78.22	yes	no
chr16	34135824	34136078	MACS_peak_1482	77.44	yes	no
chr16	34390229	34390621	MACS_peak_1483	59.45	yes	no
chr16	34527953	34528480	MACS_peak_1484	91.71	yes	no
chr16	34535099	34535762	MACS_peak_1485	56.82	yes	no
chr16	35706819	35707215	MACS_peak_1486	52.32	yes	no
chr16	37311405	37311833	MACS_peak_1487	51.12	yes	no
chr16	37845188	37845746	MACS_peak_1488	67.37	yes	no
chr16	37857154	37857503	MACS_peak_1489	88.75	yes	no
chr16	37894709	37895427	MACS_peak_1490	69.77	yes	no
chr16	38053942	38054285	MACS_peak_1492	56.1	yes	no
chr16	38912489	38913090	MACS_peak_1493	148.9	yes	no
chr16	40966220	40966765	MACS_peak_1495	52.41	yes	no
chr16	42148951	42149555	MACS_peak_1497	52.91	yes	no
chr16	43055187	43055397	MACS_peak_1498	125.74	yes	no
chr16	43349368	43349674	MACS_peak_1499	60.45	yes	no
chr16	43729445	43729878	MACS_peak_1500	78.3	yes	no
chr16	44061035	44061285	MACS_peak_1501	88.48	yes	no
chr16	44106501	44106816	MACS_peak_1502	65.68	yes	no
chr16	44394516	44394848	MACS_peak_1503	65.68	yes	no
chr16	44962593	44963182	MACS_peak_1504	53.77	yes	no
chr16	45871551	45871986	MACS_peak_1505	61.32	yes	no
chr16	46109561	46109977	MACS_peak_1506	55.66	yes	no
chr16	46264762	46265013	MACS_peak_1507	85.24	yes	no
chr16	47937817	47938093	MACS_peak_1508	78.61	yes	no
chr16	48372523	48372997	MACS_peak_1510	100.18	yes	no
chr16	48597045	48597468	MACS_peak_1511	66.54	yes	no
chr16	49800018	49800573	MACS_peak_1512	104.83	yes	no
chr16	49834876	49835137	MACS_peak_1513	72.59	yes	no
chr16	50992612	50993193	MACS_peak_1514	52.16	yes	no
chr16	51118393	51118809	MACS_peak_1515	149.52	yes	no
chr16	51365093	51365473	MACS_peak_1516	94.77	yes	no
chr16	52057068	52057725	MACS_peak_1517	58.9	yes	no
chr16	53310236	53310575	MACS_peak_1518	60.45	yes	no
chr16	55934866	55935206	MACS_peak_1519	63.23	yes	no
chr16	56071571	56072044	MACS_peak_1520	154.35	yes	no
chr16	56333266	56333558	MACS_peak_1521	63.23	yes	no
chr16	57858101	57858600	MACS_peak_1522	80.07	yes	no
chr16	58497747	58498534	MACS_peak_1523	65.1	yes	no
chr16	58669935	58670434	MACS_peak_1524	68.72	yes	no
chr16	59760847	59761314	MACS_peak_1525	195.32	yes	no
chr16	62833991	62834675	MACS_peak_1526	153.78	yes	no
chr16	65040618	65040838	MACS_peak_1527	105.94	yes	no
chr16	71671085	71671418	MACS_peak_1528	60.45	yes	no
chr16	72409339	72409606	MACS_peak_1529	69.97	yes	no
chr16	76066148	76066598	MACS_peak_1530	53.17	yes	no
chr16	76323507	76324134	MACS_peak_1531	146.21	yes	no
chr16	77028853	77029170	MACS_peak_1532	63.23	yes	no
chr16	77804567	77804812	MACS_peak_1533	70.35	yes	no
chr16	78060877	78061247	MACS_peak_1534	57.24	yes	no
chr16	78459982	78460500	MACS_peak_1535	51.92	yes	no
chr16	82007185	82007644	MACS_peak_1537	50.57	yes	no
chr16	83190163	83190529	MACS_peak_1538	53.33	yes	no
chr16	84698707	84699246	MACS_peak_1539	80.77	yes	no
chr16	85396638	85397057	MACS_peak_1540	50.47	yes	no
chr16	87501324	87501613	MACS_peak_1541	67.55	yes	no
chr16	88098061	88098488	MACS_peak_1542	66.23	yes	no
chr16	89812804	89813345	MACS_peak_1543	60.42	yes	no
chr16	89830183	89830539	MACS_peak_1545	51.12	yes	no
chr16	90451610	90452220	MACS_peak_1546	174.41	yes	no
chr16	90995032	90995545	MACS_peak_1547	89.41	yes	no
chr16	91086597	91086974	MACS_peak_1548	70.17	yes	no
chr16	91537004	91537757	MACS_peak_1550	140.75	yes	no
chr16	91717051	91717731	MACS_peak_1552	97.7	yes	no
chr16	92493513	92494391	MACS_peak_1553	84.3	yes	no
chr16	92753084	92753482	MACS_peak_1555	77.44	yes	no
chr16	92801547	92801984	MACS_peak_1556	138.69	yes	no
chr16	92822023	92822743	MACS_peak_1557	80.9	yes	no
chr16	92883693	92884286	MACS_peak_1558	122.59	yes	no
chr16	92906291	92906742	MACS_peak_1559	60.17	yes	no
chr16	92996216	92996682	MACS_peak_1560	175.08	yes	no
chr16	93129217	93129862	MACS_peak_1561	72.45	yes	no
chr16	93539880	93540196	MACS_peak_1563	56.07	yes	no
chr16	93717174	93717722	MACS_peak_1564	117.06	yes	no
chr16	94348762	94349118	MACS_peak_1565	53.33	yes	no
chr16	94358083	94358602	MACS_peak_1566	221.53	yes	no
chr16	94698401	94699091	MACS_peak_1567	50.19	yes	no
chr16	95100973	95101495	MACS_peak_1568	66.8	yes	no
chr16	95352189	95352686	MACS_peak_1569	82.38	yes	no
chr16	95439725	95440310	MACS_peak_1570	68.25	yes	no
chr16	95819931	95820558	MACS_peak_1571	98.46	yes	no
chr16	95824981	95825672	MACS_peak_1572	163.53	yes	no
chr16	96153902	96154201	MACS_peak_1574	82.27	yes	no
chr16	96741155	96741715	MACS_peak_1576	83.67	yes	no
chr16	96757446	96757754	MACS_peak_1577	63.23	yes	no
chr16	96767957	96768471	MACS_peak_1578	58.52	yes	no
chr16	97418169	97418456	MACS_peak_1580	74.63	yes	no
chr16	97449916	97450301	MACS_peak_1581	150.74	yes	no
chr17	3214481	3214841	MACS_peak_1582	50.39	yes	no
chr17	5507010	5507334	MACS_peak_1584	66.55	yes	no
chr17	5966371	5967096	MACS_peak_1586	61.28	yes	no
chr17	6172881	6173727	MACS_peak_1587	71.88	yes	no
chr17	6486740	6487181	MACS_peak_1588	51.54	yes	no
chr17	7143943	7144357	MACS_peak_1589	55.8	yes	no
chr17	7963263	7963633	MACS_peak_1590	59.45	yes	no
chr17	8232870	8233615	MACS_peak_1591	52.09	yes	no
chr17	9839546	9839758	MACS_peak_1592	98.34	yes	no
chr17	10204567	10204936	MACS_peak_1593	63.14	yes	no
chr17	10390215	10391067	MACS_peak_1594	63.6	yes	no
chr17	11411551	11411906	MACS_peak_1595	56.07	yes	no
chr17	11442001	11442506	MACS_peak_1596	92.58	yes	no
chr17	11867827	11868577	MACS_peak_1597	75.17	yes	no
chr17	11996327	11996732	MACS_peak_1598	56.07	yes	no
chr17	12076980	12077300	MACS_peak_1599	53.1	yes	no
chr17	12558825	12559439	MACS_peak_1600	51.55	yes	no
chr17	12668875	12669647	MACS_peak_1601	72.64	yes	no
chr17	12723705	12724684	MACS_peak_1602	69.64	yes	no
chr17	15093629	15093913	MACS_peak_1606	63.23	yes	no
chr17	15430489	15430949	MACS_peak_1607	75.66	yes	no
chr17	15621134	15621716	MACS_peak_1608	53.67	yes	no
chr17	17624947	17625239	MACS_peak_1609	85.24	yes	no
chr17	21232142	21232478	MACS_peak_1610	79.53	yes	no
chr17	21422980	21423274	MACS_peak_1611	65.68	yes	no
chr17	22819149	22819510	MACS_peak_1613	52.32	yes	no
chr17	23531497	23531940	MACS_peak_1614	51.43	yes	no
chr17	24454391	24455016	MACS_peak_1615	51.73	yes	no
chr17	24505614	24506261	MACS_peak_1616	58.27	yes	no
chr17	24859082	24859557	MACS_peak_1617	58.51	yes	no
chr17	25813503	25814117	MACS_peak_1618	71.07	yes	no
chr17	26424058	26424964	MACS_peak_1619	51.53	yes	no
chr17	26850711	26851152	MACS_peak_1620	137.97	yes	no
chr17	27153048	27153551	MACS_peak_1621	108.26	yes	no
chr17	27194819	27195134	MACS_peak_1622	88.75	yes	no
chr17	27408733	27409427	MACS_peak_1623	65.89	yes	no
chr17	28351956	28352447	MACS_peak_1624	100.83	yes	no
chr17	28832511	28833297	MACS_peak_1625	73.77	yes	no
chr17	29032585	29033207	MACS_peak_1626	56.2	yes	no
chr17	29049719	29050510	MACS_peak_1627	88.81	yes	no
chr17	29319920	29320158	MACS_peak_1628	57.24	yes	no
chr17	29438381	29438905	MACS_peak_1629	134.6	yes	no
chr17	29555198	29555528	MACS_peak_1631	59.45	yes	no
chr17	29859681	29860269	MACS_peak_1632	100.85	yes	no
chr17	31034084	31034670	MACS_peak_1634	76.58	yes	no
chr17	31091323	31091824	MACS_peak_1635	68.6	yes	no
chr17	31271169	31271454	MACS_peak_1636	70.35	yes	no
chr17	31658942	31659395	MACS_peak_1637	69.66	yes	no
chr17	32681906	32682212	MACS_peak_1638	60.06	yes	no
chr17	33394199	33394622	MACS_peak_1639	52.56	yes	no
chr17	33713042	33713881	MACS_peak_1640	134.24	yes	no
chr17	33923889	33924192	MACS_peak_1641	56.07	yes	no
chr17	34124558	34124993	MACS_peak_1642	98.49	yes	no
chr17	34284801	34285039	MACS_peak_1643	92.05	yes	no
chr17	34308394	34308643	MACS_peak_1644	66.55	yes	no
chr17	34564289	34564580	MACS_peak_1645	63.23	yes	no
chr17	34893941	34894290	MACS_peak_1646	123.09	yes	no
chr17	36001888	36002284	MACS_peak_1650	57.24	yes	no
chr17	36030051	36030708	MACS_peak_1651	61.52	yes	no
chr17	36869239	36869831	MACS_peak_1652	76.07	yes	no
chr17	40806555	40807060	MACS_peak_1655	65.39	yes	no
chr17	41570091	41570629	MACS_peak_1656	62.93	yes	no
chr17	42789740	42790069	MACS_peak_1657	65.68	yes	no
chr17	43168163	43168696	MACS_peak_1658	60.95	yes	no
chr17	43478043	43478393	MACS_peak_1659	88.75	yes	no
chr17	44058164	44058558	MACS_peak_1660	73.97	yes	no
chr17	44134126	44134666	MACS_peak_1661	80.68	yes	no
chr17	45166535	45166917	MACS_peak_1662	56.07	yes	no
chr17	45227392	45228192	MACS_peak_1663	79.91	yes	no
chr17	45551842	45552588	MACS_peak_1664	75.48	yes	no
chr17	45752480	45752759	MACS_peak_1667	59.45	yes	no
chr17	46063215	46063714	MACS_peak_1668	75.91	yes	no
chr17	46096034	46096381	MACS_peak_1669	72.59	yes	no
chr17	46153374	46153795	MACS_peak_1670	52.68	yes	no
chr17	46621374	46621710	MACS_peak_1671	53.1	yes	no
chr17	46885731	46886954	MACS_peak_1672	54.02	yes	no
chr17	47436897	47437228	MACS_peak_1673	63.14	yes	no
chr17	47535696	47536244	MACS_peak_1674	195.06	yes	no
chr17	47595435	47595831	MACS_peak_1675	73.97	yes	no
chr17	47603755	47604084	MACS_peak_1676	60.45	yes	no
chr17	47860757	47861012	MACS_peak_1677	70.35	yes	no
chr17	48272210	48272638	MACS_peak_1678	191.8	yes	no
chr17	48299098	48299608	MACS_peak_1679	83.57	yes	no
chr17	48780736	48781546	MACS_peak_1680	51.94	yes	no
chr17	49014219	49014665	MACS_peak_1681	51.27	yes	no
chr17	49439216	49439603	MACS_peak_1682	119.69	yes	no
chr17	49839100	49839648	MACS_peak_1683	52.25	yes	no
chr17	50020319	50020775	MACS_peak_1684	79.17	yes	no
chr17	50031975	50032692	MACS_peak_1685	94.52	yes	no
chr17	50528550	50528842	MACS_peak_1687	95.79	yes	no
chr17	50987753	50987965	MACS_peak_1688	98.34	yes	no
chr17	51258223	51258661	MACS_peak_1689	58.9	yes	no
chr17	51259116	51259326	MACS_peak_1690	58.96	yes	no
chr17	51408432	51408798	MACS_peak_1691	52.32	yes	no
chr17	53462633	53462964	MACS_peak_1692	60.45	yes	no
chr17	53573239	53573683	MACS_peak_1693	77.18	yes	no
chr17	53596451	53596948	MACS_peak_1694	91.14	yes	no
chr17	56687983	56688469	MACS_peak_1695	76.22	yes	no
chr17	56826587	56827133	MACS_peak_1697	53.1	yes	no
chr17	58643807	58644520	MACS_peak_1699	57.66	yes	no
chr17	59879168	59879414	MACS_peak_1700	85.24	yes	no
chr17	62468913	62469206	MACS_peak_1701	60.45	yes	no
chr17	63221474	63221935	MACS_peak_1703	58.99	yes	no
chr17	63970227	63970621	MACS_peak_1704	50.39	yes	no
chr17	64833034	64833286	MACS_peak_1705	79.53	yes	no
chr17	66862362	66862770	MACS_peak_1707	66.55	yes	no
chr17	70456808	70457171	MACS_peak_1709	81.7	yes	no
chr17	70794350	70794718	MACS_peak_1712	60.45	yes	no
chr17	70912936	70913259	MACS_peak_1713	52.32	yes	no
chr17	71662558	71662802	MACS_peak_1714	70.35	yes	no
chr17	71744018	71744563	MACS_peak_1715	52.41	yes	no
chr17	71913306	71913718	MACS_peak_1716	66.82	yes	no
chr17	72120157	72120593	MACS_peak_1717	50.61	yes	no
chr17	72890990	72891233	MACS_peak_1719	79.53	yes	no
chr17	73142450	73143113	MACS_peak_1720	60.12	yes	no
chr17	73225950	73226297	MACS_peak_1721	56.1	yes	no
chr17	74587218	74587512	MACS_peak_1722	56.07	yes	no
chr17	75582640	75583191	MACS_peak_1723	71.62	yes	no
chr17	79350698	79351066	MACS_peak_1724	77.19	yes	no
chr17	80018296	80018668	MACS_peak_1725	56.07	yes	no
chr17	80119579	80120248	MACS_peak_1726	53.01	yes	no
chr17	80802168	80802705	MACS_peak_1727	56.95	yes	no
chr17	80889093	80889494	MACS_peak_1728	101.79	yes	no
chr17	83210610	83210861	MACS_peak_1729	92.05	yes	no
chr17	83279438	83279725	MACS_peak_1730	73.97	yes	no
chr17	83561912	83562563	MACS_peak_1731	85.48	yes	no
chr17	83659031	83659333	MACS_peak_1732	79.53	yes	no
chr17	83782162	83782404	MACS_peak_1733	79.53	yes	no
chr17	83906323	83907156	MACS_peak_1734	99.42	yes	no
chr17	83990514	83990899	MACS_peak_1735	52.32	yes	no
chr17	86313544	86313787	MACS_peak_1739	84.52	yes	no
chr17	86589253	86589698	MACS_peak_1740	51.32	yes	no
chr17	87563270	87563576	MACS_peak_1741	60.45	yes	no
chr17	87620260	87620490	MACS_peak_1742	74.63	yes	no
chr17	88173629	88174024	MACS_peak_1743	67.01	yes	no
chr17	88505298	88505763	MACS_peak_1744	55.45	yes	no
chr17	89173475	89173933	MACS_peak_1745	52.96	yes	no
chr17	91362447	91362725	MACS_peak_1746	60.06	yes	no
chr17	91440096	91440413	MACS_peak_1747	72.59	yes	no
chr17	91466554	91467107	MACS_peak_1748	53.71	yes	no
chr17	93282589	93282900	MACS_peak_1749	60.45	yes	no
chr18	3543458	3543840	MACS_peak_1750	67.55	yes	no
chr18	3633613	3634058	MACS_peak_1751	87.64	yes	no
chr18	3666001	3666473	MACS_peak_1752	109.45	yes	no
chr18	4434633	4435049	MACS_peak_1753	67.08	yes	no
chr18	5319942	5320347	MACS_peak_1754	60.45	yes	no
chr18	5820917	5821310	MACS_peak_1755	64.12	yes	no
chr18	5914761	5915124	MACS_peak_1756	100.43	yes	no
chr18	9848269	9848916	MACS_peak_1757	64.78	yes	no
chr18	10985034	10985363	MACS_peak_1758	72.59	yes	no
chr18	11546006	11546448	MACS_peak_1759	50.23	yes	no
chr18	12283513	12283792	MACS_peak_1760	63.23	yes	no
chr18	13848496	13849142	MACS_peak_1761	141.13	yes	no
chr18	14414774	14415168	MACS_peak_1762	56.07	yes	no
chr18	14598266	14598588	MACS_peak_1763	52.32	yes	no
chr18	15254791	15255187	MACS_peak_1764	56.07	yes	no
chr18	15345471	15345890	MACS_peak_1765	72.76	yes	no
chr18	16273498	16273910	MACS_peak_1766	104.9	yes	no
chr18	16675103	16675625	MACS_peak_1767	82.39	yes	no
chr18	17680622	17680959	MACS_peak_1768	105.65	yes	no
chr18	20749672	20750088	MACS_peak_1769	62.62	yes	no
chr18	20790181	20790797	MACS_peak_1770	83.23	yes	no
chr18	21677031	21677316	MACS_peak_1771	63.23	yes	no
chr18	24070986	24071424	MACS_peak_1773	138.01	yes	no
chr18	24163840	24164064	MACS_peak_1775	59.45	yes	no
chr18	24197099	24197592	MACS_peak_1776	81.79	yes	no
chr18	24789358	24789822	MACS_peak_1777	50.3	yes	no
chr18	24864873	24865513	MACS_peak_1778	54.54	yes	no
chr18	25121188	25121772	MACS_peak_1779	56.19	yes	no
chr18	30638505	30639299	MACS_peak_1780	65.3	yes	no
chr18	32482629	32483123	MACS_peak_1781	53.55	yes	no
chr18	32891868	32892425	MACS_peak_1783	52.41	yes	no
chr18	33162393	33162655	MACS_peak_1784	102.81	yes	no
chr18	33949753	33950088	MACS_peak_1785	100.43	yes	no
chr18	34721599	34722115	MACS_peak_1786	128.06	yes	no
chr18	34739863	34740128	MACS_peak_1787	63.23	yes	no
chr18	34887686	34888317	MACS_peak_1788	66.37	yes	no
chr18	35094510	35094873	MACS_peak_1789	73.97	yes	no
chr18	35361417	35361913	MACS_peak_1790	55.05	yes	no
chr18	35814845	35815486	MACS_peak_1791	244.02	yes	no
chr18	35828383	35829035	MACS_peak_1792	84.49	yes	no
chr18	37081652	37081931	MACS_peak_1794	67.55	yes	no
chr18	37925709	37926272	MACS_peak_1795	64.87	yes	no
chr18	38203593	38203963	MACS_peak_1796	59.45	yes	no
chr18	38338100	38338339	MACS_peak_1797	70.35	yes	no
chr18	39063802	39064237	MACS_peak_1798	51.88	yes	no
chr18	39298827	39299332	MACS_peak_1799	87.85	yes	no
chr18	39364996	39365232	MACS_peak_1800	74.63	yes	no
chr18	39909111	39909462	MACS_peak_1801	72.59	yes	no
chr18	43231296	43231793	MACS_peak_1802	56.36	yes	no
chr18	44475850	44476388	MACS_peak_1804	114.82	yes	no
chr18	44521552	44521863	MACS_peak_1805	73.63	yes	no
chr18	44585088	44585579	MACS_peak_1806	142.03	yes	no
chr18	45041204	45041686	MACS_peak_1807	75.18	yes	no
chr18	46531987	46532376	MACS_peak_1808	90.05	yes	no
chr18	47132990	47133345	MACS_peak_1809	73.63	yes	no
chr18	47154446	47155162	MACS_peak_1810	60.54	yes	no
chr18	50028037	50028547	MACS_peak_1812	126.54	yes	no
chr18	53146091	53146444	MACS_peak_1813	53.33	yes	no
chr18	53415882	53416197	MACS_peak_1814	63.23	yes	no
chr18	54902353	54902876	MACS_peak_1816	76.2	yes	no
chr18	55106800	55107620	MACS_peak_1817	202.87	yes	no
chr18	55133805	55134350	MACS_peak_1818	64.97	yes	no
chr18	55309907	55310126	MACS_peak_1819	111.4	yes	no
chr18	55379390	55379773	MACS_peak_1820	63.23	yes	no
chr18	56321557	56321943	MACS_peak_1821	119.69	yes	no
chr18	56670079	56670544	MACS_peak_1822	50.25	yes	no
chr18	56678477	56678989	MACS_peak_1823	94.88	yes	no
chr18	57679682	57680071	MACS_peak_1824	52.32	yes	no
chr18	57836868	57837265	MACS_peak_1825	67.55	yes	no
chr18	58442134	58442859	MACS_peak_1826	99.31	yes	no
chr18	60502269	60502924	MACS_peak_1827	76.94	yes	no
chr18	60656012	60656383	MACS_peak_1828	52.32	yes	no
chr18	60716940	60717222	MACS_peak_1829	59.45	yes	no
chr18	60843502	60843710	MACS_peak_1830	91.97	yes	no
chr18	60937700	60938270	MACS_peak_1831	97.3	yes	no
chr18	61277916	61278245	MACS_peak_1832	52.29	yes	no
chr18	61416199	61416750	MACS_peak_1833	100.98	yes	no
chr18	61677247	61677573	MACS_peak_1834	63.14	yes	no
chr18	61758911	61759328	MACS_peak_1835	87.02	yes	no
chr18	61960562	61960887	MACS_peak_1836	60.45	yes	no
chr18	62072861	62073169	MACS_peak_1837	65.68	yes	no
chr18	62703986	62704737	MACS_peak_1839	61.12	yes	no
chr18	62731973	62732404	MACS_peak_1840	119.38	yes	no
chr18	62947675	62948050	MACS_peak_1841	153.98	yes	no
chr18	64211452	64211785	MACS_peak_1842	56.07	yes	no
chr18	64334838	64335166	MACS_peak_1843	63.14	yes	no
chr18	66984337	66984713	MACS_peak_1845	56.1	yes	no
chr18	67335734	67336013	MACS_peak_1846	63.23	yes	no
chr18	67374685	67374941	MACS_peak_1847	100.43	yes	no
chr18	68230184	68230490	MACS_peak_1849	85.24	yes	no
chr18	68562518	68562972	MACS_peak_1850	77.58	yes	no
chr18	68569273	68569728	MACS_peak_1851	64.17	yes	no
chr18	70198658	70198973	MACS_peak_1852	60.45	yes	no
chr18	74501911	74502282	MACS_peak_1854	59.45	yes	no
chr18	75075473	75075973	MACS_peak_1855	54.82	yes	no
chr18	75262151	75262632	MACS_peak_1856	161.85	yes	no
chr18	75314805	75315138	MACS_peak_1857	87.89	yes	no
chr18	75330863	75331261	MACS_peak_1858	91.7	yes	no
chr18	76200456	76200928	MACS_peak_1860	117.16	yes	no
chr18	76963837	76964459	MACS_peak_1861	88.1	yes	no
chr18	77732253	77733107	MACS_peak_1862	58.31	yes	no
chr18	77806464	77806839	MACS_peak_1863	73.63	yes	no
chr18	78212345	78213181	MACS_peak_1864	53.75	yes	no
chr18	78689572	78689917	MACS_peak_1865	79.53	yes	no
chr18	78873378	78873752	MACS_peak_1866	60.45	yes	no
chr18	79377541	79377991	MACS_peak_1867	53.17	yes	no
chr18	79829884	79830506	MACS_peak_1868	50.04	yes	no
chr18	81053498	81053977	MACS_peak_1871	58.12	yes	no
chr18	82127249	82127846	MACS_peak_1873	127.57	yes	no
chr18	82489045	82489888	MACS_peak_1874	79.1	yes	no
chr18	82836815	82837802	MACS_peak_1875	101.33	yes	no
chr18	82909620	82910202	MACS_peak_1876	101.55	yes	no
chr18	88924522	88924976	MACS_peak_1877	121.98	yes	no
chr18	89176643	89177081	MACS_peak_1878	51.04	yes	no
chr19	3831938	3832229	MACS_peak_1879	81.7	yes	no
chr19	5267024	5267361	MACS_peak_1880	56.07	yes	no
chr19	5510305	5510702	MACS_peak_1881	87.89	yes	no
chr19	5665499	5665803	MACS_peak_1882	70.35	yes	no
chr19	5781980	5782485	MACS_peak_1883	62.01	yes	no
chr19	5798633	5798995	MACS_peak_1884	61.44	yes	no
chr19	5844190	5844568	MACS_peak_1885	65.67	yes	no
chr19	6300520	6300943	MACS_peak_1886	75.83	yes	no
chr19	6349353	6349713	MACS_peak_1887	56.07	yes	no
chr19	6448598	6449321	MACS_peak_1888	159.28	yes	no
chr19	6467593	6467960	MACS_peak_1889	84.52	yes	no
chr19	6976048	6976497	MACS_peak_1890	53.24	yes	no
chr19	7637424	7637853	MACS_peak_1891	72.98	yes	no
chr19	8518734	8519000	MACS_peak_1892	56.1	yes	no
chr19	8602813	8603156	MACS_peak_1893	88.75	yes	no
chr19	8664832	8665196	MACS_peak_1894	59.45	yes	no
chr19	8781159	8781450	MACS_peak_1895	67.55	yes	no
chr19	9050202	9050732	MACS_peak_1896	71.93	yes	no
chr19	9987136	9987772	MACS_peak_1897	53.17	yes	no
chr19	10060669	10061246	MACS_peak_1899	51.1	yes	no
chr19	10272704	10273097	MACS_peak_1900	53.1	yes	no
chr19	10577153	10577550	MACS_peak_1902	53.33	yes	no
chr19	12010239	12010830	MACS_peak_1904	52.97	yes	no
chr19	14569012	14569257	MACS_peak_1906	111.85	yes	no
chr19	16292317	16292545	MACS_peak_1908	63.14	yes	no
chr19	16992191	16992592	MACS_peak_1909	52.32	yes	no
chr19	20925960	20926198	MACS_peak_1911	85.24	yes	no
chr19	22721620	22721945	MACS_peak_1912	74.63	yes	no
chr19	24794424	24794737	MACS_peak_1914	77.44	yes	no
chr19	25095219	25095536	MACS_peak_1915	56.07	yes	no
chr19	26612779	26613363	MACS_peak_1916	65.44	yes	no
chr19	28095770	28096224	MACS_peak_1918	56.21	yes	no
chr19	28946841	28947156	MACS_peak_1919	81.7	yes	no
chr19	29064421	29064829	MACS_peak_1920	52.32	yes	no
chr19	29135197	29135707	MACS_peak_1921	72.92	yes	no
chr19	29335085	29335334	MACS_peak_1922	74.63	yes	no
chr19	30942363	30942711	MACS_peak_1923	74.63	yes	no
chr19	32638626	32638871	MACS_peak_1925	60.06	yes	no
chr19	34656345	34657250	MACS_peak_1926	119.65	yes	no
chr19	34844813	34845136	MACS_peak_1927	84.52	yes	no
chr19	36273127	36273855	MACS_peak_1928	87.82	yes	no
chr19	36319723	36320123	MACS_peak_1929	77.19	yes	no
chr19	36364820	36365272	MACS_peak_1930	50.94	yes	no
chr19	36395591	36396014	MACS_peak_1931	94.27	yes	no
chr19	36931733	36932472	MACS_peak_1932	108.9	yes	no
chr19	36936323	36936712	MACS_peak_1933	55.9	yes	no
chr19	37141649	37141958	MACS_peak_1934	93.46	yes	no
chr19	37493949	37494376	MACS_peak_1935	51.83	yes	no
chr19	37521356	37521786	MACS_peak_1936	75.12	yes	no
chr19	37561551	37561917	MACS_peak_1937	52.32	yes	no
chr19	37702250	37702632	MACS_peak_1938	56.1	yes	no
chr19	37715907	37716449	MACS_peak_1939	56.57	yes	no
chr19	37858245	37858895	MACS_peak_1940	54.01	yes	no
chr19	37909933	37910362	MACS_peak_1941	96.26	yes	no
chr19	38053835	38054618	MACS_peak_1942	109.73	yes	no
chr19	38077432	38077714	MACS_peak_1943	79.53	yes	no
chr19	38687065	38687387	MACS_peak_1944	65.68	yes	no
chr19	40489038	40489860	MACS_peak_1945	76.62	yes	no
chr19	40536520	40537118	MACS_peak_1946	88.85	yes	no
chr19	40637028	40637471	MACS_peak_1947	73.83	yes	no
chr19	40813214	40813765	MACS_peak_1948	85.52	yes	no
chr19	42202204	42202740	MACS_peak_1950	74.37	yes	no
chr19	42409142	42409528	MACS_peak_1951	56.1	yes	no
chr19	42919831	42920238	MACS_peak_1952	56.07	yes	no
chr19	42934159	42934443	MACS_peak_1953	59.45	yes	no
chr19	43993931	43994389	MACS_peak_1955	73.01	yes	no
chr19	44071250	44071587	MACS_peak_1956	79.53	yes	no
chr19	45110475	45110753	MACS_peak_1958	63.23	yes	no
chr19	45297574	45297948	MACS_peak_1959	50.63	yes	no
chr19	45537848	45538110	MACS_peak_1961	77.44	yes	no
chr19	45626818	45627399	MACS_peak_1963	81.18	yes	no
chr19	46037100	46037472	MACS_peak_1964	112.17	yes	no
chr19	46341369	46341691	MACS_peak_1965	69.97	yes	no
chr19	46553657	46553933	MACS_peak_1967	85.24	yes	no
chr19	46609536	46609862	MACS_peak_1968	63.23	yes	no
chr19	46849342	46849728	MACS_peak_1970	63.14	yes	no
chr19	46864768	46865372	MACS_peak_1971	137.53	yes	no
chr19	46905372	46905784	MACS_peak_1972	59.29	yes	no
chr19	47431486	47431947	MACS_peak_1974	76.11	yes	no
chr19	48140744	48141186	MACS_peak_1975	51.67	yes	no
chr19	49445773	49446204	MACS_peak_1976	59.03	yes	no
chr19	52428663	52429098	MACS_peak_1977	135.37	yes	no
chr19	53815958	53816218	MACS_peak_1978	67.55	yes	no
chr19	53890710	53891126	MACS_peak_1979	55.66	yes	no
chr19	54730328	54730659	MACS_peak_1981	56.07	yes	no
chr19	55607304	55608061	MACS_peak_1982	56.1	yes	no
chr19	55732756	55733078	MACS_peak_1983	59.45	yes	no
chr19	55804100	55804338	MACS_peak_1984	80.69	yes	no
chr19	56189123	56189615	MACS_peak_1985	187.13	yes	no
chr19	56970404	56970797	MACS_peak_1986	60.45	yes	no
chr19	57197491	57197776	MACS_peak_1988	59.45	yes	no
chr19	57293710	57294114	MACS_peak_1989	84.52	yes	no
chr19	58855728	58856076	MACS_peak_1990	60.06	yes	no
chr19	59182831	59183147	MACS_peak_1991	98.76	yes	no
chr19	59352775	59353289	MACS_peak_1992	110.15	yes	no
chr19	59466977	59467404	MACS_peak_1993	70.53	yes	no
chr19	60192847	60193160	MACS_peak_1994	81.7	yes	no
chr19	61078491	61079026	MACS_peak_1996	251.05	yes	no
chr19	61085249	61085655	MACS_peak_1997	53.1	yes	no
chr2	3102396	3102850	MACS_peak_1999	64.25	yes	no
chr2	4055551	4055897	MACS_peak_2000	63.23	yes	no
chr2	4175235	4175761	MACS_peak_2001	91.81	yes	no
chr2	4232788	4233576	MACS_peak_2002	52.28	yes	no
chr2	4368514	4368825	MACS_peak_2003	105.65	yes	no
chr2	4433160	4433552	MACS_peak_2004	108.75	yes	no
chr2	4561204	4561695	MACS_peak_2005	167.02	yes	no
chr2	4907890	4908220	MACS_peak_2006	66.55	yes	no
chr2	4985084	4985415	MACS_peak_2007	60.45	yes	no
chr2	5624392	5624684	MACS_peak_2008	91.97	yes	no
chr2	6285542	6286377	MACS_peak_2009	92.39	yes	no
chr2	6569295	6569689	MACS_peak_2010	101.79	yes	no
chr2	9433505	9433922	MACS_peak_2011	52.57	yes	no
chr2	9905988	9906420	MACS_peak_2012	125.68	yes	no
chr2	12372818	12373217	MACS_peak_2014	71	yes	no
chr2	13297677	13298066	MACS_peak_2015	67.55	yes	no
chr2	13391112	13391592	MACS_peak_2016	128.76	yes	no
chr2	13499154	13499595	MACS_peak_2017	51.54	yes	no
chr2	15094117	15094827	MACS_peak_2018	50.08	yes	no
chr2	15895036	15895476	MACS_peak_2019	51.6	yes	no
chr2	18739853	18740166	MACS_peak_2020	53.33	yes	no
chr2	19011483	19011887	MACS_peak_2021	254.99	yes	no
chr2	19608848	19609078	MACS_peak_2022	92.05	yes	no
chr2	20117443	20118000	MACS_peak_2023	51.8	yes	no
chr2	20563180	20563479	MACS_peak_2025	119.32	yes	no
chr2	20925009	20925434	MACS_peak_2026	109.89	yes	no
chr2	21522733	21523079	MACS_peak_2027	79.53	yes	no
chr2	21535161	21535614	MACS_peak_2028	50.89	yes	no
chr2	22628159	22628596	MACS_peak_2030	74.91	yes	no
chr2	24511956	24512226	MACS_peak_2031	50.39	yes	no
chr2	24923755	24924041	MACS_peak_2032	67.55	yes	no
chr2	25110897	25111506	MACS_peak_2033	78.36	yes	no
chr2	25400853	25401285	MACS_peak_2034	68.46	yes	no
chr2	25797634	25797982	MACS_peak_2035	98.62	yes	no
chr2	26801716	26802041	MACS_peak_2036	63.23	yes	no
chr2	27247951	27248309	MACS_peak_2037	63.14	yes	no
chr2	27324093	27324892	MACS_peak_2038	63.98	yes	no
chr2	27505589	27506198	MACS_peak_2039	83.68	yes	no
chr2	27556311	27556848	MACS_peak_2040	56.98	yes	no
chr2	27640914	27641377	MACS_peak_2041	55.8	yes	no
chr2	27729983	27730271	MACS_peak_2043	67.55	yes	no
chr2	28004026	28004292	MACS_peak_2044	56.1	yes	no
chr2	28061900	28062360	MACS_peak_2045	50.51	yes	no
chr2	28597912	28598503	MACS_peak_2046	188.39	yes	no
chr2	28602132	28602596	MACS_peak_2047	121.18	yes	no
chr2	29189634	29189914	MACS_peak_2048	53.1	yes	no
chr2	29568017	29568716	MACS_peak_2049	105.05	yes	no
chr2	29944722	29945026	MACS_peak_2050	66.55	yes	no
chr2	30571414	30571628	MACS_peak_2051	81.7	yes	no
chr2	30772069	30772450	MACS_peak_2053	63.14	yes	no
chr2	30827291	30827698	MACS_peak_2054	65.67	yes	no
chr2	31469087	31469338	MACS_peak_2055	70.35	yes	no
chr2	31660662	31660888	MACS_peak_2056	98.76	yes	no
chr2	31847936	31848477	MACS_peak_2057	108.04	yes	no
chr2	32047275	32047831	MACS_peak_2058	51.85	yes	no
chr2	33041607	33041963	MACS_peak_2061	81.7	yes	no
chr2	33886276	33887024	MACS_peak_2063	102.03	yes	no
chr2	35336342	35337067	MACS_peak_2065	55.15	yes	no
chr2	35486867	35487616	MACS_peak_2066	78.33	yes	no
chr2	35831415	35831989	MACS_peak_2067	79.85	yes	no
chr2	37663115	37663388	MACS_peak_2069	67.55	yes	no
chr2	38093959	38094331	MACS_peak_2071	70.35	yes	no
chr2	38530984	38531457	MACS_peak_2072	119.86	yes	no
chr2	38658387	38658682	MACS_peak_2073	167.68	yes	no
chr2	38718549	38719331	MACS_peak_2074	75.55	yes	no
chr2	38950362	38950771	MACS_peak_2075	66.55	yes	no
chr2	38965570	38966020	MACS_peak_2076	57.8	yes	no
chr2	41019685	41020111	MACS_peak_2077	59.36	yes	no
chr2	41893786	41894032	MACS_peak_2078	50.08	yes	no
chr2	42651967	42652672	MACS_peak_2080	83.7	yes	no
chr2	43838841	43839053	MACS_peak_2081	72.59	yes	no
chr2	43922940	43923168	MACS_peak_2082	92.05	yes	no
chr2	44772634	44773020	MACS_peak_2083	67.55	yes	no
chr2	45067113	45067505	MACS_peak_2084	53.1	yes	no
chr2	45171666	45172181	MACS_peak_2085	97.07	yes	no
chr2	45307624	45307927	MACS_peak_2087	52.32	yes	no
chr2	52811679	52812115	MACS_peak_2088	68.37	yes	no
chr2	58035620	58035979	MACS_peak_2090	105.65	yes	no
chr2	59009004	59009321	MACS_peak_2091	56.07	yes	no
chr2	59875022	59875487	MACS_peak_2092	52.54	yes	no
chr2	60163740	60164131	MACS_peak_2093	56.07	yes	no
chr2	60554320	60554859	MACS_peak_2094	80.77	yes	no
chr2	60879242	60879820	MACS_peak_2096	65.87	yes	no
chr2	61078311	61078723	MACS_peak_2098	52.19	yes	no
chr2	61419350	61419952	MACS_peak_2100	71.92	yes	no
chr2	62618900	62619300	MACS_peak_2101	53.33	yes	no
chr2	65374868	65375170	MACS_peak_2102	52.32	yes	no
chr2	66969315	66969705	MACS_peak_2104	53.33	yes	no
chr2	67480703	67481419	MACS_peak_2105	60.54	yes	no
chr2	68239757	68240031	MACS_peak_2106	53.1	yes	no
chr2	68506074	68506473	MACS_peak_2107	56.1	yes	no
chr2	68976393	68977020	MACS_peak_2108	59.38	yes	no
chr2	69563365	69563878	MACS_peak_2109	77.12	yes	no
chr2	69999107	69999573	MACS_peak_2110	117.03	yes	no
chr2	70262001	70262258	MACS_peak_2111	63.23	yes	no
chr2	70446743	70446989	MACS_peak_2112	92.05	yes	no
chr2	70567977	70568540	MACS_peak_2113	50.27	yes	no
chr2	71209197	71209443	MACS_peak_2114	131.55	yes	no
chr2	71461572	71462015	MACS_peak_2115	137.61	yes	no
chr2	71508085	71508571	MACS_peak_2116	57.78	yes	no
chr2	71657112	71657490	MACS_peak_2117	59.45	yes	no
chr2	71693717	71694029	MACS_peak_2118	54.13	yes	no
chr2	71724776	71725737	MACS_peak_2119	61.02	yes	no
chr2	73359953	73360599	MACS_peak_2120	59.55	yes	no
chr2	73703020	73703404	MACS_peak_2121	52.45	yes	no
chr2	73775629	73776153	MACS_peak_2122	93.46	yes	no
chr2	73818646	73819224	MACS_peak_2123	193.7	yes	no
chr2	74199563	74200071	MACS_peak_2124	50.07	yes	no
chr2	74861960	74862383	MACS_peak_2125	135.56	yes	no
chr2	75341302	75341727	MACS_peak_2128	100.22	yes	no
chr2	75470263	75470959	MACS_peak_2129	66.73	yes	no
chr2	75732017	75732288	MACS_peak_2131	91.97	yes	no
chr2	75768255	75768596	MACS_peak_2133	59.45	yes	no
chr2	75791903	75792386	MACS_peak_2134	57.36	yes	no
chr2	76033582	76034149	MACS_peak_2135	163.84	yes	no
chr2	76081915	76082326	MACS_peak_2137	98.06	yes	no
chr2	76541961	76542323	MACS_peak_2138	81.7	yes	no
chr2	77154074	77154487	MACS_peak_2139	55.87	yes	no
chr2	77177433	77177868	MACS_peak_2140	57.56	yes	no
chr2	77205909	77206266	MACS_peak_2141	53.33	yes	no
chr2	79601731	79602247	MACS_peak_2143	67.79	yes	no
chr2	80369350	80369841	MACS_peak_2144	97.47	yes	no
chr2	80692273	80692640	MACS_peak_2145	80.69	yes	no
chr2	83344877	83345195	MACS_peak_2146	65.68	yes	no
chr2	84688438	84688849	MACS_peak_2147	105.04	yes	no
chr2	84735322	84735831	MACS_peak_2148	155.24	yes	no
chr2	84798567	84798895	MACS_peak_2149	60.45	yes	no
chr2	84811795	84812462	MACS_peak_2150	273.84	yes	no
chr2	84938218	84939129	MACS_peak_2151	139.06	yes	no
chr2	85140532	85141298	MACS_peak_2152	347.12	yes	no
chr2	89138517	89138929	MACS_peak_2153	53.21	yes	no
chr2	91056819	91057081	MACS_peak_2155	54.48	yes	no
chr2	91060595	91061245	MACS_peak_2156	62.31	yes	no
chr2	91096194	91097331	MACS_peak_2157	62	yes	no
chr2	91237360	91237973	MACS_peak_2158	52.4	yes	no
chr2	91288442	91288847	MACS_peak_2160	56.07	yes	no
chr2	91831801	91832123	MACS_peak_2161	56.07	yes	no
chr2	91947644	91948620	MACS_peak_2162	127.87	yes	no
chr2	92006998	92007683	MACS_peak_2163	131.1	yes	no
chr2	92055281	92055851	MACS_peak_2164	74.27	yes	no
chr2	92117275	92117661	MACS_peak_2166	63.23	yes	no
chr2	92543562	92544508	MACS_peak_2168	103.18	yes	no
chr2	92649034	92649433	MACS_peak_2169	63.23	yes	no
chr2	92679014	92679589	MACS_peak_2170	54	yes	no
chr2	93112216	93113130	MACS_peak_2171	111.86	yes	no
chr2	93483845	93484239	MACS_peak_2173	63.14	yes	no
chr2	93561300	93561784	MACS_peak_2174	51.42	yes	no
chr2	93841260	93841716	MACS_peak_2175	56.07	yes	no
chr2	94253505	94253835	MACS_peak_2176	58.96	yes	no
chr2	97331896	97332713	MACS_peak_2177	162.89	yes	no
chr2	102005395	102006091	MACS_peak_2180	107.46	yes	no
chr2	102420250	102420744	MACS_peak_2182	57.26	yes	no
chr2	102710396	102710798	MACS_peak_2183	53.33	yes	no
chr2	102745154	102745574	MACS_peak_2184	86.65	yes	no
chr2	102914203	102914539	MACS_peak_2185	65.68	yes	no
chr2	103302538	103303234	MACS_peak_2186	78.03	yes	no
chr2	103597271	103597709	MACS_peak_2187	71	yes	no
chr2	104184296	104184935	MACS_peak_2189	119.67	yes	no
chr2	104843001	104843270	MACS_peak_2190	72.59	yes	no
chr2	105522137	105522387	MACS_peak_2192	70.35	yes	no
chr2	107231689	107232159	MACS_peak_2193	97.11	yes	no
chr2	112676710	112677139	MACS_peak_2194	112.92	yes	no
chr2	112699883	112700561	MACS_peak_2195	51.51	yes	no
chr2	114545710	114546010	MACS_peak_2196	60.45	yes	no
chr2	116998822	116999474	MACS_peak_2197	157.27	yes	no
chr2	117131403	117131677	MACS_peak_2198	130.86	yes	no
chr2	118066312	118066903	MACS_peak_2199	61.13	yes	no
chr2	118887804	118888244	MACS_peak_2200	72.06	yes	no
chr2	119320323	119321135	MACS_peak_2201	81.92	yes	no
chr2	119808756	119809270	MACS_peak_2202	60.25	yes	no
chr2	120152056	120152534	MACS_peak_2203	51.77	yes	no
chr2	121369245	121369785	MACS_peak_2205	56.72	yes	no
chr2	121587498	121588237	MACS_peak_2206	58.83	yes	no
chr2	121594881	121595304	MACS_peak_2207	65.79	yes	no
chr2	121956515	121956964	MACS_peak_2208	53.52	yes	no
chr2	122138015	122138499	MACS_peak_2209	70.02	yes	no
chr2	125317982	125318914	MACS_peak_2210	61.46	yes	no
chr2	125515564	125515980	MACS_peak_2211	51.91	yes	no
chr2	125516589	125516983	MACS_peak_2212	52.45	yes	no
chr2	126796573	126796926	MACS_peak_2213	53.33	yes	no
chr2	127328445	127328815	MACS_peak_2214	123.09	yes	no
chr2	127451578	127452059	MACS_peak_2215	102.12	yes	no
chr2	127682855	127683396	MACS_peak_2216	54.39	yes	no
chr2	127834203	127834528	MACS_peak_2217	56.07	yes	no
chr2	128294984	128295518	MACS_peak_2218	57.18	yes	no
chr2	129226193	129226778	MACS_peak_2219	80.74	yes	no
chr2	129369655	129370018	MACS_peak_2220	77.19	yes	no
chr2	129420951	129421538	MACS_peak_2221	123.38	yes	no
chr2	130635372	130636008	MACS_peak_2222	61.85	yes	no
chr2	131135717	131136156	MACS_peak_2223	124.91	yes	no
chr2	131152315	131152730	MACS_peak_2224	118.33	yes	no
chr2	131172097	131172612	MACS_peak_2225	76.36	yes	no
chr2	131233657	131234151	MACS_peak_2226	50.27	yes	no
chr2	131795708	131796002	MACS_peak_2227	56.07	yes	no
chr2	131849612	131849842	MACS_peak_2228	104.81	yes	no
chr2	132017713	132018260	MACS_peak_2229	50.37	yes	no
chr2	132644280	132644831	MACS_peak_2231	53.82	yes	no
chr2	133138911	133139384	MACS_peak_2233	59.68	yes	no
chr2	135061058	135061514	MACS_peak_2235	62.75	yes	no
chr2	137097091	137097378	MACS_peak_2236	93.46	yes	no
chr2	137286170	137286446	MACS_peak_2237	72.59	yes	no
chr2	137514046	137514486	MACS_peak_2238	51.6	yes	no
chr2	137872446	137872862	MACS_peak_2239	62.62	yes	no
chr2	138503236	138503448	MACS_peak_2240	98.34	yes	no
chr2	139877896	139878147	MACS_peak_2241	79.53	yes	no
chr2	140097113	140097505	MACS_peak_2242	60.06	yes	no
chr2	141013902	141014243	MACS_peak_2243	67.55	yes	no
chr2	145675456	145675876	MACS_peak_2246	56.4	yes	no
chr2	145884081	145884389	MACS_peak_2247	80.69	yes	no
chr2	146098904	146099433	MACS_peak_2248	60.22	yes	no
chr2	146357230	146357517	MACS_peak_2250	67.55	yes	no
chr2	146584230	146584630	MACS_peak_2251	63.23	yes	no
chr2	147823098	147823783	MACS_peak_2252	63.83	yes	no
chr2	151037871	151038250	MACS_peak_2254	52.32	yes	no
chr2	151524284	151524828	MACS_peak_2255	64.86	yes	no
chr2	152155231	152155794	MACS_peak_2257	55.34	yes	no
chr2	152219172	152219629	MACS_peak_2258	50.67	yes	no
chr2	152309831	152310092	MACS_peak_2259	63.23	yes	no
chr2	152347145	152347610	MACS_peak_2260	72.41	yes	no
chr2	152359695	152360044	MACS_peak_2261	63.14	yes	no
chr2	152386719	152387130	MACS_peak_2262	50.94	yes	no
chr2	152769761	152770060	MACS_peak_2263	50.63	yes	no
chr2	152817569	152817993	MACS_peak_2265	51.39	yes	no
chr2	153194020	153194657	MACS_peak_2266	54.71	yes	no
chr2	153203356	153203824	MACS_peak_2267	55.25	yes	no
chr2	153240804	153241102	MACS_peak_2268	85.24	yes	no
chr2	153610941	153611361	MACS_peak_2270	86.65	yes	no
chr2	153823739	153824065	MACS_peak_2271	50.39	yes	no
chr2	154568914	154569367	MACS_peak_2272	63.12	yes	no
chr2	155753114	155753453	MACS_peak_2273	53.1	yes	no
chr2	156271375	156271801	MACS_peak_2274	54.89	yes	no
chr2	157671298	157671521	MACS_peak_2275	70.17	yes	no
chr2	158136211	158136536	MACS_peak_2276	56.07	yes	no
chr2	158284102	158284505	MACS_peak_2278	63.14	yes	no
chr2	158306814	158307204	MACS_peak_2279	74.63	yes	no
chr2	158606657	158607237	MACS_peak_2282	129.93	yes	no
chr2	158722898	158723296	MACS_peak_2283	50.39	yes	no
chr2	160159544	160159987	MACS_peak_2284	60.74	yes	no
chr2	160640761	160641168	MACS_peak_2286	65.67	yes	no
chr2	160741556	160741934	MACS_peak_2287	123.84	yes	no
chr2	160771864	160772255	MACS_peak_2288	59.45	yes	no
chr2	162836293	162836728	MACS_peak_2290	115.17	yes	no
chr2	164332618	164332874	MACS_peak_2291	92.05	yes	no
chr2	164948220	164948503	MACS_peak_2292	74.63	yes	no
chr2	165129116	165129525	MACS_peak_2293	52.32	yes	no
chr2	165242377	165243082	MACS_peak_2295	109.95	yes	no
chr2	165329662	165330252	MACS_peak_2296	65	yes	no
chr2	165944921	165945253	MACS_peak_2298	70.35	yes	no
chr2	166012191	166012596	MACS_peak_2300	74.37	yes	no
chr2	166042547	166042882	MACS_peak_2301	65.68	yes	no
chr2	166069464	166069967	MACS_peak_2302	52.98	yes	no
chr2	166551020	166551349	MACS_peak_2303	53.1	yes	no
chr2	166605432	166606324	MACS_peak_2304	92.03	yes	no
chr2	166683942	166684498	MACS_peak_2305	137.57	yes	no
chr2	167141542	167142255	MACS_peak_2306	108.93	yes	no
chr2	167374739	167375143	MACS_peak_2308	87.89	yes	no
chr2	167447624	167448094	MACS_peak_2309	76.02	yes	no
chr2	167801083	167801812	MACS_peak_2310	91.1	yes	no
chr2	167841789	167842555	MACS_peak_2311	82.83	yes	no
chr2	167866830	167867332	MACS_peak_2312	65.63	yes	no
chr2	168002781	168003414	MACS_peak_2313	54.93	yes	no
chr2	168050110	168050644	MACS_peak_2314	71.88	yes	no
chr2	168089181	168089758	MACS_peak_2315	69.65	yes	no
chr2	168254750	168255151	MACS_peak_2316	103.57	yes	no
chr2	168343023	168343695	MACS_peak_2317	51.17	yes	no
chr2	168633341	168633872	MACS_peak_2318	84.03	yes	no
chr2	169783305	169783640	MACS_peak_2319	80.93	yes	no
chr2	169979061	169979521	MACS_peak_2320	57.18	yes	no
chr2	170099514	170099916	MACS_peak_2321	115.81	yes	no
chr2	170136930	170137299	MACS_peak_2322	84.52	yes	no
chr2	171949301	171949803	MACS_peak_2325	163.04	yes	no
chr2	171979608	171979925	MACS_peak_2326	86.49	yes	no
chr2	172260001	172260654	MACS_peak_2327	102.37	yes	no
chr2	172298227	172298518	MACS_peak_2328	59.45	yes	no
chr2	172412467	172412871	MACS_peak_2330	70.35	yes	no
chr2	172945289	172945597	MACS_peak_2331	56.07	yes	no
chr2	173586515	173586896	MACS_peak_2333	79.17	yes	no
chr2	174453695	174454050	MACS_peak_2334	80.69	yes	no
chr2	174615869	174616259	MACS_peak_2335	52.32	yes	no
chr2	178614757	178615160	MACS_peak_2336	63.14	yes	no
chr2	179170063	179170609	MACS_peak_2337	125.86	yes	no
[truncated: 1,486 more rows]

## Sheet: TAL1_onlyinLmo2KO
Chrom	Start	End	Peak	RPKM_LMO2ChIP	TAL1_WT	TAL1_LMO2KO
chr1	4003365	4003555	MACS_peak_1	58.48	no	yes
chr1	4857332	4857623	MACS_peak_2	50.22	no	yes
chr1	4914274	4914505	MACS_peak_3	52.98	no	yes
chr1	4942547	4942840	MACS_peak_4	53.31	no	yes
chr1	5488963	5489177	MACS_peak_5	67.49	no	yes
chr1	6946034	6946305	MACS_peak_6	81.19	no	yes
chr1	7344771	7345058	MACS_peak_7	70.74	no	yes
chr1	7398873	7399122	MACS_peak_8	51.15	no	yes
chr1	8146971	8147205	MACS_peak_9	55.56	no	yes
chr1	9627516	9627829	MACS_peak_10	56.34	no	yes
chr1	11387042	11387317	MACS_peak_11	51.6	no	yes
chr1	12424605	12424891	MACS_peak_12	50.64	no	yes
chr1	12572550	12572778	MACS_peak_13	53.3	no	yes
chr1	12578520	12578668	MACS_peak_14	72.11	no	yes
chr1	12759601	12759849	MACS_peak_15	51.24	no	yes
chr1	12879857	12880129	MACS_peak_16	54.9	no	yes
chr1	16330367	16330714	MACS_peak_17	53.7	no	yes
chr1	16920159	16920435	MACS_peak_18	55.8	no	yes
chr1	17072883	17073169	MACS_peak_19	53.91	no	yes
chr1	17727480	17727748	MACS_peak_20	52.23	no	yes
chr1	19619962	19620149	MACS_peak_21	75.64	no	yes
chr1	19772345	19772602	MACS_peak_22	53.26	no	yes
chr1	20558985	20559257	MACS_peak_23	58.96	no	yes
chr1	20699575	20699836	MACS_peak_24	56.16	no	yes
chr1	22267197	22267439	MACS_peak_25	61.87	no	yes
chr1	22423066	22423292	MACS_peak_26	59.73	no	yes
chr1	23792140	23792410	MACS_peak_27	52.05	no	yes
chr1	24104518	24104660	MACS_peak_28	95.24	no	yes
chr1	24612656	24612850	MACS_peak_29	101.35	no	yes
chr1	24663192	24663486	MACS_peak_30	53.23	no	yes
chr1	27983278	27983432	MACS_peak_31	71.73	no	yes
chr1	33924126	33924406	MACS_peak_32	51.16	no	yes
chr1	34403208	34403434	MACS_peak_33	53.52	no	yes
chr1	34826167	34826473	MACS_peak_34	54.27	no	yes
chr1	35687773	35687964	MACS_peak_35	55.56	no	yes
chr1	37291612	37291901	MACS_peak_36	50.39	no	yes
chr1	37603708	37603830	MACS_peak_37	87.94	no	yes
chr1	38024596	38024897	MACS_peak_38	56.45	no	yes
chr1	38671996	38672245	MACS_peak_41	51.15	no	yes
chr1	40379658	40379865	MACS_peak_43	50.64	no	yes
chr1	41145141	41145350	MACS_peak_44	55.44	no	yes
chr1	41917625	41917863	MACS_peak_45	58.45	no	yes
chr1	42231271	42231426	MACS_peak_46	69.97	no	yes
chr1	43499376	43499713	MACS_peak_47	54.52	no	yes
chr1	45368291	45368572	MACS_peak_50	54.34	no	yes
chr1	47576200	47576553	MACS_peak_51	62.44	no	yes
chr1	51220942	51221182	MACS_peak_52	53.45	no	yes
chr1	52108027	52108325	MACS_peak_53	65.18	no	yes
chr1	52511779	52512050	MACS_peak_54	51.96	no	yes
chr1	52667911	52668202	MACS_peak_55	53	no	yes
chr1	54455166	54455449	MACS_peak_56	53.79	no	yes
chr1	56835395	56835652	MACS_peak_57	56.54	no	yes
chr1	58628693	58628917	MACS_peak_58	59.95	no	yes
chr1	58774179	58774452	MACS_peak_59	50.3	no	yes
chr1	58937678	58937988	MACS_peak_60	51.93	no	yes
chr1	59054795	59055014	MACS_peak_61	67.81	no	yes
chr1	59432080	59432408	MACS_peak_62	58.75	no	yes
chr1	59487849	59488115	MACS_peak_63	53.08	no	yes
chr1	62165492	62165766	MACS_peak_64	54.96	no	yes
chr1	63200169	63200321	MACS_peak_65	75.64	no	yes
chr1	63686688	63686932	MACS_peak_66	54.53	no	yes
chr1	69490737	69490981	MACS_peak_68	54.53	no	yes
chr1	70042505	70042810	MACS_peak_69	52.33	no	yes
chr1	71936878	71937095	MACS_peak_70	60.75	no	yes
chr1	74409099	74409384	MACS_peak_71	51.16	no	yes
chr1	74529515	74529806	MACS_peak_72	62.58	no	yes
chr1	75503714	75504138	MACS_peak_75	50.11	no	yes
chr1	77289870	77290169	MACS_peak_76	56.61	no	yes
chr1	78893493	78893747	MACS_peak_77	50.66	no	yes
chr1	80384371	80384604	MACS_peak_78	56.81	no	yes
chr1	83282760	83283036	MACS_peak_79	68.82	no	yes
chr1	83382594	83382802	MACS_peak_80	52.97	no	yes
chr1	84609866	84610151	MACS_peak_81	50.73	no	yes
chr1	86647612	86647858	MACS_peak_83	51.44	no	yes
chr1	88088424	88088732	MACS_peak_84	56.85	no	yes
chr1	89548792	89549031	MACS_peak_85	56.09	no	yes
chr1	89652756	89653131	MACS_peak_86	60.38	no	yes
chr1	89940272	89940651	MACS_peak_87	59.65	no	yes
chr1	90132747	90133081	MACS_peak_88	51.82	no	yes
chr1	90504308	90504838	MACS_peak_89	80.87	no	yes
chr1	90828080	90828332	MACS_peak_90	57.03	no	yes
chr1	90949552	90949860	MACS_peak_91	65.26	no	yes
chr1	92400730	92400964	MACS_peak_92	50.09	no	yes
chr1	92848649	92848831	MACS_peak_93	54.16	no	yes
chr1	92884405	92884738	MACS_peak_94	52.07	no	yes
chr1	92900428	92900663	MACS_peak_95	56.57	no	yes
chr1	93438064	93438347	MACS_peak_96	56.47	no	yes
chr1	96765155	96765410	MACS_peak_97	50.57	no	yes
chr1	98535565	98535799	MACS_peak_99	52.67	no	yes
chr1	102936089	102936217	MACS_peak_100	117.78	no	yes
chr1	104494975	104495242	MACS_peak_101	55.6	no	yes
chr1	104714264	104714492	MACS_peak_102	59.51	no	yes
chr1	105990005	105990218	MACS_peak_103	50.06	no	yes
chr1	106887473	106887764	MACS_peak_104	50.58	no	yes
chr1	110429308	110429534	MACS_peak_106	73.21	no	yes
chr1	112966983	112967123	MACS_peak_107	115.18	no	yes
chr1	113883709	113884015	MACS_peak_108	60.59	no	yes
chr1	114036701	114036943	MACS_peak_109	66.44	no	yes
chr1	114119890	114120063	MACS_peak_110	75.64	no	yes
chr1	116017255	116017454	MACS_peak_111	61.8	no	yes
chr1	116044082	116044334	MACS_peak_112	53.74	no	yes
chr1	116195829	116196023	MACS_peak_113	55.56	no	yes
chr1	118538315	118538522	MACS_peak_114	53.72	no	yes
chr1	118820698	118821002	MACS_peak_115	52.76	no	yes
chr1	119228224	119228396	MACS_peak_116	51.92	no	yes
chr1	120208989	120209185	MACS_peak_117	50.64	no	yes
chr1	121527073	121527329	MACS_peak_118	53.35	no	yes
chr1	122342671	122342940	MACS_peak_119	57.91	no	yes
chr1	123039445	123039661	MACS_peak_120	54.63	no	yes
chr1	123640001	123640289	MACS_peak_121	62.32	no	yes
chr1	124913345	124913534	MACS_peak_122	50.64	no	yes
chr1	126684127	126684276	MACS_peak_123	62.52	no	yes
chr1	126946155	126946401	MACS_peak_124	57.63	no	yes
chr1	128036320	128036675	MACS_peak_125	64.07	no	yes
chr1	128817425	128817692	MACS_peak_126	55.6	no	yes
chr1	130664434	130664642	MACS_peak_127	61.8	no	yes
chr1	131093795	131094006	MACS_peak_128	62.11	no	yes
chr1	131344093	131344348	MACS_peak_130	54.27	no	yes
chr1	131878013	131878298	MACS_peak_131	50.73	no	yes
chr1	133333131	133333418	MACS_peak_134	53.39	no	yes
chr1	133805021	133805218	MACS_peak_135	50.64	no	yes
chr1	134231058	134231293	MACS_peak_137	52.56	no	yes
chr1	134406302	134406621	MACS_peak_138	64.12	no	yes
chr1	135227531	135227812	MACS_peak_141	56.67	no	yes
chr1	136234075	136234242	MACS_peak_143	50.23	no	yes
chr1	136284728	136285011	MACS_peak_144	50.9	no	yes
chr1	136973710	136973933	MACS_peak_145	55.25	no	yes
chr1	136978172	136978413	MACS_peak_146	54.84	no	yes
chr1	137013567	137013847	MACS_peak_147	51.16	no	yes
chr1	140377636	140377881	MACS_peak_148	51.54	no	yes
chr1	140571787	140572051	MACS_peak_149	52.6	no	yes
chr1	141455673	141455881	MACS_peak_150	61.8	no	yes
chr1	142165491	142165746	MACS_peak_151	56.74	no	yes
chr1	144638005	144638271	MACS_peak_152	62.86	no	yes
chr1	146314596	146314835	MACS_peak_153	52.15	no	yes
chr1	146952360	146952644	MACS_peak_154	54.08	no	yes
chr1	147117125	147117355	MACS_peak_155	50.51	no	yes
chr1	148826760	148826956	MACS_peak_156	58.48	no	yes
chr1	149945142	149945447	MACS_peak_157	52.33	no	yes
chr1	151587262	151587515	MACS_peak_158	52.25	no	yes
chr1	151789613	151789865	MACS_peak_159	65.43	no	yes
chr1	153302897	153303187	MACS_peak_161	53.57	no	yes
chr1	153928133	153928438	MACS_peak_162	52.33	no	yes
chr1	154165581	154165843	MACS_peak_163	52.78	no	yes
chr1	155194801	155195030	MACS_peak_164	53.2	no	yes
chr1	155246069	155246297	MACS_peak_165	57.43	no	yes
chr1	156393322	156393641	MACS_peak_166	50.44	no	yes
chr1	157452211	157452740	MACS_peak_167	63.38	no	yes
chr1	160453928	160454180	MACS_peak_168	53.74	no	yes
chr1	160745601	160745806	MACS_peak_169	58.48	no	yes
chr1	162427862	162428050	MACS_peak_171	50.64	no	yes
chr1	163128150	163128357	MACS_peak_172	63.66	no	yes
chr1	163210720	163210967	MACS_peak_173	57.53	no	yes
chr1	163387015	163387266	MACS_peak_174	50.95	no	yes
chr1	163864219	163864486	MACS_peak_175	50.75	no	yes
chr1	164041073	164041201	MACS_peak_176	104.96	no	yes
chr1	165283444	165283652	MACS_peak_177	60.04	no	yes
chr1	168068295	168068641	MACS_peak_179	72.68	no	yes
chr1	168214292	168214583	MACS_peak_180	53.48	no	yes
chr1	169968773	169968986	MACS_peak_182	57.89	no	yes
chr1	170761276	170761539	MACS_peak_183	55.85	no	yes
chr1	170783752	170784075	MACS_peak_184	70.98	no	yes
chr1	171177145	171177328	MACS_peak_186	66.74	no	yes
chr1	171310754	171310962	MACS_peak_187	55.56	no	yes
chr1	171555146	171555356	MACS_peak_188	55.39	no	yes
chr1	171807524	171807830	MACS_peak_189	60.57	no	yes
chr1	172212704	172213078	MACS_peak_190	54.9	no	yes
chr1	172649365	172649590	MACS_peak_192	63	no	yes
chr1	174537018	174537295	MACS_peak_194	54.39	no	yes
chr1	176252121	176252321	MACS_peak_196	55.56	no	yes
chr1	176352731	176352950	MACS_peak_197	74.13	no	yes
chr1	177499133	177499429	MACS_peak_198	55.2	no	yes
chr1	178344890	178345179	MACS_peak_199	50.39	no	yes
chr1	180609847	180610117	MACS_peak_201	50.57	no	yes
chr1	180859904	180860151	MACS_peak_202	50.85	no	yes
chr1	181178419	181178710	MACS_peak_203	50.22	no	yes
chr1	182157818	182158055	MACS_peak_204	52.35	no	yes
chr1	182296419	182296616	MACS_peak_205	61.8	no	yes
chr1	182447208	182447368	MACS_peak_206	50.23	no	yes
chr1	182533290	182533554	MACS_peak_207	55.74	no	yes
chr1	183640093	183640300	MACS_peak_209	58.48	no	yes
chr1	184719275	184719387	MACS_peak_211	94.42	no	yes
chr1	184976876	184977135	MACS_peak_212	56.28	no	yes
chr1	185031162	185031588	MACS_peak_213	53.34	no	yes
chr1	185243948	185244136	MACS_peak_214	58.48	no	yes
chr1	187036268	187036565	MACS_peak_215	54.8	no	yes
chr1	187604870	187605042	MACS_peak_216	57.76	no	yes
chr1	188003909	188004122	MACS_peak_217	67.62	no	yes
chr1	189626659	189626863	MACS_peak_218	56.97	no	yes
chr1	190848572	190848853	MACS_peak_220	52.74	no	yes
chr1	190853026	190853397	MACS_peak_221	59.43	no	yes
chr1	191183493	191183825	MACS_peak_222	60.06	no	yes
chr1	191343473	191343735	MACS_peak_223	53.49	no	yes
chr1	192602429	192602712	MACS_peak_224	64.91	no	yes
chr1	192617461	192617634	MACS_peak_225	55.66	no	yes
chr1	192636884	192637223	MACS_peak_226	52.83	no	yes
chr1	194526915	194527112	MACS_peak_227	50.64	no	yes
chr10	3913752	3913901	MACS_peak_228	75.64	no	yes
chr10	5266956	5267175	MACS_peak_229	57.2	no	yes
chr10	5781279	5781547	MACS_peak_230	52.23	no	yes
chr10	5964412	5964631	MACS_peak_231	68.96	no	yes
chr10	6836476	6836649	MACS_peak_232	75.64	no	yes
chr10	7681717	7682027	MACS_peak_233	55.65	no	yes
chr10	7825175	7825504	MACS_peak_234	54.77	no	yes
chr10	8448736	8449038	MACS_peak_235	60.97	no	yes
chr10	8841600	8841897	MACS_peak_236	60.56	no	yes
chr10	10047254	10047543	MACS_peak_237	53.65	no	yes
chr10	10206020	10206374	MACS_peak_238	57.73	no	yes
chr10	10855613	10855865	MACS_peak_239	57.03	no	yes
chr10	13648176	13648484	MACS_peak_240	57.06	no	yes
chr10	13798756	13799041	MACS_peak_241	53.99	no	yes
chr10	17532030	17532252	MACS_peak_242	60.66	no	yes
chr10	17763397	17763585	MACS_peak_243	57.76	no	yes
chr10	18670031	18670316	MACS_peak_245	57.8	no	yes
chr10	20882688	20882944	MACS_peak_247	62.32	no	yes
chr10	23676300	23676596	MACS_peak_252	56.86	no	yes
chr10	24270954	24271263	MACS_peak_253	65.15	no	yes
chr10	24781475	24781692	MACS_peak_254	54.52	no	yes
chr10	25119176	25119416	MACS_peak_255	73.4	no	yes
chr10	25139357	25139690	MACS_peak_256	62.74	no	yes
chr10	26056995	26057191	MACS_peak_257	52.97	no	yes
chr10	26262128	26262406	MACS_peak_258	51.33	no	yes
chr10	26356870	26357091	MACS_peak_259	64.14	no	yes
chr10	26705796	26706067	MACS_peak_260	55.23	no	yes
chr10	27001061	27001270	MACS_peak_261	55.44	no	yes
chr10	27411951	27412285	MACS_peak_262	56.82	no	yes
chr10	27693168	27693461	MACS_peak_263	50.05	no	yes
chr10	29715282	29715584	MACS_peak_264	64.8	no	yes
chr10	29754335	29754635	MACS_peak_265	57.8	no	yes
chr10	29846216	29846478	MACS_peak_266	56.07	no	yes
chr10	32437001	32437240	MACS_peak_267	77.02	no	yes
chr10	34972271	34972524	MACS_peak_268	50.76	no	yes
chr10	35187120	35187253	MACS_peak_269	81.63	no	yes
chr10	36965629	36965904	MACS_peak_270	63.23	no	yes
chr10	37600041	37600243	MACS_peak_272	61.8	no	yes
chr10	38209651	38209825	MACS_peak_273	65.67	no	yes
chr10	39388745	39389023	MACS_peak_274	55.57	no	yes
chr10	40299575	40299867	MACS_peak_275	55.22	no	yes
chr10	40420643	40420942	MACS_peak_276	52.82	no	yes
chr10	40496731	40497076	MACS_peak_278	50.91	no	yes
chr10	41697442	41697719	MACS_peak_279	54.7	no	yes
chr10	41757275	41757397	MACS_peak_280	91.5	no	yes
chr10	42148511	42148779	MACS_peak_281	59.33	no	yes
chr10	42330853	42331112	MACS_peak_282	53.06	no	yes
chr10	42874816	42875071	MACS_peak_283	53.45	no	yes
chr10	43087330	43087620	MACS_peak_284	58.76	no	yes
chr10	44381827	44382099	MACS_peak_286	52.46	no	yes
chr10	45198250	45198501	MACS_peak_287	63.13	no	yes
chr10	45813276	45813561	MACS_peak_288	53.99	no	yes
chr10	46959758	46960086	MACS_peak_289	52.32	no	yes
chr10	47720329	47720589	MACS_peak_290	52.97	no	yes
chr10	50171822	50172074	MACS_peak_291	53.74	no	yes
chr10	51549612	51549870	MACS_peak_292	53.16	no	yes
chr10	52022696	52023089	MACS_peak_293	51.52	no	yes
chr10	52144328	52144581	MACS_peak_294	50.76	no	yes
chr10	52457764	52458033	MACS_peak_295	59.24	no	yes
chr10	52589514	52589899	MACS_peak_296	91.12	no	yes
chr10	53142447	53142711	MACS_peak_297	52.6	no	yes
chr10	53242083	53242385	MACS_peak_298	56.37	no	yes
chr10	56541155	56541426	MACS_peak_299	55.23	no	yes
chr10	58236669	58237033	MACS_peak_300	51.08	no	yes
chr10	61045687	61045954	MACS_peak_301	52.98	no	yes
chr10	61261662	61262075	MACS_peak_303	52.04	no	yes
chr10	67008132	67008397	MACS_peak_304	70.15	no	yes
chr10	67131697	67131979	MACS_peak_305	54.26	no	yes
chr10	69781223	69781575	MACS_peak_306	53.29	no	yes
chr10	70868828	70869120	MACS_peak_307	58.57	no	yes
chr10	70939854	70940102	MACS_peak_308	52.8	no	yes
chr10	73931018	73931199	MACS_peak_310	58.48	no	yes
chr10	75049759	75050146	MACS_peak_311	56.67	no	yes
chr10	75814962	75815297	MACS_peak_313	51.88	no	yes
chr10	75831967	75832372	MACS_peak_314	64.59	no	yes
chr10	76789566	76789950	MACS_peak_315	59.54	no	yes
chr10	77357760	77358039	MACS_peak_316	54.18	no	yes
chr10	78037390	78037752	MACS_peak_319	50.31	no	yes
chr10	78377391	78377645	MACS_peak_320	60.63	no	yes
chr10	78465278	78465530	MACS_peak_321	51.3	no	yes
chr10	78717212	78717463	MACS_peak_322	52.47	no	yes
chr10	80983217	80983420	MACS_peak_326	57.76	no	yes
chr10	84154743	84155035	MACS_peak_330	56.19	no	yes
chr10	88881124	88881361	MACS_peak_332	58.8	no	yes
chr10	90847795	90848055	MACS_peak_333	51.48	no	yes
chr10	91190215	91190503	MACS_peak_334	56.63	no	yes
chr10	91382392	91382644	MACS_peak_335	57.03	no	yes
chr10	92951261	92951560	MACS_peak_336	52.82	no	yes
chr10	94009837	94010130	MACS_peak_337	50.05	no	yes
chr10	94103800	94104061	MACS_peak_338	52.88	no	yes
chr10	94274327	94274542	MACS_peak_339	52.16	no	yes
chr10	94757325	94757525	MACS_peak_340	58.48	no	yes
chr10	95417097	95417348	MACS_peak_343	50.95	no	yes
chr10	96242375	96242593	MACS_peak_344	54.41	no	yes
chr10	97422750	97422950	MACS_peak_345	58.48	no	yes
chr10	97554205	97554464	MACS_peak_346	70.98	no	yes
chr10	98806588	98806839	MACS_peak_347	50.95	no	yes
chr10	100512921	100513159	MACS_peak_348	62.29	no	yes
chr10	101383707	101383928	MACS_peak_349	64.14	no	yes
chr10	102981109	102981400	MACS_peak_350	53.48	no	yes
chr10	104909318	104909453	MACS_peak_351	95.24	no	yes
chr10	106322487	106322630	MACS_peak_352	79.83	no	yes
chr10	107454286	107454402	MACS_peak_353	124.43	no	yes
chr10	107806774	107807011	MACS_peak_354	62.39	no	yes
chr10	108457564	108457850	MACS_peak_355	50.64	no	yes
chr10	108582322	108582637	MACS_peak_356	59.76	no	yes
chr10	108999042	108999181	MACS_peak_357	78.13	no	yes
chr10	111997850	111998068	MACS_peak_359	64.49	no	yes
chr10	114750895	114751228	MACS_peak_360	51.9	no	yes
chr10	114790666	114790925	MACS_peak_361	58.19	no	yes
chr10	116156816	116157057	MACS_peak_362	51.94	no	yes
chr10	117076843	117077151	MACS_peak_364	51.33	no	yes
chr10	120498183	120498425	MACS_peak_368	71.21	no	yes
chr10	120548569	120548764	MACS_peak_369	62.76	no	yes
chr10	120616086	120616346	MACS_peak_370	50.09	no	yes
chr10	121508454	121508666	MACS_peak_371	50.18	no	yes
chr10	121574113	121574336	MACS_peak_372	53.85	no	yes
chr10	122061003	122061160	MACS_peak_374	65.26	no	yes
chr10	123110492	123110885	MACS_peak_375	53.74	no	yes
chr10	123195848	123196050	MACS_peak_376	50.64	no	yes
chr10	123820388	123820697	MACS_peak_377	62.08	no	yes
chr10	125283392	125283626	MACS_peak_378	62.71	no	yes
chr10	126041063	126041479	MACS_peak_379	59.54	no	yes
chr10	127077529	127077722	MACS_peak_380	50.64	no	yes
chr10	127350292	127350556	MACS_peak_381	52.6	no	yes
chr10	127377721	127377947	MACS_peak_382	56.42	no	yes
chr11	3172504	3172673	MACS_peak_383	74.98	no	yes
chr11	3289619	3289790	MACS_peak_384	55.66	no	yes
chr11	4008708	4009105	MACS_peak_385	55.6	no	yes
chr11	4720104	4720441	MACS_peak_387	56.54	no	yes
chr11	4782236	4782477	MACS_peak_388	53.61	no	yes
chr11	5134726	5134998	MACS_peak_389	50.54	no	yes
chr11	5167187	5167490	MACS_peak_390	51.87	no	yes
chr11	5610135	5610421	MACS_peak_393	53.49	no	yes
chr11	6251279	6251650	MACS_peak_394	70.15	no	yes
chr11	6293267	6293464	MACS_peak_395	58.87	no	yes
chr11	6481101	6481458	MACS_peak_396	71.55	no	yes
chr11	6486282	6486462	MACS_peak_397	61.8	no	yes
chr11	6640756	6641048	MACS_peak_398	54.02	no	yes
chr11	7091894	7092174	MACS_peak_399	58.24	no	yes
chr11	7315366	7315636	MACS_peak_400	55.11	no	yes
chr11	8520370	8520680	MACS_peak_401	56.65	no	yes
chr11	11647775	11648063	MACS_peak_403	50.47	no	yes
chr11	11809081	11809321	MACS_peak_404	53.72	no	yes
chr11	17202471	17202730	MACS_peak_405	70.9	no	yes
chr11	18957773	18957985	MACS_peak_406	55.09	no	yes
chr11	19739837	19740124	MACS_peak_407	61.66	no	yes
chr11	20232081	20232274	MACS_peak_409	50.67	no	yes
chr11	20741781	20742020	MACS_peak_410	53.84	no	yes
chr11	21155725	21156031	MACS_peak_411	54.27	no	yes
chr11	21203580	21203803	MACS_peak_412	53.85	no	yes
chr11	23571305	23571640	MACS_peak_414	51.73	no	yes
chr11	23819230	23819507	MACS_peak_415	51.42	no	yes
chr11	24009537	24009788	MACS_peak_416	50.95	no	yes
chr11	25264603	25264799	MACS_peak_417	52.97	no	yes
chr11	25345998	25346294	MACS_peak_418	56.86	no	yes
chr11	26619116	26619328	MACS_peak_419	61.33	no	yes
chr11	27103106	27103397	MACS_peak_420	61.82	no	yes
chr11	27293010	27293345	MACS_peak_421	54.2	no	yes
chr11	29489144	29489578	MACS_peak_422	57.64	no	yes
chr11	29696884	29697210	MACS_peak_423	53.93	no	yes
chr11	30347101	30347397	MACS_peak_426	54.89	no	yes
chr11	30772120	30772408	MACS_peak_427	58.96	no	yes
chr11	32417945	32418304	MACS_peak_429	52.03	no	yes
chr11	34141563	34141763	MACS_peak_430	56.97	no	yes
chr11	34526224	34526431	MACS_peak_431	50.64	no	yes
chr11	34747124	34747399	MACS_peak_432	54.87	no	yes
chr11	35235055	35235226	MACS_peak_433	65.26	no	yes
chr11	35283308	35283523	MACS_peak_434	57.66	no	yes
chr11	35347844	35348096	MACS_peak_435	58.68	no	yes
chr11	35355425	35355684	MACS_peak_436	53.06	no	yes
chr11	35599821	35600048	MACS_peak_437	50.83	no	yes
chr11	35730408	35730693	MACS_peak_438	64.48	no	yes
chr11	35735372	35735642	MACS_peak_439	52.05	no	yes
chr11	35935355	35935528	MACS_peak_440	78.13	no	yes
chr11	36105206	36105420	MACS_peak_441	52.93	no	yes
chr11	38346550	38346875	MACS_peak_442	66.93	no	yes
chr11	38367241	38367508	MACS_peak_443	59.42	no	yes
chr11	39058208	39058404	MACS_peak_444	95.46	no	yes
chr11	39947425	39947729	MACS_peak_445	64.61	no	yes
chr11	41591414	41591668	MACS_peak_446	50.66	no	yes
chr11	41925948	41926223	MACS_peak_447	54.87	no	yes
chr11	42236869	42237124	MACS_peak_448	59.43	no	yes
chr11	43879922	43880179	MACS_peak_449	56.5	no	yes
chr11	44358438	44358833	MACS_peak_450	51.55	no	yes
chr11	44504307	44504569	MACS_peak_451	56.07	no	yes
chr11	44974672	44974997	MACS_peak_453	55.54	no	yes
chr11	46568997	46569256	MACS_peak_454	50.19	no	yes
chr11	47105742	47105933	MACS_peak_455	52.97	no	yes
chr11	48222436	48222656	MACS_peak_456	57.09	no	yes
chr11	48365803	48366039	MACS_peak_457	55.35	no	yes
chr11	48513508	48513781	MACS_peak_458	55.05	no	yes
chr11	49088202	49088408	MACS_peak_459	58.48	no	yes
chr11	50273932	50274103	MACS_peak_463	62.76	no	yes
chr11	51332665	51332879	MACS_peak_465	56.95	no	yes
chr11	51481729	51482099	MACS_peak_466	66.81	no	yes
chr11	51593694	51594165	MACS_peak_468	55.28	no	yes
chr11	51664041	51664289	MACS_peak_469	63.23	no	yes
chr11	51833595	51834002	MACS_peak_470	50.62	no	yes
chr11	51878226	51878567	MACS_peak_471	50.5	no	yes
chr11	53081321	53081622	MACS_peak_472	54.47	no	yes
chr11	53372395	53372704	MACS_peak_473	50.24	no	yes
chr11	53581994	53582286	MACS_peak_475	58.54	no	yes
chr11	54257287	54257479	MACS_peak_476	50.64	no	yes
chr11	54277221	54277486	MACS_peak_477	53.19	no	yes
chr11	54888329	54888697	MACS_peak_479	58.43	no	yes
chr11	54973986	54974254	MACS_peak_480	58.01	no	yes
chr11	55022987	55023267	MACS_peak_481	61.22	no	yes
chr11	55711294	55711587	MACS_peak_482	61.65	no	yes
chr11	56317135	56317405	MACS_peak_483	53.63	no	yes
chr11	56352537	56352726	MACS_peak_484	55.56	no	yes
chr11	56701785	56702057	MACS_peak_485	55.14	no	yes
chr11	57251090	57251320	MACS_peak_486	53.09	no	yes
chr11	57276002	57276238	MACS_peak_487	52.46	no	yes
chr11	57531458	57531695	MACS_peak_488	58.55	no	yes
chr11	57745895	57746116	MACS_peak_489	54.07	no	yes
chr11	57864716	57864928	MACS_peak_490	58.38	no	yes
chr11	58416876	58417144	MACS_peak_491	63.88	no	yes
chr11	58602534	58602835	MACS_peak_492	52.65	no	yes
chr11	59627549	59627695	MACS_peak_493	69.49	no	yes
chr11	59815982	59816316	MACS_peak_494	58.1	no	yes
chr11	60160751	60161011	MACS_peak_495	50.27	no	yes
chr11	60367281	60367567	MACS_peak_496	68.12	no	yes
chr11	60448417	60448626	MACS_peak_497	50.1	no	yes
chr11	61038672	61038867	MACS_peak_498	64.84	no	yes
chr11	61086929	61087147	MACS_peak_499	60.63	no	yes
chr11	61396642	61396999	MACS_peak_500	69.55	no	yes
chr11	61821378	61821596	MACS_peak_501	57.31	no	yes
chr11	62024522	62024737	MACS_peak_502	57.66	no	yes
chr11	62227281	62227551	MACS_peak_503	50.57	no	yes
chr11	62420793	62421076	MACS_peak_504	51.35	no	yes
chr11	63228086	63228414	MACS_peak_506	60.17	no	yes
chr11	63298696	63298865	MACS_peak_507	69.97	no	yes
chr11	63762441	63762647	MACS_peak_508	52.97	no	yes
chr11	66123073	66123365	MACS_peak_510	58.57	no	yes
chr11	66769545	66769924	MACS_peak_511	54.53	no	yes
chr11	66893774	66894012	MACS_peak_512	67.82	no	yes
chr11	67295790	67296077	MACS_peak_513	53.82	no	yes
chr11	67358075	67358323	MACS_peak_514	63.23	no	yes
chr11	67521978	67522176	MACS_peak_515	62.76	no	yes
chr11	67602835	67603123	MACS_peak_516	50.47	no	yes
chr11	68555934	68556168	MACS_peak_517	54.07	no	yes
chr11	69322206	69322433	MACS_peak_518	53.21	no	yes
chr11	69395757	69396254	MACS_peak_519	82.5	no	yes
chr11	69442663	69442913	MACS_peak_520	58.6	no	yes
chr11	69758449	69758606	MACS_peak_521	68.31	no	yes
chr11	70066573	70066818	MACS_peak_522	60.57	no	yes
chr11	71505116	71505464	MACS_peak_523	60.73	no	yes
chr11	71927191	71927521	MACS_peak_524	52.15	no	yes
chr11	72086620	72086948	MACS_peak_525	55.28	no	yes
chr11	74474461	74474762	MACS_peak_527	51.06	no	yes
chr11	74976486	74976660	MACS_peak_528	85.56	no	yes
chr11	75626569	75626896	MACS_peak_529	52.41	no	yes
chr11	76067597	76067920	MACS_peak_530	52.75	no	yes
chr11	76686995	76687152	MACS_peak_531	72.11	no	yes
chr11	76752979	76753158	MACS_peak_532	50.64	no	yes
chr11	77595155	77595387	MACS_peak_533	55.77	no	yes
chr11	77762752	77762997	MACS_peak_534	51.08	no	yes
chr11	79701116	79701225	MACS_peak_538	97.74	no	yes
chr11	80765954	80766194	MACS_peak_539	58.24	no	yes
chr11	84534479	84534723	MACS_peak_541	53.26	no	yes
chr11	84687583	84687841	MACS_peak_542	53.16	no	yes
chr11	85651459	85651726	MACS_peak_543	59.42	no	yes
chr11	86439314	86439505	MACS_peak_544	55.56	no	yes
chr11	86451859	86452106	MACS_peak_545	54.23	no	yes
chr11	86683440	86683888	MACS_peak_546	59.56	no	yes
chr11	87443660	87443969	MACS_peak_548	67.28	no	yes
chr11	87712560	87712725	MACS_peak_549	55.66	no	yes
chr11	88084162	88084433	MACS_peak_550	50.33	no	yes
chr11	88561210	88561466	MACS_peak_551	56.64	no	yes
chr11	89403458	89403682	MACS_peak_552	66.17	no	yes
chr11	90434882	90435189	MACS_peak_553	55.96	no	yes
chr11	91168795	91169110	MACS_peak_554	59.76	no	yes
chr11	92406041	92406181	MACS_peak_555	95.24	no	yes
chr11	93815759	93815919	MACS_peak_556	66.74	no	yes
chr11	94167431	94167685	MACS_peak_557	52.06	no	yes
chr11	95414639	95414888	MACS_peak_559	63.12	no	yes
chr11	95748929	95749138	MACS_peak_560	64.69	no	yes
chr11	96310909	96311260	MACS_peak_561	68.26	no	yes
chr11	96670729	96671034	MACS_peak_562	52.33	no	yes
chr11	97690596	97690883	MACS_peak_563	59.06	no	yes
chr11	98136381	98136634	MACS_peak_564	56.93	no	yes
chr11	98284276	98284488	MACS_peak_565	51.31	no	yes
chr11	98341473	98341882	MACS_peak_566	60.34	no	yes
chr11	98749022	98749358	MACS_peak_567	52.92	no	yes
chr11	99333551	99333811	MACS_peak_568	50.09	no	yes
chr11	100722155	100722518	MACS_peak_569	112.53	no	yes
chr11	101843093	101843329	MACS_peak_574	54.19	no	yes
chr11	101850734	101851050	MACS_peak_575	51.55	no	yes
chr11	102893332	102893743	MACS_peak_577	54.58	no	yes
chr11	103877295	103877503	MACS_peak_578	50.64	no	yes
chr11	104688399	104688669	MACS_peak_579	55.33	no	yes
chr11	105110374	105110688	MACS_peak_580	53.54	no	yes
chr11	105308374	105308487	MACS_peak_581	125.01	no	yes
chr11	106492271	106492553	MACS_peak_582	52.56	no	yes
chr11	107218562	107218875	MACS_peak_583	59.94	no	yes
chr11	108467938	108468162	MACS_peak_584	56.64	no	yes
chr11	109729457	109729896	MACS_peak_585	52.31	no	yes
chr11	111113112	111113411	MACS_peak_586	52.82	no	yes
chr11	112239013	112239263	MACS_peak_587	66.4	no	yes
chr11	112588916	112589180	MACS_peak_588	55.88	no	yes
chr11	112863632	112863825	MACS_peak_589	50.64	no	yes
chr11	113282562	113282826	MACS_peak_590	51.06	no	yes
chr11	113392103	113392298	MACS_peak_591	50.64	no	yes
chr11	113928599	113928868	MACS_peak_593	53.72	no	yes
chr11	114020686	114020950	MACS_peak_594	55.74	no	yes
chr11	114515315	114515481	MACS_peak_595	69.97	no	yes
chr11	114563379	114563654	MACS_peak_596	52.15	no	yes
chr11	115842255	115842541	MACS_peak_598	50.76	no	yes
chr11	116769649	116769997	MACS_peak_599	50.7	no	yes
chr11	117811336	117811745	MACS_peak_602	63.23	no	yes
chr11	119879261	119879628	MACS_peak_603	56.12	no	yes
chr11	120458289	120458666	MACS_peak_604	55.61	no	yes
chr11	120846990	120847497	MACS_peak_605	52.3	no	yes
chr11	121889746	121890025	MACS_peak_606	54.52	no	yes
chr12	5510588	5510947	MACS_peak_608	52.74	no	yes
chr12	5905023	5905290	MACS_peak_609	52.32	no	yes
chr12	8918923	8919205	MACS_peak_610	50.32	no	yes
chr12	9463450	9463702	MACS_peak_611	53.74	no	yes
chr12	9466316	9466601	MACS_peak_612	53.99	no	yes
chr12	10616967	10617171	MACS_peak_613	71.73	no	yes
chr12	10931723	10931946	MACS_peak_614	68.5	no	yes
chr12	12283236	12283490	MACS_peak_615	53.54	no	yes
chr12	12528500	12528809	MACS_peak_616	53.83	no	yes
chr12	17014945	17015242	MACS_peak_617	52.98	no	yes
chr12	21154972	21155133	MACS_peak_619	68.31	no	yes
chr12	21516030	21516348	MACS_peak_620	56.15	no	yes
chr12	25061076	25061418	MACS_peak_622	54.1	no	yes
chr12	25214819	25215075	MACS_peak_623	50.47	no	yes
chr12	26056690	26056857	MACS_peak_624	63.86	no	yes
chr12	28432855	28433057	MACS_peak_626	52.97	no	yes
chr12	28837677	28837908	MACS_peak_627	52.98	no	yes
chr12	32585430	32585741	MACS_peak_628	60.16	no	yes
chr12	33549267	33549557	MACS_peak_630	50.3	no	yes
chr12	34096214	34096423	MACS_peak_631	65.55	no	yes
chr12	35209374	35209595	MACS_peak_632	68.73	no	yes
chr12	35502372	35502700	MACS_peak_633	66.86	no	yes
chr12	35620999	35621240	MACS_peak_634	58.14	no	yes
chr12	39924891	39925178	MACS_peak_635	50.56	no	yes
chr12	40222975	40223192	MACS_peak_636	52.54	no	yes
chr12	40439886	40440177	MACS_peak_637	53.48	no	yes
chr12	41131849	41132056	MACS_peak_638	55.56	no	yes
chr12	44950500	44950718	MACS_peak_640	54.41	no	yes
chr12	45866563	45866845	MACS_peak_641	66.77	no	yes
chr12	47902091	47902294	MACS_peak_642	70.26	no	yes
chr12	48934508	48934732	MACS_peak_643	63.81	no	yes
chr12	51711172	51711400	MACS_peak_644	50.73	no	yes
chr12	51838825	51839079	MACS_peak_645	62.55	no	yes
chr12	51845623	51845918	MACS_peak_646	52.62	no	yes
chr12	52284386	52284710	MACS_peak_647	58.96	no	yes
chr12	52353393	52353657	MACS_peak_648	64.82	no	yes
chr12	52726518	52726768	MACS_peak_650	59.99	no	yes
chr12	54282987	54283119	MACS_peak_652	72.11	no	yes
chr12	55314395	55314572	MACS_peak_653	65.67	no	yes
chr12	62185471	62185738	MACS_peak_654	64.5	no	yes
chr12	63164702	63164938	MACS_peak_655	58.66	no	yes
chr12	63706164	63706434	MACS_peak_656	68.03	no	yes
chr12	63776551	63776776	MACS_peak_657	68.28	no	yes
chr12	68679984	68680214	MACS_peak_658	54.92	no	yes
chr12	69651474	69651782	MACS_peak_659	54.51	no	yes
chr12	70335582	70335840	MACS_peak_661	53.16	no	yes
chr12	70973011	70973222	MACS_peak_662	58.12	no	yes
chr12	70998123	70998350	MACS_peak_663	56.31	no	yes
chr12	72154637	72155017	MACS_peak_665	51.16	no	yes
chr12	72223396	72223727	MACS_peak_666	57.1	no	yes
chr12	72636800	72636964	MACS_peak_667	75.64	no	yes
chr12	72987751	72988104	MACS_peak_668	50.28	no	yes
chr12	74774374	74774648	MACS_peak_669	60.94	no	yes
chr12	75583871	75584095	MACS_peak_670	51.16	no	yes
chr12	76094234	76094521	MACS_peak_672	67.27	no	yes
chr12	78753303	78753536	MACS_peak_673	50.2	no	yes
chr12	79327587	79327997	MACS_peak_674	60.06	no	yes
chr12	80112696	80113166	MACS_peak_675	66.87	no	yes
chr12	80371483	80371657	MACS_peak_676	58.48	no	yes
chr12	81822268	81822391	MACS_peak_677	62.52	no	yes
chr12	82399935	82400208	MACS_peak_678	50.13	no	yes
chr12	83570286	83570493	MACS_peak_680	61.8	no	yes
chr12	84284190	84284548	MACS_peak_682	67.62	no	yes
chr12	84687906	84688181	MACS_peak_683	52.15	no	yes
chr12	87488358	87488609	MACS_peak_684	59.88	no	yes
chr12	87609304	87609590	MACS_peak_685	57.71	no	yes
chr12	88461846	88462019	MACS_peak_686	60.04	no	yes
chr12	91589734	91589932	MACS_peak_687	50.23	no	yes
chr12	93568570	93568714	MACS_peak_688	85.56	no	yes
chr12	93828518	93828808	MACS_peak_689	50.3	no	yes
chr12	94796568	94796798	MACS_peak_690	63.14	no	yes
chr12	95229690	95229802	MACS_peak_691	120.33	no	yes
chr12	95866971	95867279	MACS_peak_692	68.68	no	yes
chr12	96180843	96181127	MACS_peak_693	53.69	no	yes
chr12	99160890	99161034	MACS_peak_694	78.13	no	yes
chr12	99761454	99761666	MACS_peak_695	55.09	no	yes
chr12	100199452	100199764	MACS_peak_696	62.86	no	yes
chr12	102127956	102128261	MACS_peak_697	51.69	no	yes
chr12	102231190	102231517	MACS_peak_698	54.96	no	yes
chr12	103126816	103127012	MACS_peak_699	62.76	no	yes
chr12	104005429	104005748	MACS_peak_700	50.44	no	yes
chr12	104867076	104867268	MACS_peak_701	64.84	no	yes
chr12	105784112	105784415	MACS_peak_705	54.54	no	yes
chr12	106626879	106627195	MACS_peak_706	58.58	no	yes
chr12	108004692	108004962	MACS_peak_707	53.63	no	yes
chr12	108326883	108327235	MACS_peak_708	57.57	no	yes
chr12	108894556	108894853	MACS_peak_709	52.43	no	yes
chr12	108941582	108941829	MACS_peak_710	51.34	no	yes
chr12	108998585	108998872	MACS_peak_711	56.07	no	yes
chr12	111172861	111173145	MACS_peak_712	62.72	no	yes
chr12	111739920	111740327	MACS_peak_714	52.73	no	yes
chr12	112831563	112831989	MACS_peak_717	50.97	no	yes
chr12	117639046	117639241	MACS_peak_719	55.66	no	yes
chr12	117737586	117737864	MACS_peak_720	52.91	no	yes
chr12	118464534	118464800	MACS_peak_721	55.69	no	yes
chr12	118523853	118524154	MACS_peak_722	63.1	no	yes
chr12	118583927	118584075	MACS_peak_723	74.98	no	yes
chr13	4310626	4310936	MACS_peak_724	65.05	no	yes
chr13	5322071	5322348	MACS_peak_725	63.44	no	yes
chr13	6471703	6471942	MACS_peak_726	58.56	no	yes
chr13	7574751	7575050	MACS_peak_727	56.61	no	yes
chr13	8299992	8300347	MACS_peak_728	50.43	no	yes
chr13	9986314	9986605	MACS_peak_730	57.28	no	yes
chr13	12186730	12187040	MACS_peak_731	60.22	no	yes
chr13	13860808	13861035	MACS_peak_732	82.64	no	yes
chr13	14038850	14039409	MACS_peak_733	61.45	no	yes
chr13	14609217	14609633	MACS_peak_734	59.54	no	yes
chr13	14686286	14686590	MACS_peak_735	52.41	no	yes
chr13	15537498	15537838	MACS_peak_736	53.73	no	yes
chr13	15731986	15732228	MACS_peak_737	53.49	no	yes
chr13	15876091	15876366	MACS_peak_738	67.5	no	yes
chr13	20190415	20190637	MACS_peak_740	66.42	no	yes
chr13	20353998	20354260	MACS_peak_741	65.04	no	yes
chr13	20951543	20951849	MACS_peak_742	57.24	no	yes
chr13	23137759	23138138	MACS_peak_743	52.84	no	yes
chr13	23401998	23402367	MACS_peak_744	63.26	no	yes
chr13	24050623	24050776	MACS_peak_745	80.16	no	yes
chr13	24786308	24786545	MACS_peak_748	62.39	no	yes
chr13	29551584	29551872	MACS_peak_750	50.47	no	yes
chr13	29640642	29640921	MACS_peak_751	54.52	no	yes
chr13	29758099	29758383	MACS_peak_752	50.81	no	yes
chr13	30476003	30476309	MACS_peak_753	52.25	no	yes
chr13	30758262	30758433	MACS_peak_754	82.73	no	yes
chr13	30873831	30874054	MACS_peak_755	58.35	no	yes
chr13	31719659	31719915	MACS_peak_756	53.35	no	yes
chr13	32911671	32911967	MACS_peak_757	52.53	no	yes
chr13	32987169	32987467	MACS_peak_758	56.7	no	yes
chr13	34155656	34156078	MACS_peak_759	58.53	no	yes
chr13	34293551	34293876	MACS_peak_760	60.46	no	yes
chr13	34916390	34916613	MACS_peak_761	50.08	no	yes
chr13	37214827	37215052	MACS_peak_762	59.84	no	yes
chr13	37870556	37870845	MACS_peak_764	50.39	no	yes
chr13	38475131	38475344	MACS_peak_765	57.89	no	yes
chr13	40769533	40769755	MACS_peak_766	63.39	no	yes
chr13	42201874	42202224	MACS_peak_767	53.45	no	yes
chr13	43146577	43146708	MACS_peak_768	78.13	no	yes
chr13	43575436	43575675	MACS_peak_770	55.04	no	yes
chr13	43785653	43785873	MACS_peak_771	54.08	no	yes
chr13	45033980	45034263	MACS_peak_774	53.79	no	yes
chr13	45666491	45666649	MACS_peak_775	65.26	no	yes
chr13	45993986	45994346	MACS_peak_776	52.67	no	yes
chr13	46787837	46788040	MACS_peak_778	52.97	no	yes
chr13	46888099	46888462	MACS_peak_779	59.53	no	yes
chr13	48276577	48276872	MACS_peak_780	52.62	no	yes
chr13	48743568	48743840	MACS_peak_782	50.23	no	yes
chr13	48807717	48807903	MACS_peak_783	52.97	no	yes
chr13	51706592	51706829	MACS_peak_784	52	no	yes
chr13	51816554	51816808	MACS_peak_785	50.66	no	yes
chr13	51826878	51827144	MACS_peak_786	50.85	no	yes
chr13	53021460	53021617	MACS_peak_788	60.04	no	yes
chr13	53190108	53190258	MACS_peak_789	71.89	no	yes
chr13	53193199	53193623	MACS_peak_790	64.25	no	yes
chr13	53570024	53570285	MACS_peak_791	59.78	no	yes
chr13	53677025	53677248	MACS_peak_792	53.85	no	yes
chr13	54326627	54326957	MACS_peak_793	52.35	no	yes
chr13	55018381	55018612	MACS_peak_794	50.41	no	yes
chr13	55148944	55149239	MACS_peak_795	50.2	no	yes
chr13	55577044	55577306	MACS_peak_796	73.98	no	yes
chr13	57038909	57039192	MACS_peak_797	54.17	no	yes
chr13	57943547	57943884	MACS_peak_798	51.57	no	yes
chr13	58591841	58592141	MACS_peak_799	55.34	no	yes
chr13	58940008	58940209	MACS_peak_800	62.52	no	yes
chr13	59883887	59884202	MACS_peak_802	50.79	no	yes
chr13	60114818	60115015	MACS_peak_803	50.64	no	yes
chr13	60299261	60299501	MACS_peak_804	54.94	no	yes
chr13	60819896	60820165	MACS_peak_806	57.91	no	yes
chr13	63426824	63427084	MACS_peak_807	67.13	no	yes
chr13	63538929	63539347	MACS_peak_808	60.69	no	yes
chr13	64003276	64003526	MACS_peak_809	64.65	no	yes
chr13	64344308	64344606	MACS_peak_810	61.35	no	yes
chr13	65115129	65115466	MACS_peak_811	61.65	no	yes
chr13	65380959	65381221	MACS_peak_812	67.42	no	yes
chr13	67736948	67737193	MACS_peak_813	55.39	no	yes
chr13	69381393	69381734	MACS_peak_814	58.92	no	yes
chr13	70222802	70223102	MACS_peak_815	56.53	no	yes
chr13	70838000	70838243	MACS_peak_816	54.63	no	yes
chr13	71257327	71257602	MACS_peak_817	58.69	no	yes
chr13	72131439	72131770	MACS_peak_818	52.07	no	yes
chr13	72724368	72724613	MACS_peak_819	57.73	no	yes
chr13	73833707	73833953	MACS_peak_821	54.33	no	yes
chr13	74158311	74158602	MACS_peak_822	53	no	yes
chr13	74192243	74192495	MACS_peak_823	57.03	no	yes
chr13	75270271	75270558	MACS_peak_824	53.82	no	yes
chr13	76594733	76595086	MACS_peak_826	50.25	no	yes
chr13	76618268	76618558	MACS_peak_827	55.78	no	yes
chr13	78483360	78483608	MACS_peak_829	61.26	no	yes
chr13	80312310	80312501	MACS_peak_831	61.8	no	yes
chr13	81209484	81209671	MACS_peak_833	55.56	no	yes
chr13	81683424	81683695	MACS_peak_834	60.93	no	yes
chr13	81832716	81833006	MACS_peak_835	53.1	no	yes
chr13	82834419	82834636	MACS_peak_836	64.6	no	yes
chr13	85451329	85451617	MACS_peak_839	53.74	no	yes
chr13	86366311	86366571	MACS_peak_840	50.09	no	yes
chr13	86648813	86649075	MACS_peak_841	55.95	no	yes
chr13	87302150	87302386	MACS_peak_842	58.66	no	yes
chr13	88719571	88719737	MACS_peak_843	80.16	no	yes
chr13	89539430	89539794	MACS_peak_845	79	no	yes
chr13	91492231	91492532	MACS_peak_846	57.71	no	yes
chr13	94057287	94057560	MACS_peak_847	57.49	no	yes
chr13	95903132	95903388	MACS_peak_849	53.35	no	yes
chr13	98067099	98067341	MACS_peak_852	51.84	no	yes
chr13	100551998	100552258	MACS_peak_854	50.09	no	yes
chr13	101418140	101418542	MACS_peak_855	63.84	no	yes
chr13	101703391	101703759	MACS_peak_856	51.26	no	yes
chr13	102690666	102690911	MACS_peak_857	51.54	no	yes
chr13	107136487	107136778	MACS_peak_858	53.48	no	yes
chr13	108577124	108577397	MACS_peak_859	54.8	no	yes
chr13	110019874	110020186	MACS_peak_860	56.69	no	yes
chr13	112723612	112723829	MACS_peak_862	60.75	no	yes
chr13	112800978	112801285	MACS_peak_863	52.17	no	yes
chr13	113518305	113518539	MACS_peak_864	57.16	no	yes
chr13	113949949	113950155	MACS_peak_865	52.97	no	yes
chr13	114296588	114296854	MACS_peak_866	55.53	no	yes
chr13	115280822	115281120	MACS_peak_867	57.99	no	yes
chr13	115775494	115775699	MACS_peak_868	52.97	no	yes
chr13	116042550	116042724	MACS_peak_869	50.64	no	yes
chr13	116131877	116132146	MACS_peak_870	68.14	no	yes
chr13	116293209	116293557	MACS_peak_871	56.93	no	yes
chr13	120025662	120025975	MACS_peak_874	54.01	no	yes
chr14	4153027	4153311	MACS_peak_875	73.24	no	yes
chr14	6932740	6932957	MACS_peak_876	61.31	no	yes
chr14	8113575	8113905	MACS_peak_877	52.15	no	yes
chr14	9472266	9472554	MACS_peak_879	53.74	no	yes
chr14	9701173	9701524	MACS_peak_880	55.25	no	yes
chr14	11552148	11552344	MACS_peak_881	58.48	no	yes
chr14	12117272	12117462	MACS_peak_882	52.97	no	yes
chr14	12436992	12437325	MACS_peak_883	54.85	no	yes
chr14	13716049	13716230	MACS_peak_884	61.8	no	yes
chr14	15927924	15928220	MACS_peak_885	71.73	no	yes
chr14	17048765	17049104	MACS_peak_886	65.91	no	yes
chr14	18509403	18509613	MACS_peak_887	70.02	no	yes
chr14	19415693	19416109	MACS_peak_888	79.92	no	yes
chr14	19417193	19419085	MACS_peak_889	140.08	no	yes
chr14	19759687	19759904	MACS_peak_890	54.52	no	yes
chr14	20116527	20116836	MACS_peak_891	52.01	no	yes
chr14	21378226	21378435	MACS_peak_892	62.39	no	yes
chr14	22021030	22021311	MACS_peak_893	54.34	no	yes
chr14	22489004	22489194	MACS_peak_894	58.48	no	yes
chr14	22923804	22924089	MACS_peak_895	50.73	no	yes
chr14	23923527	23923842	MACS_peak_896	59.76	no	yes
chr14	24552784	24553077	MACS_peak_897	52.81	no	yes
chr14	25345391	25345715	MACS_peak_898	65.58	no	yes
chr14	25852302	25852623	MACS_peak_899	51.06	no	yes
chr14	26388363	26388562	MACS_peak_900	57.76	no	yes
chr14	26614740	26614974	MACS_peak_901	52.67	no	yes
chr14	27616011	27616344	MACS_peak_904	61.96	no	yes
chr14	28429081	28429293	MACS_peak_906	58	no	yes
chr14	28505391	28505552	MACS_peak_907	57.76	no	yes
chr14	31409525	31409809	MACS_peak_910	56.37	no	yes
chr14	31489207	31489557	MACS_peak_911	50.52	no	yes
chr14	34287455	34287769	MACS_peak_912	56.51	no	yes
chr14	37356199	37356478	MACS_peak_914	51.24	no	yes
chr14	37726451	37726718	MACS_peak_915	55.6	no	yes
chr14	39691185	39691411	MACS_peak_916	50.94	no	yes
chr14	41149155	41149388	MACS_peak_917	55.67	no	yes
chr14	43361822	43362060	MACS_peak_918	66.86	no	yes
chr14	45228583	45228871	MACS_peak_919	50.87	no	yes
chr14	46326239	46326463	MACS_peak_921	66.17	no	yes
chr14	46648428	46648656	MACS_peak_922	59.9	no	yes
chr14	47151221	47151417	MACS_peak_924	58.48	no	yes
chr14	47431455	47431722	MACS_peak_925	53.9	no	yes
chr14	47568051	47568362	MACS_peak_926	56.54	no	yes
chr14	48819375	48819610	MACS_peak_927	55.46	no	yes
chr14	48854653	48854938	MACS_peak_928	56.27	no	yes
chr14	51507300	51507579	MACS_peak_929	51.24	no	yes
chr14	54653648	54653917	MACS_peak_930	66.56	no	yes
chr14	54790589	54790750	MACS_peak_932	68.31	no	yes
chr14	55941093	55941283	MACS_peak_933	72.11	no	yes
chr14	56255862	56256157	MACS_peak_934	58.28	no	yes
chr14	56299757	56300111	MACS_peak_935	50.2	no	yes
chr14	57132034	57132237	MACS_peak_936	55.56	no	yes
chr14	58956079	58956372	MACS_peak_937	53.31	no	yes
chr14	58967120	58967414	MACS_peak_938	51.54	no	yes
chr14	59209173	59209423	MACS_peak_939	57.23	no	yes
chr14	59271270	59271421	MACS_peak_940	68.31	no	yes
chr14	60102238	60102524	MACS_peak_941	50.64	no	yes
chr14	60874155	60874362	MACS_peak_942	50.64	no	yes
chr14	62739947	62740253	MACS_peak_943	54.27	no	yes
chr14	63020830	63021052	MACS_peak_944	64.03	no	yes
chr14	63096987	63097155	MACS_peak_946	63.86	no	yes
chr14	63143582	63143790	MACS_peak_947	56.97	no	yes
chr14	63759845	63760123	MACS_peak_948	51.33	no	yes
chr14	64990467	64990712	MACS_peak_950	63.58	no	yes
chr14	65359144	65359404	MACS_peak_951	57.69	no	yes
chr14	66153954	66154236	MACS_peak_952	53.88	no	yes
chr14	68761422	68761735	MACS_peak_953	61.67	no	yes
chr14	70206184	70206407	MACS_peak_955	50.08	no	yes
chr14	70264213	70264472	MACS_peak_956	50.19	no	yes
chr14	72189023	72189422	MACS_peak_957	51.24	no	yes
chr14	73534495	73534732	MACS_peak_958	52.35	no	yes
chr14	74828311	74828528	MACS_peak_959	54.52	no	yes
chr14	76597494	76597799	MACS_peak_960	60.68	no	yes
chr14	76658244	76658394	MACS_peak_961	66.74	no	yes
chr14	77672166	77672436	MACS_peak_962	64.18	no	yes
chr14	78936631	78937005	MACS_peak_963	72.17	no	yes
chr14	81050619	81050824	MACS_peak_964	50.64	no	yes
chr14	81223980	81224249	MACS_peak_965	52.14	no	yes
chr14	86198913	86199155	MACS_peak_966	54.73	no	yes
chr14	87028338	87028610	MACS_peak_967	60.59	no	yes
chr14	87766518	87766828	MACS_peak_968	51.93	no	yes
chr14	89599384	89599626	MACS_peak_969	58.03	no	yes
chr14	89914608	89914858	MACS_peak_970	57.23	no	yes
chr14	90506471	90506763	MACS_peak_971	57.2	no	yes
chr14	91063027	91063283	MACS_peak_972	65.03	no	yes
chr14	92687353	92687569	MACS_peak_973	64.72	no	yes
chr14	94192447	94192705	MACS_peak_974	60.27	no	yes
chr14	95161699	95161911	MACS_peak_975	65.19	no	yes
chr14	96149627	96149884	MACS_peak_976	60.37	no	yes
chr14	97808079	97808377	MACS_peak_977	57.99	no	yes
chr14	98803825	98804153	MACS_peak_978	55.28	no	yes
chr14	99028193	99028361	MACS_peak_979	78.13	no	yes
chr14	99212258	99212487	MACS_peak_980	56.1	no	yes
chr14	100505313	100505578	MACS_peak_981	58.33	no	yes
chr14	100529972	100530370	MACS_peak_982	67.62	no	yes
chr14	101137619	101137892	MACS_peak_983	55.05	no	yes
chr14	101250502	101250770	MACS_peak_984	52.23	no	yes
chr14	101390324	101390664	MACS_peak_986	56.26	no	yes
chr14	102329257	102329538	MACS_peak_987	56.67	no	yes
chr14	103360424	103360706	MACS_peak_988	62.93	no	yes
chr14	104655517	104655826	MACS_peak_990	60.32	no	yes
chr14	105619466	105619709	MACS_peak_991	53.37	no	yes
chr14	105886081	105886397	MACS_peak_992	53.36	no	yes
chr14	106313580	106313817	MACS_peak_993	53.76	no	yes
chr14	106592988	106593299	MACS_peak_994	53.81	no	yes
chr14	109550850	109551133	MACS_peak_995	57.98	no	yes
chr14	110757140	110757305	MACS_peak_996	71.73	no	yes
chr14	118258832	118259159	MACS_peak_997	54.96	no	yes
chr14	118656362	118656564	MACS_peak_998	52.97	no	yes
chr14	118867444	118867703	MACS_peak_999	50.19	no	yes
chr14	119687927	119688203	MACS_peak_1000	57.18	no	yes
chr14	119929116	119929335	MACS_peak_1001	52.28	no	yes
chr14	120057844	120058163	MACS_peak_1002	67.54	no	yes
chr14	120679754	120680041	MACS_peak_1003	50.96	no	yes
chr14	122028196	122028483	MACS_peak_1004	56.07	no	yes
chr14	122320427	122320713	MACS_peak_1005	50.64	no	yes
chr14	122920525	122920813	MACS_peak_1006	50.47	no	yes
chr15	3431244	3431387	MACS_peak_1007	67.08	no	yes
chr15	4086054	4086450	MACS_peak_1008	54.19	no	yes
chr15	4204877	4205176	MACS_peak_1009	61.14	no	yes
chr15	4433385	4433539	MACS_peak_1010	110.82	no	yes
chr15	6046152	6046409	MACS_peak_1011	53.26	no	yes
chr15	6445292	6445477	MACS_peak_1012	55.56	no	yes
chr15	6793375	6793712	MACS_peak_1013	57.84	no	yes
chr15	6891128	6891460	MACS_peak_1014	51.98	no	yes
chr15	7303543	7303801	MACS_peak_1016	65.49	no	yes
chr15	7795988	7796225	MACS_peak_1017	52.35	no	yes
chr15	7938839	7939097	MACS_peak_1018	60.27	no	yes
chr15	8212979	8213251	MACS_peak_1019	55.14	no	yes
chr15	11609089	11609293	MACS_peak_1021	71.73	no	yes
chr15	13127278	13127542	MACS_peak_1022	52.6	no	yes
chr15	17605606	17605810	MACS_peak_1023	58.48	no	yes
chr15	27895532	27895718	MACS_peak_1026	54.23	no	yes
chr15	28339583	28339899	MACS_peak_1027	56.04	no	yes
chr15	28496346	28496648	MACS_peak_1028	54.39	no	yes
chr15	28930853	28931053	MACS_peak_1029	58.48	no	yes
chr15	29198717	29198962	MACS_peak_1030	75.35	no	yes
chr15	29234236	29234464	MACS_peak_1031	62.62	no	yes
chr15	30448414	30448680	MACS_peak_1032	55.69	no	yes
chr15	31274965	31275242	MACS_peak_1033	51.42	no	yes
chr15	32420162	32420430	MACS_peak_1034	57.34	no	yes
chr15	34021872	34022137	MACS_peak_1035	64.16	no	yes
chr15	35145371	35145638	MACS_peak_1036	52.32	no	yes
chr15	35548786	35549085	MACS_peak_1037	52.82	no	yes
chr15	35899184	35899349	MACS_peak_1038	71.73	no	yes
chr15	36156883	36157172	MACS_peak_1039	58.86	no	yes
chr15	36456896	36457329	MACS_peak_1041	52.78	no	yes
chr15	36544825	36545074	MACS_peak_1042	54.03	no	yes
chr15	36873381	36873580	MACS_peak_1043	71.73	no	yes
chr15	38348458	38348834	MACS_peak_1045	57.68	no	yes
chr15	39355878	39356209	MACS_peak_1046	62.16	no	yes
chr15	42744935	42745081	MACS_peak_1048	101.41	no	yes
chr15	44009372	44009715	MACS_peak_1049	57.34	no	yes
chr15	44413367	44413557	MACS_peak_1050	61.8	no	yes
chr15	49051154	49051460	MACS_peak_1052	52.25	no	yes
chr15	49745638	49746035	MACS_peak_1053	60.48	no	yes
chr15	52158903	52159091	MACS_peak_1056	50.23	no	yes
chr15	53109768	53109981	MACS_peak_1057	50.06	no	yes
chr15	53517754	53518032	MACS_peak_1058	51.33	no	yes
chr15	55303056	55303332	MACS_peak_1059	54.49	no	yes
chr15	59154849	59155151	MACS_peak_1063	81.54	no	yes
chr15	59596118	59596324	MACS_peak_1064	61.8	no	yes
chr15	61881570	61881870	MACS_peak_1066	61.16	no	yes
chr15	61946027	61946410	MACS_peak_1067	55.24	no	yes
chr15	62974749	62975018	MACS_peak_1068	59.24	no	yes
chr15	63732304	63732512	MACS_peak_1069	50.64	no	yes
chr15	63817271	63817503	MACS_peak_1070	59.4	no	yes
chr15	64157648	64157887	MACS_peak_1071	52.15	no	yes
chr15	69352293	69352466	MACS_peak_1074	82.73	no	yes
chr15	69635956	69636204	MACS_peak_1075	66.63	no	yes
chr15	73019733	73020046	MACS_peak_1077	56.6	no	yes
chr15	73087964	73088179	MACS_peak_1078	52.16	no	yes
chr15	76088004	76088301	MACS_peak_1080	51.47	no	yes
chr15	76572509	76572666	MACS_peak_1081	72.11	no	yes
chr15	77301147	77301469	MACS_peak_1082	55.45	no	yes
chr15	78360498	78360748	MACS_peak_1083	51.05	no	yes
chr15	78496772	78496975	MACS_peak_1084	52.97	no	yes
chr15	78595493	78595691	MACS_peak_1085	50.64	no	yes
chr15	78621179	78621452	MACS_peak_1086	51.78	no	yes
chr15	78939672	78939989	MACS_peak_1087	51.91	no	yes
chr15	81005484	81005816	MACS_peak_1094	59.63	no	yes
chr15	81522427	81522694	MACS_peak_1095	50.75	no	yes
chr15	82272936	82273142	MACS_peak_1096	55.56	no	yes
chr15	83122823	83123030	MACS_peak_1098	50.23	no	yes
chr15	83767339	83767580	MACS_peak_1099	67.3	no	yes
chr15	84533577	84533930	MACS_peak_1101	52.56	no	yes
chr15	84855099	84855462	MACS_peak_1102	59.97	no	yes
chr15	85702393	85702628	MACS_peak_1103	58.85	no	yes
chr15	86404760	86405037	MACS_peak_1104	54.39	no	yes
chr15	86869984	86870285	MACS_peak_1105	54.73	no	yes
chr15	87135146	87135358	MACS_peak_1106	55.09	no	yes
chr15	87810096	87810368	MACS_peak_1107	60.59	no	yes
chr15	88201556	88201811	MACS_peak_1109	54.27	no	yes
chr15	88925008	88925164	MACS_peak_1110	50.23	no	yes
chr15	89385887	89386169	MACS_peak_1111	51.2	no	yes
chr15	90687979	90688361	MACS_peak_1113	54.3	no	yes
chr15	91297809	91298118	MACS_peak_1114	55.8	no	yes
chr15	91434688	91434961	MACS_peak_1115	50.3	no	yes
chr15	92490364	92490634	MACS_peak_1116	52.05	no	yes
chr15	93454663	93454941	MACS_peak_1118	56.97	no	yes
chr15	93585108	93585344	MACS_peak_1119	52.12	no	yes
chr15	94068419	94068678	MACS_peak_1120	50.19	no	yes
chr15	94417346	94417577	MACS_peak_1121	52.98	no	yes
chr15	95843920	95844168	MACS_peak_1122	51.24	no	yes
chr15	96223487	96223780	MACS_peak_1123	50.05	no	yes
chr15	96408608	96408914	MACS_peak_1124	67.97	no	yes
chr15	96414304	96414630	MACS_peak_1125	52.49	no	yes
chr15	96580078	96580370	MACS_peak_1126	50.13	no	yes
chr15	97059622	97059935	MACS_peak_1127	68.16	no	yes
chr15	97087197	97087548	MACS_peak_1128	50.43	no	yes
chr15	97190580	97190846	MACS_peak_1129	53.08	no	yes
chr15	97545870	97546120	MACS_peak_1132	61.06	no	yes
chr15	99001539	99001879	MACS_peak_1133	60.5	no	yes
chr15	99030272	99030748	MACS_peak_1134	54.85	no	yes
chr15	99230381	99230626	MACS_peak_1135	62.96	no	yes
chr15	100522366	100522756	MACS_peak_1138	51.79	no	yes
chr15	100832800	100833232	MACS_peak_1139	50.5	no	yes
chr15	101549354	101549610	MACS_peak_1141	54.94	no	yes
chr15	102471194	102471493	MACS_peak_1143	106.23	no	yes
chr15	102856945	102857147	MACS_peak_1144	50.64	no	yes
chr15	103123999	103124264	MACS_peak_1145	50.95	no	yes
chr15	103276070	103276259	MACS_peak_1147	57.76	no	yes
chr15	103376945	103377320	MACS_peak_1149	53.17	no	yes
chr16	3872954	3873205	MACS_peak_1150	50.95	no	yes
chr16	3989815	3990003	MACS_peak_1151	52.97	no	yes
chr16	4075189	4075474	MACS_peak_1152	59.26	no	yes
chr16	4599589	4599807	MACS_peak_1153	54.34	no	yes
chr16	4928048	4928300	MACS_peak_1154	57.03	no	yes
chr16	7628467	7628696	MACS_peak_1155	53.2	no	yes
chr16	8656704	8657097	MACS_peak_1156	51.52	no	yes
chr16	8962133	8962245	MACS_peak_1157	101.35	no	yes
chr16	10137406	10137653	MACS_peak_1158	65.93	no	yes
chr16	10668267	10668597	MACS_peak_1159	54.67	no	yes
chr16	12198202	12198353	MACS_peak_1160	65.26	no	yes
chr16	13722979	13723168	MACS_peak_1163	50.64	no	yes
chr16	17797923	17798254	MACS_peak_1165	53.5	no	yes
chr16	18228110	18228391	MACS_peak_1167	51.07	no	yes
chr16	19179172	19179441	MACS_peak_1168	59.24	no	yes
chr16	19857079	19857361	MACS_peak_1169	71.25	no	yes
chr16	21090180	21090387	MACS_peak_1171	61.8	no	yes
chr16	21680017	21680169	MACS_peak_1172	62.52	no	yes
chr16	24032963	24033323	MACS_peak_1175	71.8	no	yes
chr16	24215645	24215991	MACS_peak_1176	63.23	no	yes
chr16	24378559	24378865	MACS_peak_1177	52.25	no	yes
chr16	24554587	24554783	MACS_peak_1178	55.56	no	yes
chr16	28913802	28914038	MACS_peak_1179	62.5	no	yes
chr16	29835731	29835966	MACS_peak_1180	57.87	no	yes
chr16	30482358	30482730	MACS_peak_1181	55.65	no	yes
chr16	30998701	30999011	MACS_peak_1182	50.25	no	yes
chr16	31663483	31663676	MACS_peak_1183	50.64	no	yes
chr16	31932203	31932540	MACS_peak_1184	73.64	no	yes
chr16	33560766	33561019	MACS_peak_1186	60.76	no	yes
chr16	33579456	33579680	MACS_peak_1187	56.64	no	yes
chr16	34147582	34147966	MACS_peak_1189	52.46	no	yes
chr16	34798501	34798762	MACS_peak_1190	57.56	no	yes
chr16	34921385	34921666	MACS_peak_1191	51.55	no	yes
chr16	36493386	36493622	MACS_peak_1192	58.66	no	yes
chr16	38030596	38030760	MACS_peak_1194	55.66	no	yes
chr16	44414778	44415155	MACS_peak_1197	50.51	no	yes
chr16	45028479	45028701	MACS_peak_1198	50.1	no	yes
chr16	46251134	46251385	MACS_peak_1199	57.13	no	yes
chr16	49284059	49284279	MACS_peak_1201	64.26	no	yes
chr16	52080550	52080774	MACS_peak_1202	60.4	no	yes
chr16	53768913	53769150	MACS_peak_1203	66.97	no	yes
chr16	56306106	56306332	MACS_peak_1204	68.17	no	yes
chr16	56362682	56362948	MACS_peak_1205	55.69	no	yes
chr16	57296983	57297223	MACS_peak_1206	53.72	no	yes
chr16	57314824	57315024	MACS_peak_1207	55.56	no	yes
chr16	58054616	58054917	MACS_peak_1208	61.06	no	yes
chr16	58686128	58686411	MACS_peak_1209	64.91	no	yes
chr16	59058663	59058954	MACS_peak_1210	50.22	no	yes
chr16	59435849	59436138	MACS_peak_1211	50.39	no	yes
chr16	60123514	60123703	MACS_peak_1212	61.8	no	yes
chr16	60425914	60426185	MACS_peak_1213	51.96	no	yes
chr16	60569186	60569447	MACS_peak_1214	56.16	no	yes
chr16	62468673	62468903	MACS_peak_1215	54.92	no	yes
chr16	64130897	64131019	MACS_peak_1216	107.77	no	yes
chr16	67735527	67735826	MACS_peak_1217	52.82	no	yes
chr16	70718987	70719323	MACS_peak_1218	65.85	no	yes
chr16	71200101	71200355	MACS_peak_1219	53.54	no	yes
chr16	71549579	71549736	MACS_peak_1220	81.63	no	yes
chr16	76664028	76664207	MACS_peak_1221	65.26	no	yes
chr16	78629667	78629888	MACS_peak_1222	51.49	no	yes
chr16	80694845	80695111	MACS_peak_1224	59.51	no	yes
chr16	84314229	84314533	MACS_peak_1225	56.2	no	yes
chr16	86820794	86820995	MACS_peak_1226	88.54	no	yes
chr16	87535717	87535954	MACS_peak_1227	52.35	no	yes
chr16	88820167	88820429	MACS_peak_1228	56.07	no	yes
chr16	90314186	90314504	MACS_peak_1230	56.15	no	yes
chr16	90898367	90898664	MACS_peak_1231	52.43	no	yes
chr16	91654874	91655174	MACS_peak_1234	52.15	no	yes
chr16	91889075	91889323	MACS_peak_1235	55.05	no	yes
chr16	92425779	92426028	MACS_peak_1236	63.12	no	yes
chr16	92667143	92667390	MACS_peak_1237	51.34	no	yes
chr16	93005650	93005880	MACS_peak_1239	59.65	no	yes
chr16	93608269	93608501	MACS_peak_1241	52.88	no	yes
chr16	94731221	94731439	MACS_peak_1242	51.82	no	yes
chr16	96092429	96092691	MACS_peak_1244	55.4	no	yes
chr16	96512079	96512329	MACS_peak_1245	51.05	no	yes
chr16	96693330	96693472	MACS_peak_1247	87.94	no	yes
chr17	3028442	3028682	MACS_peak_1249	52.05	no	yes
chr17	3075648	3075934	MACS_peak_1250	57.71	no	yes
chr17	3326268	3326454	MACS_peak_1251	52.97	no	yes
chr17	6015535	6015738	MACS_peak_1254	60.04	no	yes
chr17	6458159	6458324	MACS_peak_1255	75.64	no	yes
chr17	7195846	7196089	MACS_peak_1256	51.74	no	yes
chr17	7617122	7617337	MACS_peak_1257	52.16	no	yes
chr17	8337886	8338136	MACS_peak_1258	66.4	no	yes
chr17	9718193	9718438	MACS_peak_1259	51.54	no	yes
chr17	9895305	9895576	MACS_peak_1260	51.96	no	yes
chr17	11280701	11281057	MACS_peak_1261	52.98	no	yes
chr17	11530269	11530700	MACS_peak_1262	54.53	no	yes
chr17	13590509	13590735	MACS_peak_1264	53.52	no	yes
chr17	14417172	14417397	MACS_peak_1266	51.05	no	yes
chr17	15118086	15118291	MACS_peak_1268	50.64	no	yes
chr17	15786355	15786587	MACS_peak_1269	59.08	no	yes
chr17	17415621	17415937	MACS_peak_1270	53.11	no	yes
chr17	17540067	17540295	MACS_peak_1271	50.73	no	yes
chr17	21690920	21691179	MACS_peak_1272	53.06	no	yes
chr17	24052291	24052546	MACS_peak_1274	55.03	no	yes
chr17	24484802	24485077	MACS_peak_1275	66.33	no	yes
chr17	24651265	24651499	MACS_peak_1276	57.16	no	yes
chr17	25282797	25283021	MACS_peak_1277	53.58	no	yes
chr17	25828156	25828489	MACS_peak_1278	53.09	no	yes
chr17	26023800	26024074	MACS_peak_1279	64.15	no	yes
chr17	26965674	26965971	MACS_peak_1280	50.01	no	yes
chr17	27413968	27414358	MACS_peak_1281	64.34	no	yes
chr17	27700202	27700488	MACS_peak_1282	50.64	no	yes
chr17	28662317	28662595	MACS_peak_1283	51.33	no	yes
chr17	28782012	28782324	MACS_peak_1284	51.95	no	yes
chr17	28868125	28868349	MACS_peak_1285	55.66	no	yes
chr17	29913349	29913620	MACS_peak_1287	55	no	yes
chr17	31314902	31315348	MACS_peak_1289	63.54	no	yes
chr17	31467213	31467402	MACS_peak_1290	50.64	no	yes
chr17	31789096	31789379	MACS_peak_1291	56.47	no	yes
chr17	31821690	31821875	MACS_peak_1292	50.64	no	yes
chr17	33831244	33831496	MACS_peak_1293	52.36	no	yes
chr17	34895047	34895361	MACS_peak_1294	52.18	no	yes
chr17	35308706	35308912	MACS_peak_1296	50.64	no	yes
chr17	36249679	36249947	MACS_peak_1299	52.23	no	yes
chr17	41547245	41547521	MACS_peak_1302	58.6	no	yes
chr17	42967211	42967372	MACS_peak_1303	50.23	no	yes
chr17	44211461	44211769	MACS_peak_1304	57.06	no	yes
chr17	45461104	45461421	MACS_peak_1305	61.26	no	yes
chr17	45618519	45618731	MACS_peak_1308	55.09	no	yes
chr17	45799622	45799848	MACS_peak_1309	56.42	no	yes
chr17	45933070	45933442	MACS_peak_1310	50.25	no	yes
chr17	46443061	46443308	MACS_peak_1311	54.23	no	yes
chr17	46941168	46941456	MACS_peak_1312	50.47	no	yes
chr17	47841444	47841781	MACS_peak_1313	64.17	no	yes
chr17	49303888	49304195	MACS_peak_1314	62.29	no	yes
chr17	50407732	50407995	MACS_peak_1316	52.69	no	yes
chr17	50545903	50546152	MACS_peak_1317	51.15	no	yes
chr17	53967855	53968069	MACS_peak_1318	52.27	no	yes
chr17	55187774	55187993	MACS_peak_1319	54.29	no	yes
chr17	55966081	55966387	MACS_peak_1320	51.6	no	yes
chr17	56028544	56028805	MACS_peak_1321	54.81	no	yes
chr17	56070736	56071030	MACS_peak_1322	59.5	no	yes
chr17	56276502	56276868	MACS_peak_1323	56.73	no	yes
chr17	56407475	56407814	MACS_peak_1324	51.49	no	yes
chr17	56721091	56721246	MACS_peak_1325	50.23	no	yes
chr17	63149395	63149637	MACS_peak_1329	54.73	no	yes
chr17	63162207	63162462	MACS_peak_1330	50.57	no	yes
chr17	66202884	66203104	MACS_peak_1332	56.17	no	yes
chr17	66239936	66240134	MACS_peak_1333	52.97	no	yes
chr17	66261043	66261294	MACS_peak_1334	52.35	no	yes
chr17	66359715	66359940	MACS_peak_1335	61.69	no	yes
chr17	66434815	66435024	MACS_peak_1336	54.11	no	yes
chr17	66504209	66504430	MACS_peak_1337	60.81	no	yes
chr17	66554759	66554994	MACS_peak_1338	58.76	no	yes
chr17	66797145	66797401	MACS_peak_1339	60.47	no	yes
chr17	68397298	68397489	MACS_peak_1341	61.8	no	yes
chr17	68835096	68835344	MACS_peak_1342	61.4	no	yes
chr17	69153188	69153418	MACS_peak_1343	53.09	no	yes
chr17	71210920	71211129	MACS_peak_1346	65.13	no	yes
chr17	71670733	71670992	MACS_peak_1347	56.28	no	yes
chr17	72855698	72855993	MACS_peak_1349	55.3	no	yes
chr17	77157263	77157574	MACS_peak_1350	63.95	no	yes
chr17	77966427	77966687	MACS_peak_1351	58.87	no	yes
chr17	79776041	79776295	MACS_peak_1352	50.66	no	yes
chr17	80175068	80175286	MACS_peak_1353	51.82	no	yes
chr17	80207160	80207371	MACS_peak_1354	85.3	no	yes
chr17	80400812	80401026	MACS_peak_1355	57.77	no	yes
chr17	82815687	82815896	MACS_peak_1356	52.85	no	yes
chr17	83778973	83779251	MACS_peak_1357	51.33	no	yes
chr17	83950720	83950989	MACS_peak_1358	53.72	no	yes
chr17	85022685	85022910	MACS_peak_1361	51.05	no	yes
chr17	85578751	85579062	MACS_peak_1363	50.04	no	yes
chr17	85599624	85599863	MACS_peak_1364	53.55	no	yes
chr17	85747922	85748206	MACS_peak_1365	59.36	no	yes
chr17	85806183	85806371	MACS_peak_1366	50.64	no	yes
chr17	85827408	85827710	MACS_peak_1367	57.61	no	yes
chr17	85980969	85981231	MACS_peak_1368	52.78	no	yes
chr17	87441408	87441746	MACS_peak_1369	57.79	no	yes
chr17	87446645	87446988	MACS_peak_1370	62.33	no	yes
chr17	87668035	87668215	MACS_peak_1371	60.04	no	yes
chr17	88531625	88531845	MACS_peak_1372	51.6	no	yes
chr17	90629978	90630310	MACS_peak_1373	62.08	no	yes
chr17	90988307	90988423	MACS_peak_1374	104.96	no	yes
chr17	92686162	92686430	MACS_peak_1375	52.23	no	yes
chr17	92845737	92846018	MACS_peak_1376	62.69	no	yes
chr17	93228467	93228746	MACS_peak_1377	56.87	no	yes
chr17	94294173	94294396	MACS_peak_1378	60.07	no	yes
chr18	5124320	5124558	MACS_peak_1379	52.25	no	yes
chr18	6403894	6404025	MACS_peak_1380	69.49	no	yes
chr18	6895174	6895475	MACS_peak_1381	57.71	no	yes
chr18	9830812	9830977	MACS_peak_1382	62.76	no	yes
chr18	10049948	10050199	MACS_peak_1383	60.96	no	yes
chr18	10352159	10352398	MACS_peak_1384	52.15	no	yes
chr18	11766387	11766604	MACS_peak_1385	57.43	no	yes
chr18	13462958	13463259	MACS_peak_1386	57.71	no	yes
chr18	15046146	15046319	MACS_peak_1387	65.26	no	yes
chr18	17322015	17322330	MACS_peak_1388	59.76	no	yes
chr18	17870426	17870663	MACS_peak_1389	52.35	no	yes
chr18	22589564	22589764	MACS_peak_1390	61.8	no	yes
chr18	23806961	23807271	MACS_peak_1392	59.19	no	yes
chr18	23953066	23953339	MACS_peak_1393	51.78	no	yes
chr18	26204111	26204374	MACS_peak_1395	55.97	no	yes
chr18	26487862	26488134	MACS_peak_1396	60.59	no	yes
chr18	27286791	27287061	MACS_peak_1397	59.14	no	yes
chr18	27657499	27657783	MACS_peak_1398	50.81	no	yes
chr18	30269375	30269627	MACS_peak_1399	65.43	no	yes
chr18	30576878	30577180	MACS_peak_1400	54.39	no	yes
chr18	32538276	32538740	MACS_peak_1401	56.99	no	yes
chr18	34910573	34910878	MACS_peak_1403	64.51	no	yes
chr18	35279847	35280139	MACS_peak_1404	52.91	no	yes
chr18	36454231	36454603	MACS_peak_1406	60.66	no	yes
chr18	38484456	38484590	MACS_peak_1407	88.54	no	yes
chr18	38570722	38571030	MACS_peak_1408	51.42	no	yes
chr18	38969425	38969533	MACS_peak_1409	91.37	no	yes
chr18	39087565	39087889	MACS_peak_1410	50.01	no	yes
chr18	39854285	39854429	MACS_peak_1411	85.56	no	yes
chr18	41744134	41744447	MACS_peak_1412	68.16	no	yes
chr18	42511400	42511646	MACS_peak_1413	61.46	no	yes
chr18	42603164	42603385	MACS_peak_1414	64.14	no	yes
chr18	43332937	43333189	MACS_peak_1415	60.86	no	yes
chr18	44527015	44527232	MACS_peak_1417	60.75	no	yes
chr18	47065920	47066223	MACS_peak_1418	62.71	no	yes
chr18	47913105	47913297	MACS_peak_1419	50.64	no	yes
chr18	48010413	48010527	MACS_peak_1420	119.57	no	yes
chr18	50008285	50008586	MACS_peak_1422	52.06	no	yes
chr18	53117087	53117313	MACS_peak_1423	59.73	no	yes
chr18	53249919	53250142	MACS_peak_1424	60.52	no	yes
chr18	54123021	54123429	MACS_peak_1426	57.42	no	yes
chr18	54501051	54501351	MACS_peak_1427	64.99	no	yes
chr18	54899398	54899556	MACS_peak_1428	65.26	no	yes
chr18	58449040	58449258	MACS_peak_1429	80	no	yes
chr18	60590740	60590926	MACS_peak_1430	50.64	no	yes
chr18	61449372	61449673	MACS_peak_1431	50.97	no	yes
chr18	61767590	61767955	MACS_peak_1432	65.96	no	yes
chr18	61887852	61888088	MACS_peak_1433	52.46	no	yes
chr18	62936953	62937216	MACS_peak_1435	53.4	no	yes
chr18	62968823	62969138	MACS_peak_1436	51.65	no	yes
chr18	63261624	63261784	MACS_peak_1437	53.72	no	yes
chr18	64262697	64262925	MACS_peak_1438	53.3	no	yes
chr18	66455725	66455956	MACS_peak_1440	50.41	no	yes
chr18	67398492	67398649	MACS_peak_1441	69.49	no	yes
chr18	67632332	67632696	MACS_peak_1442	52.36	no	yes
chr18	67686089	67686349	MACS_peak_1443	54.56	no	yes
chr18	71604321	71604583	MACS_peak_1445	68.9	no	yes
chr18	72023099	72023277	MACS_peak_1446	50.64	no	yes
chr18	73018104	73018365	MACS_peak_1447	52.88	no	yes
chr18	73876758	73876978	MACS_peak_1448	62.25	no	yes
chr18	73979836	73980099	MACS_peak_1449	58.55	no	yes
chr18	74764794	74765249	MACS_peak_1451	59.45	no	yes
chr18	74814519	74814829	MACS_peak_1452	50.14	no	yes
chr18	75047231	75047517	MACS_peak_1453	51.06	no	yes
chr18	75305445	75305666	MACS_peak_1454	72.98	no	yes
chr18	77016402	77016650	MACS_peak_1456	51.24	no	yes
chr18	78956156	78956391	MACS_peak_1457	58.76	no	yes
chr18	80824491	80824774	MACS_peak_1459	54.17	no	yes
chr18	80991915	80992072	MACS_peak_1460	60.04	no	yes
chr18	81203140	81203428	MACS_peak_1462	55.97	no	yes
chr18	82078114	82078406	MACS_peak_1464	78.9	no	yes
chr18	83157159	83157386	MACS_peak_1465	50.83	no	yes
chr18	85384728	85384994	MACS_peak_1466	59.51	no	yes
chr18	85611564	85611793	MACS_peak_1467	56.1	no	yes
chr18	85768464	85768742	MACS_peak_1468	51.33	no	yes
chr19	3432357	3432594	MACS_peak_1469	65.25	no	yes
chr19	3718612	3718841	MACS_peak_1470	54.6	no	yes
chr19	5371858	5372024	MACS_peak_1471	56.69	no	yes
chr19	6565224	6565514	MACS_peak_1472	50.67	no	yes
chr19	6924770	6925120	MACS_peak_1473	52.43	no	yes
chr19	10450860	10451170	MACS_peak_1476	51.24	no	yes
chr19	15835847	15836123	MACS_peak_1479	77.05	no	yes
chr19	17870157	17870439	MACS_peak_1482	54.26	no	yes
chr19	21803352	21803780	MACS_peak_1483	62.45	no	yes
chr19	23272177	23272442	MACS_peak_1484	59.61	no	yes
chr19	25159531	25159875	MACS_peak_1486	61.69	no	yes
chr19	28278812	28278966	MACS_peak_1488	80.16	no	yes
chr19	28834414	28834579	MACS_peak_1489	62.52	no	yes
chr19	33007876	33008006	MACS_peak_1491	87.94	no	yes
chr19	34073029	34073254	MACS_peak_1492	59.84	no	yes
chr19	35795113	35795296	MACS_peak_1493	55.56	no	yes
chr19	36092746	36092995	MACS_peak_1494	57.33	no	yes
chr19	37254786	37255139	MACS_peak_1495	56.53	no	yes
chr19	37556159	37556394	MACS_peak_1496	58.76	no	yes
chr19	38450576	38450763	MACS_peak_1497	71.73	no	yes
chr19	38645230	38645582	MACS_peak_1498	72.06	no	yes
chr19	41360661	41360931	MACS_peak_1499	52.67	no	yes
chr19	42913087	42913312	MACS_peak_1501	56.53	no	yes
chr19	43155043	43155299	MACS_peak_1503	62.32	no	yes
chr19	43295086	43295477	MACS_peak_1504	51.87	no	yes
chr19	44310168	44310404	MACS_peak_1505	56.79	no	yes
chr19	44518346	44518605	MACS_peak_1506	50.19	no	yes
chr19	44927307	44927626	MACS_peak_1508	84.44	no	yes
chr19	45216239	45216505	MACS_peak_1509	50.85	no	yes
chr19	45294657	45294944	MACS_peak_1510	50.56	no	yes
chr19	45955957	45956164	MACS_peak_1513	50.64	no	yes
chr19	46064738	46065080	MACS_peak_1514	70.96	no	yes
chr19	47315424	47315746	MACS_peak_1517	50.97	no	yes
chr19	50371061	50371244	MACS_peak_1519	50.64	no	yes
chr19	55316036	55316374	MACS_peak_1521	53.92	no	yes
chr19	55559344	55559635	MACS_peak_1522	53.48	no	yes
chr19	56023227	56023482	MACS_peak_1523	50.57	no	yes
chr19	56220904	56221193	MACS_peak_1524	53.65	no	yes
chr19	56441242	56441543	MACS_peak_1525	52.06	no	yes
chr19	56533728	56533972	MACS_peak_1526	57.83	no	yes
chr19	57049419	57049658	MACS_peak_1527	52.15	no	yes
chr19	58879594	58879892	MACS_peak_1529	55.01	no	yes
chr19	59233381	59233628	MACS_peak_1530	60.33	no	yes
chr19	60509918	60510224	MACS_peak_1531	57.24	no	yes
chr19	60924526	60924890	MACS_peak_1533	59.88	no	yes
chr19	61199670	61199923	MACS_peak_1534	83.36	no	yes
chr2	3990505	3990774	MACS_peak_1536	59.24	no	yes
chr2	4148944	4149253	MACS_peak_1537	62.17	no	yes
chr2	4228162	4228546	MACS_peak_1538	55.16	no	yes
chr2	4579818	4580090	MACS_peak_1539	51.87	no	yes
chr2	5379239	5379436	MACS_peak_1540	78.13	no	yes
chr2	6221398	6221642	MACS_peak_1541	57.97	no	yes
chr2	7910347	7910704	MACS_peak_1542	56.21	no	yes
chr2	8019499	8019773	MACS_peak_1543	57.38	no	yes
chr2	8283486	8283626	MACS_peak_1544	95.46	no	yes
chr2	11148890	11149104	MACS_peak_1546	56.95	no	yes
chr2	13098077	13098296	MACS_peak_1547	57.2	no	yes
chr2	13746916	13747146	MACS_peak_1548	50.51	no	yes
chr2	18099920	18100134	MACS_peak_1549	61.09	no	yes
chr2	18227128	18227275	MACS_peak_1550	72.11	no	yes
chr2	18783743	18783908	MACS_peak_1551	68.31	no	yes
chr2	20552744	20553012	MACS_peak_1553	50.64	no	yes
chr2	20956930	20957212	MACS_peak_1554	50.98	no	yes
chr2	22778001	22778313	MACS_peak_1556	56.69	no	yes
chr2	24536089	24536339	MACS_peak_1557	52.45	no	yes
chr2	25047518	25047872	MACS_peak_1558	57.38	no	yes
chr2	25203476	25203793	MACS_peak_1559	50.62	no	yes
chr2	25608723	25608940	MACS_peak_1560	51.93	no	yes
chr2	26566038	26566503	MACS_peak_1561	64.18	no	yes
chr2	26635175	26635437	MACS_peak_1562	56.14	no	yes
chr2	26874681	26874860	MACS_peak_1563	61.8	no	yes
chr2	29469889	29470282	MACS_peak_1565	51.52	no	yes
chr2	29845754	29846041	MACS_peak_1566	69.95	no	yes
chr2	29940091	29940422	MACS_peak_1567	62.93	no	yes
chr2	29967984	29968136	MACS_peak_1568	76.46	no	yes
chr2	30349611	30349960	MACS_peak_1569	51.56	no	yes
chr2	30357747	30358014	MACS_peak_1570	50.75	no	yes
chr2	30463677	30464176	MACS_peak_1571	61.02	no	yes
chr2	30822394	30822562	MACS_peak_1573	52.8	no	yes
chr2	32685665	32685976	MACS_peak_1576	52.05	no	yes
chr2	32780553	32780704	MACS_peak_1577	60.04	no	yes
chr2	34098519	34098736	MACS_peak_1579	64.6	no	yes
chr2	34413960	34414260	MACS_peak_1580	54.82	no	yes
chr2	34717940	34718156	MACS_peak_1581	52.05	no	yes
chr2	35504021	35504267	MACS_peak_1583	50.96	no	yes
chr2	37269654	37269956	MACS_peak_1585	60.97	no	yes
chr2	38027801	38028081	MACS_peak_1587	54.43	no	yes
chr2	38379270	38379577	MACS_peak_1588	50.67	no	yes
chr2	38721241	38721530	MACS_peak_1589	50.39	no	yes
chr2	39383529	39383822	MACS_peak_1590	53.31	no	yes
chr2	39470483	39470797	MACS_peak_1591	56.51	no	yes
chr2	40080585	40080858	MACS_peak_1592	51.78	no	yes
chr2	40741617	40741839	MACS_peak_1593	51.38	no	yes
chr2	41238913	41239125	MACS_peak_1594	65.19	no	yes
chr2	44111621	44111800	MACS_peak_1596	62.52	no	yes
chr2	44953250	44953452	MACS_peak_1597	56.97	no	yes
chr2	49218366	49218594	MACS_peak_1599	59.51	no	yes
chr2	49794619	49794875	MACS_peak_1600	53.35	no	yes
chr2	50038316	50038614	MACS_peak_1601	66.33	no	yes
chr2	51918961	51919107	MACS_peak_1602	101.35	no	yes
chr2	54167094	54167384	MACS_peak_1603	57.37	no	yes
chr2	55170780	55170997	MACS_peak_1604	57.43	no	yes
chr2	56514638	56514851	MACS_peak_1605	71.04	no	yes
chr2	57236095	57236244	MACS_peak_1606	53.72	no	yes
chr2	57440933	57441164	MACS_peak_1607	59.19	no	yes
chr2	59717878	59718155	MACS_peak_1609	51.95	no	yes
chr2	60789335	60789688	MACS_peak_1611	53.21	no	yes
chr2	61450212	61450493	MACS_peak_1614	56.67	no	yes
chr2	62109808	62110110	MACS_peak_1615	52.57	no	yes
chr2	63915227	63915488	MACS_peak_1616	53.61	no	yes
chr2	65621412	65621678	MACS_peak_1617	58.22	no	yes
chr2	65905978	65906252	MACS_peak_1619	63.15	no	yes
chr2	66472835	66473068	MACS_peak_1620	58.97	no	yes
chr2	66682106	66682265	MACS_peak_1621	68.31	no	yes
chr2	67581581	67581951	MACS_peak_1622	53.59	no	yes
chr2	69818532	69818787	MACS_peak_1623	59.43	no	yes
chr2	69919124	69919274	MACS_peak_1624	71.73	no	yes
chr2	70114056	70114308	MACS_peak_1625	50.85	no	yes
chr2	71514063	71514286	MACS_peak_1626	56.75	no	yes
chr2	71539331	71539549	MACS_peak_1627	55.81	no	yes
chr2	71644576	71644800	MACS_peak_1628	53.58	no	yes
chr2	71763970	71764218	MACS_peak_1629	51.24	no	yes
chr2	72549008	72549172	MACS_peak_1630	81.63	no	yes
chr2	72607065	72607310	MACS_peak_1631	52.11	no	yes
chr2	73241359	73241637	MACS_peak_1632	51.33	no	yes
chr2	74661895	74662152	MACS_peak_1633	53.26	no	yes
chr2	74667192	74667499	MACS_peak_1634	52.17	no	yes
chr2	74681308	74681539	MACS_peak_1635	68.68	no	yes
chr2	75727873	75728174	MACS_peak_1640	73.29	no	yes
chr2	76668444	76668713	MACS_peak_1643	63.74	no	yes
chr2	76673924	76674164	MACS_peak_1644	51.65	no	yes
chr2	76857052	76857407	MACS_peak_1645	50.08	no	yes
chr2	79508541	79508833	MACS_peak_1647	50.13	no	yes
chr2	80780174	80780474	MACS_peak_1648	51.05	no	yes
chr2	82018390	82018582	MACS_peak_1649	58.48	no	yes
chr2	84826415	84826668	MACS_peak_1650	62.66	no	yes
chr2	84862317	84862736	MACS_peak_1651	51.64	no	yes
chr2	87164064	87164261	MACS_peak_1652	55.56	no	yes
chr2	87380193	87380480	MACS_peak_1653	53.82	no	yes
chr2	87785203	87785346	MACS_peak_1654	95.24	no	yes
chr2	89698728	89698936	MACS_peak_1655	62.52	no	yes
chr2	90678183	90678437	MACS_peak_1657	50.66	no	yes
chr2	91513642	91513963	MACS_peak_1659	55.54	no	yes
chr2	91710271	91710439	MACS_peak_1660	51.92	no	yes
chr2	92364601	92364834	MACS_peak_1663	56.81	no	yes
chr2	92954949	92955263	MACS_peak_1664	64.05	no	yes
chr2	93404768	93404947	MACS_peak_1666	52.97	no	yes
chr2	94247530	94247775	MACS_peak_1667	69.6	no	yes
chr2	95144759	95145106	MACS_peak_1668	60.81	no	yes
chr2	95658298	95658581	MACS_peak_1669	57.98	no	yes
chr2	95840226	95840508	MACS_peak_1670	50.98	no	yes
chr2	96317622	96317833	MACS_peak_1671	61.45	no	yes
chr2	97747834	97748127	MACS_peak_1672	50.05	no	yes
chr2	101863518	101863794	MACS_peak_1675	51.51	no	yes
chr2	102306184	102306524	MACS_peak_1677	52.75	no	yes
chr2	102403231	102403490	MACS_peak_1678	62.38	no	yes
chr2	104078377	104078614	MACS_peak_1680	64.54	no	yes
chr2	104162022	104162233	MACS_peak_1681	67.35	no	yes
chr2	104509958	104510208	MACS_peak_1682	57.28	no	yes
chr2	104886092	104886465	MACS_peak_1683	54.97	no	yes
chr2	105143780	105143996	MACS_peak_1684	52.05	no	yes
chr2	106462134	106462492	MACS_peak_1686	60.41	no	yes
chr2	108935279	108935407	MACS_peak_1687	139.5	no	yes
chr2	112402670	112402934	MACS_peak_1688	67.17	no	yes
chr2	113361206	113361516	MACS_peak_1689	59.19	no	yes
chr2	114353920	114354166	MACS_peak_1690	51.44	no	yes
chr2	115917988	115918231	MACS_peak_1691	54.63	no	yes
chr2	117734600	117734767	MACS_peak_1692	65.26	no	yes
chr2	118443630	118443851	MACS_peak_1693	51.49	no	yes
chr2	118593033	118593228	MACS_peak_1694	81.63	no	yes
chr2	118646437	118646685	MACS_peak_1695	54.13	no	yes
chr2	119046792	119046932	MACS_peak_1696	81.63	no	yes
chr2	121342667	121342962	MACS_peak_1698	50.2	no	yes
chr2	121514103	121514328	MACS_peak_1699	53.63	no	yes
chr2	125941340	125941783	MACS_peak_1700	61.11	no	yes
chr2	126668570	126668844	MACS_peak_1701	58.21	no	yes
chr2	127167616	127167930	MACS_peak_1702	58.13	no	yes
chr2	127301113	127301234	MACS_peak_1703	81.73	no	yes
chr2	127446280	127446552	MACS_peak_1704	54.22	no	yes
chr2	128120855	128121088	MACS_peak_1705	60.82	no	yes
chr2	128232855	128233055	MACS_peak_1706	58.87	no	yes
chr2	128257445	128257624	MACS_peak_1707	55.56	no	yes
chr2	129198748	129198945	MACS_peak_1708	55.56	no	yes
chr2	129251764	129252035	MACS_peak_1709	52.56	no	yes
chr2	130274391	130274758	MACS_peak_1710	52.69	no	yes
chr2	131252401	131252696	MACS_peak_1711	52.62	no	yes
chr2	131293795	131294085	MACS_peak_1712	58.76	no	yes
chr2	131959721	131959930	MACS_peak_1713	50.52	no	yes
chr2	132453412	132453585	MACS_peak_1714	75.64	no	yes
chr2	132650686	132650940	MACS_peak_1716	60.66	no	yes
chr2	133430795	133431170	MACS_peak_1719	107.36	no	yes
chr2	133546170	133546432	MACS_peak_1720	70.56	no	yes
chr2	134674230	134674497	MACS_peak_1721	59.42	no	yes
chr2	134796177	134796420	MACS_peak_1722	60.8	no	yes
chr2	136950346	136950686	MACS_peak_1723	53.73	no	yes
chr2	138122680	138123063	MACS_peak_1724	61.58	no	yes
chr2	138784615	138784930	MACS_peak_1725	50.79	no	yes
chr2	138856183	138856489	MACS_peak_1726	52.25	no	yes
chr2	139787453	139787565	MACS_peak_1727	109.74	no	yes
chr2	141345470	141345694	MACS_peak_1728	55.66	no	yes
chr2	142335460	142335855	MACS_peak_1731	53.36	no	yes
chr2	142640221	142640456	MACS_peak_1732	52.56	no	yes
chr2	143542365	143542616	MACS_peak_1733	50.95	no	yes
chr2	143635758	143635944	MACS_peak_1734	60.04	no	yes
chr2	144262836	144263027	MACS_peak_1735	55.56	no	yes
chr2	147300882	147301180	MACS_peak_1737	57.99	no	yes
chr2	147513801	147514097	MACS_peak_1738	58.11	no	yes
chr2	148195451	148195832	MACS_peak_1739	65.6	no	yes
chr2	150023748	150024047	MACS_peak_1741	52.82	no	yes
chr2	152396473	152396788	MACS_peak_1743	50.79	no	yes
chr2	154049938	154050346	MACS_peak_1746	50.73	no	yes
chr2	154291655	154291910	MACS_peak_1747	56.74	no	yes
chr2	154686833	154687108	MACS_peak_1748	54.59	no	yes
chr2	155222530	155222784	MACS_peak_1749	50.66	no	yes
chr2	155280041	155280301	MACS_peak_1750	50.09	no	yes
chr2	156216816	156217025	MACS_peak_1751	55.44	no	yes
chr2	156313179	156313488	MACS_peak_1752	62.08	no	yes
chr2	157247196	157247514	MACS_peak_1753	59.49	no	yes
chr2	157264518	157264731	MACS_peak_1754	59.36	no	yes
chr2	157434540	157434940	MACS_peak_1755	53.13	no	yes
chr2	157625101	157625566	MACS_peak_1756	62.11	no	yes
chr2	157781462	157781767	MACS_peak_1757	61.07	no	yes
chr2	157805214	157805671	MACS_peak_1758	57.28	no	yes
chr2	158152419	158152769	MACS_peak_1760	51.46	no	yes
chr2	158680000	158680253	MACS_peak_1763	50.76	no	yes
chr2	158859120	158859401	MACS_peak_1764	59.66	no	yes
chr2	158988233	158988460	MACS_peak_1765	50.83	no	yes
chr2	160104489	160104754	MACS_peak_1766	55.79	no	yes
chr2	163434137	163434312	MACS_peak_1769	54.23	no	yes
chr2	163757085	163757350	MACS_peak_1770	55.79	no	yes
chr2	164020618	164020863	MACS_peak_1771	54.43	no	yes
chr2	164170069	164170396	MACS_peak_1772	57.49	no	yes
chr2	164587569	164587839	MACS_peak_1773	55.33	no	yes
chr2	164906514	164906741	MACS_peak_1774	62.02	no	yes
chr2	165112478	165112705	MACS_peak_1775	55.29	no	yes
chr2	165279348	165279625	MACS_peak_1777	51.95	no	yes
chr2	165310811	165311062	MACS_peak_1778	50.4	no	yes
chr2	165525250	165525563	MACS_peak_1779	56.34	no	yes
chr2	166755793	166756172	MACS_peak_1782	50.35	no	yes
chr2	167635029	167635199	MACS_peak_1784	61.25	no	yes
chr2	169481315	169481596	MACS_peak_1785	53.98	no	yes
chr2	169724185	169724494	MACS_peak_1786	56.75	no	yes
chr2	170045834	170045963	MACS_peak_1787	95.46	no	yes
chr2	170346035	170346328	MACS_peak_1789	69.2	no	yes
chr2	170470034	170470262	MACS_peak_1790	72.95	no	yes
chr2	170611916	170612150	MACS_peak_1791	51.34	no	yes
chr2	170758289	170758580	MACS_peak_1793	58.67	no	yes
chr2	171749570	171750027	MACS_peak_1794	58.74	no	yes
chr2	172230182	172230513	MACS_peak_1795	50.11	no	yes
chr2	172905723	172905926	MACS_peak_1797	55.56	no	yes
chr2	173427635	173427959	MACS_peak_1799	54.1	no	yes
chr2	173641297	173641458	MACS_peak_1800	50.23	no	yes
chr2	173940163	173940455	MACS_peak_1801	50.13	no	yes
chr2	174467077	174467434	MACS_peak_1802	57.47	no	yes
chr2	174507294	174507414	MACS_peak_1803	95.46	no	yes
chr2	178682234	178682492	MACS_peak_1804	59.09	no	yes
chr2	180524633	180524841	MACS_peak_1805	52.97	no	yes
chr2	180745119	180745342	MACS_peak_1806	56.75	no	yes
chr2	181540386	181540648	MACS_peak_1807	52.78	no	yes
chr2	181762928	181763309	MACS_peak_1808	54.38	no	yes
chr3	3344614	3344921	MACS_peak_1809	55.96	no	yes
chr3	3505109	3505334	MACS_peak_1810	53.63	no	yes
chr3	3731843	3732089	MACS_peak_1811	54.33	no	yes
chr3	6760441	6760656	MACS_peak_1812	79.19	no	yes
chr3	8784116	8784312	MACS_peak_1815	60.04	no	yes
chr3	13144013	13144268	MACS_peak_1816	53.45	no	yes
chr3	14853336	14853453	MACS_peak_1817	110.82	no	yes
chr3	17408299	17408628	MACS_peak_1818	66.77	no	yes
chr3	21185319	21185665	MACS_peak_1819	73.1	no	yes
chr3	23828538	23828792	MACS_peak_1820	60.66	no	yes
chr3	28405735	28405962	MACS_peak_1821	56.31	no	yes
chr3	28712774	28713002	MACS_peak_1822	59.9	no	yes
chr3	30692668	30692937	MACS_peak_1824	59.24	no	yes
chr3	30825955	30826212	MACS_peak_1825	50.38	no	yes
chr3	32617139	32617399	MACS_peak_1826	52.97	no	yes
chr3	34225002	34225205	MACS_peak_1827	55.56	no	yes
chr3	36627088	36627282	MACS_peak_1828	50.64	no	yes
chr3	36797375	36797726	MACS_peak_1829	50.43	no	yes
chr3	38090458	38090714	MACS_peak_1830	56.64	no	yes
chr3	40415652	40415871	MACS_peak_1831	62.37	no	yes
chr3	41723866	41724168	MACS_peak_1832	60.97	no	yes
chr3	42938887	42939155	MACS_peak_1833	52.23	no	yes
chr3	42952274	42952561	MACS_peak_1834	57.63	no	yes
chr3	43674504	43674693	MACS_peak_1835	52.97	no	yes
chr3	45378839	45379155	MACS_peak_1836	50.71	no	yes
chr3	48612279	48612538	MACS_peak_1837	56.35	no	yes
chr3	51397544	51397802	MACS_peak_1839	53.94	no	yes
chr3	51994156	51994391	MACS_peak_1840	55.46	no	yes
chr3	52266886	52267150	MACS_peak_1841	55.88	no	yes
chr3	52904705	52904978	MACS_peak_1842	53.36	no	yes
chr3	54658646	54658890	MACS_peak_1843	91.14	no	yes
chr3	55136563	55136830	MACS_peak_1844	62.76	no	yes
chr3	55439345	55439625	MACS_peak_1845	62.45	no	yes
chr3	55489691	55489939	MACS_peak_1846	55.05	no	yes
chr3	57841497	57841760	MACS_peak_1847	58.55	no	yes
chr3	58053605	58053743	MACS_peak_1848	87.73	no	yes
chr3	59081057	59081257	MACS_peak_1849	58.48	no	yes
chr3	59763959	59764184	MACS_peak_1850	66.04	no	yes
chr3	62320183	62320420	MACS_peak_1852	62.39	no	yes
chr3	62666739	62666964	MACS_peak_1853	56.53	no	yes
chr3	62930205	62930470	MACS_peak_1854	59.61	no	yes
chr3	63952104	63952348	MACS_peak_1855	54.53	no	yes
chr3	64538995	64539358	MACS_peak_1856	63.94	no	yes
chr3	67859846	67860041	MACS_peak_1857	65.67	no	yes
chr3	68223144	68223473	MACS_peak_1858	72.79	no	yes
chr3	68646779	68647075	MACS_peak_1859	58.18	no	yes
chr3	69076239	69076408	MACS_peak_1860	53.72	no	yes
chr3	76976770	76977051	MACS_peak_1862	51.07	no	yes
chr3	77563193	77563492	MACS_peak_1863	52.82	no	yes
chr3	79519051	79519319	MACS_peak_1864	59.33	no	yes
chr3	83395010	83395374	MACS_peak_1866	54.11	no	yes
chr3	83450735	83451044	MACS_peak_1867	62.08	no	yes
chr3	83537250	83537547	MACS_peak_1868	58.09	no	yes
chr3	83962552	83962869	MACS_peak_1869	59.58	no	yes
chr3	84179102	84179383	MACS_peak_1870	54.34	no	yes
chr3	84561880	84562190	MACS_peak_1871	55.72	no	yes
chr3	84976785	84977089	MACS_peak_1872	50.73	no	yes
chr3	85783558	85783875	MACS_peak_1873	50.62	no	yes
chr3	87548518	87548835	MACS_peak_1874	53.28	no	yes
chr3	88024787	88024916	MACS_peak_1876	81.73	no	yes
chr3	88126956	88127263	MACS_peak_1877	52.45	no	yes
chr3	89675611	89675788	MACS_peak_1879	60.81	no	yes
chr3	89802237	89802472	MACS_peak_1880	55.46	no	yes
chr3	90169242	90169613	MACS_peak_1881	67.48	no	yes
chr3	90177825	90178002	MACS_peak_1882	84.7	no	yes
chr3	90558816	90559121	MACS_peak_1883	54.36	no	yes
chr3	90835570	90835785	MACS_peak_1884	57.66	no	yes
chr3	93823236	93823554	MACS_peak_1885	50.53	no	yes
chr3	94352356	94352570	MACS_peak_1886	64.95	no	yes
chr3	95305857	95306105	MACS_peak_1889	52.8	no	yes
chr3	95598514	95598771	MACS_peak_1890	50.38	no	yes
chr3	95682689	95682950	MACS_peak_1891	50.15	no	yes
chr3	96269867	96270182	MACS_peak_1892	53.45	no	yes
chr3	97177247	97177516	MACS_peak_1894	52.14	no	yes
chr3	98028201	98028480	MACS_peak_1896	50.61	no	yes
chr3	98282523	98282795	MACS_peak_1897	50.39	no	yes
chr3	99141407	99141671	MACS_peak_1898	61.77	no	yes
chr3	100017269	100017560	MACS_peak_1899	57.28	no	yes
chr3	100841921	100842150	MACS_peak_1900	56.1	no	yes
chr3	101603791	101603996	MACS_peak_1903	65.67	no	yes
chr3	101848322	101848625	MACS_peak_1904	60.87	no	yes
chr3	102345992	102346281	MACS_peak_1905	53.2	no	yes
chr3	103300963	103301200	MACS_peak_1906	54.08	no	yes
chr3	104085083	104085387	MACS_peak_1907	52.41	no	yes
chr3	104097057	104097373	MACS_peak_1908	56.33	no	yes
chr3	104911410	104911669	MACS_peak_1909	50.19	no	yes
chr3	105028850	105029203	MACS_peak_1911	60.18	no	yes
chr3	106225815	106226037	MACS_peak_1913	53.96	no	yes
chr3	108147977	108148136	MACS_peak_1914	105.33	no	yes
chr3	108838243	108838483	MACS_peak_1915	62.08	no	yes
chr3	109050671	109050975	MACS_peak_1916	52.41	no	yes
chr3	110565560	110565754	MACS_peak_1917	71.73	no	yes
chr3	111442131	111442418	MACS_peak_1918	50.56	no	yes
chr3	112015478	112015692	MACS_peak_1919	67.49	no	yes
chr3	113226698	113226972	MACS_peak_1920	51.69	no	yes
chr3	115056946	115057157	MACS_peak_1921	50.29	no	yes
chr3	115458739	115459071	MACS_peak_1922	58.27	no	yes
chr3	117234624	117234899	MACS_peak_1923	54.87	no	yes
chr3	117681837	117682034	MACS_peak_1924	55.56	no	yes
chr3	119291121	119291346	MACS_peak_1925	60.28	no	yes
chr3	119590457	119590862	MACS_peak_1926	52.67	no	yes
chr3	120275600	120275854	MACS_peak_1927	50.66	no	yes
chr3	120387800	120388030	MACS_peak_1928	65.4	no	yes
chr3	120795483	120795748	MACS_peak_1929	55.79	no	yes
chr3	121818551	121818799	MACS_peak_1930	54.13	no	yes
chr3	122121968	122122298	MACS_peak_1931	58.44	no	yes
chr3	122990532	122990757	MACS_peak_1932	53.63	no	yes
chr3	124155389	124155618	MACS_peak_1933	53.2	no	yes
chr3	124403875	124404136	MACS_peak_1934	56.16	no	yes
chr3	125011423	125011675	MACS_peak_1935	71.8	no	yes
chr3	125671284	125671522	MACS_peak_1936	52.25	no	yes
chr3	126868180	126868430	MACS_peak_1937	51.05	no	yes
chr3	127363381	127363626	MACS_peak_1938	54.43	no	yes
chr3	127530289	127530667	MACS_peak_1939	50.43	no	yes
chr3	127634341	127634648	MACS_peak_1940	52.17	no	yes
chr3	129390082	129390299	MACS_peak_1941	59.03	no	yes
chr3	129610148	129610396	MACS_peak_1942	51.24	no	yes
chr3	131106294	131106621	MACS_peak_1943	54.96	no	yes
chr3	132502757	132502940	MACS_peak_1944	68.31	no	yes
chr3	133775919	133776189	MACS_peak_1945	55.33	no	yes
chr3	134227400	134227689	MACS_peak_1946	70.53	no	yes
chr3	134489405	134489585	MACS_peak_1947	52.97	no	yes
chr3	134614869	134615151	MACS_peak_1948	50.98	no	yes
chr3	135513637	135513889	MACS_peak_1949	60.86	no	yes
chr3	135680491	135680631	MACS_peak_1950	78.13	no	yes
chr3	137380047	137380301	MACS_peak_1952	53.54	no	yes
chr3	137460375	137460724	MACS_peak_1953	56.85	no	yes
chr3	137756323	137756584	MACS_peak_1954	51.38	no	yes
chr3	140109514	140109819	MACS_peak_1956	51.69	no	yes
chr3	142766023	142766232	MACS_peak_1958	55.53	no	yes
chr3	145009930	145010158	MACS_peak_1960	56.2	no	yes
chr3	146957330	146957502	MACS_peak_1963	74.98	no	yes
chr3	148601854	148602119	MACS_peak_1964	52.5	no	yes
chr3	149219403	149219632	MACS_peak_1965	53.2	no	yes
chr3	151672146	151672375	MACS_peak_1966	50.62	no	yes
chr3	152050203	152050396	MACS_peak_1967	65.67	no	yes
chr3	152276627	152276874	MACS_peak_1968	63.35	no	yes
chr3	152799950	152800238	MACS_peak_1969	50.47	no	yes
chr3	154806821	154807066	MACS_peak_1970	59.57	no	yes
chr3	155119482	155119656	MACS_peak_1971	55.56	no	yes
chr3	155185341	155185664	MACS_peak_1972	52.75	no	yes
chr3	155205222	155205503	MACS_peak_1973	51.07	no	yes
chr3	156076762	156077060	MACS_peak_1974	56.7	no	yes
chr3	157753228	157753457	MACS_peak_1975	65.44	no	yes
chr3	158184585	158184883	MACS_peak_1976	52.9	no	yes
chr3	159199764	159200068	MACS_peak_1977	64.61	no	yes
chr4	3165164	3165508	MACS_peak_1978	53.37	no	yes
chr4	3973647	3973867	MACS_peak_1979	54.18	no	yes
chr4	8169158	8169416	MACS_peak_1980	62.1	no	yes
chr4	8518637	8518971	MACS_peak_1981	51.82	no	yes
chr4	8662001	8662261	MACS_peak_1982	56.26	no	yes
chr4	8871448	8871630	MACS_peak_1983	52.97	no	yes
chr4	10609353	10609625	MACS_peak_1984	51.87	no	yes
chr4	11308328	11308629	MACS_peak_1985	50.97	no	yes
chr4	12113204	12113394	MACS_peak_1986	56.97	no	yes
chr4	13191927	13192164	MACS_peak_1987	73.82	no	yes
chr4	13896249	13896465	MACS_peak_1989	57.54	no	yes
chr4	15756977	15757205	MACS_peak_1990	56.2	no	yes
chr4	16070965	16071223	MACS_peak_1991	50.28	no	yes
chr4	16775493	16775804	MACS_peak_1992	60.16	no	yes
chr4	20191793	20191965	MACS_peak_1993	69.49	no	yes
chr4	20297488	20297703	MACS_peak_1994	57.66	no	yes
chr4	21963547	21963755	MACS_peak_1995	58.48	no	yes
chr4	22153013	22153350	MACS_peak_1996	61.65	no	yes
chr4	22754715	22754947	MACS_peak_1997	55.77	no	yes
chr4	25474725	25475084	MACS_peak_1998	59.84	no	yes
chr4	25706661	25706988	MACS_peak_1999	52.41	no	yes
chr4	26613378	26613657	MACS_peak_2000	62.87	no	yes
chr4	28443183	28443467	MACS_peak_2001	62.72	no	yes
chr4	29870852	29871054	MACS_peak_2002	58.48	no	yes
chr4	30027706	30027905	MACS_peak_2003	57.76	no	yes
chr4	30114267	30114428	MACS_peak_2004	81.63	no	yes
chr4	32632539	32632812	MACS_peak_2005	51.78	no	yes
chr4	34667807	34668172	MACS_peak_2006	56.76	no	yes
chr4	34974054	34974390	MACS_peak_2007	51.79	no	yes
chr4	35680551	35680801	MACS_peak_2008	51.05	no	yes
chr4	39528442	39528600	MACS_peak_2009	80.16	no	yes
chr4	40251554	40251882	MACS_peak_2010	62.5	no	yes
chr4	41136051	41136313	MACS_peak_2011	57.44	no	yes
chr4	41190578	41190741	MACS_peak_2012	55.66	no	yes
chr4	41388934	41389207	MACS_peak_2013	51.78	no	yes
chr4	43687963	43688166	MACS_peak_2015	60.04	no	yes
chr4	43691481	43691695	MACS_peak_2016	56.95	no	yes
chr4	43750815	43751056	MACS_peak_2017	54.84	no	yes
chr4	44428306	44428553	MACS_peak_2018	61.36	no	yes
chr4	46024958	46025230	MACS_peak_2019	57.59	no	yes
chr4	48045517	48045764	MACS_peak_2020	51.34	no	yes
chr4	48585774	48586084	MACS_peak_2021	51.24	no	yes
chr4	49490046	49490298	MACS_peak_2022	50.85	no	yes
chr4	49885542	49885944	MACS_peak_2023	51	no	yes
chr4	49891714	49891947	MACS_peak_2024	52.77	no	yes
chr4	51244198	51244467	MACS_peak_2026	60.91	no	yes
chr4	55370227	55370506	MACS_peak_2029	56.87	no	yes
chr4	55871853	55871973	MACS_peak_2030	95.46	no	yes
chr4	56062521	56062752	MACS_peak_2031	59.19	no	yes
chr4	56179081	56179415	MACS_peak_2032	51.82	no	yes
chr4	56796661	56796933	MACS_peak_2033	72.3	no	yes
chr4	57023884	57024145	MACS_peak_2034	52.88	no	yes
chr4	57137393	57137679	MACS_peak_2035	53.49	no	yes
chr4	57513588	57513952	MACS_peak_2036	59.88	no	yes
chr4	58611973	58612274	MACS_peak_2037	54.47	no	yes
chr4	59192750	59193083	MACS_peak_2038	62.74	no	yes
chr4	61571678	61571900	MACS_peak_2039	56.86	no	yes
chr4	61838817	61839045	MACS_peak_2040	53.3	no	yes
chr4	64718349	64718644	MACS_peak_2041	53.15	no	yes
chr4	67221945	67222098	MACS_peak_2042	75.64	no	yes
chr4	70378090	70378257	MACS_peak_2043	71.73	no	yes
chr4	70568551	70568853	MACS_peak_2044	52.57	no	yes
chr4	71359562	71359825	MACS_peak_2045	68.79	no	yes
chr4	72804869	72805095	MACS_peak_2046	50.94	no	yes
chr4	73474522	73474753	MACS_peak_2047	57.06	no	yes
chr4	77317457	77317683	MACS_peak_2048	63.58	no	yes
chr4	78862407	78862599	MACS_peak_2049	55.56	no	yes
chr4	80525162	80525389	MACS_peak_2050	63.47	no	yes
chr4	80842640	80842794	MACS_peak_2051	75.64	no	yes
chr4	81829924	81830296	MACS_peak_2052	81.44	no	yes
chr4	82066511	82066676	MACS_peak_2053	67.08	no	yes
chr4	82585123	82585330	MACS_peak_2054	53.72	no	yes
chr4	83625626	83625868	MACS_peak_2055	61.87	no	yes
chr4	84920637	84920886	MACS_peak_2056	57.33	no	yes
chr4	85099216	85099437	MACS_peak_2057	60.29	no	yes
chr4	85423398	85423675	MACS_peak_2058	51.42	no	yes
chr4	86167376	86167586	MACS_peak_2059	65.43	no	yes
chr4	88444147	88444425	MACS_peak_2060	51.33	no	yes
chr4	90210963	90211229	MACS_peak_2061	52.41	no	yes
chr4	93463825	93464033	MACS_peak_2062	65.67	no	yes
chr4	94734345	94734602	MACS_peak_2063	56.54	no	yes
chr4	94809093	94809309	MACS_peak_2064	67.22	no	yes
chr4	96139396	96139639	MACS_peak_2065	54.63	no	yes
chr4	96816528	96816745	MACS_peak_2066	67.08	no	yes
chr4	97462948	97463259	MACS_peak_2067	53.67	no	yes
chr4	97590175	97590497	MACS_peak_2068	53.12	no	yes
chr4	97754379	97754661	MACS_peak_2069	53.09	no	yes
chr4	99419356	99419735	MACS_peak_2070	62.7	no	yes
chr4	100097656	100097932	MACS_peak_2071	57.18	no	yes
chr4	101250266	101250473	MACS_peak_2072	55.56	no	yes
chr4	101970820	101971122	MACS_peak_2073	51.97	no	yes
chr4	102896942	102897179	MACS_peak_2074	52.35	no	yes
chr4	104666430	104666568	MACS_peak_2075	78.13	no	yes
chr4	105965962	105966278	MACS_peak_2077	51.55	no	yes
chr4	106464671	106464783	MACS_peak_2078	109.74	no	yes
chr4	106903460	106903691	MACS_peak_2079	55.88	no	yes
chr4	108977649	108977959	MACS_peak_2080	55.72	no	yes
chr4	110234423	110234703	MACS_peak_2081	51.16	no	yes
chr4	111760951	111761200	MACS_peak_2082	61.16	no	yes
chr4	116669301	116669503	MACS_peak_2087	52.97	no	yes
chr4	116711742	116712004	MACS_peak_2088	56.07	no	yes
chr4	118231265	118231777	MACS_peak_2089	59.87	no	yes
chr4	119232481	119232724	MACS_peak_2090	59.41	no	yes
chr4	119378748	119378990	MACS_peak_2091	55.74	no	yes
chr4	119882850	119883045	MACS_peak_2092	55.56	no	yes
chr4	120217530	120217734	MACS_peak_2093	74.98	no	yes
chr4	120357863	120358171	MACS_peak_2094	51.42	no	yes
chr4	120678068	120678407	MACS_peak_2095	56.35	no	yes
chr4	120956688	120956949	MACS_peak_2096	52.88	no	yes
chr4	122558558	122558839	MACS_peak_2097	53.98	no	yes
chr4	122878305	122878620	MACS_peak_2098	50.79	no	yes
chr4	122886252	122886464	MACS_peak_2099	57.22	no	yes
chr4	124731384	124731751	MACS_peak_2100	53.88	no	yes
chr4	125102717	125103148	MACS_peak_2101	65.06	no	yes
chr4	125127320	125127536	MACS_peak_2102	50.87	no	yes
chr4	125768716	125768983	MACS_peak_2103	59.42	no	yes
chr4	126732018	126732635	MACS_peak_2105	56.73	no	yes
chr4	127285623	127285849	MACS_peak_2106	65.91	no	yes
chr4	127982603	127983055	MACS_peak_2107	52.9	no	yes
chr4	128008850	128009031	MACS_peak_2108	50.64	no	yes
chr4	128579233	128579460	MACS_peak_2109	59.62	no	yes
chr4	130549296	130549538	MACS_peak_2110	51.42	no	yes
chr4	131054286	131054569	MACS_peak_2111	54.17	no	yes
chr4	131369061	131369336	MACS_peak_2112	52.15	no	yes
chr4	131459537	131459762	MACS_peak_2113	60.28	no	yes
chr4	131552840	131553140	MACS_peak_2114	56.53	no	yes
chr4	131763646	131763883	MACS_peak_2115	52.35	no	yes
chr4	132198353	132198664	MACS_peak_2117	51.15	no	yes
chr4	132365884	132366119	MACS_peak_2118	59.04	no	yes
chr4	132811472	132811749	MACS_peak_2119	54.39	no	yes
chr4	133832905	133833193	MACS_peak_2121	50.47	no	yes
chr4	133939163	133939448	MACS_peak_2122	50.73	no	yes
chr4	134328810	134329062	MACS_peak_2123	55.33	no	yes
chr4	134640580	134640806	MACS_peak_2124	52.19	no	yes
chr4	135855497	135855824	MACS_peak_2125	52.63	no	yes
chr4	137076197	137076699	MACS_peak_2126	63.17	no	yes
chr4	137236671	137236868	MACS_peak_2127	52.97	no	yes
chr4	138126535	138126918	MACS_peak_2128	52.51	no	yes
chr4	139002042	139002445	MACS_peak_2129	55.26	no	yes
chr4	139629117	139629548	MACS_peak_2130	62.18	no	yes
chr4	141409459	141409808	MACS_peak_2134	61.23	no	yes
chr4	141658581	141659048	MACS_peak_2135	56.45	no	yes
chr4	141730205	141730414	MACS_peak_2136	54.11	no	yes
chr4	141821994	141822267	MACS_peak_2138	50.13	no	yes
chr4	142693006	142693179	MACS_peak_2139	71.73	no	yes
chr4	143689088	143689342	MACS_peak_2140	65.94	no	yes
chr4	147343676	147343843	MACS_peak_2142	74.98	no	yes
chr4	147417072	147417475	MACS_peak_2143	62.11	no	yes
chr4	148881641	148881936	MACS_peak_2144	55.87	no	yes
chr4	149880559	149880798	MACS_peak_2145	51.77	no	yes
chr4	150436111	150436452	MACS_peak_2146	51.24	no	yes
chr4	150981607	150981883	MACS_peak_2147	54.78	no	yes
chr4	153018142	153018411	MACS_peak_2149	60.91	no	yes
chr4	153147906	153148111	MACS_peak_2150	55.56	no	yes
chr4	153153045	153153316	MACS_peak_2151	66.86	no	yes
chr4	154823596	154823911	MACS_peak_2154	54.89	no	yes
chr4	156025573	156025862	MACS_peak_2156	55.88	no	yes
chr5	3583646	3584001	MACS_peak_2157	50.08	no	yes
chr5	5659776	5660006	MACS_peak_2158	53.09	no	yes
chr5	6916837	6917111	MACS_peak_2159	54.96	no	yes
chr5	8738977	8739221	MACS_peak_2160	51.64	no	yes
chr5	8797972	8798325	MACS_peak_2161	55.07	no	yes
chr5	11998055	11998328	MACS_peak_2162	51.78	no	yes
chr5	12153316	12153666	MACS_peak_2163	50.51	no	yes
chr5	21864770	21865016	MACS_peak_2167	53.03	no	yes
chr5	22399622	22399922	MACS_peak_2169	52.74	no	yes
chr5	24455654	24455959	MACS_peak_2170	60.34	no	yes
chr5	24713783	24714055	MACS_peak_2171	57.59	no	yes
chr5	25332702	25332994	MACS_peak_2175	55.59	no	yes
chr5	25639287	25639574	MACS_peak_2176	53.82	no	yes
chr5	27070291	27070475	MACS_peak_2177	61.8	no	yes
chr5	28158018	28158339	MACS_peak_2178	51.06	no	yes
chr5	29091909	29092177	MACS_peak_2179	61.01	no	yes
chr5	29752465	29752747	MACS_peak_2180	51.45	no	yes
chr5	30116890	30117112	MACS_peak_2181	58.18	no	yes
chr5	31430198	31430518	MACS_peak_2182	58.18	no	yes
chr5	31459019	31459295	MACS_peak_2183	55.79	no	yes
chr5	31623644	31623937	MACS_peak_2184	50.05	no	yes
chr5	33383315	33383475	MACS_peak_2185	65.26	no	yes
chr5	33766118	33766400	MACS_peak_2186	50.98	no	yes
chr5	34734124	34734402	MACS_peak_2187	54.61	no	yes
chr5	34773165	34773401	MACS_peak_2188	62.5	no	yes
chr5	35901456	35901769	MACS_peak_2190	61.67	no	yes
chr5	36630519	36630735	MACS_peak_2193	79.05	no	yes
chr5	36962746	36962860	MACS_peak_2194	91.37	no	yes
chr5	37472457	37472619	MACS_peak_2195	65.26	no	yes
chr5	42018960	42019209	MACS_peak_2198	57.33	no	yes
chr5	42612357	42612572	MACS_peak_2199	70.77	no	yes
chr5	44396497	44396788	MACS_peak_2200	50.22	no	yes
chr5	44740937	44741157	MACS_peak_2201	54.18	no	yes
chr5	44913665	44913954	MACS_peak_2202	57.46	no	yes
chr5	45182983	45183218	MACS_peak_2203	52.56	no	yes
chr5	46412974	46413265	MACS_peak_2204	61.82	no	yes
chr5	47486336	47486663	MACS_peak_2205	57.49	no	yes
chr5	47831348	47831685	MACS_peak_2206	54.52	no	yes
chr5	48380074	48380325	MACS_peak_2207	52.35	no	yes
chr5	50026306	50026584	MACS_peak_2208	51.33	no	yes
chr5	50643158	50643365	MACS_peak_2209	61.8	no	yes
chr5	51566693	51566955	MACS_peak_2210	59.89	no	yes
chr5	52822921	52823154	MACS_peak_2211	58.97	no	yes
chr5	53587077	53587297	MACS_peak_2212	51.6	no	yes
chr5	53924081	53924411	MACS_peak_2213	60.69	no	yes
chr5	54446109	54446447	MACS_peak_2214	61.56	no	yes
chr5	54989696	54989979	MACS_peak_2215	56.47	no	yes
chr5	56701194	56701465	MACS_peak_2216	59.05	no	yes
chr5	59558162	59558420	MACS_peak_2217	53.16	no	yes
chr5	60313390	60313698	MACS_peak_2218	54.08	no	yes
chr5	60614108	60614394	MACS_peak_2219	53.91	no	yes
chr5	63576246	63576491	MACS_peak_2220	57.73	no	yes
chr5	63923447	63923763	MACS_peak_2221	61.37	no	yes
chr5	64193332	64193674	MACS_peak_2222	61.88	no	yes
chr5	65415627	65416000	MACS_peak_2223	51.24	no	yes
chr5	65915963	65916278	MACS_peak_2224	56.42	no	yes
chr5	66006152	66006332	MACS_peak_2225	58.48	no	yes
chr5	66164068	66164363	MACS_peak_2226	53.15	no	yes
chr5	66590945	66591305	MACS_peak_2228	51.95	no	yes
chr5	67252117	67252374	MACS_peak_2229	56.54	no	yes
chr5	68500224	68500483	MACS_peak_2230	82.7	no	yes
chr5	72130876	72131232	MACS_peak_2231	60.08	no	yes
chr5	72211226	72211576	MACS_peak_2232	50.51	no	yes
chr5	72414675	72414969	MACS_peak_2233	55.05	no	yes
chr5	72894786	72895122	MACS_peak_2234	51.79	no	yes
chr5	73180888	73181238	MACS_peak_2235	64.53	no	yes
chr5	74213538	74213785	MACS_peak_2236	66.5	no	yes
chr5	75564242	75564474	MACS_peak_2237	52.88	no	yes
chr5	75692003	75692207	MACS_peak_2238	50.64	no	yes
chr5	77445082	77445282	MACS_peak_2241	57.76	no	yes
chr5	79858115	79858435	MACS_peak_2242	53.01	no	yes
chr5	84849289	84849517	MACS_peak_2243	56.2	no	yes
chr5	86065360	86065608	MACS_peak_2244	51.24	no	yes
chr5	86527507	86527725	MACS_peak_2245	63.32	no	yes
chr5	90562192	90562414	MACS_peak_2246	63.39	no	yes
chr5	91846579	91846815	MACS_peak_2247	52.46	no	yes
chr5	93127118	93127523	MACS_peak_2248	59.43	no	yes
chr5	96324874	96325124	MACS_peak_2249	65.63	no	yes
chr5	99895372	99895622	MACS_peak_2250	50.51	no	yes
chr5	100328269	100328504	MACS_peak_2251	55.46	no	yes
chr5	100416421	100416700	MACS_peak_2252	53.42	no	yes
chr5	101637214	101637420	MACS_peak_2253	61.8	no	yes
chr5	106556943	106557262	MACS_peak_2255	58.28	no	yes
chr5	106634493	106634791	MACS_peak_2256	57.99	no	yes
chr5	107320455	107320688	MACS_peak_2257	50.2	no	yes
chr5	108547051	108547276	MACS_peak_2258	63.69	no	yes
chr5	111077035	111077285	MACS_peak_2260	51.05	no	yes
chr5	114096406	114096619	MACS_peak_2262	53.65	no	yes
chr5	115435701	115435924	MACS_peak_2263	53.85	no	yes
chr5	115884656	115884928	MACS_peak_2264	50.23	no	yes
chr5	115923322	115923539	MACS_peak_2265	57.43	no	yes
chr5	116275114	116275490	MACS_peak_2266	50.59	no	yes
chr5	117235664	117235953	MACS_peak_2267	66.07	no	yes
chr5	117347914	117348246	MACS_peak_2268	54.94	no	yes
chr5	118082468	118082702	MACS_peak_2269	52.67	no	yes
chr5	118132891	118133209	MACS_peak_2270	59.49	no	yes
chr5	119055472	119055716	MACS_peak_2271	56.71	no	yes
chr5	119356607	119356916	MACS_peak_2272	52.01	no	yes
chr5	120707397	120707602	MACS_peak_2275	69.49	no	yes
chr5	121219788	121220192	MACS_peak_2276	50.58	no	yes
chr5	121925869	121926096	MACS_peak_2277	53.41	no	yes
chr5	122771442	122771708	MACS_peak_2278	54.92	no	yes
chr5	122834276	122834488	MACS_peak_2279	50.18	no	yes
chr5	123046232	123046485	MACS_peak_2280	50.76	no	yes
chr5	123384060	123384298	MACS_peak_2281	65.11	no	yes
chr5	124484697	124485066	MACS_peak_2283	51.18	no	yes
chr5	124770279	124770566	MACS_peak_2285	53.82	no	yes
chr5	126231511	126231811	MACS_peak_2288	52.15	no	yes
chr5	126347707	126347948	MACS_peak_2289	67.46	no	yes
chr5	127187810	127188124	MACS_peak_2290	50.88	no	yes
chr5	129298950	129299237	MACS_peak_2292	50.56	no	yes
chr5	129309146	129309586	MACS_peak_2293	57.57	no	yes
chr5	129640093	129640326	MACS_peak_2294	59.28	no	yes
chr5	130328069	130328305	MACS_peak_2295	52.46	no	yes
chr5	130406860	130407152	MACS_peak_2296	52.91	no	yes
chr5	130925816	130926049	MACS_peak_2297	50.2	no	yes
chr5	131493887	131494159	MACS_peak_2298	54.22	no	yes
chr5	131831097	131831379	MACS_peak_2299	56.57	no	yes
chr5	132830931	132831213	MACS_peak_2300	54.26	no	yes
chr5	132886242	132886449	MACS_peak_2301	55.56	no	yes
chr5	133481827	133482109	MACS_peak_2302	50.98	no	yes
chr5	133720333	133720568	MACS_peak_2303	67.18	no	yes
chr5	135629743	135630027	MACS_peak_2304	54.08	no	yes
chr5	136181302	136181563	MACS_peak_2306	56.06	no	yes
chr5	136603027	136603269	MACS_peak_2307	79.1	no	yes
chr5	137629288	137629569	MACS_peak_2308	66.65	no	yes
chr5	137837871	137838188	MACS_peak_2309	59.58	no	yes
chr5	138097349	138097595	MACS_peak_2310	54.33	no	yes
chr5	139184092	139184343	MACS_peak_2311	55.91	no	yes
chr5	140555116	140555417	MACS_peak_2313	54.73	no	yes
chr5	140809170	140809454	MACS_peak_2314	59.36	no	yes
chr5	141126402	141126683	MACS_peak_2315	54.34	no	yes
chr5	141186790	141186926	MACS_peak_2316	70.78	no	yes
chr5	142452701	142452944	MACS_peak_2317	55.86	no	yes
chr5	143022332	143022461	MACS_peak_2318	87.94	no	yes
chr5	143475076	143475304	MACS_peak_2320	50.73	no	yes
chr5	143503635	143503941	MACS_peak_2321	52.9	no	yes
chr5	143818982	143819210	MACS_peak_2322	53.3	no	yes
chr5	144163099	144163293	MACS_peak_2323	51.92	no	yes
chr5	145114912	145115154	MACS_peak_2324	60.92	no	yes
chr5	145686978	145687232	MACS_peak_2325	75.01	no	yes
chr5	146413663	146413939	MACS_peak_2326	51.51	no	yes
chr5	146619724	146619927	MACS_peak_2327	55.56	no	yes
chr5	146653031	146653278	MACS_peak_2328	52.92	no	yes
chr5	148078367	148078838	MACS_peak_2330	68.13	no	yes
chr5	148084943	148085220	MACS_peak_2331	54.39	no	yes
chr5	148410373	148410664	MACS_peak_2332	56.3	no	yes
chr5	148436413	148436659	MACS_peak_2333	57.74	no	yes
chr5	149045667	149045975	MACS_peak_2334	62.28	no	yes
chr5	149135474	149135717	MACS_peak_2335	61.77	no	yes
chr5	149257755	149258017	MACS_peak_2336	52.78	no	yes
chr5	149272344	149272454	MACS_peak_2337	58.98	no	yes
chr5	150820750	150820959	MACS_peak_2338	55.44	no	yes
chr5	151026025	151026391	MACS_peak_2339	58.63	no	yes
chr6	3201429	3201559	MACS_peak_2340	104.96	no	yes
chr6	3504846	3505167	MACS_peak_2341	51.08	no	yes
chr6	3521562	3521895	MACS_peak_2342	51.9	no	yes
chr6	4943614	4943812	MACS_peak_2343	58.48	no	yes
chr6	5261657	5261902	MACS_peak_2344	51.54	no	yes
chr6	5344231	5344612	MACS_peak_2345	57.22	no	yes
chr6	5810696	5810989	MACS_peak_2346	75.27	no	yes
chr6	7083362	7083506	MACS_peak_2347	90.04	no	yes
chr6	7568483	7568784	MACS_peak_2348	56.45	no	yes
chr6	8713066	8713323	MACS_peak_2349	50.38	no	yes
chr6	12071145	12071353	MACS_peak_2350	50.64	no	yes
chr6	13470225	13470477	MACS_peak_2351	57.03	no	yes
chr6	13478764	13479074	MACS_peak_2352	60.22	no	yes
chr6	16718031	16718259	MACS_peak_2353	78.35	no	yes
chr6	17148326	17148554	MACS_peak_2354	63.36	no	yes
chr6	17180225	17180475	MACS_peak_2355	57.23	no	yes
chr6	21756555	21756749	MACS_peak_2356	60.08	no	yes
chr6	22937452	22937775	MACS_peak_2357	59.05	no	yes
chr6	22959779	22960138	MACS_peak_2358	52.03	no	yes
chr6	24696567	24696794	MACS_peak_2359	65.78	no	yes
chr6	24767188	24767465	MACS_peak_2360	54.7	no	yes
chr6	24817919	24818130	MACS_peak_2361	69.9	no	yes
chr6	25003206	25003448	MACS_peak_2362	51.84	no	yes
chr6	28077189	28077475	MACS_peak_2363	50.64	no	yes
chr6	28375518	28375781	MACS_peak_2364	52.69	no	yes
chr6	29886637	29886887	MACS_peak_2366	55.52	no	yes
chr6	29907541	29907793	MACS_peak_2367	50.85	no	yes
chr6	30308814	30309161	MACS_peak_2368	53.7	no	yes
chr6	31253169	31253469	MACS_peak_2369	52.74	no	yes
chr6	31441513	31441733	MACS_peak_2370	51.6	no	yes
chr6	32065869	32066158	MACS_peak_2371	50.39	no	yes
chr6	32377207	32377476	MACS_peak_2372	64.28	no	yes
chr6	32734793	32735065	MACS_peak_2374	54.9	no	yes
chr6	34467590	34467942	MACS_peak_2375	50.36	no	yes
chr6	38088389	38088649	MACS_peak_2380	54.92	no	yes
chr6	38298485	38298802	MACS_peak_2381	51.45	no	yes
chr6	43900590	43900819	MACS_peak_2383	56.1	no	yes
chr6	45221996	45222218	MACS_peak_2384	56.86	no	yes
chr6	46386917	46387127	MACS_peak_2385	58.24	no	yes
chr6	47364973	47365238	MACS_peak_2386	55.79	no	yes
chr6	47556298	47556515	MACS_peak_2387	70.5	no	yes
chr6	47817825	47818078	MACS_peak_2388	50.76	no	yes
chr6	49229572	49229900	MACS_peak_2389	60.06	no	yes
chr6	50700286	50700604	MACS_peak_2390	54.63	no	yes
chr6	50898300	50898540	MACS_peak_2392	61.16	no	yes
chr6	51385586	51385894	MACS_peak_2393	55.53	no	yes
chr6	51458379	51459228	MACS_peak_2394	53.55	no	yes
chr6	51780494	51780647	MACS_peak_2396	79	no	yes
chr6	52156537	52156781	MACS_peak_2397	53.26	no	yes
chr6	54670016	54670200	MACS_peak_2399	50.64	no	yes
chr6	54906691	54906910	MACS_peak_2400	51.71	no	yes
chr6	54943248	54943470	MACS_peak_2401	52.63	no	yes
chr6	55676670	55676950	MACS_peak_2402	58.24	no	yes
chr6	56618951	56619195	MACS_peak_2403	57.83	no	yes
chr6	58340795	58341102	MACS_peak_2404	52.17	no	yes
chr6	58632538	58632785	MACS_peak_2405	66.5	no	yes
chr6	61770889	61771083	MACS_peak_2406	65.67	no	yes
chr6	62059370	62059676	MACS_peak_2407	56.04	no	yes
chr6	66808084	66808332	MACS_peak_2408	61.26	no	yes
chr6	67959370	67959560	MACS_peak_2409	50.64	no	yes
chr6	70046748	70046945	MACS_peak_2410	65.67	no	yes
chr6	70293930	70294139	MACS_peak_2411	61.68	no	yes
chr6	71365703	71365983	MACS_peak_2413	59.88	no	yes
chr6	71834971	71835245	MACS_peak_2414	60.38	no	yes
chr6	73018439	73018740	MACS_peak_2416	62.92	no	yes
chr6	73760239	73760525	MACS_peak_2417	51.06	no	yes
chr6	75289211	75289450	MACS_peak_2418	58.34	no	yes
chr6	77997576	77997817	MACS_peak_2419	51.94	no	yes
chr6	78977119	78977299	MACS_peak_2420	58.48	no	yes
chr6	82106764	82107043	MACS_peak_2421	51.24	no	yes
chr6	82731204	82731454	MACS_peak_2422	64.65	no	yes
chr6	82808086	82808407	MACS_peak_2423	54.44	no	yes
chr6	82974281	82974404	MACS_peak_2424	91.5	no	yes
[truncated: 568 more rows]

## Sheet: LDB1inWT&Lmo2KO
Chrom	Start	End	Peak	RPKM_LMO2ChIP	LDB1_WT	LDB1_LMO2KO
chr1	75463732	75464173	MACS_peak_52	50.24	yes	yes
chr1	135204721	135205131	MACS_peak_92	91.7	yes	yes
chr1	181334621	181335013	MACS_peak_137	68.78	yes	yes
chr1	183299145	183299586	MACS_peak_140	170.69	yes	yes
chr1	184645300	184645567	MACS_peak_141	56.84	yes	yes
chr10	81106465	81106901	MACS_peak_221	79.22	yes	yes
chr10	111595609	111595995	MACS_peak_250	88.44	yes	yes
chr11	69417496	69417839	MACS_peak_337	53.89	yes	yes
chr11	101260003	101260384	MACS_peak_371	53.28	yes	yes
chr11	101485417	101485887	MACS_peak_372	66.14	yes	yes
chr11	117336265	117336505	MACS_peak_394	64.67	yes	yes
chr11	120231460	120231800	MACS_peak_397	58.79	yes	yes
chr12	12509292	12509671	MACS_peak_405	67.19	yes	yes
chr12	83073030	83073571	MACS_peak_456	67.94	yes	yes
chr12	105738297	105738548	MACS_peak_480	63.39	yes	yes
chr12	111435120	111435448	MACS_peak_486	55.33	yes	yes
chr12	112333321	112333571	MACS_peak_487	68.63	yes	yes
chr13	13860855	13861116	MACS_peak_505	53.53	yes	yes
chr13	110609387	110609677	MACS_peak_596	62.13	yes	yes
chr14	19417155	19417960	MACS_peak_617	267.86	yes	yes
chr14	54705899	54706245	MACS_peak_643	63.91	yes	yes
chr14	63908510	63908829	MACS_peak_652	52.79	yes	yes
chr14	71177332	71177672	MACS_peak_667	54.27	yes	yes
chr14	124801430	124801754	MACS_peak_705	78.4	yes	yes
chr15	9074650	9074969	MACS_peak_710	71.27	yes	yes
chr15	21656402	21656607	MACS_peak_720	86.49	yes	yes
chr15	36360752	36361190	MACS_peak_727	58.26	yes	yes
chr15	65039226	65039473	MACS_peak_751	112.45	yes	yes
chr15	67151275	67151524	MACS_peak_756	87.33	yes	yes
chr15	97379599	97379785	MACS_peak_786	59.16	yes	yes
chr16	91545503	91545906	MACS_peak_861	80.03	yes	yes
chr16	96533753	96534068	MACS_peak_868	71.77	yes	yes
chr17	30347250	30347458	MACS_peak_897	60.04	yes	yes
chr17	35720303	35720593	MACS_peak_903	66.9	yes	yes
chr17	56762208	56762406	MACS_peak_916	59.84	yes	yes
chr18	32542244	32542617	MACS_peak_966	65.11	yes	yes
chr18	35849501	35849749	MACS_peak_971	87.51	yes	yes
chr2	21964136	21964446	MACS_peak_1085	65.22	yes	yes
chr2	27703285	27703622	MACS_peak_1090	70.41	yes	yes
chr2	75704966	75705466	MACS_peak_1138	51.46	yes	yes
chr2	91726790	91727195	MACS_peak_1153	52.91	yes	yes
chr2	93353675	93354028	MACS_peak_1158	59.17	yes	yes
chr2	160327192	160327538	MACS_peak_1214	56.67	yes	yes
chr2	173035026	173035482	MACS_peak_1233	52.07	yes	yes
chr3	122482949	122483325	MACS_peak_1323	54.94	yes	yes
chr3	145964462	145964815	MACS_peak_1336	80.49	yes	yes
chr4	73495372	73495554	MACS_peak_1388	63.04	yes	yes
chr4	115095623	115096061	MACS_peak_1422	66.6	yes	yes
chr4	115849224	115849668	MACS_peak_1424	120.71	yes	yes
chr5	5944805	5944987	MACS_peak_1473	78.15	yes	yes
chr5	22348521	22348747	MACS_peak_1483	56.42	yes	yes
chr5	36630509	36630775	MACS_peak_1497	64.1	yes	yes
chr5	37825782	37826072	MACS_peak_1499	60.79	yes	yes
chr6	88226374	88226950	MACS_peak_1665	60.59	yes	yes
chr7	16295065	16295206	MACS_peak_1735	64.35	yes	yes
chr7	64057923	64058187	MACS_peak_1771	59.4	yes	yes
chr7	79789187	79789608	MACS_peak_1788	60.08	yes	yes
chr7	81057824	81058310	MACS_peak_1791	63.61	yes	yes
chr7	120875151	120875419	MACS_peak_1825	64.94	yes	yes
chr8	34699036	34699398	MACS_peak_1892	86.18	yes	yes
chr8	68606808	68607140	MACS_peak_1915	51.98	yes	yes
chr8	71433046	71433210	MACS_peak_1919	147.51	yes	yes
chr8	83756807	83756980	MACS_peak_1930	172.42	yes	yes
chr8	84701380	84701927	MACS_peak_1933	101.31	yes	yes
chr8	120371673	120372161	MACS_peak_1979	53.5	yes	yes
chr8	122719690	122720078	MACS_peak_1983	102.09	yes	yes
chr8	123612777	123612911	MACS_peak_1987	94	yes	yes
chr9	27213121	27213273	MACS_peak_2030	75.01	yes	yes
chr9	57505641	57506139	MACS_peak_2055	107.02	yes	yes
chr9	111176269	111176855	MACS_peak_2118	179.55	yes	yes
chrUn_GL456389	10539	10747	MACS_peak_2134	156.37	yes	yes
chrUn_GL456392	21903	22413	MACS_peak_2135	210.17	yes	yes
chrUn_JH584304	58466	60898	MACS_peak_2137	102.65	yes	yes
chrUn_JH584304	68525	68643	MACS_peak_2138	101.21	yes	yes
chrUn_JH584304	73070	73323	MACS_peak_2139	276.23	yes	yes
chrUn_JH584304	79304	79448	MACS_peak_2140	79.08	yes	yes
chrUn_JH584304	88217	88370	MACS_peak_2141	186.4	yes	yes
chrUn_JH584304	94142	94247	MACS_peak_2142	171.83	yes	yes
chrUn_JH584304	98047	98421	MACS_peak_2143	114.58	yes	yes
chrUn_JH584304	103458	103575	MACS_peak_2144	294.69	yes	yes
chrUn_JH584304	106761	106916	MACS_peak_2145	166.51	yes	yes
chrX	150549662	150549894	MACS_peak_2180	59.4	yes	yes
chrY	11857893	11858219	MACS_peak_2190	142.45	yes	yes

## Sheet: LDB1_onlyinLmo2KO
Chrom	Start	End	Peak	RPKM_LMO2ChIP	LDB1_WT	LDB1_LMO2KO
chr1	4550683	4550844	MACS_peak_1	55.11	no	yes
chr1	8664106	8664365	MACS_peak_2	56.35	no	yes
chr1	11094306	11094510	MACS_peak_3	58.96	no	yes
chr1	12138292	12138543	MACS_peak_4	57.13	no	yes
chr1	12613116	12613380	MACS_peak_5	52.6	no	yes
chr1	12959776	12959883	MACS_peak_6	129.74	no	yes
chr1	13506095	13506342	MACS_peak_7	51.34	no	yes
chr1	14012649	14012935	MACS_peak_8	50.64	no	yes
chr1	14505771	14505922	MACS_peak_9	77.08	no	yes
chr1	15612745	15612985	MACS_peak_10	58.24	no	yes
chr1	19244279	19244533	MACS_peak_11	53.54	no	yes
chr1	19767210	19767534	MACS_peak_12	52.67	no	yes
chr1	19975828	19976109	MACS_peak_13	63.03	no	yes
chr1	21095808	21096144	MACS_peak_14	51.79	no	yes
chr1	23584661	23584869	MACS_peak_15	63.51	no	yes
chr1	23758027	23758306	MACS_peak_16	51.24	no	yes
chr1	24287486	24287739	MACS_peak_17	71.67	no	yes
chr1	24612678	24612844	MACS_peak_18	123.47	no	yes
chr1	27366791	27367055	MACS_peak_19	57.57	no	yes
chr1	27391693	27391939	MACS_peak_20	59.32	no	yes
chr1	31803270	31803542	MACS_peak_21	69.8	no	yes
chr1	36709131	36709559	MACS_peak_22	63.57	no	yes
chr1	36776946	36777215	MACS_peak_23	50.54	no	yes
chr1	36936664	36936993	MACS_peak_24	54.77	no	yes
chr1	37419318	37419652	MACS_peak_25	59.42	no	yes
chr1	38571973	38572231	MACS_peak_26	53.16	no	yes
chr1	38794665	38794948	MACS_peak_27	52.98	no	yes
chr1	39294452	39294679	MACS_peak_28	53.41	no	yes
chr1	40268870	40269128	MACS_peak_29	58.14	no	yes
chr1	43306129	43306340	MACS_peak_30	56.62	no	yes
chr1	46289164	46289438	MACS_peak_31	54.96	no	yes
chr1	46835281	46835687	MACS_peak_32	50.7	no	yes
chr1	52894901	52895122	MACS_peak_33	56.97	no	yes
chr1	54278874	54279069	MACS_peak_34	54.18	no	yes
chr1	56008546	56008852	MACS_peak_35	57.24	no	yes
chr1	56947990	56948305	MACS_peak_36	50.79	no	yes
chr1	57715709	57715867	MACS_peak_37	59.16	no	yes
chr1	58203747	58204002	MACS_peak_38	52.03	no	yes
chr1	58444016	58444239	MACS_peak_39	51.27	no	yes
chr1	59092975	59093199	MACS_peak_40	51.16	no	yes
chr1	60095523	60095818	MACS_peak_41	50.2	no	yes
chr1	61540482	61540760	MACS_peak_42	69.16	no	yes
chr1	62860925	62861197	MACS_peak_43	66.72	no	yes
chr1	65719677	65719818	MACS_peak_44	79.76	no	yes
chr1	69456725	69457007	MACS_peak_45	56.57	no	yes
chr1	71548003	71548273	MACS_peak_46	62.31	no	yes
chr1	71665404	71665657	MACS_peak_47	53.64	no	yes
chr1	71812466	71812725	MACS_peak_48	56.35	no	yes
chr1	72951417	72951652	MACS_peak_49	60.46	no	yes
chr1	73998656	73999038	MACS_peak_50	55.11	no	yes
chr1	75251384	75251651	MACS_peak_51	51.12	no	yes
chr1	78679939	78680308	MACS_peak_53	56.42	no	yes
chr1	79617378	79617627	MACS_peak_54	57.33	no	yes
chr1	82428849	82429134	MACS_peak_55	55.67	no	yes
chr1	84839491	84839763	MACS_peak_56	52.32	no	yes
chr1	86026402	86026809	MACS_peak_57	56.33	no	yes
chr1	86144433	86144662	MACS_peak_58	50.62	no	yes
chr1	86414660	86414918	MACS_peak_59	56.39	no	yes
chr1	88238617	88239357	MACS_peak_60	66.18	no	yes
chr1	89075964	89076288	MACS_peak_61	60.49	no	yes
chr1	91090213	91090613	MACS_peak_62	53.88	no	yes
chr1	91343057	91343425	MACS_peak_63	58.43	no	yes
chr1	91679154	91679397	MACS_peak_64	53.37	no	yes
chr1	92348558	92348774	MACS_peak_65	52.05	no	yes
chr1	92897442	92897684	MACS_peak_66	81.41	no	yes
chr1	93750157	93750440	MACS_peak_67	50.9	no	yes
chr1	96255634	96255899	MACS_peak_68	61.33	no	yes
chr1	97483899	97484125	MACS_peak_69	53.52	no	yes
chr1	97526014	97526204	MACS_peak_70	63.04	no	yes
chr1	99955520	99955812	MACS_peak_71	65.77	no	yes
chr1	102410037	102410326	MACS_peak_72	50.77	no	yes
chr1	105260688	105261000	MACS_peak_73	53.72	no	yes
chr1	106848414	106848666	MACS_peak_74	53.74	no	yes
chr1	113998787	113999075	MACS_peak_75	53.74	no	yes
chr1	117558779	117558973	MACS_peak_76	51.84	no	yes
chr1	118042180	118042325	MACS_peak_77	59.16	no	yes
chr1	119426788	119427048	MACS_peak_78	50.09	no	yes
chr1	119907183	119907564	MACS_peak_79	54.82	no	yes
chr1	125085882	125086257	MACS_peak_80	63.22	no	yes
chr1	126699314	126699547	MACS_peak_81	50.2	no	yes
chr1	128659749	128659956	MACS_peak_82	50.76	no	yes
chr1	128668998	128669451	MACS_peak_83	53.78	no	yes
chr1	128802271	128802459	MACS_peak_84	54.18	no	yes
chr1	129557985	129558278	MACS_peak_85	55.49	no	yes
chr1	130237667	130237939	MACS_peak_86	51.87	no	yes
chr1	131042483	131042735	MACS_peak_87	50.29	no	yes
chr1	131192455	131192670	MACS_peak_88	52.16	no	yes
chr1	132638477	132638855	MACS_peak_89	57.13	no	yes
chr1	133172062	133172280	MACS_peak_90	53.08	no	yes
chr1	133998714	133998984	MACS_peak_91	57.01	no	yes
chr1	136475447	136475731	MACS_peak_93	54.99	no	yes
chr1	136963260	136963488	MACS_peak_94	59.9	no	yes
chr1	137519169	137519356	MACS_peak_95	51.84	no	yes
chr1	138682925	138683347	MACS_peak_96	51.3	no	yes
chr1	141219405	141219665	MACS_peak_97	50.09	no	yes
chr1	143180307	143180572	MACS_peak_98	64.72	no	yes
chr1	143551808	143552177	MACS_peak_99	59.45	no	yes
chr1	144611983	144612242	MACS_peak_100	56.28	no	yes
chr1	145110099	145110332	MACS_peak_101	52.77	no	yes
chr1	145115449	145115737	MACS_peak_102	50.47	no	yes
chr1	146901695	146901930	MACS_peak_103	55.46	no	yes
chr1	148755248	148755449	MACS_peak_104	51.48	no	yes
chr1	150392736	150392949	MACS_peak_105	52.39	no	yes
chr1	150984995	150985259	MACS_peak_106	53.29	no	yes
chr1	151028757	151029042	MACS_peak_107	50.73	no	yes
chr1	153334171	153334288	MACS_peak_108	73.69	no	yes
chr1	154223788	154224111	MACS_peak_109	52.75	no	yes
chr1	154472517	154472842	MACS_peak_110	50.68	no	yes
chr1	155383498	155383725	MACS_peak_111	60.02	no	yes
chr1	155723358	155723871	MACS_peak_112	50.51	no	yes
chr1	157438758	157438947	MACS_peak_113	63.04	no	yes
chr1	159545491	159545807	MACS_peak_114	69.36	no	yes
chr1	160161787	160161990	MACS_peak_115	60.73	no	yes
chr1	160622315	160622604	MACS_peak_116	54.5	no	yes
chr1	160726214	160726478	MACS_peak_117	58.44	no	yes
chr1	162024356	162024582	MACS_peak_118	53.52	no	yes
chr1	162178514	162178799	MACS_peak_119	50.73	no	yes
chr1	166377914	166378167	MACS_peak_120	56.94	no	yes
chr1	166429649	166429957	MACS_peak_121	54.51	no	yes
chr1	166971131	166971284	MACS_peak_122	61.44	no	yes
chr1	167866810	167867016	MACS_peak_123	53.21	no	yes
chr1	168102560	168102783	MACS_peak_124	53.85	no	yes
chr1	168620501	168620792	MACS_peak_125	53.48	no	yes
chr1	170783750	170784023	MACS_peak_126	55.05	no	yes
chr1	171893824	171894064	MACS_peak_127	52.05	no	yes
chr1	172296012	172296360	MACS_peak_128	55.52	no	yes
chr1	172424351	172424629	MACS_peak_129	51.33	no	yes
chr1	173977236	173977445	MACS_peak_130	57.11	no	yes
chr1	175665364	175665720	MACS_peak_131	54.8	no	yes
chr1	176730751	176731085	MACS_peak_132	54.29	no	yes
chr1	178233491	178233755	MACS_peak_133	51.11	no	yes
chr1	179201939	179202049	MACS_peak_134	93.4	no	yes
chr1	179422964	179423122	MACS_peak_135	71.4	no	yes
chr1	179471452	179471852	MACS_peak_136	51.16	no	yes
chr1	181867834	181868111	MACS_peak_138	50.81	no	yes
chr1	182633279	182633546	MACS_peak_139	57.18	no	yes
chr1	184740285	184740450	MACS_peak_142	54.18	no	yes
chr1	185122199	185122345	MACS_peak_143	57.06	no	yes
chr1	186598149	186598439	MACS_peak_144	58.76	no	yes
chr1	187322909	187323183	MACS_peak_145	54.69	no	yes
chr1	187958397	187958678	MACS_peak_146	51.07	no	yes
chr1	188212347	188212755	MACS_peak_147	52.46	no	yes
chr1	189537163	189537455	MACS_peak_148	55.08	no	yes
chr1	189630241	189630493	MACS_peak_149	50.29	no	yes
chr1	190289727	190290040	MACS_peak_150	51.85	no	yes
chr1	192825993	192826225	MACS_peak_151	67.21	no	yes
chr1	193743852	193744068	MACS_peak_152	58.96	no	yes
chr1	195157139	195157487	MACS_peak_153	69.02	no	yes
chr10	3290579	3290800	MACS_peak_154	58.31	no	yes
chr10	3723921	3724196	MACS_peak_155	51.6	no	yes
chr10	4795579	4795852	MACS_peak_156	54.8	no	yes
chr10	4830548	4830744	MACS_peak_157	63.04	no	yes
chr10	7326878	7327039	MACS_peak_158	55.11	no	yes
chr10	7828936	7829261	MACS_peak_159	52.83	no	yes
chr10	9732511	9732804	MACS_peak_160	51.63	no	yes
chr10	10185817	10186118	MACS_peak_161	52.06	no	yes
chr10	11958192	11958416	MACS_peak_162	55.66	no	yes
chr10	13015379	13015544	MACS_peak_163	61.44	no	yes
chr10	15523672	15524077	MACS_peak_164	50.97	no	yes
chr10	17622744	17623012	MACS_peak_165	56.72	no	yes
chr10	17982963	17983216	MACS_peak_166	58.62	no	yes
chr10	20825912	20826173	MACS_peak_167	65.15	no	yes
chr10	20996245	20996452	MACS_peak_168	53.09	no	yes
chr10	21380144	21380368	MACS_peak_169	51.16	no	yes
chr10	21484465	21484790	MACS_peak_170	50.68	no	yes
chr10	23702430	23702891	MACS_peak_171	59.58	no	yes
chr10	24413579	24413884	MACS_peak_172	54.36	no	yes
chr10	27127900	27128059	MACS_peak_173	73.17	no	yes
chr10	27840982	27841180	MACS_peak_174	63.04	no	yes
chr10	28269414	28269717	MACS_peak_175	54.54	no	yes
chr10	29016082	29016305	MACS_peak_176	51.27	no	yes
chr10	29283964	29284275	MACS_peak_177	51.15	no	yes
chr10	29743617	29743883	MACS_peak_178	58.22	no	yes
chr10	33710872	33711107	MACS_peak_179	52.56	no	yes
chr10	33915027	33915256	MACS_peak_180	62.5	no	yes
chr10	34021704	34021995	MACS_peak_181	53	no	yes
chr10	34831291	34831523	MACS_peak_182	50.3	no	yes
chr10	35838759	35839054	MACS_peak_183	51.46	no	yes
chr10	38273726	38273977	MACS_peak_184	57.13	no	yes
chr10	41624967	41625283	MACS_peak_185	53.36	no	yes
chr10	43595199	43595431	MACS_peak_186	52.88	no	yes
chr10	45003158	45003430	MACS_peak_187	54.9	no	yes
chr10	45418941	45419205	MACS_peak_188	57.57	no	yes
chr10	45492326	45492630	MACS_peak_189	54.92	no	yes
chr10	45884266	45884509	MACS_peak_190	54.47	no	yes
chr10	45982126	45982402	MACS_peak_191	51.51	no	yes
chr10	47967705	47967973	MACS_peak_192	52.23	no	yes
chr10	48229258	48229454	MACS_peak_193	56.78	no	yes
chr10	48297054	48297354	MACS_peak_194	60.24	no	yes
chr10	50504844	50505087	MACS_peak_195	51.74	no	yes
chr10	52193078	52193332	MACS_peak_196	53.54	no	yes
chr10	53676687	53676798	MACS_peak_197	93.35	no	yes
chr10	56167682	56167962	MACS_peak_198	51.16	no	yes
chr10	56189643	56189938	MACS_peak_199	58.28	no	yes
chr10	58223821	58224173	MACS_peak_200	79.03	no	yes
chr10	59341271	59341578	MACS_peak_201	67.52	no	yes
chr10	60289875	60290130	MACS_peak_202	58.3	no	yes
chr10	60919305	60919607	MACS_peak_203	58.56	no	yes
chr10	66640726	66641112	MACS_peak_204	70.82	no	yes
chr10	68121383	68121682	MACS_peak_205	52.25	no	yes
chr10	68131910	68132170	MACS_peak_206	52.97	no	yes
chr10	68336152	68336399	MACS_peak_207	54.23	no	yes
chr10	69088594	69088856	MACS_peak_208	52.78	no	yes
chr10	72125798	72126111	MACS_peak_209	53.63	no	yes
chr10	72308674	72308891	MACS_peak_210	80.22	no	yes
chr10	72544305	72544564	MACS_peak_211	50.19	no	yes
chr10	74710960	74711245	MACS_peak_212	50.73	no	yes
chr10	74951661	74951984	MACS_peak_213	53.02	no	yes
chr10	75883036	75883457	MACS_peak_214	53.89	no	yes
chr10	77012240	77012502	MACS_peak_215	51.27	no	yes
chr10	77296341	77296604	MACS_peak_216	52.26	no	yes
chr10	78940058	78940382	MACS_peak_217	55.62	no	yes
chr10	79106388	79106654	MACS_peak_218	53.08	no	yes
chr10	80546002	80546271	MACS_peak_219	50.54	no	yes
chr10	80831395	80831664	MACS_peak_220	52.67	no	yes
chr10	82854119	82854414	MACS_peak_222	53.93	no	yes
chr10	83418809	83419032	MACS_peak_223	53.85	no	yes
chr10	83818755	83818940	MACS_peak_224	61.44	no	yes
chr10	84534387	84534692	MACS_peak_225	57.33	no	yes
chr10	84751740	84751987	MACS_peak_226	51.34	no	yes
chr10	86366078	86366390	MACS_peak_227	53.72	no	yes
chr10	86874904	86875208	MACS_peak_228	69.28	no	yes
chr10	86940565	86940780	MACS_peak_229	53.42	no	yes
chr10	87385207	87385335	MACS_peak_230	58.83	no	yes
chr10	87629838	87630154	MACS_peak_231	56.33	no	yes
chr10	88663541	88663807	MACS_peak_232	52.41	no	yes
chr10	89459360	89459585	MACS_peak_233	51.05	no	yes
chr10	89766892	89767148	MACS_peak_234	54.22	no	yes
chr10	91703217	91703487	MACS_peak_235	64.18	no	yes
chr10	92925648	92925891	MACS_peak_236	51.74	no	yes
chr10	93859879	93860144	MACS_peak_237	64.22	no	yes
chr10	95175072	95175284	MACS_peak_238	52.5	no	yes
chr10	96111002	96111377	MACS_peak_239	50.68	no	yes
chr10	96192073	96192460	MACS_peak_240	50.65	no	yes
chr10	96731256	96731501	MACS_peak_241	51.54	no	yes
chr10	97268730	97268985	MACS_peak_242	58.43	no	yes
chr10	99074562	99074827	MACS_peak_243	61.33	no	yes
chr10	99141590	99141861	MACS_peak_244	50.33	no	yes
chr10	105574666	105575086	MACS_peak_245	60	no	yes
chr10	107378272	107378556	MACS_peak_246	50.81	no	yes
chr10	109436783	109437074	MACS_peak_247	54.13	no	yes
chr10	110205437	110205698	MACS_peak_248	53.61	no	yes
chr10	111388715	111388973	MACS_peak_249	53.94	no	yes
chr10	111956659	111956888	MACS_peak_251	57.3	no	yes
chr10	115435531	115435648	MACS_peak_252	66.04	no	yes
chr10	115587028	115587296	MACS_peak_253	54.69	no	yes
chr10	117230977	117231400	MACS_peak_254	51.22	no	yes
chr10	117264961	117265375	MACS_peak_255	52.09	no	yes
chr10	117452511	117452972	MACS_peak_256	56.08	no	yes
chr10	118379294	118379550	MACS_peak_257	51.87	no	yes
chr10	118896482	118896704	MACS_peak_258	51.38	no	yes
chr10	119974415	119974647	MACS_peak_259	50.67	no	yes
chr10	120706661	120707210	MACS_peak_260	71.85	no	yes
chr10	120741320	120741604	MACS_peak_261	50.12	no	yes
chr10	121129307	121129673	MACS_peak_262	50.26	no	yes
chr10	123301296	123301545	MACS_peak_263	52.69	no	yes
chr10	124635186	124635552	MACS_peak_264	53.93	no	yes
chr10	124705295	124705626	MACS_peak_265	52.25	no	yes
chr10	124994110	124994321	MACS_peak_266	50.29	no	yes
chr10	125399115	125399469	MACS_peak_267	53.14	no	yes
chr10	126544210	126544496	MACS_peak_268	54.67	no	yes
chr10	126565973	126566183	MACS_peak_269	51.54	no	yes
chr10	126619435	126619854	MACS_peak_270	53.91	no	yes
chr10	127206256	127206383	MACS_peak_271	71.11	no	yes
chr10	127504452	127504695	MACS_peak_272	58.09	no	yes
chr10	128269477	128269934	MACS_peak_273	64.97	no	yes
chr10	129633933	129634259	MACS_peak_274	55.45	no	yes
chr10	129885862	129886165	MACS_peak_275	54.54	no	yes
chr11	3153708	3153925	MACS_peak_276	62.77	no	yes
chr11	3158562	3158732	MACS_peak_277	72.63	no	yes
chr11	3172499	3172657	MACS_peak_278	54.19	no	yes
chr11	3173011	3173170	MACS_peak_279	54.19	no	yes
chr11	3184301	3185219	MACS_peak_280	53.77	no	yes
chr11	3315123	3315404	MACS_peak_281	51.55	no	yes
chr11	4457663	4457976	MACS_peak_282	51.85	no	yes
chr11	4617736	4618082	MACS_peak_283	63.23	no	yes
chr11	5831335	5831565	MACS_peak_284	57.18	no	yes
chr11	7071722	7071959	MACS_peak_285	55.25	no	yes
chr11	11854197	11854446	MACS_peak_286	55.09	no	yes
chr11	12296574	12296852	MACS_peak_287	65.49	no	yes
chr11	12346870	12347179	MACS_peak_288	54.41	no	yes
chr11	18354998	18355210	MACS_peak_289	58	no	yes
chr11	20122993	20123374	MACS_peak_290	51.46	no	yes
chr11	20184239	20184483	MACS_peak_291	51.19	no	yes
chr11	21087949	21088225	MACS_peak_292	52.05	no	yes
chr11	22019764	22020010	MACS_peak_293	55.28	no	yes
chr11	22972275	22972736	MACS_peak_294	60.09	no	yes
chr11	23816742	23817066	MACS_peak_295	58.96	no	yes
chr11	26386798	26387221	MACS_peak_296	53.59	no	yes
chr11	27447321	27447643	MACS_peak_297	55.8	no	yes
chr11	28473205	28473417	MACS_peak_298	63.03	no	yes
chr11	29056276	29056564	MACS_peak_299	55.42	no	yes
chr11	29374082	29374336	MACS_peak_300	53.54	no	yes
chr11	30198161	30198368	MACS_peak_301	68.45	no	yes
chr11	30269438	30269817	MACS_peak_302	52.84	no	yes
chr11	30600732	30600933	MACS_peak_303	55.07	no	yes
chr11	31646421	31646681	MACS_peak_304	57.49	no	yes
chr11	32099304	32099708	MACS_peak_305	66.29	no	yes
chr11	34120479	34121020	MACS_peak_306	56.64	no	yes
chr11	34783264	34783489	MACS_peak_307	60.28	no	yes
chr11	35336447	35336764	MACS_peak_308	52.51	no	yes
chr11	36228782	36229067	MACS_peak_309	51.16	no	yes
chr11	36341150	36341420	MACS_peak_310	55.33	no	yes
chr11	39477065	39477345	MACS_peak_311	56.11	no	yes
chr11	40252946	40253130	MACS_peak_312	59.7	no	yes
chr11	43584799	43585039	MACS_peak_313	52.05	no	yes
chr11	44241237	44241621	MACS_peak_314	68.91	no	yes
chr11	45367442	45367703	MACS_peak_315	61.77	no	yes
chr11	49244328	49244834	MACS_peak_316	52.04	no	yes
chr11	51681821	51682109	MACS_peak_317	53.29	no	yes
chr11	53281532	53281727	MACS_peak_318	54.18	no	yes
chr11	53311743	53311987	MACS_peak_319	51.19	no	yes
chr11	54202172	54202404	MACS_peak_320	50.3	no	yes
chr11	54977695	54977974	MACS_peak_321	52.35	no	yes
chr11	55479063	55479293	MACS_peak_322	50.51	no	yes
chr11	57585189	57585499	MACS_peak_323	54.31	no	yes
chr11	58178417	58178656	MACS_peak_324	53.55	no	yes
chr11	58275131	58275410	MACS_peak_325	51.24	no	yes
chr11	58978193	58978418	MACS_peak_326	51.53	no	yes
chr11	59015195	59015471	MACS_peak_327	58.63	no	yes
chr11	61146969	61147392	MACS_peak_328	69.66	no	yes
chr11	61713237	61713460	MACS_peak_329	51.77	no	yes
chr11	61965174	61965442	MACS_peak_330	55.32	no	yes
chr11	62173287	62173511	MACS_peak_331	53.74	no	yes
chr11	63743251	63743486	MACS_peak_332	52.56	no	yes
chr11	65781233	65781450	MACS_peak_333	51.93	no	yes
chr11	66258302	66258591	MACS_peak_334	62.22	no	yes
chr11	67490955	67491194	MACS_peak_335	53.55	no	yes
chr11	68734631	68734933	MACS_peak_336	57.47	no	yes
chr11	69865179	69865387	MACS_peak_338	50.64	no	yes
chr11	70638952	70639352	MACS_peak_339	54.16	no	yes
chr11	71372175	71372479	MACS_peak_340	57.43	no	yes
chr11	76235927	76236206	MACS_peak_341	54.18	no	yes
chr11	76462593	76462907	MACS_peak_342	51.57	no	yes
chr11	77537904	77538169	MACS_peak_343	53.19	no	yes
chr11	77686181	77686539	MACS_peak_344	78.62	no	yes
chr11	77746139	77746281	MACS_peak_345	61.44	no	yes
chr11	77931553	77931840	MACS_peak_346	54.67	no	yes
chr11	78045041	78045305	MACS_peak_347	51.06	no	yes
chr11	79100839	79101093	MACS_peak_348	53.54	no	yes
chr11	79194526	79194652	MACS_peak_349	71.11	no	yes
chr11	81913952	81914186	MACS_peak_350	59.16	no	yes
chr11	83909654	83909919	MACS_peak_351	50.95	no	yes
chr11	85416842	85417049	MACS_peak_352	62.66	no	yes
chr11	85728805	85729180	MACS_peak_353	52.05	no	yes
chr11	86683490	86683980	MACS_peak_354	57.17	no	yes
chr11	86757602	86757955	MACS_peak_355	54.31	no	yes
chr11	87850422	87850806	MACS_peak_356	76.25	no	yes
chr11	88221021	88221248	MACS_peak_357	50.83	no	yes
chr11	88788598	88788911	MACS_peak_358	59.94	no	yes
chr11	89533502	89533769	MACS_peak_359	58.12	no	yes
chr11	90211610	90211929	MACS_peak_360	53.1	no	yes
chr11	91259672	91259927	MACS_peak_361	50.57	no	yes
chr11	92181232	92181456	MACS_peak_362	56.64	no	yes
chr11	92702973	92703248	MACS_peak_363	54.87	no	yes
chr11	94688708	94689005	MACS_peak_364	52.43	no	yes
chr11	94710777	94711012	MACS_peak_365	58.85	no	yes
chr11	95538544	95538962	MACS_peak_366	50.5	no	yes
chr11	97045411	97045668	MACS_peak_367	54.05	no	yes
chr11	98427364	98427634	MACS_peak_368	52.67	no	yes
chr11	99078532	99078840	MACS_peak_369	52.35	no	yes
chr11	100626425	100626670	MACS_peak_370	50.52	no	yes
chr11	102983886	102984091	MACS_peak_373	50.63	no	yes
chr11	103006064	103006217	MACS_peak_374	55.11	no	yes
chr11	104752418	104752698	MACS_peak_375	54.43	no	yes
chr11	105166428	105166831	MACS_peak_376	61.72	no	yes
chr11	105842560	105842836	MACS_peak_377	53.09	no	yes
chr11	106791800	106792029	MACS_peak_378	57.3	no	yes
chr11	106818209	106818608	MACS_peak_379	57.68	no	yes
chr11	107155186	107155503	MACS_peak_380	54.87	no	yes
chr11	107475592	107475792	MACS_peak_381	50.51	no	yes
chr11	108072202	108072454	MACS_peak_382	57.03	no	yes
chr11	108330922	108331220	MACS_peak_383	54.45	no	yes
chr11	108376654	108376909	MACS_peak_384	56.72	no	yes
chr11	109032786	109032965	MACS_peak_385	50.76	no	yes
chr11	109664264	109664574	MACS_peak_386	56.87	no	yes
chr11	109867969	109868217	MACS_peak_387	66.37	no	yes
chr11	113101628	113101867	MACS_peak_388	52.15	no	yes
chr11	113330379	113330757	MACS_peak_389	62.05	no	yes
chr11	114302545	114302734	MACS_peak_390	56.78	no	yes
chr11	116542752	116543075	MACS_peak_391	50.6	no	yes
chr11	116757883	116758424	MACS_peak_392	50.94	no	yes
chr11	116900008	116900286	MACS_peak_393	57.56	no	yes
chr11	118561883	118562047	MACS_peak_395	62.39	no	yes
chr11	120129325	120129660	MACS_peak_396	59.31	no	yes
chr11	120240378	120240689	MACS_peak_398	50.04	no	yes
chr11	120474050	120474436	MACS_peak_399	58.95	no	yes
chr11	121827680	121827897	MACS_peak_400	57.43	no	yes
chr12	3109867	3110146	MACS_peak_401	485.15	no	yes
chr12	3531502	3531757	MACS_peak_402	56.74	no	yes
chr12	8258288	8258634	MACS_peak_403	53.19	no	yes
chr12	8794154	8794444	MACS_peak_404	57.56	no	yes
chr12	15811660	15811948	MACS_peak_406	61.54	no	yes
chr12	16474018	16474272	MACS_peak_407	53.54	no	yes
chr12	16747816	16747926	MACS_peak_408	171.5	no	yes
chr12	17070134	17070645	MACS_peak_409	58.99	no	yes
chr12	17786744	17787003	MACS_peak_410	50.19	no	yes
chr12	21373256	21373484	MACS_peak_411	57.8	no	yes
chr12	21376668	21376960	MACS_peak_412	55.08	no	yes
chr12	24866371	24866567	MACS_peak_413	54.18	no	yes
chr12	25224311	25224640	MACS_peak_414	53.58	no	yes
chr12	26043795	26044059	MACS_peak_415	55.88	no	yes
chr12	27823868	27824066	MACS_peak_416	66.69	no	yes
chr12	27959978	27960257	MACS_peak_417	59.86	no	yes
chr12	29375689	29375945	MACS_peak_418	53.35	no	yes
chr12	32899988	32900266	MACS_peak_419	51.33	no	yes
chr12	33958805	33959088	MACS_peak_420	50.9	no	yes
chr12	34269657	34269944	MACS_peak_421	55.5	no	yes
chr12	36539259	36539565	MACS_peak_422	54.27	no	yes
chr12	38699187	38699521	MACS_peak_423	66.05	no	yes
chr12	40552756	40552990	MACS_peak_424	58.87	no	yes
chr12	41667989	41668143	MACS_peak_425	69.74	no	yes
chr12	47010624	47010857	MACS_peak_426	52.77	no	yes
chr12	50113670	50113904	MACS_peak_427	74.24	no	yes
chr12	51043704	51043916	MACS_peak_428	55.09	no	yes
chr12	51947874	51948127	MACS_peak_429	53.64	no	yes
chr12	52664973	52665195	MACS_peak_430	53.96	no	yes
chr12	54601599	54601960	MACS_peak_431	67.7	no	yes
chr12	55050259	55050618	MACS_peak_432	78.95	no	yes
chr12	55390491	55390834	MACS_peak_433	53.65	no	yes
chr12	60842946	60843125	MACS_peak_434	59.7	no	yes
chr12	64854884	64855059	MACS_peak_435	55.11	no	yes
chr12	67961098	67961361	MACS_peak_436	52.69	no	yes
chr12	68753995	68754207	MACS_peak_437	77.5	no	yes
chr12	68988099	68988387	MACS_peak_438	50.47	no	yes
chr12	69168465	69168801	MACS_peak_439	74.9	no	yes
chr12	69654011	69654352	MACS_peak_440	69.75	no	yes
chr12	71166289	71166732	MACS_peak_441	53.72	no	yes
chr12	71301474	71301988	MACS_peak_442	85.47	no	yes
chr12	71646362	71646640	MACS_peak_443	68.59	no	yes
chr12	72388778	72389009	MACS_peak_444	52.98	no	yes
chr12	72756971	72757377	MACS_peak_445	68.66	no	yes
chr12	73147976	73148205	MACS_peak_446	55.93	no	yes
chr12	73246106	73246346	MACS_peak_447	51.65	no	yes
chr12	73685602	73685974	MACS_peak_448	50.93	no	yes
chr12	74347309	74347573	MACS_peak_449	51.06	no	yes
chr12	78103309	78103536	MACS_peak_450	62.75	no	yes
chr12	81116881	81117150	MACS_peak_451	52.14	no	yes
chr12	81811193	81811434	MACS_peak_452	50.62	no	yes
chr12	81819963	81820242	MACS_peak_453	51.75	no	yes
chr12	81825722	81825904	MACS_peak_454	56.78	no	yes
chr12	82115983	82116251	MACS_peak_455	52.23	no	yes
chr12	84077912	84078300	MACS_peak_457	60	no	yes
chr12	84166919	84167319	MACS_peak_458	68.69	no	yes
chr12	84711989	84712147	MACS_peak_459	71.4	no	yes
chr12	86126918	86127304	MACS_peak_460	52.14	no	yes
chr12	87441542	87441826	MACS_peak_461	59.36	no	yes
chr12	89041683	89042026	MACS_peak_462	51.08	no	yes
chr12	89811977	89812312	MACS_peak_463	65.27	no	yes
chr12	91234109	91234388	MACS_peak_464	62.56	no	yes
chr12	91254955	91255223	MACS_peak_465	55.51	no	yes
chr12	91947451	91947734	MACS_peak_466	51.35	no	yes
chr12	93286125	93286372	MACS_peak_467	85.09	no	yes
chr12	93569407	93569693	MACS_peak_468	50.64	no	yes
chr12	98682390	98682663	MACS_peak_469	51.78	no	yes
chr12	98920336	98920570	MACS_peak_470	50.09	no	yes
chr12	99300137	99300398	MACS_peak_471	52.88	no	yes
chr12	101033139	101033355	MACS_peak_472	52.05	no	yes
chr12	102668563	102668837	MACS_peak_473	50.03	no	yes
chr12	103144223	103144516	MACS_peak_474	65.27	no	yes
chr12	103299944	103300235	MACS_peak_475	54.13	no	yes
chr12	103675191	103675485	MACS_peak_476	53.23	no	yes
chr12	104119630	104119816	MACS_peak_477	51.84	no	yes
chr12	105102585	105102909	MACS_peak_478	50.01	no	yes
chr12	105143993	105144273	MACS_peak_479	51.16	no	yes
chr12	106390177	106390446	MACS_peak_481	50.54	no	yes
chr12	106855586	106855879	MACS_peak_482	66.53	no	yes
chr12	110706804	110707158	MACS_peak_483	53.7	no	yes
chr12	111079138	111079435	MACS_peak_484	50.01	no	yes
chr12	111195432	111195702	MACS_peak_485	50.43	no	yes
chr12	113655030	113655464	MACS_peak_488	59.25	no	yes
chr12	113706487	113706720	MACS_peak_489	52.48	no	yes
chr12	114470556	114470785	MACS_peak_490	56.1	no	yes
chr12	115496009	115496309	MACS_peak_491	57.8	no	yes
chr12	116282115	116282369	MACS_peak_492	50.66	no	yes
chr12	117506403	117506546	MACS_peak_493	53.29	no	yes
chr12	117588498	117588647	MACS_peak_494	53.29	no	yes
chr12	118285035	118285318	MACS_peak_495	57.18	no	yes
chr12	118477034	118477288	MACS_peak_496	53.54	no	yes
chr13	4759742	4759978	MACS_peak_497	56.79	no	yes
chr13	6123368	6123572	MACS_peak_498	56.04	no	yes
chr13	6493628	6493926	MACS_peak_499	52.34	no	yes
chr13	8550201	8550473	MACS_peak_500	51.87	no	yes
chr13	9623376	9623628	MACS_peak_501	50.85	no	yes
chr13	12166434	12166958	MACS_peak_502	79.88	no	yes
chr13	13526754	13527162	MACS_peak_503	50.25	no	yes
chr13	13812291	13812601	MACS_peak_504	56.87	no	yes
chr13	15440643	15440903	MACS_peak_506	58.87	no	yes
chr13	15646366	15646630	MACS_peak_507	58.44	no	yes
chr13	16770778	16770987	MACS_peak_508	52.85	no	yes
chr13	16862020	16862226	MACS_peak_509	62.04	no	yes
chr13	17432507	17432830	MACS_peak_510	53.02	no	yes
chr13	18713841	18714090	MACS_peak_511	51.15	no	yes
chr13	20141669	20141901	MACS_peak_512	50.3	no	yes
chr13	21092464	21092707	MACS_peak_513	59.63	no	yes
chr13	23937702	23937953	MACS_peak_514	53.84	no	yes
chr13	24145892	24146141	MACS_peak_515	51.15	no	yes
chr13	24562140	24562407	MACS_peak_516	52.32	no	yes
chr13	25070345	25070624	MACS_peak_517	56.2	no	yes
chr13	25171863	25172092	MACS_peak_518	53.2	no	yes
chr13	27109855	27110103	MACS_peak_519	57.43	no	yes
chr13	28122281	28122535	MACS_peak_520	53.54	no	yes
chr13	28361243	28361507	MACS_peak_521	55.88	no	yes
chr13	29603390	29603671	MACS_peak_522	62.34	no	yes
chr13	29888213	29888373	MACS_peak_523	63.94	no	yes
chr13	30650672	30650899	MACS_peak_524	53.41	no	yes
chr13	35464015	35464293	MACS_peak_525	56.97	no	yes
chr13	38558730	38558994	MACS_peak_526	75.62	no	yes
chr13	39875743	39875995	MACS_peak_527	52.25	no	yes
chr13	40989702	40989811	MACS_peak_528	109.78	no	yes
chr13	43191742	43192253	MACS_peak_529	59.11	no	yes
chr13	43597208	43597444	MACS_peak_530	51.14	no	yes
chr13	44709027	44709249	MACS_peak_531	51.38	no	yes
chr13	45009131	45009330	MACS_peak_532	62.91	no	yes
chr13	45036404	45036708	MACS_peak_533	51.78	no	yes
chr13	45684270	45684503	MACS_peak_534	55.67	no	yes
chr13	47013715	47014023	MACS_peak_535	59.4	no	yes
chr13	49952786	49953050	MACS_peak_536	52.6	no	yes
chr13	51238319	51238605	MACS_peak_537	59.16	no	yes
chr13	52459010	52459352	MACS_peak_538	51.24	no	yes
chr13	54156077	54156301	MACS_peak_539	55.66	no	yes
chr13	55844523	55844778	MACS_peak_540	59.43	no	yes
chr13	56452048	56452201	MACS_peak_541	59.16	no	yes
chr13	56756085	56756393	MACS_peak_542	50.34	no	yes
chr13	57488555	57488712	MACS_peak_543	57.06	no	yes
chr13	57874470	57874878	MACS_peak_544	56.83	no	yes
chr13	60171250	60171644	MACS_peak_545	53.95	no	yes
chr13	60445459	60445687	MACS_peak_546	61.21	no	yes
chr13	63367960	63368224	MACS_peak_547	55.88	no	yes
chr13	63381954	63382200	MACS_peak_548	54.33	no	yes
chr13	64275176	64275463	MACS_peak_549	62.42	no	yes
chr13	65376560	65376733	MACS_peak_550	59.7	no	yes
chr13	66300028	66300248	MACS_peak_551	60.4	no	yes
chr13	68948503	68948707	MACS_peak_552	53.45	no	yes
chr13	72299748	72299991	MACS_peak_553	55.62	no	yes
chr13	73004569	73004865	MACS_peak_554	58.18	no	yes
chr13	74418768	74419039	MACS_peak_555	51.96	no	yes
chr13	74508040	74508358	MACS_peak_556	56.15	no	yes
chr13	75738033	75738263	MACS_peak_557	68.81	no	yes
chr13	77223934	77224227	MACS_peak_558	50.05	no	yes
chr13	77921793	77922046	MACS_peak_559	52.15	no	yes
chr13	79684448	79684652	MACS_peak_560	53.45	no	yes
chr13	81146346	81146539	MACS_peak_561	51.84	no	yes
chr13	81318842	81319126	MACS_peak_562	54.08	no	yes
chr13	81540650	81540953	MACS_peak_563	51.87	no	yes
chr13	83295280	83295461	MACS_peak_564	61.44	no	yes
chr13	83518526	83518824	MACS_peak_565	52.34	no	yes
chr13	83721496	83721711	MACS_peak_566	50.97	no	yes
chr13	84183632	84183839	MACS_peak_567	53.09	no	yes
chr13	84458462	84458718	MACS_peak_568	50.47	no	yes
chr13	85783447	85783727	MACS_peak_569	54.08	no	yes
chr13	87015963	87016294	MACS_peak_570	57.1	no	yes
chr13	88707474	88707705	MACS_peak_571	52.98	no	yes
chr13	89754301	89754641	MACS_peak_572	51.42	no	yes
chr13	90112545	90112801	MACS_peak_573	62.32	no	yes
chr13	91011898	91012193	MACS_peak_574	52.62	no	yes
chr13	91407842	91408103	MACS_peak_575	56.16	no	yes
chr13	91478003	91478297	MACS_peak_576	53.23	no	yes
chr13	91948302	91948561	MACS_peak_577	53.83	no	yes
chr13	92116328	92116577	MACS_peak_578	54.03	no	yes
chr13	92502733	92503008	MACS_peak_579	55.91	no	yes
chr13	93215757	93215982	MACS_peak_580	59.84	no	yes
chr13	94361669	94361923	MACS_peak_581	50.66	no	yes
chr13	97230778	97231036	MACS_peak_582	56.39	no	yes
chr13	97618807	97619151	MACS_peak_583	52.05	no	yes
chr13	97646832	97647048	MACS_peak_584	57.78	no	yes
chr13	98104530	98104798	MACS_peak_585	52.23	no	yes
chr13	98473946	98474154	MACS_peak_586	50.23	no	yes
chr13	98552185	98552449	MACS_peak_587	51.06	no	yes
chr13	100274147	100274398	MACS_peak_588	58.82	no	yes
chr13	102348564	102348838	MACS_peak_589	51.69	no	yes
chr13	104374972	104375214	MACS_peak_590	63.94	no	yes
chr13	106657344	106657633	MACS_peak_591	53.65	no	yes
chr13	107179159	107179396	MACS_peak_592	52	no	yes
chr13	107893278	107893463	MACS_peak_593	50.01	no	yes
chr13	109635970	109636261	MACS_peak_594	52.11	no	yes
chr13	109914882	109915341	MACS_peak_595	54.25	no	yes
chr13	111146193	111146455	MACS_peak_597	53.51	no	yes
chr13	111397537	111397955	MACS_peak_598	70.92	no	yes
chr13	112222564	112222886	MACS_peak_599	55.8	no	yes
chr13	113089036	113089247	MACS_peak_600	50.29	no	yes
chr13	113843286	113843469	MACS_peak_601	56.78	no	yes
chr13	115974045	115974312	MACS_peak_602	52.32	no	yes
chr13	116161915	116162148	MACS_peak_603	50.2	no	yes
chr13	117100214	117100576	MACS_peak_604	59.01	no	yes
chr13	117129561	117129769	MACS_peak_605	58.48	no	yes
chr13	118783397	118783647	MACS_peak_606	51.05	no	yes
chr13	119613528	119613747	MACS_peak_607	71	no	yes
chr14	4079925	4080119	MACS_peak_608	63.04	no	yes
chr14	5987288	5987432	MACS_peak_609	73.17	no	yes
chr14	7000814	7001031	MACS_peak_610	56.56	no	yes
chr14	9511234	9511493	MACS_peak_611	53.06	no	yes
chr14	9551459	9551722	MACS_peak_612	52.69	no	yes
chr14	9908177	9908426	MACS_peak_613	57.33	no	yes
chr14	10368882	10369037	MACS_peak_614	63.94	no	yes
chr14	18108357	18108610	MACS_peak_615	50.76	no	yes
chr14	19415699	19416115	MACS_peak_616	50.64	no	yes
chr14	19418737	19419020	MACS_peak_618	110.24	no	yes
chr14	20897963	20898180	MACS_peak_619	54.52	no	yes
chr14	21052152	21052507	MACS_peak_620	50.08	no	yes
chr14	21311959	21312452	MACS_peak_621	60.48	no	yes
chr14	21335619	21335847	MACS_peak_622	53.3	no	yes
chr14	21480837	21481126	MACS_peak_623	50.77	no	yes
chr14	24978049	24978335	MACS_peak_624	50.64	no	yes
chr14	26582604	26582786	MACS_peak_625	55.11	no	yes
chr14	26768293	26768564	MACS_peak_626	55.23	no	yes
chr14	27285366	27285612	MACS_peak_627	55.28	no	yes
chr14	27291945	27292148	MACS_peak_628	56.16	no	yes
chr14	27872617	27872851	MACS_peak_629	52.67	no	yes
chr14	28602491	28602745	MACS_peak_630	56.84	no	yes
chr14	35094780	35095055	MACS_peak_631	54.87	no	yes
chr14	37511844	37512136	MACS_peak_632	55.08	no	yes
chr14	37521533	37521745	MACS_peak_633	58	no	yes
chr14	38324829	38325036	MACS_peak_634	55.68	no	yes
chr14	38752694	38752957	MACS_peak_635	53.4	no	yes
chr14	41605828	41605964	MACS_peak_636	94	no	yes
chr14	44184433	44184692	MACS_peak_637	50.19	no	yes
chr14	45364737	45365012	MACS_peak_638	54.87	no	yes
chr14	46410708	46411001	MACS_peak_639	50.05	no	yes
chr14	50902597	50902811	MACS_peak_640	52.27	no	yes
chr14	51885188	51885472	MACS_peak_641	50.81	no	yes
chr14	52124753	52125012	MACS_peak_642	56.35	no	yes
chr14	55309962	55310200	MACS_peak_644	52.25	no	yes
chr14	55954907	55955124	MACS_peak_645	56.56	no	yes
chr14	57180100	57180359	MACS_peak_646	50.19	no	yes
chr14	57509637	57509968	MACS_peak_647	72.54	no	yes
chr14	57999251	57999669	MACS_peak_648	76.35	no	yes
chr14	59701675	59701927	MACS_peak_649	50.29	no	yes
chr14	59791052	59791368	MACS_peak_650	59.1	no	yes
chr14	63778165	63778449	MACS_peak_651	66.57	no	yes
chr14	64534641	64534884	MACS_peak_653	51.74	no	yes
chr14	65624256	65624705	MACS_peak_654	63.46	no	yes
chr14	66037743	66037970	MACS_peak_655	53.41	no	yes
chr14	67289898	67290112	MACS_peak_656	52.27	no	yes
chr14	67514892	67515100	MACS_peak_657	52.97	no	yes
chr14	67880549	67880836	MACS_peak_658	59.06	no	yes
chr14	67905747	67906076	MACS_peak_659	55.19	no	yes
chr14	67921768	67921999	MACS_peak_660	50.41	no	yes
chr14	69130233	69130597	MACS_peak_661	63.55	no	yes
chr14	69161993	69162097	MACS_peak_662	127.48	no	yes
chr14	69847441	69847679	MACS_peak_663	55.14	no	yes
chr14	70129802	70130088	MACS_peak_664	52.65	no	yes
chr14	70623343	70623546	MACS_peak_665	54.41	no	yes
chr14	71044347	71044546	MACS_peak_666	51.72	no	yes
chr14	73416985	73417186	MACS_peak_668	51.48	no	yes
chr14	74523471	74523813	MACS_peak_669	55.71	no	yes
chr14	76328407	76328695	MACS_peak_670	54.45	no	yes
chr14	79264861	79265193	MACS_peak_671	57.36	no	yes
chr14	82193240	82193449	MACS_peak_672	55.44	no	yes
chr14	84728686	84728919	MACS_peak_673	55.67	no	yes
chr14	85465269	85465626	MACS_peak_674	52.9	no	yes
chr14	86662136	86662312	MACS_peak_675	56.78	no	yes
chr14	87864811	87865223	MACS_peak_676	55.95	no	yes
chr14	88545985	88546196	MACS_peak_677	55.21	no	yes
chr14	89551534	89551747	MACS_peak_678	54.98	no	yes
chr14	91528396	91528644	MACS_peak_679	51.24	no	yes
chr14	91719075	91719342	MACS_peak_680	57.29	no	yes
chr14	93336591	93336814	MACS_peak_681	53.85	no	yes
chr14	95379460	95379809	MACS_peak_682	62.93	no	yes
chr14	96345934	96346210	MACS_peak_683	72.27	no	yes
chr14	99840904	99841180	MACS_peak_684	60.17	no	yes
chr14	101140231	101140458	MACS_peak_685	62.75	no	yes
chr14	101603596	101603888	MACS_peak_686	51.67	no	yes
chr14	103456594	103456747	MACS_peak_687	63.94	no	yes
chr14	103711374	103711581	MACS_peak_688	53.09	no	yes
chr14	104315746	104316012	MACS_peak_689	52.41	no	yes
chr14	104531111	104531383	MACS_peak_690	53.45	no	yes
chr14	104820635	104821030	MACS_peak_691	60.64	no	yes
chr14	108439387	108439629	MACS_peak_692	54.73	no	yes
chr14	114521895	114522173	MACS_peak_693	51.85	no	yes
chr14	114766796	114767044	MACS_peak_694	57.43	no	yes
chr14	118334226	118334695	MACS_peak_695	61.77	no	yes
chr14	118473073	118473430	MACS_peak_696	54.72	no	yes
chr14	119368970	119369227	MACS_peak_697	58.05	no	yes
chr14	120192246	120192647	MACS_peak_698	53.05	no	yes
chr14	120247514	120247737	MACS_peak_699	63.26	no	yes
chr14	120860530	120860746	MACS_peak_700	52.67	no	yes
chr14	122280657	122280955	MACS_peak_701	55.01	no	yes
chr14	122568950	122569073	MACS_peak_702	103.41	no	yes
chr14	122717027	122717292	MACS_peak_703	64.72	no	yes
chr14	123063284	123063520	MACS_peak_704	61.64	no	yes
chr15	4614624	4614914	MACS_peak_706	53.57	no	yes
chr15	6343752	6344065	MACS_peak_707	56.6	no	yes
chr15	6882613	6882909	MACS_peak_708	60.67	no	yes
chr15	7138760	7139035	MACS_peak_709	58.1	no	yes
chr15	10136036	10136311	MACS_peak_711	61.91	no	yes
chr15	11445604	11445809	MACS_peak_712	50.99	no	yes
chr15	12252366	12252617	MACS_peak_713	50.95	no	yes
chr15	14503317	14503574	MACS_peak_714	50.38	no	yes
chr15	14814193	14814405	MACS_peak_715	55.09	no	yes
chr15	15003746	15003960	MACS_peak_716	61.09	no	yes
chr15	16362576	16362860	MACS_peak_717	54.08	no	yes
chr15	18007960	18008191	MACS_peak_718	65.28	no	yes
chr15	19286629	19286868	MACS_peak_719	60.04	no	yes
chr15	25498940	25499210	MACS_peak_721	50.43	no	yes
chr15	28468196	28468329	MACS_peak_722	66.44	no	yes
chr15	31922906	31923187	MACS_peak_723	63.03	no	yes
chr15	34083289	34083499	MACS_peak_724	55.33	no	yes
chr15	35836625	35836894	MACS_peak_725	57.1	no	yes
chr15	36192147	36192405	MACS_peak_726	58.14	no	yes
chr15	38567727	38567996	MACS_peak_728	50.54	no	yes
chr15	38646677	38646996	MACS_peak_729	50.44	no	yes
chr15	38926817	38927042	MACS_peak_730	51.05	no	yes
chr15	39820612	39820800	MACS_peak_731	56.78	no	yes
chr15	40026738	40027050	MACS_peak_732	53.72	no	yes
chr15	40475039	40475473	MACS_peak_733	59.25	no	yes
chr15	41736300	41736567	MACS_peak_734	52.32	no	yes
chr15	44007456	44007716	MACS_peak_735	56.26	no	yes
chr15	45422715	45422964	MACS_peak_736	57.33	no	yes
chr15	46250652	46250917	MACS_peak_737	57.47	no	yes
chr15	47426073	47426349	MACS_peak_738	51.51	no	yes
chr15	49449710	49449864	MACS_peak_739	66.69	no	yes
chr15	51359698	51359947	MACS_peak_740	57.33	no	yes
chr15	52729220	52729470	MACS_peak_741	57.23	no	yes
chr15	53385993	53386315	MACS_peak_742	50.18	no	yes
chr15	54765332	54765526	MACS_peak_743	59.7	no	yes
chr15	59728019	59728298	MACS_peak_744	51.75	no	yes
chr15	61790247	61790562	MACS_peak_745	58.68	no	yes
chr15	62240027	62240259	MACS_peak_746	50.3	no	yes
chr15	62385823	62386115	MACS_peak_747	50.48	no	yes
chr15	63348529	63348746	MACS_peak_748	51.93	no	yes
chr15	64220172	64220401	MACS_peak_749	50.62	no	yes
chr15	64730171	64730404	MACS_peak_750	56.81	no	yes
chr15	65797830	65798131	MACS_peak_752	52.06	no	yes
chr15	65958211	65958497	MACS_peak_753	53.91	no	yes
chr15	66716559	66716769	MACS_peak_754	52.74	no	yes
chr15	66891747	66892038	MACS_peak_755	56.3	no	yes
chr15	70866616	70866875	MACS_peak_757	50.19	no	yes
chr15	72525563	72525780	MACS_peak_758	59.03	no	yes
chr15	73823151	73823408	MACS_peak_759	53.26	no	yes
chr15	75086634	75087016	MACS_peak_760	302.54	no	yes
chr15	76079160	76079290	MACS_peak_761	61.46	no	yes
chr15	76431868	76432129	MACS_peak_762	50.97	no	yes
chr15	76818960	76819226	MACS_peak_763	53.02	no	yes
chr15	77153090	77153443	MACS_peak_764	50.25	no	yes
chr15	78287830	78288045	MACS_peak_765	54.75	no	yes
chr15	78608422	78608772	MACS_peak_766	56.48	no	yes
chr15	79381749	79382099	MACS_peak_767	52.89	no	yes
chr15	80802108	80802355	MACS_peak_768	50.03	no	yes
chr15	82937071	82937467	MACS_peak_769	50.92	no	yes
chr15	83618174	83618448	MACS_peak_770	51.12	no	yes
chr15	84014610	84014741	MACS_peak_771	54.19	no	yes
chr15	85187564	85187834	MACS_peak_772	52.55	no	yes
chr15	88165347	88165686	MACS_peak_773	62.16	no	yes
chr15	88190847	88191133	MACS_peak_774	53.91	no	yes
chr15	88956046	88956254	MACS_peak_775	51.92	no	yes
chr15	90025454	90025706	MACS_peak_776	57.03	no	yes
chr15	90834662	90834936	MACS_peak_777	50.21	no	yes
chr15	91772329	91772598	MACS_peak_778	52.14	no	yes
chr15	92498926	92499136	MACS_peak_779	50.41	no	yes
chr15	92716684	92716948	MACS_peak_780	64.82	no	yes
chr15	93675759	93676003	MACS_peak_781	55.51	no	yes
chr15	94962184	94962469	MACS_peak_782	59.26	no	yes
chr15	95444573	95444863	MACS_peak_783	83.04	no	yes
chr15	96212317	96212612	MACS_peak_784	53.15	no	yes
chr15	96439049	96439354	MACS_peak_785	51.69	no	yes
chr15	98516452	98516739	MACS_peak_787	52.54	no	yes
chr15	99824002	99824271	MACS_peak_788	53.72	no	yes
chr15	100246582	100246839	MACS_peak_789	54.1	no	yes
chr15	100515400	100515669	MACS_peak_790	52.77	no	yes
chr15	103183373	103183635	MACS_peak_791	53.49	no	yes
chr15	103801671	103801966	MACS_peak_792	54.82	no	yes
chr16	6994915	6995198	MACS_peak_793	54.17	no	yes
chr16	8448899	8449199	MACS_peak_794	52.15	no	yes
chr16	11114389	11114600	MACS_peak_795	55.21	no	yes
chr16	13312517	13312875	MACS_peak_796	50.69	no	yes
chr16	13568644	13568916	MACS_peak_797	60.59	no	yes
chr16	15458468	15458723	MACS_peak_798	50.57	no	yes
chr16	16236769	16237035	MACS_peak_799	58.22	no	yes
chr16	16448803	16449018	MACS_peak_800	52.16	no	yes
chr16	17731891	17732095	MACS_peak_801	56.04	no	yes
chr16	17745054	17745369	MACS_peak_802	55.09	no	yes
chr16	20499475	20499746	MACS_peak_803	50.48	no	yes
chr16	20636743	20636985	MACS_peak_804	51.84	no	yes
chr16	21283110	21283407	MACS_peak_805	50.01	no	yes
chr16	22663201	22663457	MACS_peak_806	50.47	no	yes
chr16	23130793	23131147	MACS_peak_807	56.33	no	yes
chr16	23261333	23261566	MACS_peak_808	50.56	no	yes
chr16	24036596	24036874	MACS_peak_809	56.29	no	yes
chr16	24504254	24504461	MACS_peak_810	50.76	no	yes
chr16	24672247	24672467	MACS_peak_811	51.6	no	yes
chr16	24685397	24685680	MACS_peak_812	54.17	no	yes
chr16	28589859	28590141	MACS_peak_813	54.26	no	yes
chr16	29545186	29545492	MACS_peak_814	54.27	no	yes
chr16	29991563	29991797	MACS_peak_815	52.36	no	yes
chr16	30309222	30309539	MACS_peak_816	53.61	no	yes
chr16	30810299	30810514	MACS_peak_817	56.82	no	yes
chr16	31691933	31692160	MACS_peak_818	53.41	no	yes
chr16	32099915	32100195	MACS_peak_819	65.08	no	yes
chr16	33317145	33317302	MACS_peak_820	56.06	no	yes
chr16	34261555	34261856	MACS_peak_821	52.06	no	yes
chr16	35981564	35981838	MACS_peak_822	66.46	no	yes
chr16	37721383	37721616	MACS_peak_823	50.2	no	yes
chr16	38998512	38998730	MACS_peak_824	57.31	no	yes
chr16	40924202	40924560	MACS_peak_825	61.87	no	yes
chr16	42416343	42416617	MACS_peak_826	51.69	no	yes
chr16	44174891	44175162	MACS_peak_827	55	no	yes
chr16	44394629	44394942	MACS_peak_828	59.94	no	yes
chr16	46107798	46108085	MACS_peak_829	53.39	no	yes
chr16	48745166	48745445	MACS_peak_830	59.86	no	yes
chr16	49667592	49667994	MACS_peak_831	50.75	no	yes
chr16	50937024	50937283	MACS_peak_832	50.19	no	yes
chr16	55304832	55305130	MACS_peak_833	52.34	no	yes
chr16	55618724	55618957	MACS_peak_834	50.2	no	yes
chr16	55978930	55979256	MACS_peak_835	52.49	no	yes
chr16	57468550	57468781	MACS_peak_836	59.19	no	yes
chr16	57702425	57702653	MACS_peak_837	50.73	no	yes
chr16	60294703	60294958	MACS_peak_838	53.45	no	yes
chr16	60534168	60534441	MACS_peak_839	56.74	no	yes
chr16	61214166	61214383	MACS_peak_840	57.43	no	yes
chr16	65151933	65152188	MACS_peak_841	51.96	no	yes
chr16	66104857	66105154	MACS_peak_842	50.01	no	yes
chr16	68587558	68587806	MACS_peak_843	54.13	no	yes
chr16	69622780	69623066	MACS_peak_844	66.37	no	yes
chr16	72051426	72051572	MACS_peak_845	73.17	no	yes
chr16	75676912	75677136	MACS_peak_846	59.95	no	yes
chr16	76106358	76106717	MACS_peak_847	56.05	no	yes
chr16	77579657	77579958	MACS_peak_848	54.73	no	yes
chr16	78460398	78460691	MACS_peak_849	52.81	no	yes
chr16	79632625	79632773	MACS_peak_850	63.94	no	yes
chr16	79876882	79877145	MACS_peak_851	52.69	no	yes
chr16	80863439	80863667	MACS_peak_852	59.51	no	yes
chr16	83997873	83998094	MACS_peak_853	54.07	no	yes
chr16	84357076	84357286	MACS_peak_854	55.39	no	yes
chr16	84734183	84734394	MACS_peak_855	55.21	no	yes
chr16	85231925	85232204	MACS_peak_856	51.24	no	yes
chr16	85389553	85389695	MACS_peak_857	57.06	no	yes
chr16	89919211	89919455	MACS_peak_858	51.19	no	yes
chr16	90936235	90936518	MACS_peak_859	51.35	no	yes
chr16	91373526	91373690	MACS_peak_860	50.01	no	yes
chr16	92253584	92253822	MACS_peak_862	51.88	no	yes
chr16	92457723	92457947	MACS_peak_863	53.58	no	yes
chr16	93497170	93497347	MACS_peak_864	59.7	no	yes
chr16	93715797	93716132	MACS_peak_865	53.17	no	yes
chr16	93789146	93789323	MACS_peak_866	53.29	no	yes
chr16	96277648	96277759	MACS_peak_867	69.65	no	yes
chr16	97523608	97523880	MACS_peak_869	52.46	no	yes
chr17	4567595	4567815	MACS_peak_870	54.18	no	yes
chr17	5397049	5397292	MACS_peak_871	51.74	no	yes
chr17	5513612	5513913	MACS_peak_872	51.06	no	yes
chr17	6418187	6418453	MACS_peak_873	55.53	no	yes
chr17	6506283	6506502	MACS_peak_874	51.71	no	yes
chr17	8640042	8640404	MACS_peak_875	50.31	no	yes
chr17	8833507	8833871	MACS_peak_876	51.6	no	yes
chr17	8983554	8983813	MACS_peak_877	51.59	no	yes
chr17	9690962	9691246	MACS_peak_878	51.25	no	yes
chr17	9873734	9874023	MACS_peak_879	55.88	no	yes
chr17	12261305	12261565	MACS_peak_880	56.17	no	yes
chr17	13305999	13306271	MACS_peak_881	150.67	no	yes
chr17	13552856	13553213	MACS_peak_882	66.25	no	yes
chr17	15512002	15512236	MACS_peak_883	65.66	no	yes
chr17	17416279	17416513	MACS_peak_884	58.87	no	yes
chr17	17529655	17529948	MACS_peak_885	50.05	no	yes
chr17	20360892	20361177	MACS_peak_886	53.99	no	yes
chr17	20965528	20965819	MACS_peak_887	53.48	no	yes
chr17	24869280	24869427	MACS_peak_888	50.01	no	yes
chr17	24960168	24960502	MACS_peak_889	51.21	no	yes
chr17	25332691	25332945	MACS_peak_890	54.38	no	yes
chr17	27941396	27941586	MACS_peak_891	69.65	no	yes
chr17	28071642	28071843	MACS_peak_892	51.48	no	yes
chr17	28288678	28288834	MACS_peak_893	50.01	no	yes
chr17	28526304	28526620	MACS_peak_894	53.11	no	yes
chr17	29663199	29663453	MACS_peak_895	58.53	no	yes
chr17	30128411	30128742	MACS_peak_896	59.74	no	yes
chr17	32624099	32624416	MACS_peak_898	51.45	no	yes
chr17	33161342	33161595	MACS_peak_899	58.62	no	yes
chr17	33955419	33955787	MACS_peak_900	67.14	no	yes
chr17	34024070	34024284	MACS_peak_901	54.86	no	yes
chr17	34093754	34094093	MACS_peak_902	50.7	no	yes
chr17	35814053	35814373	MACS_peak_904	58.65	no	yes
chr17	35908675	35908908	MACS_peak_905	50.2	no	yes
chr17	39843013	39843593	MACS_peak_906	88.78	no	yes
chr17	39847172	39848374	MACS_peak_907	365.66	no	yes
chr17	41153638	41153904	MACS_peak_908	52.41	no	yes
chr17	43009810	43010070	MACS_peak_909	61.88	no	yes
chr17	46261487	46261749	MACS_peak_910	58.73	no	yes
chr17	48619800	48620105	MACS_peak_911	65.09	no	yes
chr17	50037168	50037470	MACS_peak_912	52.96	no	yes
chr17	52268092	52268234	MACS_peak_913	55.11	no	yes
chr17	53152473	53152663	MACS_peak_914	79.08	no	yes
chr17	54165574	54165776	MACS_peak_915	64.24	no	yes
chr17	57435429	57435694	MACS_peak_917	50.95	no	yes
chr17	59187905	59188185	MACS_peak_918	54.08	no	yes
chr17	61359288	61359545	MACS_peak_919	50.38	no	yes
chr17	62081657	62081854	MACS_peak_920	51.84	no	yes
chr17	62591804	62592032	MACS_peak_921	50.73	no	yes
chr17	62737490	62737693	MACS_peak_922	54.41	no	yes
chr17	63838670	63838805	MACS_peak_923	76.61	no	yes
chr17	63934068	63934335	MACS_peak_924	52.98	no	yes
chr17	65370548	65370851	MACS_peak_925	54.56	no	yes
chr17	65422761	65423091	MACS_peak_926	54.67	no	yes
chr17	67741244	67741566	MACS_peak_927	59.14	no	yes
chr17	69536524	69536745	MACS_peak_928	61.99	no	yes
chr17	71291098	71291367	MACS_peak_929	52.14	no	yes
chr17	73243708	73243899	MACS_peak_930	57.06	no	yes
chr17	74549430	74549669	MACS_peak_931	55.04	no	yes
chr17	79979513	79979769	MACS_peak_932	53.01	no	yes
chr17	80399654	80399885	MACS_peak_933	57.06	no	yes
chr17	80424851	80425249	MACS_peak_934	65.27	no	yes
chr17	81032929	81033282	MACS_peak_935	57.48	no	yes
chr17	81432532	81432858	MACS_peak_936	58.79	no	yes
chr17	81758818	81759003	MACS_peak_937	56.78	no	yes
chr17	83072390	83072695	MACS_peak_938	51.69	no	yes
chr17	83295018	83295356	MACS_peak_939	54.63	no	yes
chr17	84475180	84475388	MACS_peak_940	52.97	no	yes
chr17	84782434	84782736	MACS_peak_941	59.24	no	yes
chr17	85491932	85492160	MACS_peak_942	53.3	no	yes
chr17	85512317	85512642	MACS_peak_943	52.83	no	yes
chr17	86474192	86474602	MACS_peak_944	57.24	no	yes
chr17	86670639	86670887	MACS_peak_945	57.51	no	yes
chr17	86793886	86794284	MACS_peak_946	58.29	no	yes
chr17	87786001	87786245	MACS_peak_947	65.35	no	yes
chr17	89493740	89493997	MACS_peak_948	51.81	no	yes
chr17	89621941	89622153	MACS_peak_949	52.5	no	yes
chr18	7729920	7730174	MACS_peak_950	53.54	no	yes
chr18	7776913	7777127	MACS_peak_951	61.71	no	yes
chr18	8519412	8519682	MACS_peak_952	53.63	no	yes
chr18	10430157	10430454	MACS_peak_953	52.43	no	yes
chr18	10860440	10860719	MACS_peak_954	54.18	no	yes
chr18	13214620	13214935	MACS_peak_955	71.8	no	yes
chr18	13297287	13297555	MACS_peak_956	56.72	no	yes
chr18	13548560	13548844	MACS_peak_957	50.81	no	yes
chr18	14312784	14313079	MACS_peak_958	58.28	no	yes
chr18	17375308	17375587	MACS_peak_959	56.2	no	yes
chr18	18198292	18198579	MACS_peak_960	66.27	no	yes
chr18	20738148	20738381	MACS_peak_961	50.2	no	yes
chr18	23753315	23753719	MACS_peak_962	55.18	no	yes
chr18	26719553	26719719	MACS_peak_963	73.73	no	yes
chr18	27703259	27703524	MACS_peak_964	55.79	no	yes
chr18	31880335	31880589	MACS_peak_965	54.38	no	yes
chr18	33787630	33787923	MACS_peak_967	52.81	no	yes
chr18	34287715	34287964	MACS_peak_968	51.15	no	yes
chr18	35530547	35530933	MACS_peak_969	65.1	no	yes
chr18	35815173	35815458	MACS_peak_970	53.22	no	yes
chr18	37178427	37178704	MACS_peak_972	57.08	no	yes
chr18	39162469	39162719	MACS_peak_973	51.05	no	yes
chr18	39371118	39371435	MACS_peak_974	50.62	no	yes
chr18	39704855	39705145	MACS_peak_975	70.65	no	yes
chr18	40008334	40008676	MACS_peak_976	65.28	no	yes
chr18	40970723	40970982	MACS_peak_977	65.38	no	yes
chr18	42892031	42892324	MACS_peak_978	50.39	no	yes
chr18	42975788	42976083	MACS_peak_979	58.28	no	yes
chr18	45549327	45549558	MACS_peak_980	54.8	no	yes
chr18	46090135	46090422	MACS_peak_981	53.82	no	yes
chr18	47117412	47117644	MACS_peak_982	52.88	no	yes
chr18	48010319	48010535	MACS_peak_983	103.75	no	yes
chr18	48683766	48684042	MACS_peak_984	56.47	no	yes
chr18	50682916	50683106	MACS_peak_985	59.7	no	yes
chr18	50887255	50887497	MACS_peak_986	58.03	no	yes
chr18	51716169	51716452	MACS_peak_987	62.83	no	yes
chr18	53513432	53513748	MACS_peak_988	56.04	no	yes
chr18	54840907	54841135	MACS_peak_989	55.16	no	yes
chr18	55067074	55067279	MACS_peak_990	58.84	no	yes
chr18	56336444	56336703	MACS_peak_991	51.59	no	yes
chr18	56754794	56755071	MACS_peak_992	50.81	no	yes
chr18	57357541	57357812	MACS_peak_993	52.56	no	yes
chr18	58468875	58469123	MACS_peak_994	70.5	no	yes
chr18	58552879	58553122	MACS_peak_995	54.63	no	yes
chr18	60580741	60581113	MACS_peak_996	75.74	no	yes
chr18	60907109	60907265	MACS_peak_997	53.29	no	yes
chr18	61295457	61295746	MACS_peak_998	53.2	no	yes
chr18	62906488	62906736	MACS_peak_999	51.24	no	yes
chr18	62984000	62984243	MACS_peak_1000	53.14	no	yes
chr18	63290870	63291186	MACS_peak_1001	50.71	no	yes
chr18	63800014	63800229	MACS_peak_1002	52.16	no	yes
chr18	66291308	66291679	MACS_peak_1003	53.51	no	yes
chr18	67205485	67205926	MACS_peak_1004	62.6	no	yes
chr18	67795730	67796003	MACS_peak_1005	56.14	no	yes
chr18	71916215	71916489	MACS_peak_1006	51.69	no	yes
chr18	73221863	73222109	MACS_peak_1007	51.44	no	yes
chr18	74782392	74782597	MACS_peak_1008	54.13	no	yes
chr18	76005520	76005931	MACS_peak_1009	52.2	no	yes
chr18	76530466	76530737	MACS_peak_1010	51.96	no	yes
chr18	80898102	80898384	MACS_peak_1011	57.3	no	yes
chr18	80958000	80958361	MACS_peak_1012	56.69	no	yes
chr18	81632858	81633142	MACS_peak_1013	52.39	no	yes
chr18	82837181	82837436	MACS_peak_1014	52.03	no	yes
chr18	82947607	82947845	MACS_peak_1015	61.39	no	yes
chr18	83802485	83802755	MACS_peak_1016	57.01	no	yes
chr18	84264847	84265115	MACS_peak_1017	52.23	no	yes
chr18	85841086	85841270	MACS_peak_1018	73.17	no	yes
chr18	86879818	86880046	MACS_peak_1019	53.3	no	yes
chr18	88998410	88998686	MACS_peak_1020	51.51	no	yes
chr18	89394570	89394863	MACS_peak_1021	54.99	no	yes
chr19	4511445	4511740	MACS_peak_1022	51.68	no	yes
chr19	4590280	4590636	MACS_peak_1023	55.84	no	yes
chr19	5349034	5349298	MACS_peak_1024	67.8	no	yes
chr19	7373400	7373762	MACS_peak_1025	51.77	no	yes
chr19	8472313	8472649	MACS_peak_1026	57.93	no	yes
chr19	8719090	8719421	MACS_peak_1027	50.63	no	yes
chr19	10055535	10055947	MACS_peak_1028	54.3	no	yes
chr19	10290657	10290855	MACS_peak_1029	53.29	no	yes
chr19	10301385	10301656	MACS_peak_1030	56.37	no	yes
chr19	10919910	10920314	MACS_peak_1031	74.61	no	yes
chr19	12500206	12500483	MACS_peak_1032	51.42	no	yes
chr19	12701102	12701358	MACS_peak_1033	50.47	no	yes
chr19	14203455	14203713	MACS_peak_1034	56.45	no	yes
chr19	15381167	15381433	MACS_peak_1035	52.41	no	yes
chr19	16964916	16965324	MACS_peak_1036	54.83	no	yes
chr19	17639224	17639519	MACS_peak_1037	53.15	no	yes
chr19	18012388	18012709	MACS_peak_1038	63.92	no	yes
chr19	20088951	20089183	MACS_peak_1039	59.4	no	yes
chr19	24185847	24186066	MACS_peak_1040	55.7	no	yes
chr19	24291139	24291365	MACS_peak_1041	56.35	no	yes
chr19	24815893	24816122	MACS_peak_1042	56.1	no	yes
chr19	28123435	28123731	MACS_peak_1043	58.11	no	yes
chr19	28872061	28872367	MACS_peak_1044	57.24	no	yes
chr19	32874289	32874590	MACS_peak_1045	52.06	no	yes
chr19	38762433	38762636	MACS_peak_1046	53.57	no	yes
chr19	40920951	40921231	MACS_peak_1047	52.74	no	yes
chr19	41268734	41268936	MACS_peak_1048	62.53	no	yes
chr19	42593443	42593667	MACS_peak_1049	53.74	no	yes
chr19	44781154	44781636	MACS_peak_1050	73.36	no	yes
chr19	46161045	46161242	MACS_peak_1051	56.78	no	yes
chr19	46348154	46348421	MACS_peak_1052	52.98	no	yes
chr19	46791453	46791780	MACS_peak_1053	54.96	no	yes
chr19	47039468	47039716	MACS_peak_1054	50.74	no	yes
chr19	47276559	47276974	MACS_peak_1055	60.49	no	yes
chr19	47710914	47711200	MACS_peak_1056	62.52	no	yes
chr19	54011548	54011829	MACS_peak_1057	56.02	no	yes
chr19	54332216	54332479	MACS_peak_1058	64.93	no	yes
chr19	54585422	54585657	MACS_peak_1059	52.56	no	yes
chr19	54752768	54753111	MACS_peak_1060	52.51	no	yes
chr19	55042852	55043143	MACS_peak_1061	53	no	yes
chr19	56615783	56615990	MACS_peak_1062	55.8	no	yes
chr19	56763771	56764093	MACS_peak_1063	60.76	no	yes
chr19	57907671	57907951	MACS_peak_1064	56.11	no	yes
chr19	58514650	58514921	MACS_peak_1065	53.54	no	yes
chr19	58771581	58771795	MACS_peak_1066	54.86	no	yes
chr19	59461858	59462144	MACS_peak_1067	59.21	no	yes
chr2	3127853	3128202	MACS_peak_1068	53.52	no	yes
chr2	3280166	3280379	MACS_peak_1069	54.98	no	yes
chr2	3403322	3403579	MACS_peak_1070	54.05	no	yes
chr2	3434018	3434243	MACS_peak_1071	60.28	no	yes
chr2	3915288	3915534	MACS_peak_1072	51.44	no	yes
chr2	4249892	4250162	MACS_peak_1073	52.67	no	yes
chr2	4441194	4441419	MACS_peak_1074	53.45	no	yes
chr2	5008575	5008976	MACS_peak_1075	58.02	no	yes
chr2	5932160	5932445	MACS_peak_1076	52.3	no	yes
chr2	8385473	8385779	MACS_peak_1077	60.59	no	yes
chr2	10671975	10672339	MACS_peak_1078	52.36	no	yes
chr2	11542719	11543099	MACS_peak_1079	52.68	no	yes
chr2	13340548	13340802	MACS_peak_1080	53.54	no	yes
chr2	13557412	13557653	MACS_peak_1081	54.84	no	yes
chr2	14751724	14751951	MACS_peak_1082	50.83	no	yes
chr2	19041186	19041473	MACS_peak_1083	53.82	no	yes
chr2	20969748	20970063	MACS_peak_1084	52.09	no	yes
chr2	22781359	22781685	MACS_peak_1086	52.49	no	yes
chr2	25873750	25873906	MACS_peak_1087	69.74	no	yes
chr2	26308366	26308495	MACS_peak_1088	63.35	no	yes
chr2	26954729	26954930	MACS_peak_1089	70.61	no	yes
chr2	28860950	28861189	MACS_peak_1091	58.56	no	yes
chr2	31850708	31850842	MACS_peak_1092	55.66	no	yes
chr2	32055882	32056106	MACS_peak_1093	63.13	no	yes
chr2	32975573	32975849	MACS_peak_1094	50.09	no	yes
chr2	33048011	33048300	MACS_peak_1095	50.44	no	yes
chr2	34230802	34231069	MACS_peak_1096	52.32	no	yes
chr2	34332713	34332982	MACS_peak_1097	57.91	no	yes
chr2	35339230	35339491	MACS_peak_1098	55.52	no	yes
chr2	35914749	35915126	MACS_peak_1099	62.19	no	yes
chr2	36059808	36060083	MACS_peak_1100	53.88	no	yes
chr2	36311349	36311626	MACS_peak_1101	54.7	no	yes
chr2	36486006	36486303	MACS_peak_1102	61.44	no	yes
chr2	37835862	37836183	MACS_peak_1103	58.08	no	yes
chr2	41896026	41896267	MACS_peak_1104	95.24	no	yes
chr2	42440892	42441132	MACS_peak_1105	56.53	no	yes
chr2	42502951	42503142	MACS_peak_1106	59.7	no	yes
chr2	49395997	49396280	MACS_peak_1107	68.01	no	yes
chr2	51453639	51453926	MACS_peak_1108	50.96	no	yes
chr2	51530595	51530814	MACS_peak_1109	54.29	no	yes
chr2	54495917	54496155	MACS_peak_1110	64.42	no	yes
chr2	55665210	55665501	MACS_peak_1111	50.22	no	yes
chr2	57224036	57224263	MACS_peak_1112	53.41	no	yes
chr2	57243100	57243480	MACS_peak_1113	64.26	no	yes
chr2	57629499	57629760	MACS_peak_1114	87.93	no	yes
chr2	58610773	58611226	MACS_peak_1115	53.78	no	yes
chr2	59810261	59810617	MACS_peak_1116	54.8	no	yes
chr2	59879990	59880220	MACS_peak_1117	53.09	no	yes
chr2	61592175	61592467	MACS_peak_1118	61.93	no	yes
chr2	61661073	61661247	MACS_peak_1119	59.7	no	yes
chr2	61773399	61773681	MACS_peak_1120	51.45	no	yes
chr2	61846298	61846573	MACS_peak_1121	54.87	no	yes
chr2	62968814	62969065	MACS_peak_1122	59.88	no	yes
chr2	63184542	63184892	MACS_peak_1123	60.2	no	yes
chr2	63685230	63685459	MACS_peak_1124	54.6	no	yes
chr2	64424541	64424844	MACS_peak_1125	60.87	no	yes
chr2	65110208	65110496	MACS_peak_1126	66.17	no	yes
chr2	68762726	68762941	MACS_peak_1127	56.82	no	yes
chr2	68804196	68804499	MACS_peak_1128	58.44	no	yes
chr2	68943131	68943508	MACS_peak_1129	55.74	no	yes
chr2	69187193	69187403	MACS_peak_1130	50.41	no	yes
chr2	69856671	69856938	MACS_peak_1131	50.75	no	yes
chr2	70014892	70015267	MACS_peak_1132	55.37	no	yes
chr2	72452164	72452460	MACS_peak_1133	52.53	no	yes
chr2	72816778	72817079	MACS_peak_1134	57.71	no	yes
chr2	74152221	74152433	MACS_peak_1135	55.13	no	yes
chr2	75299116	75299472	MACS_peak_1136	57.18	no	yes
chr2	75604730	75605193	MACS_peak_1137	55.98	no	yes
chr2	76142646	76142864	MACS_peak_1139	51.82	no	yes
chr2	77719174	77719408	MACS_peak_1140	50.09	no	yes
chr2	78376191	78376428	MACS_peak_1141	58.55	no	yes
chr2	79511832	79512052	MACS_peak_1142	54.18	no	yes
chr2	80310619	80310890	MACS_peak_1143	55.23	no	yes
chr2	80551260	80551606	MACS_peak_1144	58.46	no	yes
chr2	82148180	82148426	MACS_peak_1145	57.74	no	yes
chr2	83091516	83091776	MACS_peak_1146	56.26	no	yes
chr2	85173431	85173653	MACS_peak_1147	52.85	no	yes
chr2	85378472	85378684	MACS_peak_1148	52.5	no	yes
chr2	86624407	86624643	MACS_peak_1149	60.35	no	yes
chr2	89389866	89390208	MACS_peak_1150	69.65	no	yes
chr2	89692133	89692383	MACS_peak_1151	51.05	no	yes
chr2	91154799	91155199	MACS_peak_1152	51.16	no	yes
chr2	92093590	92093785	MACS_peak_1154	144.76	no	yes
chr2	92203676	92203861	MACS_peak_1155	54.18	no	yes
chr2	92753272	92753500	MACS_peak_1156	53.08	no	yes
chr2	93188111	93188479	MACS_peak_1157	63.37	no	yes
chr2	93692170	93692432	MACS_peak_1159	50.03	no	yes
chr2	94287404	94287867	MACS_peak_1160	53.03	no	yes
chr2	96297896	96298170	MACS_peak_1161	54.96	no	yes
chr2	98662198	98662990	MACS_peak_1162	1516.64	no	yes
chr2	98666178	98667348	MACS_peak_1163	2700.47	no	yes
chr2	100871049	100871330	MACS_peak_1164	51.07	no	yes
chr2	102243579	102243825	MACS_peak_1165	59.32	no	yes
chr2	103760818	103761190	MACS_peak_1166	74.41	no	yes
chr2	104183348	104183607	MACS_peak_1167	62.38	no	yes
chr2	104669957	104670172	MACS_peak_1168	52.16	no	yes
chr2	106959325	106959596	MACS_peak_1169	55	no	yes
chr2	111425498	111425799	MACS_peak_1170	52.06	no	yes
chr2	113372993	113373231	MACS_peak_1171	58.68	no	yes
chr2	113819627	113819869	MACS_peak_1172	53.49	no	yes
chr2	114066501	114066741	MACS_peak_1173	50.73	no	yes
chr2	116292055	116292405	MACS_peak_1174	58.1	no	yes
chr2	116984473	116984749	MACS_peak_1175	55.79	no	yes
chr2	119171396	119171732	MACS_peak_1176	66.68	no	yes
chr2	120524187	120524484	MACS_peak_1177	76.88	no	yes
chr2	120547697	120547889	MACS_peak_1178	51.84	no	yes
chr2	120609392	120609769	MACS_peak_1179	55.74	no	yes
chr2	122185195	122185471	MACS_peak_1180	57.18	no	yes
chr2	122740120	122740443	MACS_peak_1181	62.86	no	yes
chr2	126676020	126676296	MACS_peak_1182	68.68	no	yes
chr2	126989721	126990086	MACS_peak_1183	51.52	no	yes
chr2	127921815	127922112	MACS_peak_1184	59.14	no	yes
chr2	128317346	128317626	MACS_peak_1185	51.16	no	yes
chr2	129240842	129241082	MACS_peak_1186	52.05	no	yes
chr2	129446840	129447124	MACS_peak_1187	53.69	no	yes
chr2	129489236	129489527	MACS_peak_1188	50.22	no	yes
chr2	129617035	129617368	MACS_peak_1189	56.52	no	yes
chr2	129801760	129802083	MACS_peak_1190	65.69	no	yes
chr2	129874156	129874506	MACS_peak_1191	53.42	no	yes
chr2	130225389	130225743	MACS_peak_1192	62.34	no	yes
chr2	130243506	130243775	MACS_peak_1193	51.63	no	yes
chr2	131691159	131691297	MACS_peak_1194	79.76	no	yes
chr2	132106793	132107239	MACS_peak_1195	55.42	no	yes
chr2	133112098	133112415	MACS_peak_1196	55.94	no	yes
chr2	139759403	139759654	MACS_peak_1197	53.84	no	yes
chr2	142512885	142513148	MACS_peak_1198	52.69	no	yes
chr2	143267967	143268317	MACS_peak_1199	58.1	no	yes
chr2	150773060	150773331	MACS_peak_1200	52.56	no	yes
chr2	151611373	151611690	MACS_peak_1201	50.62	no	yes
chr2	153220676	153220911	MACS_peak_1202	50.32	no	yes
chr2	154236209	154236500	MACS_peak_1203	52.11	no	yes
chr2	154549176	154549497	MACS_peak_1204	56.78	no	yes
chr2	155791844	155792329	MACS_peak_1205	50.07	no	yes
chr2	155923492	155923726	MACS_peak_1206	50.09	no	yes
chr2	156730849	156731162	MACS_peak_1207	51.85	no	yes
chr2	157011765	157011980	MACS_peak_1208	50.99	no	yes
chr2	157233797	157234000	MACS_peak_1209	52.37	no	yes
chr2	158174502	158174805	MACS_peak_1210	51.87	no	yes
chr2	158239832	158240200	MACS_peak_1211	53.76	no	yes
chr2	158434700	158434929	MACS_peak_1212	56.1	no	yes
chr2	158848201	158848539	MACS_peak_1213	69.15	no	yes
chr2	161306239	161306472	MACS_peak_1215	55.67	no	yes
chr2	161766135	161766558	MACS_peak_1216	65.79	no	yes
chr2	162340876	162341124	MACS_peak_1217	53.9	no	yes
chr2	162409252	162409538	MACS_peak_1218	54.8	no	yes
chr2	162537698	162537936	MACS_peak_1219	52.25	no	yes
chr2	162641638	162641900	MACS_peak_1220	70.53	no	yes
chr2	162942586	162942878	MACS_peak_1221	50.48	no	yes
chr2	163800797	163801058	MACS_peak_1222	51.38	no	yes
chr2	164047416	164047690	MACS_peak_1223	53.27	no	yes
chr2	165390344	165390722	MACS_peak_1224	54.26	no	yes
chr2	165748704	165749004	MACS_peak_1225	50.91	no	yes
chr2	165919647	165919877	MACS_peak_1226	62.37	no	yes
chr2	166396188	166396468	MACS_peak_1227	51.65	no	yes
chr2	166610672	166610891	MACS_peak_1228	51.71	no	yes
chr2	168664458	168664791	MACS_peak_1229	64.66	no	yes
chr2	168862982	168863193	MACS_peak_1230	53.88	no	yes
chr2	171531780	171532121	MACS_peak_1231	58.92	no	yes
chr2	171737429	171737695	MACS_peak_1232	52.41	no	yes
chr2	173370074	173370492	MACS_peak_1234	56.07	no	yes
chr2	178550245	178550395	MACS_peak_1235	79.08	no	yes
chr2	178788969	178789210	MACS_peak_1236	60.1	no	yes
chr2	179395870	179396144	MACS_peak_1237	64.02	no	yes
chr2	181722433	181722664	MACS_peak_1238	50.41	no	yes
chr3	4026183	4026420	MACS_peak_1239	55.25	no	yes
chr3	4535424	4535711	MACS_peak_1240	66.27	no	yes
chr3	5762591	5762876	MACS_peak_1241	53.99	no	yes
chr3	5860371	5860689	MACS_peak_1242	61.33	no	yes
chr3	8608125	8608341	MACS_peak_1243	52.05	no	yes
chr3	9049888	9050188	MACS_peak_1244	69.54	no	yes
chr3	12099872	12100169	MACS_peak_1245	50.01	no	yes
chr3	14346635	14346910	MACS_peak_1246	54.87	no	yes
chr3	16863873	16864063	MACS_peak_1247	54.18	no	yes
chr3	17831812	17832088	MACS_peak_1248	76.15	no	yes
chr3	21393723	21393944	MACS_peak_1249	61.99	no	yes
chr3	24373746	24373990	MACS_peak_1250	57.83	no	yes
chr3	25151604	25151927	MACS_peak_1251	62.86	no	yes
chr3	25442174	25442390	MACS_peak_1252	68.26	no	yes
chr3	25830307	25830541	MACS_peak_1253	55.56	no	yes
chr3	26252001	26252254	MACS_peak_1254	56.93	no	yes
chr3	28148127	28148422	MACS_peak_1255	60.77	no	yes
chr3	29556963	29557224	MACS_peak_1256	56.16	no	yes
chr3	31517202	31517467	MACS_peak_1257	53.19	no	yes
chr3	32422076	32422296	MACS_peak_1258	51.6	no	yes
chr3	33300206	33300468	MACS_peak_1259	53.51	no	yes
chr3	33647945	33648171	MACS_peak_1260	50.94	no	yes
chr3	36351272	36351491	MACS_peak_1261	50.52	no	yes
chr3	37397389	37397690	MACS_peak_1262	53.07	no	yes
chr3	39766610	39766820	MACS_peak_1263	50.41	no	yes
chr3	43390813	43391099	MACS_peak_1264	59.16	no	yes
chr3	44652990	44653280	MACS_peak_1265	50.3	no	yes
chr3	46523749	46523991	MACS_peak_1266	54.73	no	yes
chr3	49221931	49222227	MACS_peak_1267	61.54	no	yes
chr3	49788719	49788954	MACS_peak_1268	52.56	no	yes
chr3	50539381	50539611	MACS_peak_1269	57.18	no	yes
chr3	51645888	51646130	MACS_peak_1270	58.03	no	yes
chr3	51766623	51766860	MACS_peak_1271	67.88	no	yes
chr3	52441236	52441544	MACS_peak_1272	52.72	no	yes
chr3	52641948	52642270	MACS_peak_1273	50.18	no	yes
chr3	52700519	52700777	MACS_peak_1274	53.16	no	yes
chr3	53055101	53055348	MACS_peak_1275	61.53	no	yes
chr3	53118814	53119167	MACS_peak_1276	59.9	no	yes
chr3	53185954	53186366	MACS_peak_1277	52.95	no	yes
chr3	54838718	54838968	MACS_peak_1278	52.45	no	yes
chr3	57292732	57293040	MACS_peak_1279	62.28	no	yes
chr3	58206117	58206315	MACS_peak_1280	50.76	no	yes
chr3	58878835	58879026	MACS_peak_1281	56.78	no	yes
chr3	60371693	60371982	MACS_peak_1282	62.22	no	yes
chr3	63433983	63434181	MACS_peak_1283	54.18	no	yes
chr3	65290724	65291055	MACS_peak_1284	52.07	no	yes
chr3	65642036	65642239	MACS_peak_1285	54.83	no	yes
chr3	69418104	69418267	MACS_peak_1286	59.16	no	yes
chr3	71653138	71653407	MACS_peak_1287	52.14	no	yes
chr3	77126184	77126440	MACS_peak_1288	50.47	no	yes
chr3	78040948	78041241	MACS_peak_1289	54.99	no	yes
chr3	79709020	79709350	MACS_peak_1290	55.11	no	yes
chr3	82356274	82356481	MACS_peak_1291	61.92	no	yes
chr3	82548507	82548749	MACS_peak_1292	53.49	no	yes
chr3	83129739	83129997	MACS_peak_1293	66.3	no	yes
chr3	84398220	84398454	MACS_peak_1294	66.56	no	yes
chr3	84432280	84432582	MACS_peak_1295	51.97	no	yes
chr3	84633797	84634053	MACS_peak_1296	50.47	no	yes
chr3	87425035	87425225	MACS_peak_1297	62.66	no	yes
chr3	88325580	88325896	MACS_peak_1298	55.96	no	yes
chr3	91472680	91473115	MACS_peak_1299	67.83	no	yes
chr3	95819512	95819745	MACS_peak_1300	50.55	no	yes
chr3	96455084	96455270	MACS_peak_1301	59.7	no	yes
chr3	98243370	98243582	MACS_peak_1302	52.5	no	yes
chr3	101735129	101735442	MACS_peak_1303	68.16	no	yes
chr3	104584397	104584629	MACS_peak_1304	55.77	no	yes
chr3	105029971	105030119	MACS_peak_1305	50.01	no	yes
chr3	105893880	105894168	MACS_peak_1306	58.96	no	yes
chr3	107574246	107574508	MACS_peak_1307	57.44	no	yes
chr3	108141684	108141964	MACS_peak_1308	56.77	no	yes
chr3	108804613	108804853	MACS_peak_1309	56.02	no	yes
chr3	108929742	108929996	MACS_peak_1310	54.38	no	yes
chr3	109495416	109495735	MACS_peak_1311	67.54	no	yes
chr3	110199909	110200151	MACS_peak_1312	51.84	no	yes
chr3	111875630	111875934	MACS_peak_1313	66.57	no	yes
chr3	114176367	114176635	MACS_peak_1314	55.51	no	yes
chr3	114380036	114380389	MACS_peak_1315	50.25	no	yes
chr3	115113192	115113525	MACS_peak_1316	69.98	no	yes
chr3	116641816	116642084	MACS_peak_1317	59.47	no	yes
chr3	117434699	117434896	MACS_peak_1318	56.78	no	yes
chr3	117868478	117868840	MACS_peak_1319	60.06	no	yes
chr3	120809471	120809670	MACS_peak_1320	51.72	no	yes
chr3	121189605	121190043	MACS_peak_1321	50.03	no	yes
chr3	121735184	121735583	MACS_peak_1322	55.51	no	yes
chr3	125775044	125775320	MACS_peak_1324	51.51	no	yes
chr3	125808885	125809143	MACS_peak_1325	53.94	no	yes
chr3	127261649	127261906	MACS_peak_1326	54.84	no	yes
chr3	128908742	128909002	MACS_peak_1327	50.09	no	yes
chr3	130821293	130821590	MACS_peak_1328	50.01	no	yes
chr3	134525615	134525872	MACS_peak_1329	50.38	no	yes
chr3	135790149	135790455	MACS_peak_1330	54.27	no	yes
chr3	138875235	138875599	MACS_peak_1331	51.6	no	yes
chr3	139596768	139596979	MACS_peak_1332	58.12	no	yes
chr3	139866406	139866650	MACS_peak_1333	54.53	no	yes
chr3	141952741	141952963	MACS_peak_1334	51.38	no	yes
chr3	145119791	145120035	MACS_peak_1335	50.32	no	yes
chr3	145995639	145995854	MACS_peak_1337	57.66	no	yes
chr3	147282068	147282263	MACS_peak_1338	56.78	no	yes
chr3	149052759	149052888	MACS_peak_1339	96.46	no	yes
chr3	151413097	151413343	MACS_peak_1340	59.32	no	yes
chr3	152854278	152854490	MACS_peak_1341	67.76	no	yes
chr3	155138553	155138916	MACS_peak_1342	52.43	no	yes
chr3	156134087	156134558	MACS_peak_1343	58.76	no	yes
chr3	158199706	158200044	MACS_peak_1344	65.66	no	yes
chr4	3090198	3090425	MACS_peak_1345	53.21	no	yes
chr4	3713163	3713389	MACS_peak_1346	50.94	no	yes
chr4	4738365	4738585	MACS_peak_1347	54.18	no	yes
chr4	9113031	9113260	MACS_peak_1348	50.62	no	yes
chr4	9643554	9643718	MACS_peak_1349	53.29	no	yes
chr4	12303604	12303782	MACS_peak_1350	51.84	no	yes
chr4	13181578	13181904	MACS_peak_1351	55.06	no	yes
chr4	13657816	13658058	MACS_peak_1352	51.42	no	yes
chr4	14929861	14930083	MACS_peak_1353	68.08	no	yes
chr4	21482294	21482563	MACS_peak_1354	52.14	no	yes
chr4	23196651	23196913	MACS_peak_1355	52.78	no	yes
chr4	26161886	26162170	MACS_peak_1356	50.81	no	yes
chr4	38047963	38048183	MACS_peak_1357	52.15	no	yes
chr4	38589413	38589698	MACS_peak_1358	50.73	no	yes
chr4	39644195	39644414	MACS_peak_1359	56.3	no	yes
chr4	40233873	40234273	MACS_peak_1360	71.15	no	yes
chr4	41030546	41030696	MACS_peak_1361	52.43	no	yes
chr4	41359324	41359572	MACS_peak_1362	55.05	no	yes
chr4	43519439	43519687	MACS_peak_1363	55.05	no	yes
chr4	43565671	43565929	MACS_peak_1364	50.28	no	yes
chr4	44721568	44721815	MACS_peak_1365	54.02	no	yes
chr4	44736041	44736216	MACS_peak_1366	55.11	no	yes
chr4	45789410	45789820	MACS_peak_1367	54.48	no	yes
chr4	46015416	46015731	MACS_peak_1368	53.45	no	yes
chr4	47648728	47648923	MACS_peak_1369	55.44	no	yes
chr4	49887957	49888204	MACS_peak_1370	55.16	no	yes
chr4	50345948	50346182	MACS_peak_1371	60.57	no	yes
chr4	53417002	53417143	MACS_peak_1372	76.61	no	yes
chr4	53627513	53627853	MACS_peak_1373	50.6	no	yes
chr4	54828641	54828892	MACS_peak_1374	57.13	no	yes
chr4	55616023	55616246	MACS_peak_1375	60.07	no	yes
chr4	55791951	55792185	MACS_peak_1376	60.57	no	yes
chr4	55938931	55939191	MACS_peak_1377	57.95	no	yes
chr4	56443336	56443596	MACS_peak_1378	62.26	no	yes
chr4	58841152	58841393	MACS_peak_1379	55.86	no	yes
chr4	59034305	59034600	MACS_peak_1380	50.2	no	yes
chr4	62312386	62312640	MACS_peak_1381	52.14	no	yes
chr4	62408587	62408941	MACS_peak_1382	52.47	no	yes
chr4	62804657	62804928	MACS_peak_1383	66.32	no	yes
chr4	63216909	63217163	MACS_peak_1384	64.69	no	yes
chr4	66425827	66426089	MACS_peak_1385	51.27	no	yes
chr4	66789232	66789538	MACS_peak_1386	51.6	no	yes
chr4	70378135	70378299	MACS_peak_1387	77.08	no	yes
chr4	74798106	74798283	MACS_peak_1389	51.84	no	yes
chr4	75864507	75864795	MACS_peak_1390	55.42	no	yes
chr4	78318864	78319007	MACS_peak_1391	77.08	no	yes
chr4	81086608	81086895	MACS_peak_1392	50.56	no	yes
chr4	82961629	82961873	MACS_peak_1393	53.26	no	yes
chr4	86825203	86825393	MACS_peak_1394	58.2	no	yes
chr4	90598447	90598628	MACS_peak_1395	56.78	no	yes
chr4	92631740	92632060	MACS_peak_1396	63.13	no	yes
chr4	95123143	95123345	MACS_peak_1397	60.81	no	yes
chr4	95412832	95413149	MACS_peak_1398	59.58	no	yes
chr4	96695696	96695848	MACS_peak_1399	61.44	no	yes
chr4	96714185	96714441	MACS_peak_1400	51.87	no	yes
chr4	96766317	96766602	MACS_peak_1401	57.72	no	yes
chr4	96880960	96881233	MACS_peak_1402	51.78	no	yes
chr4	97487347	97487546	MACS_peak_1403	70.94	no	yes
chr4	98998391	98998643	MACS_peak_1404	50.85	no	yes
chr4	99029740	99029990	MACS_peak_1405	51.05	no	yes
chr4	100894687	100894978	MACS_peak_1406	55.68	no	yes
chr4	101085905	101086107	MACS_peak_1407	56.28	no	yes
chr4	101522290	101522612	MACS_peak_1408	50.97	no	yes
chr4	101895132	101895368	MACS_peak_1409	51.14	no	yes
chr4	102778497	102778738	MACS_peak_1410	50.56	no	yes
chr4	104324932	104325211	MACS_peak_1411	51.24	no	yes
chr4	105101582	105101875	MACS_peak_1412	54.98	no	yes
chr4	107104666	107105096	MACS_peak_1413	65.31	no	yes
chr4	108524917	108525186	MACS_peak_1414	52.77	no	yes
chr4	108965653	108965890	MACS_peak_1415	50.08	no	yes
chr4	110081995	110082167	MACS_peak_1416	51.84	no	yes
chr4	110267578	110267825	MACS_peak_1417	51.34	no	yes
chr4	111306110	111306362	MACS_peak_1418	53.74	no	yes
chr4	111378994	111379235	MACS_peak_1419	51.94	no	yes
chr4	111609854	111610051	MACS_peak_1420	59.7	no	yes
chr4	111770313	111770568	MACS_peak_1421	56.74	no	yes
chr4	115793110	115793389	MACS_peak_1423	56.87	no	yes
chr4	116154837	116155162	MACS_peak_1425	52.83	no	yes
chr4	117526803	117527337	MACS_peak_1426	54.7	no	yes
chr4	118548522	118548884	MACS_peak_1427	78.54	no	yes
chr4	119249536	119249795	MACS_peak_1428	52.95	no	yes
chr4	119429807	119430010	MACS_peak_1429	50.91	no	yes
chr4	120004123	120004372	MACS_peak_1430	61.57	no	yes
chr4	122948759	122949242	MACS_peak_1431	50.5	no	yes
chr4	123677086	123677466	MACS_peak_1432	62.75	no	yes
chr4	124015926	124016177	MACS_peak_1433	57.17	no	yes
chr4	124479880	124480295	MACS_peak_1434	54.25	no	yes
chr4	125157014	125157398	MACS_peak_1435	74.17	no	yes
chr4	125276254	125276542	MACS_peak_1436	52.43	no	yes
chr4	125879726	125880047	MACS_peak_1437	63.27	no	yes
chr4	128221248	128221563	MACS_peak_1438	69.22	no	yes
chr4	131749072	131749290	MACS_peak_1439	50.61	no	yes
chr4	132143776	132144064	MACS_peak_1440	52.43	no	yes
chr4	133530190	133530494	MACS_peak_1441	56.33	no	yes
chr4	134019080	134019381	MACS_peak_1442	58.6	no	yes
chr4	135540221	135540442	MACS_peak_1443	57.15	no	yes
chr4	135900290	135900434	MACS_peak_1444	73.17	no	yes
chr4	138604810	138605047	MACS_peak_1445	50.08	no	yes
chr4	139209616	139209881	MACS_peak_1446	57.08	no	yes
chr4	139544545	139544697	MACS_peak_1447	55.11	no	yes
chr4	141003208	141003442	MACS_peak_1448	50.43	no	yes
chr4	141347418	141347705	MACS_peak_1449	64.8	no	yes
chr4	141365926	141366089	MACS_peak_1450	59.16	no	yes
chr4	142174887	142175124	MACS_peak_1451	60.64	no	yes
chr4	142432942	142433276	MACS_peak_1452	58.26	no	yes
chr4	143203737	143203964	MACS_peak_1453	50.83	no	yes
chr4	143366840	143367096	MACS_peak_1454	56.61	no	yes
chr4	145125009	145125413	MACS_peak_1455	67.08	no	yes
chr4	145636830	145637146	MACS_peak_1456	64.43	no	yes
chr4	147088854	147089088	MACS_peak_1457	58.87	no	yes
chr4	148753866	148754122	MACS_peak_1458	54.16	no	yes
chr4	149343654	149343973	MACS_peak_1459	51.03	no	yes
chr4	149895432	149895882	MACS_peak_1460	71.98	no	yes
chr4	150379964	150380227	MACS_peak_1461	51.16	no	yes
chr4	150853118	150853329	MACS_peak_1462	50.29	no	yes
chr4	151157129	151157407	MACS_peak_1463	51.64	no	yes
chr4	153153042	153153193	MACS_peak_1464	57.2	no	yes
chr4	153416427	153416766	MACS_peak_1465	51.51	no	yes
chr4	153553655	153553844	MACS_peak_1466	51.84	no	yes
chr4	153893823	153894115	MACS_peak_1467	55.85	no	yes
chr4	154835795	154836079	MACS_peak_1468	53.69	no	yes
chr4	155450065	155450416	MACS_peak_1469	52.74	no	yes
chr5	3265848	3266111	MACS_peak_1470	52.69	no	yes
chr5	3403049	3403275	MACS_peak_1471	57.68	no	yes
chr5	4164167	4164425	MACS_peak_1472	56.45	no	yes
chr5	8231261	8231537	MACS_peak_1474	54.78	no	yes
chr5	9629599	9629786	MACS_peak_1475	63.04	no	yes
chr5	10041037	10041373	MACS_peak_1476	59.4	no	yes
chr5	13021305	13021568	MACS_peak_1477	52.69	no	yes
chr5	13067828	13068070	MACS_peak_1478	58.03	no	yes
chr5	15025494	15025750	MACS_peak_1479	56.61	no	yes
chr5	17709736	17709997	MACS_peak_1480	56.16	no	yes
chr5	18455337	18455600	MACS_peak_1481	52.69	no	yes
chr5	20978824	20979171	MACS_peak_1482	50.79	no	yes
chr5	22876426	22876702	MACS_peak_1484	51.51	no	yes
chr5	23432415	23432686	MACS_peak_1485	52.56	no	yes
chr5	24112187	24112387	MACS_peak_1486	62.37	no	yes
chr5	25410647	25410966	MACS_peak_1487	80.21	no	yes
chr5	25529182	25529619	MACS_peak_1488	67	no	yes
chr5	25687264	25687522	MACS_peak_1489	50.28	no	yes
chr5	29104855	29105130	MACS_peak_1490	51.6	no	yes
chr5	29497843	29498111	MACS_peak_1491	55.51	no	yes
chr5	29959178	29959515	MACS_peak_1492	54.01	no	yes
chr5	32820206	32820400	MACS_peak_1493	51.84	no	yes
chr5	34497582	34497951	MACS_peak_1494	51.61	no	yes
chr5	34609453	34609610	MACS_peak_1495	63.94	no	yes
chr5	34947407	34947619	MACS_peak_1496	56.66	no	yes
chr5	37085094	37085425	MACS_peak_1498	57.47	no	yes
chr5	38734662	38734921	MACS_peak_1500	53.06	no	yes
chr5	39583076	39583476	MACS_peak_1501	56.77	no	yes
chr5	44499645	44499920	MACS_peak_1502	54.87	no	yes
chr5	47237449	47237772	MACS_peak_1503	50.87	no	yes
chr5	47953182	47953510	MACS_peak_1504	50.39	no	yes
chr5	48121940	48122192	MACS_peak_1505	53.74	no	yes
chr5	49150466	49150755	MACS_peak_1506	74.63	no	yes
chr5	49720172	49720437	MACS_peak_1507	57.47	no	yes
chr5	49925927	49926153	MACS_peak_1508	51.4	no	yes
chr5	50362968	50363238	MACS_peak_1509	52.05	no	yes
chr5	51607849	51608141	MACS_peak_1510	52.91	no	yes
chr5	52136643	52136965	MACS_peak_1511	53.12	no	yes
chr5	52295516	52295859	MACS_peak_1512	81.75	no	yes
chr5	53325328	53325599	MACS_peak_1513	56.66	no	yes
chr5	53573904	53574196	MACS_peak_1514	50.13	no	yes
chr5	53615607	53615767	MACS_peak_1515	55.11	no	yes
chr5	56611911	56612202	MACS_peak_1516	62.03	no	yes
chr5	58367299	58367503	MACS_peak_1517	54.71	no	yes
chr5	59118841	59119104	MACS_peak_1518	64.93	no	yes
chr5	59852305	59852546	MACS_peak_1519	54.84	no	yes
chr5	64346716	64346903	MACS_peak_1520	50.76	no	yes
chr5	66482961	66483246	MACS_peak_1521	51.16	no	yes
chr5	66865812	66866087	MACS_peak_1522	54.87	no	yes
chr5	67500939	67501189	MACS_peak_1523	57.23	no	yes
chr5	68471065	68471319	MACS_peak_1524	56.84	no	yes
chr5	69007752	69007946	MACS_peak_1525	54.18	no	yes
chr5	71757940	71758271	MACS_peak_1526	55.02	no	yes
chr5	72824786	72825014	MACS_peak_1527	59.51	no	yes
chr5	72913233	72913540	MACS_peak_1528	65.36	no	yes
chr5	73853953	73854180	MACS_peak_1529	53.41	no	yes
chr5	74032169	74032437	MACS_peak_1530	50.64	no	yes
chr5	75030659	75030909	MACS_peak_1531	54.82	no	yes
chr5	75481641	75482016	MACS_peak_1532	60.05	no	yes
chr5	75601962	75602296	MACS_peak_1533	66.91	no	yes
chr5	78598596	78598881	MACS_peak_1534	50.73	no	yes
chr5	79999633	79999904	MACS_peak_1535	56.92	no	yes
chr5	84977555	84977807	MACS_peak_1536	58.72	no	yes
chr5	86997211	86997578	MACS_peak_1537	58.53	no	yes
chr5	88757164	88757386	MACS_peak_1538	53.96	no	yes
chr5	91911969	91912246	MACS_peak_1539	51.42	no	yes
chr5	96811008	96811324	MACS_peak_1540	53.36	no	yes
chr5	96911608	96911881	MACS_peak_1541	55.05	no	yes
chr5	97800277	97800547	MACS_peak_1542	55.33	no	yes
chr5	98572263	98572585	MACS_peak_1543	79.83	no	yes
chr5	100571830	100571987	MACS_peak_1544	59.16	no	yes
chr5	101015367	101015621	MACS_peak_1545	56.84	no	yes
chr5	102987346	102987659	MACS_peak_1546	59.94	no	yes
chr5	103393855	103394116	MACS_peak_1547	51.38	no	yes
chr5	103969011	103969314	MACS_peak_1548	55.03	no	yes
chr5	105792802	105793159	MACS_peak_1549	52.9	no	yes
chr5	107479985	107480250	MACS_peak_1550	55.63	no	yes
chr5	108462693	108463060	MACS_peak_1551	51.35	no	yes
chr5	108538168	108538488	MACS_peak_1552	59.31	no	yes
chr5	109740733	109741001	MACS_peak_1553	57.2	no	yes
chr5	110044829	110045095	MACS_peak_1554	64.61	no	yes
chr5	110264567	110264780	MACS_peak_1555	50.06	no	yes
chr5	113019833	113020283	MACS_peak_1556	53.08	no	yes
chr5	113771684	113771972	MACS_peak_1557	63.98	no	yes
chr5	113851771	113852083	MACS_peak_1558	52.41	no	yes
chr5	114173041	114173224	MACS_peak_1559	180.73	no	yes
chr5	114287569	114287866	MACS_peak_1560	55.11	no	yes
chr5	115119442	115119778	MACS_peak_1561	59.21	no	yes
chr5	117850848	117851183	MACS_peak_1562	54.2	no	yes
chr5	118424362	118424655	MACS_peak_1563	55.73	no	yes
chr5	118498677	118498892	MACS_peak_1564	52.16	no	yes
chr5	119728853	119729125	MACS_peak_1565	50.23	no	yes
chr5	120243277	120243558	MACS_peak_1566	53.2	no	yes
chr5	121256599	121256860	MACS_peak_1567	53.61	no	yes
chr5	121278304	121278515	MACS_peak_1568	59.63	no	yes
chr5	122002432	122002636	MACS_peak_1569	56.21	no	yes
chr5	122112194	122112587	MACS_peak_1570	56.08	no	yes
chr5	122471302	122471548	MACS_peak_1571	50.12	no	yes
chr5	123077898	123078113	MACS_peak_1572	52.16	no	yes
chr5	125299865	125300219	MACS_peak_1573	57.38	no	yes
chr5	127227952	127228127	MACS_peak_1574	65.28	no	yes
chr5	127524315	127524581	MACS_peak_1575	53.08	no	yes
chr5	127987108	127987353	MACS_peak_1576	57.85	no	yes
chr5	128444842	128445075	MACS_peak_1577	52.77	no	yes
chr5	128599937	128600223	MACS_peak_1578	51.06	no	yes
chr5	128709830	128710103	MACS_peak_1579	54.8	no	yes
chr5	129282911	129283184	MACS_peak_1580	51.22	no	yes
chr5	130442458	130442605	MACS_peak_1581	73.69	no	yes
chr5	131024650	131024846	MACS_peak_1582	56.78	no	yes
chr5	131558387	131558847	MACS_peak_1583	58.47	no	yes
chr5	132102913	132103191	MACS_peak_1584	51.33	no	yes
chr5	132116361	132116686	MACS_peak_1585	63.52	no	yes
chr5	132265135	132265373	MACS_peak_1586	55.14	no	yes
chr5	132433189	132433486	MACS_peak_1587	74.78	no	yes
chr5	132727920	132728151	MACS_peak_1588	50.41	no	yes
chr5	132755585	132755762	MACS_peak_1589	55.44	no	yes
chr5	133037669	133037922	MACS_peak_1590	52.15	no	yes
chr5	134750742	134750982	MACS_peak_1591	68.91	no	yes
chr5	134761054	134761353	MACS_peak_1592	57.9	no	yes
chr5	136817679	136817928	MACS_peak_1593	50.63	no	yes
chr5	138280395	138280716	MACS_peak_1594	60.82	no	yes
chr5	140440514	140440818	MACS_peak_1595	54.92	no	yes
chr5	140659964	140660332	MACS_peak_1596	52.58	no	yes
chr5	144860250	144860642	MACS_peak_1597	57.52	no	yes
chr5	144878356	144878638	MACS_peak_1598	53.59	no	yes
chr5	146232012	146232263	MACS_peak_1599	53.84	no	yes
chr5	147329377	147329702	MACS_peak_1600	55.15	no	yes
chr5	147382752	147383015	MACS_peak_1601	55.97	no	yes
chr5	148493905	148494066	MACS_peak_1602	50.01	no	yes
chr5	150064354	150064554	MACS_peak_1603	53.93	no	yes
chr5	150259518	150259803	MACS_peak_1604	56.96	no	yes
chr5	150665510	150665794	MACS_peak_1605	51.25	no	yes
chr5	151425208	151425557	MACS_peak_1606	52.92	no	yes
chr6	3201396	3201579	MACS_peak_1607	152.64	no	yes
chr6	4451125	4451378	MACS_peak_1608	53.64	no	yes
chr6	4923786	4923937	MACS_peak_1609	90.56	no	yes
chr6	13400805	13401164	MACS_peak_1610	54.64	no	yes
chr6	22664256	22664472	MACS_peak_1611	54.63	no	yes
chr6	26826816	26827100	MACS_peak_1612	68.54	no	yes
chr6	29519913	29520200	MACS_peak_1613	51.38	no	yes
chr6	30710179	30710713	MACS_peak_1614	52.39	no	yes
chr6	31116056	31116337	MACS_peak_1615	51.55	no	yes
chr6	33059683	33060056	MACS_peak_1616	69.96	no	yes
chr6	34049985	34050098	MACS_peak_1617	83.56	no	yes
chr6	37871983	37872325	MACS_peak_1618	51.16	no	yes
chr6	38345925	38346158	MACS_peak_1619	50.2	no	yes
chr6	38452076	38452351	MACS_peak_1620	57.28	no	yes
chr6	38913877	38914186	MACS_peak_1621	53.88	no	yes
chr6	40101435	40101649	MACS_peak_1622	52.27	no	yes
chr6	41059111	41059538	MACS_peak_1623	68.88	no	yes
chr6	41371838	41372117	MACS_peak_1624	56.2	no	yes
chr6	42079040	42079288	MACS_peak_1625	54.13	no	yes
chr6	43699647	43699849	MACS_peak_1626	59.2	no	yes
chr6	43896041	43896299	MACS_peak_1627	50.28	no	yes
chr6	47652986	47653135	MACS_peak_1628	71.4	no	yes
chr6	47771386	47771525	MACS_peak_1629	73.73	no	yes
chr6	49236706	49236997	MACS_peak_1630	54.13	no	yes
chr6	49500544	49500810	MACS_peak_1631	52.41	no	yes
chr6	51823716	51823959	MACS_peak_1632	51.74	no	yes
chr6	52116714	52116987	MACS_peak_1633	51.57	no	yes
chr6	52340127	52340423	MACS_peak_1634	50.1	no	yes
chr6	53014238	53014516	MACS_peak_1635	56.97	no	yes
chr6	53197352	53197642	MACS_peak_1636	50.33	no	yes
chr6	54404621	54404872	MACS_peak_1637	53.84	no	yes
chr6	55164862	55165229	MACS_peak_1638	53.88	no	yes
chr6	55194252	55194449	MACS_peak_1639	59.7	no	yes
chr6	55909076	55909342	MACS_peak_1640	55.53	no	yes
chr6	56689639	56689960	MACS_peak_1641	63.92	no	yes
chr6	58317269	58317448	MACS_peak_1642	51.84	no	yes
chr6	61656010	61656258	MACS_peak_1643	50.74	no	yes
chr6	64200703	64200827	MACS_peak_1644	107.39	no	yes
chr6	65078081	65078349	MACS_peak_1645	50.75	no	yes
chr6	65763999	65764188	MACS_peak_1646	59.7	no	yes
chr6	66260274	66260529	MACS_peak_1647	50.57	no	yes
chr6	67237380	67237633	MACS_peak_1648	53.64	no	yes
chr6	67673384	67673801	MACS_peak_1649	55.57	no	yes
chr6	71165720	71165933	MACS_peak_1650	51.25	no	yes
chr6	73224401	73224658	MACS_peak_1651	51.81	no	yes
chr6	74156071	74156314	MACS_peak_1652	59.63	no	yes
chr6	80424662	80424888	MACS_peak_1653	56.42	no	yes
chr6	80708684	80708971	MACS_peak_1654	83.43	no	yes
chr6	81434109	81434394	MACS_peak_1655	53.99	no	yes
chr6	81775653	81775800	MACS_peak_1656	61.44	no	yes
chr6	82387689	82388089	MACS_peak_1657	55.52	no	yes
chr6	83848006	83848311	MACS_peak_1658	54.36	no	yes
chr6	83854143	83854402	MACS_peak_1659	64.97	no	yes
chr6	85186760	85186981	MACS_peak_1660	57.06	no	yes
chr6	85192426	85192739	MACS_peak_1661	50.97	no	yes
chr6	85461967	85462337	MACS_peak_1662	53.59	no	yes
chr6	87457454	87457790	MACS_peak_1663	51.01	no	yes
chr6	87458002	87458142	MACS_peak_1664	58.83	no	yes
chr6	88474461	88474820	MACS_peak_1666	61.92	no	yes
chr6	89176123	89176359	MACS_peak_1667	58.66	no	yes
chr6	92114938	92115206	MACS_peak_1668	52.23	no	yes
chr6	92211197	92211362	MACS_peak_1669	61.44	no	yes
chr6	92849046	92849315	MACS_peak_1670	53.96	no	yes
chr6	93834565	93834738	MACS_peak_1671	56.78	no	yes
chr6	94084607	94084869	MACS_peak_1672	51.3	no	yes
chr6	94848430	94848720	MACS_peak_1673	58.76	no	yes
chr6	95234814	95235036	MACS_peak_1674	53.96	no	yes
chr6	97409663	97409989	MACS_peak_1675	52.29	no	yes
chr6	98816068	98816293	MACS_peak_1676	51.05	no	yes
chr6	99309009	99309231	MACS_peak_1677	51.38	no	yes
chr6	100645491	100645952	MACS_peak_1678	67.02	no	yes
chr6	102188154	102188298	MACS_peak_1679	63.94	no	yes
chr6	103648897	103649314	MACS_peak_1680	1046.34	no	yes
chr6	104064177	104064465	MACS_peak_1681	55.42	no	yes
chr6	105484047	105484276	MACS_peak_1682	56.1	no	yes
chr6	106298575	106298822	MACS_peak_1683	54.23	no	yes
chr6	107080651	107080896	MACS_peak_1684	54.43	no	yes
chr6	109582372	109582708	MACS_peak_1685	54.6	no	yes
chr6	111636392	111636641	MACS_peak_1686	51.15	no	yes
chr6	111649462	111649675	MACS_peak_1687	57.89	no	yes
chr6	112018189	112018339	MACS_peak_1688	55.11	no	yes
chr6	112259182	112259457	MACS_peak_1689	64.02	no	yes
chr6	112527563	112527805	MACS_peak_1690	58.03	no	yes
chr6	112835358	112835730	MACS_peak_1691	60.36	no	yes
chr6	113283987	113284390	MACS_peak_1692	55.13	no	yes
chr6	116327194	116327478	MACS_peak_1693	57.82	no	yes
chr6	118640764	118641187	MACS_peak_1694	68.17	no	yes
chr6	119844081	119844315	MACS_peak_1695	51.34	no	yes
chr6	119963088	119963315	MACS_peak_1696	53.41	no	yes
chr6	121101413	121101683	MACS_peak_1697	50.77	no	yes
chr6	121258867	121259258	MACS_peak_1698	56.28	no	yes
chr6	121951335	121951617	MACS_peak_1699	53.88	no	yes
chr6	122747090	122747292	MACS_peak_1700	51.35	no	yes
chr6	124431233	124431514	MACS_peak_1701	51.31	no	yes
chr6	124535663	124535951	MACS_peak_1702	50.47	no	yes
chr6	125349285	125349708	MACS_peak_1703	55.53	no	yes
chr6	125457472	125457740	MACS_peak_1704	64.94	no	yes
chr6	127127254	127127542	MACS_peak_1705	60.24	no	yes
chr6	127797326	127797640	MACS_peak_1706	53.54	no	yes
chr6	128482150	128482458	MACS_peak_1707	50.34	no	yes
chr6	130466263	130466537	MACS_peak_1708	51.69	no	yes
chr6	132134975	132135158	MACS_peak_1709	56.78	no	yes
chr6	134714453	134714786	MACS_peak_1710	64.66	no	yes
chr6	135059926	135060129	MACS_peak_1711	51.23	no	yes
chr6	135944493	135944727	MACS_peak_1712	58.87	no	yes
chr6	136021406	136021627	MACS_peak_1713	51.49	no	yes
chr6	136929349	136929552	MACS_peak_1714	56.35	no	yes
chr6	137721885	137722083	MACS_peak_1715	59.7	no	yes
chr6	139330999	139331220	MACS_peak_1716	60.29	no	yes
chr6	140906974	140907131	MACS_peak_1717	76.61	no	yes
chr6	143031539	143031978	MACS_peak_1718	58.81	no	yes
chr6	144391188	144391466	MACS_peak_1719	54.61	no	yes
chr6	144631868	144632004	MACS_peak_1720	64.35	no	yes
chr6	146381915	146382153	MACS_peak_1721	52.25	no	yes
chr6	146821202	146821443	MACS_peak_1722	54.32	no	yes
chr6	147481334	147481609	MACS_peak_1723	51.6	no	yes
chr6	147755029	147755317	MACS_peak_1724	55.97	no	yes
chr6	148946803	148947180	MACS_peak_1725	55.74	no	yes
chr6	149115754	149115999	MACS_peak_1726	54.43	no	yes
chr7	4715911	4716320	MACS_peak_1727	54.75	no	yes
chr7	4728145	4728492	MACS_peak_1728	53.7	no	yes
chr7	5077399	5077588	MACS_peak_1729	51.84	no	yes
chr7	6141485	6141850	MACS_peak_1730	56.31	no	yes
chr7	6616889	6617158	MACS_peak_1731	52.67	no	yes
chr7	6968941	6969195	MACS_peak_1732	53.54	no	yes
chr7	12010420	12010864	MACS_peak_1733	127.24	no	yes
chr7	15899919	15900194	MACS_peak_1734	53.34	no	yes
chr7	18944225	18944533	MACS_peak_1736	51.42	no	yes
chr7	19019295	19019574	MACS_peak_1737	55.45	no	yes
chr7	24269003	24269234	MACS_peak_1738	50.41	no	yes
chr7	26645619	26645908	MACS_peak_1739	55.33	no	yes
chr7	27223346	27223554	MACS_peak_1740	52.97	no	yes
chr7	27476528	27476822	MACS_peak_1741	51.79	no	yes
chr7	29009554	29009856	MACS_peak_1742	55.13	no	yes
chr7	29090135	29090395	MACS_peak_1743	58.87	no	yes
chr7	29285081	29285448	MACS_peak_1744	66.25	no	yes
chr7	30368359	30368776	MACS_peak_1745	73.24	no	yes
chr7	34051882	34052138	MACS_peak_1746	58.33	no	yes
chr7	34877736	34877955	MACS_peak_1747	54.21	no	yes
chr7	35467243	35467567	MACS_peak_1748	52.92	no	yes
chr7	35819434	35819668	MACS_peak_1749	51.34	no	yes
chr7	38180088	38180374	MACS_peak_1750	51.5	no	yes
chr7	38191164	38191611	MACS_peak_1751	54.58	no	yes
chr7	38199903	38200156	MACS_peak_1752	50.76	no	yes
chr7	38282453	38282732	MACS_peak_1753	63.23	no	yes
chr7	39205046	39205198	MACS_peak_1754	68.68	no	yes
chr7	39618970	39619207	MACS_peak_1755	52.35	no	yes
chr7	40836476	40836939	MACS_peak_1756	71.92	no	yes
chr7	43283005	43283349	MACS_peak_1757	66.3	no	yes
chr7	44452035	44452419	MACS_peak_1758	65.3	no	yes
chr7	45171644	45172068	MACS_peak_1759	50.24	no	yes
chr7	45754894	45755120	MACS_peak_1760	53.33	no	yes
chr7	47097124	47097405	MACS_peak_1761	59.77	no	yes
chr7	51833142	51833430	MACS_peak_1762	53.74	no	yes
chr7	52242990	52243272	MACS_peak_1763	51.45	no	yes
chr7	52334602	52334839	MACS_peak_1764	60.25	no	yes
chr7	53812687	53813010	MACS_peak_1765	55.71	no	yes
chr7	54515168	54515491	MACS_peak_1766	55.71	no	yes
chr7	56039724	56040011	MACS_peak_1767	53.82	no	yes
chr7	59678273	59678471	MACS_peak_1768	64.74	no	yes
chr7	60632983	60633194	MACS_peak_1769	61.45	no	yes
chr7	63843206	63843490	MACS_peak_1770	54.08	no	yes
chr7	65274214	65274534	MACS_peak_1772	73.82	no	yes
chr7	66431856	66432111	MACS_peak_1773	69.05	no	yes
chr7	66446421	66446713	MACS_peak_1774	51.67	no	yes
chr7	66856374	66856623	MACS_peak_1775	58.02	no	yes
chr7	67162676	67162954	MACS_peak_1776	51.33	no	yes
chr7	67604215	67604507	MACS_peak_1777	50.48	no	yes
chr7	70150353	70150582	MACS_peak_1778	61.1	no	yes
chr7	70964778	70964962	MACS_peak_1779	56.78	no	yes
chr7	73490200	73490367	MACS_peak_1780	51.84	no	yes
chr7	73508766	73509051	MACS_peak_1781	51.16	no	yes
chr7	73942498	73942740	MACS_peak_1782	51.84	no	yes
chr7	74467879	74468197	MACS_peak_1783	50.53	no	yes
chr7	75379571	75379828	MACS_peak_1784	62.21	no	yes
chr7	75828062	75828352	MACS_peak_1785	70.09	no	yes
chr7	76885188	76885419	MACS_peak_1786	50.41	no	yes
chr7	77966608	77966879	MACS_peak_1787	55.23	no	yes
chr7	80130375	80130675	MACS_peak_1789	54.82	no	yes
chr7	80216304	80216673	MACS_peak_1790	51.61	no	yes
chr7	83096039	83096297	MACS_peak_1792	50.28	no	yes
chr7	83962721	83962938	MACS_peak_1793	52.54	no	yes
chr7	84121024	84121196	MACS_peak_1794	51.84	no	yes
chr7	84178360	84178638	MACS_peak_1795	59.97	no	yes
chr7	84673051	84673243	MACS_peak_1796	63.04	no	yes
chr7	88790606	88790860	MACS_peak_1797	55.13	no	yes
chr7	88881885	88882168	MACS_peak_1798	54.17	no	yes
chr7	90041447	90041661	MACS_peak_1799	53.53	no	yes
chr7	90222135	90222437	MACS_peak_1800	50.95	no	yes
chr7	91520665	91520916	MACS_peak_1801	58.82	no	yes
chr7	93081009	93081245	MACS_peak_1802	55.35	no	yes
chr7	94762595	94762899	MACS_peak_1803	65.68	no	yes
chr7	95634261	95634534	MACS_peak_1804	51.78	no	yes
chr7	96037123	96037384	MACS_peak_1805	67.54	no	yes
chr7	96143140	96143511	MACS_peak_1806	53.5	no	yes
chr7	96516763	96517009	MACS_peak_1807	55.92	no	yes
chr7	98150031	98150369	MACS_peak_1808	64.58	no	yes
chr7	99156000	99156150	MACS_peak_1809	58.83	no	yes
chr7	99172471	99172738	MACS_peak_1810	50.75	no	yes
chr7	99979549	99979916	MACS_peak_1811	58.53	no	yes
chr7	100833824	100834183	MACS_peak_1812	54.64	no	yes
chr7	102092504	102092794	MACS_peak_1813	50.33	no	yes
chr7	106985692	106985898	MACS_peak_1814	50.88	no	yes
chr7	109437907	109438282	MACS_peak_1815	50.02	no	yes
chr7	111864227	111864459	MACS_peak_1816	65.94	no	yes
chr7	111927329	111927614	MACS_peak_1817	51.16	no	yes
chr7	112801745	112801993	MACS_peak_1818	51.24	no	yes
chr7	115469108	115469398	MACS_peak_1819	56.41	no	yes
chr7	116178812	116179084	MACS_peak_1820	58.44	no	yes
chr7	118243754	118243963	MACS_peak_1821	50.52	no	yes
chr7	118615700	118615960	MACS_peak_1822	56.17	no	yes
chr7	119214473	119214731	MACS_peak_1823	56.45	no	yes
chr7	119431811	119432052	MACS_peak_1824	51.94	no	yes
chr7	122145590	122145925	MACS_peak_1826	59.49	no	yes
chr7	122953949	122954111	MACS_peak_1827	55.11	no	yes
chr7	126129450	126129738	MACS_peak_1828	55.52	no	yes
chr7	126438913	126439151	MACS_peak_1829	53.96	no	yes
chr7	126554876	126555011	MACS_peak_1830	66.44	no	yes
chr7	127617742	127618100	MACS_peak_1831	54.74	no	yes
chr7	127656591	127656946	MACS_peak_1832	57.64	no	yes
chr7	128388968	128389258	MACS_peak_1833	53.1	no	yes
chr7	130174483	130174780	MACS_peak_1834	50.01	no	yes
chr7	130336169	130336410	MACS_peak_1835	51.53	no	yes
chr7	131861218	131861378	MACS_peak_1836	69.74	no	yes
chr7	133862975	133863249	MACS_peak_1837	51.69	no	yes
chr7	134462768	134463029	MACS_peak_1838	55.52	no	yes
chr7	135193412	135193854	MACS_peak_1839	52.07	no	yes
chr7	135584708	135584954	MACS_peak_1840	57.74	no	yes
chr7	136038698	136039036	MACS_peak_1841	56.44	no	yes
chr7	136905540	136905800	MACS_peak_1842	50.09	no	yes
chr7	137281765	137282086	MACS_peak_1843	51.06	no	yes
chr7	138281209	138281460	MACS_peak_1844	54.71	no	yes
chr7	138719182	138719415	MACS_peak_1845	55.67	no	yes
chr7	138772484	138772764	MACS_peak_1846	56.77	no	yes
chr7	139192296	139192582	MACS_peak_1847	52.65	no	yes
chr7	140376087	140376401	MACS_peak_1848	50.88	no	yes
chr7	140889515	140889856	MACS_peak_1849	56.16	no	yes
chr7	141041828	141042181	MACS_peak_1850	55.07	no	yes
chr7	141817065	141817316	MACS_peak_1851	52.47	no	yes
chr7	142080734	142081066	MACS_peak_1852	51.98	no	yes
chr7	142149120	142149409	MACS_peak_1853	53.2	no	yes
chr7	142190046	142190311	MACS_peak_1854	67.66	no	yes
chr7	142546064	142546332	MACS_peak_1855	51	no	yes
chr7	144321595	144321933	MACS_peak_1856	57.81	no	yes
chr7	144774613	144774880	MACS_peak_1857	52.9	no	yes
chr7	145222005	145222275	MACS_peak_1858	55.11	no	yes
chr7	145284440	145284653	MACS_peak_1859	50.06	no	yes
chr8	7069289	7069582	MACS_peak_1860	53.31	no	yes
chr8	7255448	7255721	MACS_peak_1861	51.78	no	yes
chr8	7447684	7447925	MACS_peak_1862	59.83	no	yes
chr8	7865563	7865752	MACS_peak_1863	59.7	no	yes
chr8	8166642	8166920	MACS_peak_1864	54.61	no	yes
chr8	8870547	8870801	MACS_peak_1865	61.8	no	yes
chr8	8980560	8980825	MACS_peak_1866	56.95	no	yes
chr8	10826378	10826628	MACS_peak_1867	50.51	no	yes
chr8	10977896	10978286	MACS_peak_1868	63.38	no	yes
chr8	12672438	12672801	MACS_peak_1869	51.69	no	yes
chr8	13050640	13050970	MACS_peak_1870	54.67	no	yes
chr8	14306783	14307075	MACS_peak_1871	50.12	no	yes
chr8	14392977	14393246	MACS_peak_1872	52.77	no	yes
chr8	17280127	17280404	MACS_peak_1873	54.39	no	yes
chr8	17524403	17524676	MACS_peak_1874	57.49	no	yes
chr8	18762234	18762488	MACS_peak_1875	53.54	no	yes
chr8	19703033	19703234	MACS_peak_1876	55.18	no	yes
chr8	19707292	19707777	MACS_peak_1877	77.93	no	yes
chr8	20117057	20117204	MACS_peak_1878	61.44	no	yes
chr8	20154368	20154548	MACS_peak_1879	64.74	no	yes
chr8	20379414	20379637	MACS_peak_1880	56.75	no	yes
chr8	20512870	20513293	MACS_peak_1881	64.14	no	yes
chr8	20521683	20521868	MACS_peak_1882	54.18	no	yes
chr8	21010308	21010477	MACS_peak_1883	54.18	no	yes
chr8	22582302	22582653	MACS_peak_1884	52.74	no	yes
chr8	22713094	22713338	MACS_peak_1885	51.19	no	yes
chr8	25351226	25351474	MACS_peak_1886	52.8	no	yes
chr8	26504348	26504600	MACS_peak_1887	50.85	no	yes
chr8	26761379	26761702	MACS_peak_1888	70.11	no	yes
chr8	30540737	30540891	MACS_peak_1889	77.08	no	yes
chr8	32822269	32822544	MACS_peak_1890	54.59	no	yes
chr8	34512244	34512394	MACS_peak_1891	66.69	no	yes
chr8	41473688	41473831	MACS_peak_1893	69.74	no	yes
chr8	42121513	42121718	MACS_peak_1894	78.61	no	yes
chr8	42154859	42155137	MACS_peak_1895	51.33	no	yes
chr8	44233519	44233777	MACS_peak_1896	58.14	no	yes
chr8	45896619	45896936	MACS_peak_1897	55.94	no	yes
chr8	46377797	46378089	MACS_peak_1898	55.08	no	yes
chr8	47127668	47127963	MACS_peak_1899	53.15	no	yes
chr8	47854597	47854921	MACS_peak_1900	52.67	no	yes
chr8	50051212	50051463	MACS_peak_1901	50.95	no	yes
chr8	50337980	50338185	MACS_peak_1902	68.73	no	yes
chr8	53945161	53945416	MACS_peak_1903	50.57	no	yes
chr8	55347227	55347618	MACS_peak_1904	69.1	no	yes
chr8	55967485	55967809	MACS_peak_1905	63.62	no	yes
chr8	57291766	57292088	MACS_peak_1906	76.61	no	yes
chr8	60885542	60885900	MACS_peak_1907	52.82	no	yes
chr8	61955921	61956103	MACS_peak_1908	54.18	no	yes
chr8	63243116	63243386	MACS_peak_1909	52.05	no	yes
chr8	64602828	64603074	MACS_peak_1910	51.44	no	yes
chr8	64689107	64689459	MACS_peak_1911	50.36	no	yes
chr8	65192015	65192210	MACS_peak_1912	59.7	no	yes
chr8	65416723	65416888	MACS_peak_1913	76.61	no	yes
chr8	67903814	67904036	MACS_peak_1914	53.96	no	yes
chr8	69049450	69049748	MACS_peak_1916	65.18	no	yes
chr8	70009111	70009396	MACS_peak_1917	70.78	no	yes
chr8	70638722	70639081	MACS_peak_1918	52.03	no	yes
chr8	71693007	71693302	MACS_peak_1920	55.49	no	yes
chr8	71731110	71731414	MACS_peak_1921	67.87	no	yes
chr8	72240397	72240646	MACS_peak_1922	69.07	no	yes
chr8	75159665	75159885	MACS_peak_1923	58.44	no	yes
chr8	75167922	75168284	MACS_peak_1924	57.02	no	yes
chr8	77080157	77080345	MACS_peak_1925	54.18	no	yes
chr8	77733786	77734048	MACS_peak_1926	56.07	no	yes
chr8	78095221	78095449	MACS_peak_1927	54.71	no	yes
chr8	80469094	80469379	MACS_peak_1928	56.27	no	yes
chr8	83301772	83302056	MACS_peak_1929	56.37	no	yes
chr8	84193132	84193363	MACS_peak_1931	52.72	no	yes
chr8	84483556	84483807	MACS_peak_1932	50.4	no	yes
chr8	84785697	84785858	MACS_peak_1934	51.6	no	yes
chr8	86582103	86582334	MACS_peak_1935	50.41	no	yes
chr8	87663246	87663620	MACS_peak_1936	53.98	no	yes
chr8	88273639	88273991	MACS_peak_1937	57.57	no	yes
chr8	88647176	88647599	MACS_peak_1938	51.29	no	yes
chr8	89536097	89536331	MACS_peak_1939	55.56	no	yes
chr8	90062345	90062596	MACS_peak_1940	57.13	no	yes
chr8	91937171	91937460	MACS_peak_1941	53.65	no	yes
chr8	92384901	92385232	MACS_peak_1942	52.07	no	yes
chr8	93291461	93291644	MACS_peak_1943	69.74	no	yes
chr8	93429492	93429748	MACS_peak_1944	56.61	no	yes
chr8	93456779	93457003	MACS_peak_1945	58.24	no	yes
chr8	94044186	94044489	MACS_peak_1946	52.86	no	yes
chr8	94113676	94113848	MACS_peak_1947	58.2	no	yes
chr8	94368274	94368535	MACS_peak_1948	53.61	no	yes
chr8	94502367	94502691	MACS_peak_1949	52.67	no	yes
chr8	94704356	94704639	MACS_peak_1950	51.09	no	yes
chr8	95952370	95952610	MACS_peak_1951	56.26	no	yes
chr8	101310408	101310700	MACS_peak_1952	55.59	no	yes
chr8	102154688	102154842	MACS_peak_1953	79.08	no	yes
chr8	102769088	102769333	MACS_peak_1954	50.22	no	yes
chr8	103040508	103040735	MACS_peak_1955	53.41	no	yes
chr8	103549390	103549601	MACS_peak_1956	50.29	no	yes
chr8	104826697	104827116	MACS_peak_1957	63.27	no	yes
chr8	106022585	106023011	MACS_peak_1958	55.3	no	yes
chr8	106137806	106138184	MACS_peak_1959	53.58	no	yes
chr8	106360200	106360451	MACS_peak_1960	52.47	no	yes
chr8	107234824	107235122	MACS_peak_1961	50.1	no	yes
chr8	107928155	107928370	MACS_peak_1962	57.66	no	yes
chr8	108613106	108613377	MACS_peak_1963	78.14	no	yes
chr8	108869736	108869971	MACS_peak_1964	55.46	no	yes
chr8	109706159	109706454	MACS_peak_1965	52.62	no	yes
chr8	112146951	112147117	MACS_peak_1966	54.19	no	yes
chr8	113143119	113143469	MACS_peak_1967	64.53	no	yes
chr8	113943028	113943276	MACS_peak_1968	54.13	no	yes
chr8	114030140	114030431	MACS_peak_1969	50.58	no	yes
chr8	115716139	115716386	MACS_peak_1970	55.16	no	yes
chr8	115805244	115805574	MACS_peak_1971	57.57	no	yes
chr8	117068038	117068399	MACS_peak_1972	50.08	no	yes
chr8	117339772	117339994	MACS_peak_1973	51.9	no	yes
chr8	118819288	118819626	MACS_peak_1974	62.26	no	yes
chr8	119412790	119413118	MACS_peak_1975	64.07	no	yes
chr8	119582737	119583151	MACS_peak_1976	52.09	no	yes
chr8	119972530	119972945	MACS_peak_1977	56.18	no	yes
chr8	119999693	120000080	MACS_peak_1978	56.67	no	yes
chr8	120595344	120595582	MACS_peak_1980	59.5	no	yes
chr8	120930972	120931267	MACS_peak_1981	51.68	no	yes
chr8	121313417	121313887	MACS_peak_1982	63.8	no	yes
chr8	123462486	123462686	MACS_peak_1984	51.6	no	yes
chr8	123600541	123600697	MACS_peak_1985	103.26	no	yes
chr8	123601004	123601295	MACS_peak_1986	54.13	no	yes
chr8	124433192	124433551	MACS_peak_1988	67.9	no	yes
chr8	126317429	126317713	MACS_peak_1989	50.22	no	yes
chr8	127488058	127488331	MACS_peak_1990	50.13	no	yes
chr8	127505641	127505854	MACS_peak_1991	53.06	no	yes
chr8	127807307	127807612	MACS_peak_1992	60.68	no	yes
chr8	128668130	128668456	MACS_peak_1993	50.58	no	yes
chr8	128732353	128732635	MACS_peak_1994	53.88	no	yes
chr9	3000200	3000710	MACS_peak_1995	135.24	no	yes
chr9	3000857	3001518	MACS_peak_1996	119.55	no	yes
chr9	3002039	3002365	MACS_peak_1997	409.54	no	yes
chr9	3006749	3006906	MACS_peak_1998	413.71	no	yes
chr9	3011487	3011602	MACS_peak_1999	51.8	no	yes
chr9	3015226	3015418	MACS_peak_2000	96.28	no	yes
chr9	3020413	3020603	MACS_peak_2001	131.59	no	yes
chr9	3022444	3022583	MACS_peak_2002	413.36	no	yes
chr9	3025017	3025159	MACS_peak_2003	58.34	no	yes
chr9	3025402	3025940	MACS_peak_2004	378.84	no	yes
chr9	3032301	3032774	MACS_peak_2005	155.67	no	yes
chr9	3034951	3035150	MACS_peak_2006	56.09	no	yes
chr9	3035683	3036155	MACS_peak_2007	111.41	no	yes
chr9	6133480	6133780	MACS_peak_2008	64.99	no	yes
chr9	6427470	6427750	MACS_peak_2009	54.08	no	yes
chr9	7260277	7260532	MACS_peak_2010	56.74	no	yes
chr9	9577658	9577898	MACS_peak_2011	58.44	no	yes
chr9	10645381	10645674	MACS_peak_2012	50.39	no	yes
chr9	11115604	11115876	MACS_peak_2013	69.3	no	yes
chr9	12642601	12642889	MACS_peak_2014	52.05	no	yes
chr9	13444246	13444464	MACS_peak_2015	51.82	no	yes
chr9	14898104	14898363	MACS_peak_2016	50.39	no	yes
chr9	15374449	15374764	MACS_peak_2017	51.65	no	yes
chr9	15860467	15860825	MACS_peak_2018	52.64	no	yes
chr9	16937896	16938062	MACS_peak_2019	60.56	no	yes
chr9	17640300	17640538	MACS_peak_2020	58.45	no	yes
chr9	20039020	20039306	MACS_peak_2021	53.91	no	yes
chr9	20096419	20096676	MACS_peak_2022	50.38	no	yes
chr9	20751601	20751879	MACS_peak_2023	57.75	no	yes
chr9	21510209	21510497	MACS_peak_2024	71.72	no	yes
chr9	22586411	22586678	MACS_peak_2025	55.42	no	yes
chr9	22852770	22853023	MACS_peak_2026	50.76	no	yes
chr9	24541877	24542176	MACS_peak_2027	78.03	no	yes
chr9	25547001	25547157	MACS_peak_2028	57.06	no	yes
chr9	26549194	26549455	MACS_peak_2029	56.16	no	yes
chr9	30964136	30964390	MACS_peak_2031	55.58	no	yes
chr9	30976929	30977205	MACS_peak_2032	57.18	no	yes
chr9	31029851	31030146	MACS_peak_2033	60.77	no	yes
chr9	31800977	31801300	MACS_peak_2034	52.36	no	yes
chr9	32816686	32816909	MACS_peak_2035	53.7	no	yes
chr9	34301186	34301440	MACS_peak_2036	50.66	no	yes
chr9	34488691	34488883	MACS_peak_2037	51.84	no	yes
chr9	34806566	34806837	MACS_peak_2038	51.96	no	yes
chr9	34944128	34944278	MACS_peak_2039	57.06	no	yes
chr9	35211338	35211750	MACS_peak_2040	54.76	no	yes
chr9	35305214	35305592	MACS_peak_2041	2212.57	no	yes
chr9	36225609	36225899	MACS_peak_2042	53.1	no	yes
chr9	38718921	38719148	MACS_peak_2043	56.31	no	yes
chr9	42352039	42352359	MACS_peak_2044	53.01	no	yes
chr9	43043523	43043743	MACS_peak_2045	57.09	no	yes
chr9	43914476	43914873	MACS_peak_2046	51.18	no	yes
chr9	44375534	44375814	MACS_peak_2047	51.65	no	yes
chr9	46584484	46584694	MACS_peak_2048	50.41	no	yes
chr9	46898775	46899213	MACS_peak_2049	58.82	no	yes
chr9	48159285	48159460	MACS_peak_2050	51.84	no	yes
chr9	50721265	50721545	MACS_peak_2051	54.08	no	yes
chr9	55083014	55083589	MACS_peak_2052	84.5	no	yes
chr9	56847452	56847787	MACS_peak_2053	52.96	no	yes
chr9	57267292	57267600	MACS_peak_2054	64.74	no	yes
chr9	57740854	57741165	MACS_peak_2056	51.9	no	yes
chr9	58279648	58280023	MACS_peak_2057	60.05	no	yes
chr9	59958218	59958496	MACS_peak_2058	61.6	no	yes
chr9	60119142	60119506	MACS_peak_2059	52.07	no	yes
chr9	60331234	60331445	MACS_peak_2060	53.32	no	yes
chr9	61211413	61211607	MACS_peak_2061	55.11	no	yes
chr9	61940218	61940567	MACS_peak_2062	57.87	no	yes
chr9	62774295	62774677	MACS_peak_2063	66.24	no	yes
chr9	63535076	63535273	MACS_peak_2064	54.18	no	yes
chr9	63686246	63686620	MACS_peak_2065	60.16	no	yes
chr9	64406968	64407263	MACS_peak_2066	50.44	no	yes
chr9	65002468	65002777	MACS_peak_2067	50.24	no	yes
chr9	65045833	65046125	MACS_peak_2068	66.99	no	yes
[truncated: 110 more rows]

## Sheet: LDB1_onlyinWT
Chrom	Start	End	Peak	RPKM_LMO2ChIP	LDB1_WT	LDB1_LMO2KO
chr1	3361211	3361494	MACS_peak_1	59.46	yes	no
chr1	6099790	6100067	MACS_peak_2	54.7	yes	no
chr1	7446334	7446519	MACS_peak_3	62.78	yes	no
chr1	9475012	9475285	MACS_peak_4	61.03	yes	no
chr1	9784601	9784802	MACS_peak_5	59.33	yes	no
chr1	17398043	17398320	MACS_peak_6	51.42	yes	no
chr1	18901517	18901752	MACS_peak_7	62.61	yes	no
chr1	20867718	20867956	MACS_peak_8	60.29	yes	no
chr1	23251674	23251911	MACS_peak_9	66.97	yes	no
chr1	25501817	25502171	MACS_peak_10	60.24	yes	no
chr1	33386130	33386389	MACS_peak_11	51.59	yes	no
chr1	34579753	34580031	MACS_peak_12	56.97	yes	no
chr1	34738509	34738881	MACS_peak_13	50.93	yes	no
chr1	36431493	36431708	MACS_peak_14	57.66	yes	no
chr1	36707024	36707293	MACS_peak_15	52.77	yes	no
chr1	36919799	36920299	MACS_peak_16	52.86	yes	no
chr1	37676517	37676755	MACS_peak_17	71.7	yes	no
chr1	37698096	37698290	MACS_peak_18	66.11	yes	no
chr1	38491056	38491487	MACS_peak_19	61.37	yes	no
chr1	38767104	38767565	MACS_peak_20	101.83	yes	no
chr1	38955551	38955827	MACS_peak_21	51.51	yes	no
chr1	39430073	39430465	MACS_peak_22	71.98	yes	no
chr1	39639864	39640095	MACS_peak_23	55.88	yes	no
chr1	39841708	39841965	MACS_peak_24	54.84	yes	no
chr1	40013359	40013779	MACS_peak_25	63.18	yes	no
chr1	41701189	41701484	MACS_peak_26	65.47	yes	no
chr1	44410211	44410645	MACS_peak_27	85.65	yes	no
chr1	44584862	44585145	MACS_peak_28	66.67	yes	no
chr1	47480779	47481032	MACS_peak_29	60.76	yes	no
chr1	49990955	49991269	MACS_peak_30	68.12	yes	no
chr1	50136500	50136762	MACS_peak_31	64.45	yes	no
chr1	50798949	50799220	MACS_peak_32	64.07	yes	no
chr1	51635949	51636265	MACS_peak_33	56.04	yes	no
chr1	51992797	51993064	MACS_peak_34	55.42	yes	no
chr1	53893080	53893342	MACS_peak_35	67.42	yes	no
chr1	55027623	55027919	MACS_peak_36	66.16	yes	no
chr1	57807601	57807945	MACS_peak_37	55.89	yes	no
chr1	58952689	58952907	MACS_peak_38	57.31	yes	no
chr1	59371189	59371412	MACS_peak_39	53.85	yes	no
chr1	59591921	59592193	MACS_peak_40	50.54	yes	no
chr1	60425844	60426108	MACS_peak_41	55.88	yes	no
chr1	60512085	60512321	MACS_peak_42	52.46	yes	no
chr1	61276843	61277139	MACS_peak_43	50.1	yes	no
chr1	62716861	62717065	MACS_peak_44	53.45	yes	no
chr1	63439681	63439907	MACS_peak_45	53.52	yes	no
chr1	64157437	64157730	MACS_peak_46	52.81	yes	no
chr1	69439081	69439350	MACS_peak_47	52.14	yes	no
chr1	70516510	70516780	MACS_peak_48	66.44	yes	no
chr1	70902370	70902693	MACS_peak_49	68.57	yes	no
chr1	73002828	73003060	MACS_peak_50	68.56	yes	no
chr1	73072542	73072966	MACS_peak_51	79.35	yes	no
chr1	74901550	74901813	MACS_peak_52	53.4	yes	no
chr1	75235373	75235607	MACS_peak_53	50.09	yes	no
chr1	75291485	75291841	MACS_peak_54	50.04	yes	no
chr1	80150549	80150759	MACS_peak_56	52.74	yes	no
chr1	82351227	82351425	MACS_peak_57	66.65	yes	no
chr1	87961456	87961844	MACS_peak_58	76.94	yes	no
chr1	89570240	89570508	MACS_peak_59	52.23	yes	no
chr1	90504806	90505078	MACS_peak_60	66.2	yes	no
chr1	90959902	90960138	MACS_peak_61	52.46	yes	no
chr1	92090270	92090569	MACS_peak_62	57.9	yes	no
chr1	92707863	92708045	MACS_peak_63	59.45	yes	no
chr1	93549445	93549744	MACS_peak_64	61.14	yes	no
chr1	93800701	93800992	MACS_peak_65	53	yes	no
chr1	94141120	94141410	MACS_peak_66	50.3	yes	no
chr1	95248613	95248860	MACS_peak_67	65.93	yes	no
chr1	98309873	98310248	MACS_peak_68	60.38	yes	no
chr1	101391020	101391255	MACS_peak_69	62.61	yes	no
chr1	101680380	101680573	MACS_peak_70	59.45	yes	no
chr1	101836623	101836837	MACS_peak_71	57.77	yes	no
chr1	105237635	105237928	MACS_peak_72	53.31	yes	no
chr1	112276526	112276745	MACS_peak_73	51.71	yes	no
chr1	115531143	115531366	MACS_peak_74	53.85	yes	no
chr1	117150941	117151166	MACS_peak_75	59.84	yes	no
chr1	119071551	119071783	MACS_peak_76	63.54	yes	no
chr1	119142080	119142280	MACS_peak_77	53.93	yes	no
chr1	119908099	119908275	MACS_peak_78	51.6	yes	no
chr1	120283556	120283745	MACS_peak_79	76.27	yes	no
chr1	120767457	120767720	MACS_peak_80	55.97	yes	no
chr1	122079870	122080142	MACS_peak_81	63.96	yes	no
chr1	126824945	126825232	MACS_peak_82	50.56	yes	no
chr1	127043799	127044083	MACS_peak_83	54.08	yes	no
chr1	127142116	127142341	MACS_peak_84	53.63	yes	no
chr1	127662557	127663084	MACS_peak_85	66.39	yes	no
chr1	128633203	128633401	MACS_peak_86	51.6	yes	no
chr1	131126264	131126535	MACS_peak_87	63.5	yes	no
chr1	131638239	131638438	MACS_peak_88	59.45	yes	no
chr1	133402884	133403093	MACS_peak_89	71.59	yes	no
chr1	134182595	134182856	MACS_peak_90	58.76	yes	no
chr1	134377584	134377839	MACS_peak_91	59.43	yes	no
chr1	134426266	134426610	MACS_peak_92	54.02	yes	no
chr1	135195921	135196221	MACS_peak_93	53.17	yes	no
chr1	135511010	135511302	MACS_peak_95	51.71	yes	no
chr1	135940263	135940496	MACS_peak_96	52.77	yes	no
chr1	136159863	136160124	MACS_peak_97	51.38	yes	no
chr1	136331721	136332032	MACS_peak_98	50.04	yes	no
chr1	136388896	136389189	MACS_peak_99	53.31	yes	no
chr1	139039470	139039760	MACS_peak_100	53.57	yes	no
chr1	149474613	149474857	MACS_peak_101	54.53	yes	no
chr1	149702550	149702822	MACS_peak_102	51.87	yes	no
chr1	150474420	150474665	MACS_peak_103	55.39	yes	no
chr1	150706974	150707246	MACS_peak_104	58.96	yes	no
chr1	151778642	151778922	MACS_peak_105	59.76	yes	no
chr1	152050046	152050333	MACS_peak_106	59.06	yes	no
chr1	153847285	153847399	MACS_peak_107	97.14	yes	no
chr1	155039239	155039464	MACS_peak_108	53.63	yes	no
chr1	156942965	156943201	MACS_peak_109	50.2	yes	no
chr1	157144657	157144865	MACS_peak_110	52.97	yes	no
chr1	157485932	157486317	MACS_peak_111	65.39	yes	no
chr1	162530379	162530601	MACS_peak_112	56.86	yes	no
chr1	164046987	164047240	MACS_peak_113	62.66	yes	no
chr1	165926571	165926733	MACS_peak_114	66.4	yes	no
chr1	166408023	166408298	MACS_peak_115	51.6	yes	no
chr1	166547675	166547943	MACS_peak_116	68.25	yes	no
chr1	167287980	167288268	MACS_peak_117	50.47	yes	no
chr1	167439773	167440100	MACS_peak_118	70.58	yes	no
chr1	168288207	168288510	MACS_peak_119	68.36	yes	no
chr1	168483474	168483721	MACS_peak_120	57.53	yes	no
chr1	170751060	170751345	MACS_peak_121	50.73	yes	no
chr1	170860787	170861007	MACS_peak_122	55.59	yes	no
chr1	172317558	172317825	MACS_peak_123	68.36	yes	no
chr1	172398256	172398538	MACS_peak_124	54.26	yes	no
chr1	172571408	172571680	MACS_peak_125	51.87	yes	no
chr1	173333339	173333603	MACS_peak_126	61.77	yes	no
chr1	176137792	176138072	MACS_peak_127	56.77	yes	no
chr1	179715302	179715627	MACS_peak_128	62.83	yes	no
chr1	180850835	180851068	MACS_peak_129	56.81	yes	no
chr1	182098759	182099024	MACS_peak_131	61.33	yes	no
chr1	182593358	182593612	MACS_peak_132	53.54	yes	no
chr1	183925654	183925928	MACS_peak_134	63.33	yes	no
chr1	185426568	185426878	MACS_peak_136	59.19	yes	no
chr1	186602350	186602662	MACS_peak_137	60.04	yes	no
chr1	186953386	186953639	MACS_peak_138	57.51	yes	no
chr1	187355993	187356269	MACS_peak_139	54.78	yes	no
chr1	188102397	188102598	MACS_peak_140	61.01	yes	no
chr1	188228525	188228705	MACS_peak_141	51.6	yes	no
chr1	189413340	189413564	MACS_peak_142	56.64	yes	no
chr1	192552150	192552379	MACS_peak_143	57.69	yes	no
chr1	193633594	193633794	MACS_peak_144	56.53	yes	no
chr1	193952938	193953190	MACS_peak_145	57.03	yes	no
chr10	4241468	4241613	MACS_peak_146	61.16	yes	no
chr10	5894917	5895176	MACS_peak_147	58.98	yes	no
chr10	6067208	6067390	MACS_peak_148	72.88	yes	no
chr10	6836346	6836604	MACS_peak_149	56.45	yes	no
chr10	7682971	7683212	MACS_peak_150	66.55	yes	no
chr10	7724238	7724533	MACS_peak_151	56.95	yes	no
chr10	8238601	8238849	MACS_peak_152	53.42	yes	no
chr10	8374663	8374882	MACS_peak_153	60.52	yes	no
chr10	8579226	8579414	MACS_peak_154	66.4	yes	no
chr10	8993419	8993622	MACS_peak_155	60.73	yes	no
chr10	10277894	10278192	MACS_peak_156	52.9	yes	no
chr10	12949404	12949720	MACS_peak_157	50.71	yes	no
chr10	17401220	17401476	MACS_peak_158	56.64	yes	no
chr10	17600707	17601207	MACS_peak_159	99.32	yes	no
chr10	18307472	18307874	MACS_peak_160	99.76	yes	no
chr10	18812389	18812703	MACS_peak_161	53.54	yes	no
chr10	19818841	19819133	MACS_peak_162	52	yes	no
chr10	20601648	20601908	MACS_peak_163	50.09	yes	no
chr10	20682614	20683035	MACS_peak_164	55.26	yes	no
chr10	21054784	21055013	MACS_peak_165	59.77	yes	no
chr10	21228454	21228842	MACS_peak_166	75.83	yes	no
chr10	21379703	21379959	MACS_peak_167	50.47	yes	no
chr10	21428127	21428393	MACS_peak_168	68.47	yes	no
chr10	22854184	22854861	MACS_peak_169	109.84	yes	no
chr10	23368809	23369053	MACS_peak_170	76.33	yes	no
chr10	23929081	23929293	MACS_peak_171	52.5	yes	no
chr10	26228216	26228608	MACS_peak_172	79.15	yes	no
chr10	26688527	26688767	MACS_peak_173	67.58	yes	no
chr10	29398399	29398724	MACS_peak_174	55.15	yes	no
chr10	29775690	29775916	MACS_peak_175	59.73	yes	no
chr10	34833764	34834057	MACS_peak_176	72.1	yes	no
chr10	40199545	40199848	MACS_peak_177	64.7	yes	no
chr10	40493021	40493270	MACS_peak_178	51.15	yes	no
chr10	43676287	43676709	MACS_peak_179	62.99	yes	no
chr10	43889432	43889720	MACS_peak_180	53.74	yes	no
chr10	49565075	49565328	MACS_peak_181	54.49	yes	no
chr10	56169155	56169452	MACS_peak_182	52.98	yes	no
chr10	57279936	57280181	MACS_peak_183	61.56	yes	no
chr10	58231822	58232018	MACS_peak_184	53.88	yes	no
chr10	58890618	58890834	MACS_peak_185	60.86	yes	no
chr10	59318227	59318478	MACS_peak_186	57.17	yes	no
chr10	60445662	60445932	MACS_peak_187	50.43	yes	no
chr10	61462979	61463217	MACS_peak_188	58.68	yes	no
chr10	62171803	62172091	MACS_peak_189	50.47	yes	no
chr10	62683204	62683470	MACS_peak_190	64.1	yes	no
chr10	62919937	62920246	MACS_peak_191	59.29	yes	no
chr10	64508542	64508731	MACS_peak_192	81.32	yes	no
chr10	65862104	65862388	MACS_peak_193	57.89	yes	no
chr10	66896918	66897168	MACS_peak_194	56.02	yes	no
chr10	67424977	67425276	MACS_peak_195	57.9	yes	no
chr10	67795793	67796075	MACS_peak_196	50.98	yes	no
chr10	69457242	69457552	MACS_peak_197	64.04	yes	no
chr10	72389690	72389874	MACS_peak_198	79.43	yes	no
chr10	73644403	73644692	MACS_peak_199	53.2	yes	no
chr10	74459163	74459456	MACS_peak_200	50.05	yes	no
chr10	75036787	75037076	MACS_peak_201	50.77	yes	no
chr10	75561205	75561462	MACS_peak_202	53.26	yes	no
chr10	76290434	76290788	MACS_peak_203	57.73	yes	no
chr10	76374219	76374687	MACS_peak_204	61.86	yes	no
chr10	76438704	76438986	MACS_peak_205	53.88	yes	no
chr10	76589814	76590079	MACS_peak_206	52.5	yes	no
chr10	76753733	76753969	MACS_peak_207	52.46	yes	no
chr10	77159625	77159986	MACS_peak_208	61.52	yes	no
chr10	77799419	77799717	MACS_peak_209	57.9	yes	no
chr10	78045278	78045492	MACS_peak_210	52.93	yes	no
chr10	79705925	79706358	MACS_peak_211	118.77	yes	no
chr10	79946856	79947161	MACS_peak_212	50.89	yes	no
chr10	81007479	81007759	MACS_peak_213	63.13	yes	no
chr10	83480717	83480959	MACS_peak_215	54.73	yes	no
chr10	88457002	88457290	MACS_peak_216	53.74	yes	no
chr10	89594834	89595163	MACS_peak_217	50.88	yes	no
chr10	90707565	90707891	MACS_peak_218	57.07	yes	no
chr10	91224744	91224951	MACS_peak_219	58.6	yes	no
chr10	91250211	91250467	MACS_peak_220	54.16	yes	no
chr10	91270478	91270731	MACS_peak_221	56.94	yes	no
chr10	93441540	93441845	MACS_peak_222	69	yes	no
chr10	93452775	93453041	MACS_peak_223	52.41	yes	no
chr10	93515702	93515863	MACS_peak_224	66.4	yes	no
chr10	94732881	94733113	MACS_peak_225	55.77	yes	no
chr10	95012179	95012680	MACS_peak_226	87.26	yes	no
chr10	95212452	95212743	MACS_peak_227	57.28	yes	no
chr10	96313561	96313867	MACS_peak_228	54.27	yes	no
chr10	97780163	97780403	MACS_peak_229	61.16	yes	no
chr10	99855862	99856224	MACS_peak_230	78.06	yes	no
chr10	102107016	102107179	MACS_peak_231	69.45	yes	no
chr10	103979966	103980128	MACS_peak_232	96.56	yes	no
chr10	104347971	104348264	MACS_peak_233	61.65	yes	no
chr10	107588184	107588428	MACS_peak_234	51.64	yes	no
chr10	107982895	107983148	MACS_peak_235	56.93	yes	no
chr10	111962392	111962580	MACS_peak_237	56.53	yes	no
chr10	115310897	115311140	MACS_peak_238	58.09	yes	no
chr10	115385619	115385869	MACS_peak_239	57.28	yes	no
chr10	115586199	115586903	MACS_peak_240	81.46	yes	no
chr10	115646462	115646720	MACS_peak_241	60.27	yes	no
chr10	116364803	116365137	MACS_peak_242	67.36	yes	no
chr10	116844400	116844653	MACS_peak_243	56.5	yes	no
chr10	117689504	117689618	MACS_peak_244	151.29	yes	no
chr10	118064834	118065246	MACS_peak_245	85.69	yes	no
chr10	118884990	118885163	MACS_peak_246	63.65	yes	no
chr10	119086397	119087071	MACS_peak_247	118.15	yes	no
chr10	119547255	119547424	MACS_peak_248	51.6	yes	no
chr10	119691726	119691989	MACS_peak_249	59.52	yes	no
chr10	119736001	119736222	MACS_peak_250	54.07	yes	no
chr10	121034102	121034319	MACS_peak_251	57.43	yes	no
chr10	121569051	121569318	MACS_peak_252	75.79	yes	no
chr10	125128936	125129282	MACS_peak_253	76.53	yes	no
chr10	125712216	125712512	MACS_peak_254	53.06	yes	no
chr10	125937271	125937501	MACS_peak_255	59.3	yes	no
chr10	125961891	125962086	MACS_peak_256	66.65	yes	no
chr10	126381769	126381994	MACS_peak_257	53.63	yes	no
chr10	128747604	128747909	MACS_peak_258	64.51	yes	no
chr10	129526727	129527008	MACS_peak_259	58.15	yes	no
chr10	130461738	130462011	MACS_peak_260	55.05	yes	no
chr11	3153695	3153853	MACS_peak_261	58.87	yes	no
chr11	4543356	4543676	MACS_peak_262	60.93	yes	no
chr11	4833599	4833793	MACS_peak_263	53.93	yes	no
chr11	5239693	5240073	MACS_peak_264	84.79	yes	no
chr11	6274756	6275043	MACS_peak_265	50.56	yes	no
chr11	7142235	7142444	MACS_peak_266	75.49	yes	no
chr11	7523045	7523206	MACS_peak_267	72.88	yes	no
chr11	9113260	9113573	MACS_peak_268	61.71	yes	no
chr11	11409101	11409377	MACS_peak_269	67.4	yes	no
chr11	16654220	16654516	MACS_peak_270	53.06	yes	no
chr11	17163991	17164415	MACS_peak_271	68.84	yes	no
chr11	20231218	20231575	MACS_peak_272	52.74	yes	no
chr11	20631135	20631505	MACS_peak_273	60.85	yes	no
chr11	23758377	23758632	MACS_peak_274	59.43	yes	no
chr11	24738373	24738820	MACS_peak_275	57.02	yes	no
chr11	26489722	26490030	MACS_peak_276	68.68	yes	no
chr11	26695296	26695540	MACS_peak_277	66.24	yes	no
chr11	29875475	29875844	MACS_peak_278	60.95	yes	no
chr11	30969283	30969573	MACS_peak_279	50.3	yes	no
chr11	31370216	31370487	MACS_peak_280	62.38	yes	no
chr11	32009844	32010120	MACS_peak_281	51.51	yes	no
chr11	32265091	32265387	MACS_peak_282	58.18	yes	no
chr11	32446429	32446677	MACS_peak_283	54.13	yes	no
chr11	33260631	33260939	MACS_peak_284	54.08	yes	no
chr11	33361818	33362077	MACS_peak_285	56.35	yes	no
chr11	33476092	33476371	MACS_peak_286	56.87	yes	no
chr11	33818243	33818475	MACS_peak_287	80.66	yes	no
chr11	35973088	35973380	MACS_peak_288	52.91	yes	no
chr11	36029358	36029594	MACS_peak_289	64.66	yes	no
chr11	36595556	36595831	MACS_peak_290	51.6	yes	no
chr11	37098401	37098621	MACS_peak_291	57.09	yes	no
chr11	37658832	37659038	MACS_peak_292	68.59	yes	no
chr11	41621313	41621567	MACS_peak_293	50.66	yes	no
chr11	42873158	42873418	MACS_peak_294	58.87	yes	no
chr11	43512362	43512626	MACS_peak_295	51.06	yes	no
chr11	43650135	43650412	MACS_peak_296	54.39	yes	no
chr11	43776754	43777006	MACS_peak_297	55.8	yes	no
chr11	44292638	44292952	MACS_peak_298	50.88	yes	no
chr11	44746753	44747079	MACS_peak_299	138.5	yes	no
chr11	45176089	45176372	MACS_peak_300	59.46	yes	no
chr11	45410616	45411007	MACS_peak_301	50.36	yes	no
chr11	45791272	45791500	MACS_peak_302	53.3	yes	no
chr11	48515556	48515855	MACS_peak_303	52.25	yes	no
chr11	48827399	48827702	MACS_peak_304	60.87	yes	no
chr11	50039909	50040180	MACS_peak_305	55	yes	no
chr11	50240246	50240638	MACS_peak_306	72.93	yes	no
chr11	50964864	50965213	MACS_peak_307	94.76	yes	no
chr11	53624407	53624624	MACS_peak_308	51.93	yes	no
chr11	53637327	53637526	MACS_peak_309	53.93	yes	no
chr11	55200092	55200339	MACS_peak_310	54.23	yes	no
chr11	57917777	57918104	MACS_peak_311	51.05	yes	no
chr11	59152344	59152589	MACS_peak_312	54.43	yes	no
chr11	59419430	59419747	MACS_peak_313	57.86	yes	no
chr11	60367289	60367629	MACS_peak_314	62.51	yes	no
chr11	61612339	61612523	MACS_peak_315	56.53	yes	no
chr11	62457685	62457936	MACS_peak_316	53.84	yes	no
chr11	62660857	62661212	MACS_peak_317	69.77	yes	no
chr11	63737331	63737527	MACS_peak_318	66.65	yes	no
chr11	64931190	64931463	MACS_peak_319	58.33	yes	no
chr11	66115434	66115553	MACS_peak_320	96.94	yes	no
chr11	66946362	66946659	MACS_peak_321	52.98	yes	no
chr11	67031234	67031587	MACS_peak_322	55.07	yes	no
chr11	67183307	67183576	MACS_peak_323	52.14	yes	no
chr11	69158683	69159163	MACS_peak_324	56.72	yes	no
chr11	69632395	69632760	MACS_peak_326	80.51	yes	no
chr11	70151184	70151416	MACS_peak_327	67.51	yes	no
chr11	70737703	70738088	MACS_peak_328	65.91	yes	no
chr11	72415163	72415547	MACS_peak_329	50.87	yes	no
chr11	72561666	72561783	MACS_peak_330	103.83	yes	no
chr11	72955252	72955867	MACS_peak_331	60.43	yes	no
chr11	75572367	75572566	MACS_peak_332	53.93	yes	no
chr11	75895818	75896223	MACS_peak_333	51	yes	no
chr11	76162334	76162606	MACS_peak_334	51.87	yes	no
chr11	77500518	77500799	MACS_peak_335	55.23	yes	no
chr11	77649792	77650047	MACS_peak_336	55.46	yes	no
chr11	78069707	78069996	MACS_peak_337	70.22	yes	no
chr11	78832911	78833297	MACS_peak_338	92.04	yes	no
chr11	78912884	78913152	MACS_peak_339	52.23	yes	no
chr11	79135060	79135301	MACS_peak_340	55.86	yes	no
chr11	79204263	79204547	MACS_peak_341	54.08	yes	no
chr11	79837063	79837573	MACS_peak_342	65.03	yes	no
chr11	80792725	80792836	MACS_peak_343	111.39	yes	no
chr11	80990540	80990829	MACS_peak_344	62.22	yes	no
chr11	81465344	81465550	MACS_peak_345	60.31	yes	no
chr11	81535325	81535783	MACS_peak_346	62.47	yes	no
chr11	83537554	83537800	MACS_peak_347	54.33	yes	no
chr11	83797251	83797507	MACS_peak_348	59.31	yes	no
chr11	84120808	84120999	MACS_peak_349	62.78	yes	no
chr11	84416694	84416887	MACS_peak_350	56.53	yes	no
chr11	84751801	84752026	MACS_peak_351	51.05	yes	no
chr11	86091037	86091291	MACS_peak_352	50.66	yes	no
chr11	86328537	86328827	MACS_peak_353	50.67	yes	no
chr11	86742640	86743019	MACS_peak_354	78.09	yes	no
chr11	87747503	87747730	MACS_peak_355	53.21	yes	no
chr11	87957319	87957524	MACS_peak_356	58.84	yes	no
chr11	88161954	88162171	MACS_peak_357	57.43	yes	no
chr11	92042380	92042608	MACS_peak_358	59.51	yes	no
chr11	92157325	92157606	MACS_peak_359	54.34	yes	no
chr11	94477855	94478013	MACS_peak_360	56.77	yes	no
chr11	95737774	95738035	MACS_peak_361	56.16	yes	no
chr11	96236122	96236294	MACS_peak_362	96.05	yes	no
chr11	96543972	96544239	MACS_peak_363	50.75	yes	no
chr11	97080528	97080761	MACS_peak_364	58.97	yes	no
chr11	97103261	97103511	MACS_peak_365	50.51	yes	no
chr11	97246850	97247192	MACS_peak_366	80.88	yes	no
chr11	97290816	97291053	MACS_peak_367	62.39	yes	no
chr11	97434761	97435005	MACS_peak_368	51.64	yes	no
chr11	98116379	98116510	MACS_peak_369	70.78	yes	no
chr11	98844868	98845202	MACS_peak_370	59.42	yes	no
chr11	100622566	100622889	MACS_peak_371	59.44	yes	no
chr11	100891590	100891963	MACS_peak_372	112.67	yes	no
chr11	100991153	100991312	MACS_peak_373	66.4	yes	no
chr11	101189876	101190175	MACS_peak_374	61.05	yes	no
chr11	101620741	101620940	MACS_peak_377	62.78	yes	no
chr11	101718312	101718566	MACS_peak_378	65.6	yes	no
chr11	102088557	102088832	MACS_peak_379	59.84	yes	no
chr11	102998753	102999076	MACS_peak_380	50.87	yes	no
chr11	104006350	104006605	MACS_peak_381	56.74	yes	no
chr11	104618807	104619062	MACS_peak_382	56.72	yes	no
chr11	104661174	104661433	MACS_peak_383	50.19	yes	no
chr11	105542720	105543033	MACS_peak_384	56.6	yes	no
chr11	106033920	106034141	MACS_peak_385	88.01	yes	no
chr11	106518422	106518682	MACS_peak_386	67.66	yes	no
chr11	109099507	109099655	MACS_peak_387	61.16	yes	no
chr11	110416274	110416477	MACS_peak_388	59.08	yes	no
chr11	113191809	113192057	MACS_peak_389	51.24	yes	no
chr11	115306134	115306546	MACS_peak_390	61.04	yes	no
chr11	115393409	115393658	MACS_peak_391	60.1	yes	no
chr11	115831517	115831797	MACS_peak_392	58.04	yes	no
chr11	116326247	116326521	MACS_peak_393	51.69	yes	no
chr11	116539149	116539423	MACS_peak_394	57.38	yes	no
chr11	116549437	116549610	MACS_peak_395	61.16	yes	no
chr11	117185508	117185799	MACS_peak_396	55.68	yes	no
chr11	117750735	117751019	MACS_peak_398	54.08	yes	no
chr11	117906125	117906463	MACS_peak_399	57.76	yes	no
chr11	118471655	118471966	MACS_peak_400	61.97	yes	no
chr11	118620136	118620405	MACS_peak_401	64.28	yes	no
chr12	3109865	3110173	MACS_peak_403	429.87	yes	no
chr12	3630327	3630513	MACS_peak_404	62.78	yes	no
chr12	12994077	12994298	MACS_peak_406	51.49	yes	no
chr12	15948248	15948492	MACS_peak_407	67.1	yes	no
chr12	17305565	17305867	MACS_peak_408	57.61	yes	no
chr12	17538974	17539191	MACS_peak_409	50.74	yes	no
chr12	20231396	20231638	MACS_peak_410	60.92	yes	no
chr12	21162049	21162272	MACS_peak_411	51.27	yes	no
chr12	24744329	24744702	MACS_peak_412	81.32	yes	no
chr12	25729765	25730013	MACS_peak_413	57.43	yes	no
chr12	26088198	26088497	MACS_peak_414	56.61	yes	no
chr12	29258557	29258924	MACS_peak_415	74.38	yes	no
chr12	31950165	31950403	MACS_peak_416	58.68	yes	no
chr12	33510151	33510388	MACS_peak_417	62.39	yes	no
chr12	33812141	33812351	MACS_peak_418	52.74	yes	no
chr12	35959347	35959612	MACS_peak_419	61.65	yes	no
chr12	40988384	40988649	MACS_peak_420	54.09	yes	no
chr12	44197966	44198212	MACS_peak_421	54.33	yes	no
chr12	44667829	44668129	MACS_peak_422	61.16	yes	no
chr12	46405764	46405972	MACS_peak_423	61.8	yes	no
chr12	46609931	46610232	MACS_peak_424	61.06	yes	no
chr12	49324163	49324477	MACS_peak_425	53.54	yes	no
chr12	51507557	51507783	MACS_peak_426	59.73	yes	no
chr12	52276343	52276559	MACS_peak_427	86.99	yes	no
chr12	57072593	57072860	MACS_peak_428	55.6	yes	no
chr12	58367820	58368077	MACS_peak_429	56.54	yes	no
chr12	62856963	62857195	MACS_peak_430	59.08	yes	no
chr12	67974233	67974500	MACS_peak_431	52.32	yes	no
chr12	69771913	69772118	MACS_peak_432	55.92	yes	no
chr12	70497503	70497763	MACS_peak_433	52.97	yes	no
chr12	70877748	70877936	MACS_peak_434	63.65	yes	no
chr12	70965735	70965991	MACS_peak_435	65.71	yes	no
chr12	71628484	71628797	MACS_peak_436	53.63	yes	no
chr12	73118873	73119120	MACS_peak_437	50.03	yes	no
chr12	73122029	73122287	MACS_peak_438	59.09	yes	no
chr12	73466857	73467148	MACS_peak_439	50.22	yes	no
chr12	73552589	73552873	MACS_peak_440	54.08	yes	no
chr12	75855008	75855414	MACS_peak_441	54.85	yes	no
chr12	76576107	76576422	MACS_peak_442	66.59	yes	no
chr12	79524915	79525204	MACS_peak_443	50.39	yes	no
chr12	80085634	80085942	MACS_peak_444	51.42	yes	no
chr12	80270784	80271057	MACS_peak_445	67.81	yes	no
chr12	80531642	80532048	MACS_peak_446	55.01	yes	no
chr12	81439670	81439948	MACS_peak_447	62.96	yes	no
chr12	84062705	84062934	MACS_peak_449	57.3	yes	no
chr12	86135320	86135631	MACS_peak_450	51.15	yes	no
chr12	86505865	86506079	MACS_peak_451	52.27	yes	no
chr12	86719031	86719280	MACS_peak_452	52.54	yes	no
chr12	87331376	87331617	MACS_peak_453	51.94	yes	no
chr12	88784685	88784954	MACS_peak_454	52.14	yes	no
chr12	88984212	88984778	MACS_peak_455	94.43	yes	no
chr12	89362569	89362896	MACS_peak_456	52.41	yes	no
chr12	91433311	91433542	MACS_peak_457	63.04	yes	no
chr12	91614751	91614994	MACS_peak_458	61.77	yes	no
chr12	95641579	95641900	MACS_peak_459	83.64	yes	no
chr12	96592707	96592945	MACS_peak_460	62.29	yes	no
chr12	97003204	97003497	MACS_peak_461	53.31	yes	no
chr12	97938842	97939071	MACS_peak_462	72.95	yes	no
chr12	99587303	99587552	MACS_peak_463	63.12	yes	no
chr12	101950959	101951229	MACS_peak_464	52.05	yes	no
chr12	103338876	103339124	MACS_peak_465	51.24	yes	no
chr12	104912913	104913171	MACS_peak_466	62.1	yes	no
chr12	105025640	105025923	MACS_peak_467	52.98	yes	no
chr12	105131574	105131833	MACS_peak_468	50.19	yes	no
chr12	105760062	105760353	MACS_peak_470	53	yes	no
chr12	106187922	106188267	MACS_peak_471	61.06	yes	no
chr12	106640670	106640815	MACS_peak_472	69.45	yes	no
chr12	106910980	106911261	MACS_peak_473	68.24	yes	no
chr12	107159894	107160436	MACS_peak_474	131.62	yes	no
chr12	107728884	107729172	MACS_peak_475	62.32	yes	no
chr12	107752854	107753135	MACS_peak_476	51.07	yes	no
chr12	108512916	108513189	MACS_peak_477	60.48	yes	no
chr12	108856586	108856991	MACS_peak_478	57.67	yes	no
chr12	109391002	109391233	MACS_peak_479	55.88	yes	no
chr12	109500699	109501024	MACS_peak_480	58.11	yes	no
chr12	110381493	110381754	MACS_peak_481	51.38	yes	no
chr12	111762891	111763163	MACS_peak_483	55.14	yes	no
chr12	111847024	111847247	MACS_peak_484	66.29	yes	no
chr12	111944939	111945480	MACS_peak_485	213.12	yes	no
chr12	112011745	112012031	MACS_peak_486	56.17	yes	no
chr12	112588348	112588682	MACS_peak_488	152.4	yes	no
chr12	117450188	117450665	MACS_peak_489	86.82	yes	no
chr12	117532991	117533278	MACS_peak_490	53.82	yes	no
chr13	3433072	3433313	MACS_peak_491	58.14	yes	no
chr13	5897189	5897488	MACS_peak_492	52.25	yes	no
chr13	9661594	9661840	MACS_peak_493	51.44	yes	no
chr13	11836726	11837028	MACS_peak_494	54.64	yes	no
chr13	12217732	12217973	MACS_peak_495	58.14	yes	no
chr13	12357471	12357757	MACS_peak_496	50.64	yes	no
chr13	16361178	16361581	MACS_peak_498	53.64	yes	no
chr13	17862271	17862480	MACS_peak_499	62.39	yes	no
chr13	22560053	22560364	MACS_peak_500	53.81	yes	no
chr13	23229416	23229656	MACS_peak_501	71.45	yes	no
chr13	23307561	23307876	MACS_peak_502	50.79	yes	no
chr13	24933267	24933569	MACS_peak_503	60.69	yes	no
chr13	26002933	26003186	MACS_peak_504	56.93	yes	no
chr13	27193915	27194032	MACS_peak_505	101.38	yes	no
chr13	28556356	28556720	MACS_peak_506	61.43	yes	no
chr13	28708978	28709286	MACS_peak_507	81.63	yes	no
chr13	29509650	29509913	MACS_peak_508	63.19	yes	no
chr13	31631884	31632092	MACS_peak_509	57.76	yes	no
chr13	33042198	33042499	MACS_peak_510	54.73	yes	no
chr13	33823554	33823794	MACS_peak_511	52.05	yes	no
chr13	37509454	37509810	MACS_peak_512	115.8	yes	no
chr13	39478964	39479255	MACS_peak_513	62.03	yes	no
chr13	41484763	41485064	MACS_peak_514	61.06	yes	no
chr13	42859913	42860074	MACS_peak_515	86.71	yes	no
chr13	43193208	43193725	MACS_peak_516	82.84	yes	no
chr13	43531174	43531390	MACS_peak_517	57.54	yes	no
chr13	43880964	43881163	MACS_peak_518	59.45	yes	no
chr13	44222305	44222641	MACS_peak_519	81.63	yes	no
chr13	44501806	44502100	MACS_peak_520	60.88	yes	no
chr13	45545966	45546362	MACS_peak_521	78.34	yes	no
chr13	45849615	45850025	MACS_peak_522	75.06	yes	no
chr13	46032372	46032528	MACS_peak_523	76.27	yes	no
chr13	46058369	46058631	MACS_peak_524	59.64	yes	no
chr13	47003502	47003784	MACS_peak_525	50.98	yes	no
chr13	47503694	47503967	MACS_peak_526	63.86	yes	no
chr13	48146577	48146857	MACS_peak_527	51.16	yes	no
chr13	48850817	48851001	MACS_peak_528	51.6	yes	no
chr13	48970515	48970765	MACS_peak_529	56.02	yes	no
chr13	49044200	49044493	MACS_peak_530	50.05	yes	no
chr13	49157579	49157777	MACS_peak_531	51.6	yes	no
chr13	49296058	49296366	MACS_peak_532	70.29	yes	no
chr13	51303475	51303835	MACS_peak_533	83.14	yes	no
chr13	51598278	51598637	MACS_peak_534	73.94	yes	no
chr13	51780871	51781139	MACS_peak_535	52.23	yes	no
chr13	51881518	51881880	MACS_peak_536	51.77	yes	no
chr13	51976046	51976459	MACS_peak_537	84.42	yes	no
chr13	52707374	52707650	MACS_peak_538	54.78	yes	no
chr13	55414640	55415017	MACS_peak_539	53.01	yes	no
chr13	56085418	56085687	MACS_peak_540	52.14	yes	no
chr13	56551981	56552240	MACS_peak_541	50.19	yes	no
chr13	57040283	57040558	MACS_peak_542	57.28	yes	no
chr13	57058414	57058724	MACS_peak_543	56.87	yes	no
chr13	57301766	57301993	MACS_peak_544	62.75	yes	no
chr13	59770052	59770603	MACS_peak_545	111.13	yes	no
chr13	60018337	60018624	MACS_peak_546	53.82	yes	no
chr13	62622964	62623262	MACS_peak_547	52.9	yes	no
chr13	62833406	62833663	MACS_peak_548	50.38	yes	no
chr13	65258702	65258996	MACS_peak_549	53.23	yes	no
chr13	70797009	70797364	MACS_peak_550	57.64	yes	no
chr13	71112561	71112770	MACS_peak_551	55.44	yes	no
chr13	72120941	72121360	MACS_peak_552	51.72	yes	no
chr13	72196054	72196498	MACS_peak_553	77.2	yes	no
chr13	73376644	73376930	MACS_peak_554	50.64	yes	no
chr13	77135398	77135689	MACS_peak_555	65.87	yes	no
chr13	77438913	77439035	MACS_peak_556	122.96	yes	no
chr13	78688625	78688849	MACS_peak_557	56.64	yes	no
chr13	80389247	80389489	MACS_peak_558	58.2	yes	no
chr13	84648136	84648505	MACS_peak_559	59.45	yes	no
chr13	86267620	86267839	MACS_peak_560	54.29	yes	no
chr13	89398323	89398655	MACS_peak_561	90.03	yes	no
chr13	89536381	89536671	MACS_peak_562	53.57	yes	no
chr13	90674029	90674324	MACS_peak_563	61.48	yes	no
chr13	92022939	92023221	MACS_peak_564	56.57	yes	no
chr13	93381433	93381621	MACS_peak_565	50.51	yes	no
chr13	93532612	93532860	MACS_peak_566	57.51	yes	no
chr13	93614455	93614793	MACS_peak_567	54.43	yes	no
chr13	93617705	93617950	MACS_peak_568	57.73	yes	no
chr13	95988052	95988364	MACS_peak_569	51.06	yes	no
chr13	96772571	96772888	MACS_peak_570	63.71	yes	no
chr13	97429735	97429951	MACS_peak_571	53.3	yes	no
chr13	97435216	97435566	MACS_peak_572	55.52	yes	no
chr13	97453105	97453372	MACS_peak_573	50.75	yes	no
chr13	98532526	98532863	MACS_peak_574	67.09	yes	no
chr13	98919781	98920165	MACS_peak_575	50.87	yes	no
chr13	99605259	99605515	MACS_peak_576	56.64	yes	no
chr13	99814015	99814301	MACS_peak_577	51.06	yes	no
chr13	100201693	100201861	MACS_peak_578	66.65	yes	no
chr13	100580925	100581093	MACS_peak_579	56.53	yes	no
chr13	103420459	103420705	MACS_peak_580	51.44	yes	no
chr13	103654343	103654711	MACS_peak_581	59.53	yes	no
chr13	105423546	105423772	MACS_peak_582	56.42	yes	no
chr13	106768750	106768931	MACS_peak_583	69.45	yes	no
chr13	107291638	107292067	MACS_peak_584	51.69	yes	no
chr13	109815551	109815871	MACS_peak_585	55.97	yes	no
chr13	110503906	110504156	MACS_peak_586	61.06	yes	no
chr13	110602939	110603175	MACS_peak_587	58.92	yes	no
chr13	111568199	111568456	MACS_peak_589	59.2	yes	no
chr13	111869999	111870452	MACS_peak_590	55.16	yes	no
chr13	112427371	112427658	MACS_peak_591	50.56	yes	no
chr13	113605231	113605398	MACS_peak_592	53.93	yes	no
chr13	114216872	114217135	MACS_peak_593	52.69	yes	no
chr13	114514377	114514710	MACS_peak_594	54.85	yes	no
chr13	115230737	115231062	MACS_peak_595	52.58	yes	no
chr13	117231235	117231512	MACS_peak_596	54.7	yes	no
chr14	9329651	9329951	MACS_peak_597	57.8	yes	no
chr14	12926621	12926892	MACS_peak_598	59.05	yes	no
chr14	14818296	14818627	MACS_peak_599	55.02	yes	no
chr14	17484660	17484901	MACS_peak_600	51.94	yes	no
chr14	19960906	19961090	MACS_peak_602	58.87	yes	no
chr14	22165336	22165510	MACS_peak_603	62.78	yes	no
chr14	22623214	22623488	MACS_peak_604	54.96	yes	no
chr14	25464835	25464982	MACS_peak_605	69.45	yes	no
chr14	25575840	25576151	MACS_peak_606	54.21	yes	no
chr14	27621024	27621284	MACS_peak_607	50.09	yes	no
chr14	28061980	28062184	MACS_peak_608	68.35	yes	no
chr14	29882631	29882967	MACS_peak_609	51.65	yes	no
chr14	34585506	34585815	MACS_peak_610	73.33	yes	no
chr14	34781099	34781427	MACS_peak_611	85.58	yes	no
chr14	41037015	41037301	MACS_peak_612	59.16	yes	no
chr14	45437861	45438113	MACS_peak_613	50.85	yes	no
chr14	46662235	46662653	MACS_peak_614	91.62	yes	no
chr14	47077291	47077562	MACS_peak_615	51.96	yes	no
chr14	47240654	47240819	MACS_peak_616	72.88	yes	no
chr14	48938227	48938473	MACS_peak_617	54.33	yes	no
chr14	49072038	49072264	MACS_peak_618	56.42	yes	no
chr14	54636735	54636977	MACS_peak_619	51.84	yes	no
chr14	55330921	55331147	MACS_peak_621	65.91	yes	no
chr14	55824016	55824373	MACS_peak_622	57.68	yes	no
chr14	56270897	56271100	MACS_peak_623	53.57	yes	no
chr14	56312086	56312312	MACS_peak_624	50.94	yes	no
chr14	56312323	56312469	MACS_peak_625	55.2	yes	no
chr14	56850815	56851144	MACS_peak_626	52.24	yes	no
chr14	58809925	58810314	MACS_peak_627	53.79	yes	no
chr14	59445032	59445314	MACS_peak_628	54.26	yes	no
chr14	59922850	59923081	MACS_peak_629	54.8	yes	no
chr14	62031218	62031462	MACS_peak_630	51.64	yes	no
chr14	63062209	63062631	MACS_peak_631	95.02	yes	no
chr14	63335135	63335493	MACS_peak_632	64.87	yes	no
chr14	63957782	63958130	MACS_peak_634	55.72	yes	no
chr14	65494560	65494793	MACS_peak_635	57.26	yes	no
chr14	67242059	67242440	MACS_peak_636	65.76	yes	no
chr14	69161991	69162099	MACS_peak_637	152.84	yes	no
chr14	70106982	70107245	MACS_peak_638	59.8	yes	no
chr14	70765677	70765945	MACS_peak_639	52.23	yes	no
chr14	72113427	72113659	MACS_peak_641	59.4	yes	no
chr14	73308486	73308752	MACS_peak_642	59.51	yes	no
chr14	73470870	73471173	MACS_peak_643	51.87	yes	no
chr14	74995893	74996189	MACS_peak_644	61.39	yes	no
chr14	75691498	75691793	MACS_peak_645	58.28	yes	no
chr14	77643746	77643990	MACS_peak_646	75.47	yes	no
chr14	78096949	78097158	MACS_peak_647	68.17	yes	no
chr14	78290603	78290889	MACS_peak_648	50.64	yes	no
chr14	82261436	82261696	MACS_peak_649	52.97	yes	no
chr14	82772917	82773088	MACS_peak_650	62.78	yes	no
chr14	83429370	83429659	MACS_peak_651	53.65	yes	no
chr14	84739036	84739216	MACS_peak_652	71.25	yes	no
chr14	86198915	86199166	MACS_peak_653	57.17	yes	no
chr14	92717327	92717588	MACS_peak_654	54.46	yes	no
chr14	92917672	92917934	MACS_peak_655	67.42	yes	no
chr14	95773652	95773852	MACS_peak_656	59.45	yes	no
chr14	101377627	101377904	MACS_peak_657	54.39	yes	no
chr14	102142925	102143198	MACS_peak_658	51.78	yes	no
chr14	102902703	102902920	MACS_peak_659	56.56	yes	no
chr14	106679823	106680135	MACS_peak_660	80.34	yes	no
chr14	107744040	107744243	MACS_peak_661	53.57	yes	no
chr14	117304012	117304287	MACS_peak_662	53.18	yes	no
chr14	119796203	119796431	MACS_peak_663	59.51	yes	no
chr14	119832741	119833122	MACS_peak_664	57.26	yes	no
chr14	121025102	121025293	MACS_peak_665	50.51	yes	no
chr14	122338298	122338595	MACS_peak_666	52.43	yes	no
chr14	122436160	122436379	MACS_peak_667	57.2	yes	no
chr14	122935145	122935343	MACS_peak_668	53.93	yes	no
chr14	124566620	124566833	MACS_peak_669	61.21	yes	no
chr15	4005749	4006036	MACS_peak_671	57.63	yes	no
chr15	5602756	5603038	MACS_peak_672	54.26	yes	no
chr15	6385202	6385429	MACS_peak_673	50.83	yes	no
chr15	7608982	7609232	MACS_peak_674	77.9	yes	no
chr15	9348055	9348329	MACS_peak_676	54.96	yes	no
chr15	9711759	9712056	MACS_peak_677	55.11	yes	no
chr15	10401123	10401396	MACS_peak_678	55.05	yes	no
chr15	10767587	10767797	MACS_peak_679	74.66	yes	no
chr15	10813339	10813636	MACS_peak_680	56.78	yes	no
chr15	23973046	23973266	MACS_peak_682	60.4	yes	no
chr15	24467430	24467724	MACS_peak_683	53.23	yes	no
chr15	24595003	24595227	MACS_peak_684	53.74	yes	no
chr15	25457829	25458012	MACS_peak_685	56.53	yes	no
chr15	25608769	25609195	MACS_peak_686	82.5	yes	no
chr15	26756942	26757150	MACS_peak_687	61.8	yes	no
chr15	28061897	28062258	MACS_peak_688	52.59	yes	no
chr15	30321147	30321430	MACS_peak_689	54.17	yes	no
chr15	34223117	34223370	MACS_peak_690	50.76	yes	no
chr15	34324725	34324947	MACS_peak_691	68.62	yes	no
chr15	38301821	38302142	MACS_peak_693	68.79	yes	no
chr15	38540404	38540675	MACS_peak_694	51.96	yes	no
chr15	41227199	41227610	MACS_peak_695	61.35	yes	no
chr15	42912519	42912802	MACS_peak_696	60.14	yes	no
chr15	48790045	48790260	MACS_peak_697	62.83	yes	no
chr15	48933818	48934062	MACS_peak_698	54.53	yes	no
chr15	51828680	51829291	MACS_peak_699	113.22	yes	no
chr15	52185418	52185702	MACS_peak_700	50.81	yes	no
chr15	52359186	52359473	MACS_peak_701	59.06	yes	no
chr15	55870297	55870583	MACS_peak_702	57.71	yes	no
chr15	56300338	56300636	MACS_peak_703	52.34	yes	no
chr15	56780094	56780279	MACS_peak_704	51.6	yes	no
chr15	57999713	57999968	MACS_peak_705	56.72	yes	no
chr15	58143263	58143551	MACS_peak_706	50.87	yes	no
chr15	58594766	58595218	MACS_peak_707	158.63	yes	no
chr15	58687124	58687384	MACS_peak_708	56.26	yes	no
chr15	59012870	59013216	MACS_peak_709	102.29	yes	no
chr15	59104333	59104599	MACS_peak_710	59.51	yes	no
chr15	59154855	59155130	MACS_peak_711	51.6	yes	no
chr15	59735503	59735761	MACS_peak_712	53.16	yes	no
chr15	62038981	62039244	MACS_peak_713	70.4	yes	no
chr15	62192607	62192844	MACS_peak_714	52	yes	no
chr15	64227030	64227243	MACS_peak_715	61.21	yes	no
chr15	64986072	64986364	MACS_peak_716	50.13	yes	no
chr15	67147848	67148004	MACS_peak_718	69.45	yes	no
chr15	67412907	67413136	MACS_peak_720	50.62	yes	no
chr15	69185457	69185593	MACS_peak_721	91.36	yes	no
chr15	72905305	72905598	MACS_peak_722	51.63	yes	no
chr15	72928813	72929077	MACS_peak_723	61.44	yes	no
chr15	75086232	75087031	MACS_peak_724	217.41	yes	no
chr15	75550285	75550515	MACS_peak_725	55.99	yes	no
chr15	75613360	75613693	MACS_peak_726	59.68	yes	no
chr15	76523613	76524004	MACS_peak_727	82.77	yes	no
chr15	77162731	77162993	MACS_peak_728	52.78	yes	no
chr15	77224568	77224822	MACS_peak_729	56.84	yes	no
chr15	78571673	78572031	MACS_peak_730	72.37	yes	no
chr15	79185917	79186129	MACS_peak_731	55.09	yes	no
chr15	79765417	79765693	MACS_peak_732	56.02	yes	no
chr15	79984083	79984354	MACS_peak_733	55.23	yes	no
chr15	80000739	80001061	MACS_peak_734	65.97	yes	no
chr15	80518941	80519148	MACS_peak_735	57.09	yes	no
chr15	80590068	80590328	MACS_peak_736	59.88	yes	no
chr15	80623137	80623515	MACS_peak_737	55.09	yes	no
chr15	80646419	80646732	MACS_peak_738	62.52	yes	no
chr15	80697652	80698092	MACS_peak_739	53.98	yes	no
chr15	80740017	80740420	MACS_peak_740	63.98	yes	no
chr15	81068977	81069180	MACS_peak_741	53.57	yes	no
chr15	81361552	81361784	MACS_peak_742	50.67	yes	no
chr15	82071050	82071327	MACS_peak_743	51.42	yes	no
chr15	82341818	82342244	MACS_peak_744	102.37	yes	no
chr15	82445222	82445508	MACS_peak_745	50.64	yes	no
chr15	82635455	82635705	MACS_peak_746	61.06	yes	no
chr15	83038235	83038419	MACS_peak_747	63.65	yes	no
chr15	83220607	83220892	MACS_peak_748	59.26	yes	no
chr15	83686559	83686960	MACS_peak_749	58.02	yes	no
chr15	83755924	83756173	MACS_peak_750	57.33	yes	no
chr15	83801993	83802212	MACS_peak_751	59.16	yes	no
chr15	83954487	83954772	MACS_peak_752	53.99	yes	no
chr15	85652599	85652764	MACS_peak_753	72.88	yes	no
chr15	85970281	85970644	MACS_peak_754	59.97	yes	no
chr15	86484804	86485282	MACS_peak_755	61.77	yes	no
chr15	87005393	87005636	MACS_peak_756	57.93	yes	no
chr15	87329266	87329451	MACS_peak_757	56.53	yes	no
chr15	88148143	88148495	MACS_peak_758	65.48	yes	no
chr15	88296248	88296495	MACS_peak_759	51.34	yes	no
chr15	88848814	88849083	MACS_peak_760	50.54	yes	no
chr15	89497699	89498157	MACS_peak_761	76.13	yes	no
chr15	90425994	90426274	MACS_peak_762	54.43	yes	no
chr15	92344472	92344826	MACS_peak_763	76.02	yes	no
chr15	93538782	93539109	MACS_peak_764	52.41	yes	no
chr15	96060180	96060483	MACS_peak_765	54.54	yes	no
chr15	96626986	96627254	MACS_peak_766	50.64	yes	no
chr15	96969954	96970477	MACS_peak_767	75.66	yes	no
chr15	97641571	97641901	MACS_peak_769	52.35	yes	no
chr15	97940931	97941196	MACS_peak_770	50.95	yes	no
chr15	99664564	99665022	MACS_peak_771	74.35	yes	no
chr15	100218497	100218750	MACS_peak_772	61.92	yes	no
chr15	100516374	100516664	MACS_peak_773	50.67	yes	no
chr15	100920788	100920967	MACS_peak_774	52.74	yes	no
chr15	102043266	102043570	MACS_peak_775	57.43	yes	no
chr15	102721713	102722058	MACS_peak_776	60.71	yes	no
chr15	102999338	102999604	MACS_peak_777	50.85	yes	no
chr15	103251567	103252082	MACS_peak_778	71.33	yes	no
chr15	103258318	103258819	MACS_peak_779	99.33	yes	no
chr15	103339378	103340070	MACS_peak_780	77.66	yes	no
chr15	103382551	103382905	MACS_peak_781	53.7	yes	no
chr16	3279558	3279821	MACS_peak_782	55.85	yes	no
chr16	4307325	4307657	MACS_peak_783	51.98	yes	no
chr16	5709148	5709262	MACS_peak_784	106.45	yes	no
chr16	5784706	5784978	MACS_peak_785	51.87	yes	no
chr16	7387785	7388058	MACS_peak_786	58.87	yes	no
chr16	8017258	8017467	MACS_peak_787	68.17	yes	no
chr16	10035565	10035808	MACS_peak_788	71.09	yes	no
chr16	10299348	10299626	MACS_peak_789	65.49	yes	no
chr16	10923082	10923350	MACS_peak_790	55.32	yes	no
chr16	12697283	12697582	MACS_peak_791	52.82	yes	no
chr16	13531542	13531784	MACS_peak_792	53.24	yes	no
chr16	14373549	14373766	MACS_peak_793	56.56	yes	no
chr16	14630759	14630972	MACS_peak_794	54.98	yes	no
chr16	15843207	15843625	MACS_peak_795	51.78	yes	no
chr16	17369898	17370248	MACS_peak_796	53.45	yes	no
chr16	17534866	17535113	MACS_peak_797	54.23	yes	no
chr16	17744547	17744874	MACS_peak_798	102.97	yes	no
chr16	17803311	17803534	MACS_peak_799	50.08	yes	no
chr16	17872957	17873390	MACS_peak_800	85.77	yes	no
chr16	18234051	18234361	MACS_peak_801	51.24	yes	no
chr16	23953809	23954110	MACS_peak_802	54.73	yes	no
chr16	24061561	24061826	MACS_peak_803	58.33	yes	no
chr16	24083380	24083603	MACS_peak_804	60.07	yes	no
chr16	26156872	26157051	MACS_peak_805	66.4	yes	no
chr16	27690410	27690648	MACS_peak_806	58.45	yes	no
chr16	29881466	29881705	MACS_peak_807	58.34	yes	no
chr16	30100229	30100481	MACS_peak_808	59.76	yes	no
chr16	30252004	30252241	MACS_peak_809	55.25	yes	no
chr16	31598332	31598893	MACS_peak_810	69.31	yes	no
chr16	32371084	32371281	MACS_peak_811	56.53	yes	no
chr16	32509379	32510047	MACS_peak_812	117.86	yes	no
chr16	33154885	33155168	MACS_peak_813	50.9	yes	no
chr16	33899239	33899565	MACS_peak_814	52.73	yes	no
chr16	34050010	34050735	MACS_peak_815	84.12	yes	no
chr16	34138816	34139101	MACS_peak_816	53.99	yes	no
chr16	34198991	34199286	MACS_peak_817	58.28	yes	no
chr16	34329352	34329618	MACS_peak_818	53.08	yes	no
chr16	35981497	35981831	MACS_peak_819	54.77	yes	no
chr16	36551430	36551788	MACS_peak_820	54.63	yes	no
chr16	36600886	36601174	MACS_peak_821	50.47	yes	no
chr16	37981782	37982079	MACS_peak_822	56.78	yes	no
chr16	37992763	37993083	MACS_peak_823	64.02	yes	no
chr16	38178417	38178602	MACS_peak_824	53.93	yes	no
chr16	38818606	38818791	MACS_peak_825	62.78	yes	no
chr16	38972041	38972302	MACS_peak_826	53.61	yes	no
chr16	39512867	39513099	MACS_peak_827	56.93	yes	no
chr16	39546468	39546642	MACS_peak_828	56.53	yes	no
chr16	40918984	40919213	MACS_peak_829	53.2	yes	no
chr16	41239128	41239371	MACS_peak_830	57.93	yes	no
chr16	45138991	45139393	MACS_peak_831	56.63	yes	no
chr16	45771322	45771561	MACS_peak_832	50.83	yes	no
chr16	45861005	45861218	MACS_peak_833	61.21	yes	no
chr16	46532275	46532559	MACS_peak_834	50.81	yes	no
chr16	48252862	48253101	MACS_peak_835	64.98	yes	no
chr16	51955345	51955627	MACS_peak_836	54.26	yes	no
chr16	55411764	55412010	MACS_peak_837	61.46	yes	no
chr16	56071708	56071941	MACS_peak_838	86.72	yes	no
chr16	57787349	57787678	MACS_peak_839	55.19	yes	no
chr16	59760932	59761207	MACS_peak_840	54.87	yes	no
chr16	60604663	60604917	MACS_peak_841	60.66	yes	no
chr16	61289700	61289947	MACS_peak_842	54.23	yes	no
chr16	62834172	62834374	MACS_peak_843	73.08	yes	no
chr16	64884466	64884817	MACS_peak_844	50.43	yes	no
chr16	64964932	64965139	MACS_peak_845	65.79	yes	no
chr16	66379578	66379921	MACS_peak_846	57.34	yes	no
chr16	67419391	67419671	MACS_peak_847	54.43	yes	no
chr16	70917529	70917637	MACS_peak_848	121.99	yes	no
chr16	76383205	76383673	MACS_peak_849	51.95	yes	no
chr16	76438963	76439259	MACS_peak_850	61.39	yes	no
chr16	76561001	76561133	MACS_peak_851	136.96	yes	no
chr16	78462298	78462560	MACS_peak_852	56.07	yes	no
chr16	78584924	78585201	MACS_peak_853	58.51	yes	no
chr16	80188905	80189196	MACS_peak_854	61.82	yes	no
chr16	81122188	81122481	MACS_peak_855	50.05	yes	no
chr16	81415280	81415562	MACS_peak_856	50.98	yes	no
chr16	87865937	87866232	MACS_peak_857	50.2	yes	no
chr16	88230770	88231011	MACS_peak_858	51.94	yes	no
chr16	88456603	88456869	MACS_peak_859	52.41	yes	no
chr16	90581538	90581798	MACS_peak_860	60.08	yes	no
chr16	91195417	91195579	MACS_peak_861	58.87	yes	no
chr16	91354346	91354507	MACS_peak_862	63.65	yes	no
chr16	92715521	92716056	MACS_peak_864	75.72	yes	no
chr16	93129427	93129790	MACS_peak_865	66.74	yes	no
chr16	93147531	93147835	MACS_peak_866	119.74	yes	no
chr16	93383242	93383513	MACS_peak_867	50.33	yes	no
chr16	93590826	93591328	MACS_peak_868	59.16	yes	no
chr16	93744756	93744862	MACS_peak_869	96.05	yes	no
chr16	94075441	94075763	MACS_peak_870	52.84	yes	no
chr16	94318553	94318751	MACS_peak_871	51.6	yes	no
chr16	95098726	95099015	MACS_peak_872	53.65	yes	no
chr16	95861277	95861628	MACS_peak_873	77.12	yes	no
chr16	97427113	97427355	MACS_peak_875	58.03	yes	no
chr17	3552181	3552472	MACS_peak_876	62.03	yes	no
chr17	3751003	3751281	MACS_peak_877	54.61	yes	no
chr17	4450297	4450585	MACS_peak_878	57.54	yes	no
chr17	4962060	4962227	MACS_peak_879	62.78	yes	no
chr17	5240934	5241213	MACS_peak_880	65.37	yes	no
chr17	5284365	5284701	MACS_peak_881	54.6	yes	no
chr17	5369214	5369589	MACS_peak_882	53.17	yes	no
chr17	5535946	5536182	MACS_peak_883	52.46	yes	no
chr17	5794282	5794711	MACS_peak_884	80.88	yes	no
chr17	6413606	6413814	MACS_peak_885	61.8	yes	no
chr17	6454749	6455004	MACS_peak_886	50.57	yes	no
chr17	6481613	6481890	MACS_peak_887	67.29	yes	no
chr17	7169671	7169963	MACS_peak_888	55.59	yes	no
chr17	8923703	8923985	MACS_peak_889	50.98	yes	no
chr17	10015992	10016285	MACS_peak_890	50.05	yes	no
chr17	10609075	10609321	MACS_peak_891	61.46	yes	no
chr17	11867812	11868214	MACS_peak_892	78.24	yes	no
chr17	12909517	12909722	MACS_peak_893	58.84	yes	no
chr17	13305987	13306189	MACS_peak_894	120.92	yes	no
chr17	13590448	13590785	MACS_peak_895	105.02	yes	no
chr17	15088440	15088703	MACS_peak_896	53.4	yes	no
chr17	17438955	17439251	MACS_peak_897	53.06	yes	no
chr17	21702543	21703088	MACS_peak_898	113.43	yes	no
chr17	22410261	22410452	MACS_peak_899	66.65	yes	no
chr17	23672819	23673023	MACS_peak_900	51.11	yes	no
chr17	24463794	24464158	MACS_peak_901	74.68	yes	no
chr17	25497825	25498120	MACS_peak_902	63.82	yes	no
chr17	26068218	26068455	MACS_peak_903	67.85	yes	no
chr17	27938593	27938858	MACS_peak_904	63.18	yes	no
chr17	27964823	27965040	MACS_peak_905	57.43	yes	no
chr17	27978056	27978429	MACS_peak_906	60.57	yes	no
chr17	28474775	28474936	MACS_peak_907	61.16	yes	no
chr17	28636080	28636348	MACS_peak_908	58.01	yes	no
chr17	29039394	29039787	MACS_peak_909	56.08	yes	no
chr17	29114034	29114257	MACS_peak_910	63.92	yes	no
chr17	29392950	29393193	MACS_peak_911	51.74	yes	no
chr17	32063898	32064223	MACS_peak_913	50.68	yes	no
chr17	35021901	35022280	MACS_peak_914	51.65	yes	no
chr17	35947323	35947517	MACS_peak_916	56.53	yes	no
chr17	36005011	36005227	MACS_peak_917	53.3	yes	no
chr17	37133289	37133607	MACS_peak_918	56.15	yes	no
chr17	37149152	37149398	MACS_peak_919	55.28	yes	no
chr17	37941049	37941157	MACS_peak_920	106.97	yes	no
chr17	39842947	39844114	MACS_peak_921	66.44	yes	no
chr17	39846279	39848494	MACS_peak_922	156.92	yes	no
chr17	44383613	44383872	MACS_peak_923	50.19	yes	no
chr17	45400215	45400470	MACS_peak_924	50.57	yes	no
chr17	45497442	45497671	MACS_peak_925	71.81	yes	no
chr17	45597383	45597620	MACS_peak_926	54.85	yes	no
chr17	45927677	45927992	MACS_peak_927	53.81	yes	no
chr17	45976976	45977250	MACS_peak_928	64.15	yes	no
chr17	46171503	46171803	MACS_peak_929	55.34	yes	no
chr17	47802865	47803228	MACS_peak_930	54.19	yes	no
chr17	48272322	48272549	MACS_peak_931	65.78	yes	no
chr17	48976606	48976903	MACS_peak_932	52.43	yes	no
chr17	49943413	49943735	MACS_peak_933	50.18	yes	no
chr17	51408478	51408930	MACS_peak_934	59.19	yes	no
chr17	53596557	53596835	MACS_peak_935	61.48	yes	no
chr17	55712224	55712559	MACS_peak_936	70.4	yes	no
chr17	56242016	56242279	MACS_peak_937	51.16	yes	no
chr17	56485113	56485315	MACS_peak_938	63.36	yes	no
chr17	56583781	56584091	MACS_peak_939	53.9	yes	no
chr17	57060134	57060368	MACS_peak_941	58.98	yes	no
chr17	57278721	57278961	MACS_peak_942	53.45	yes	no
chr17	58790564	58790829	MACS_peak_943	52.5	yes	no
chr17	58931826	58932085	MACS_peak_944	60.18	yes	no
chr17	60904848	60905143	MACS_peak_945	53.15	yes	no
chr17	61101271	61101471	MACS_peak_946	62.78	yes	no
chr17	62364388	62364649	MACS_peak_947	52.88	yes	no
chr17	62616517	62616798	MACS_peak_948	51.07	yes	no
chr17	62811357	62811563	MACS_peak_949	70.51	yes	no
chr17	64268752	64268863	MACS_peak_950	116.34	yes	no
chr17	64557605	64557793	MACS_peak_951	56.53	yes	no
chr17	65223207	65223581	MACS_peak_952	51.6	yes	no
chr17	65557172	65557598	MACS_peak_953	61.66	yes	no
chr17	65621542	65621813	MACS_peak_954	55	yes	no
chr17	65857688	65858071	MACS_peak_955	54.64	yes	no
chr17	66719889	66720121	MACS_peak_956	52.88	yes	no
chr17	67199630	67199895	MACS_peak_957	52.5	yes	no
chr17	67741352	67741528	MACS_peak_958	68.36	yes	no
chr17	67792621	67792889	MACS_peak_959	69.74	yes	no
chr17	70488885	70489191	MACS_peak_960	77.18	yes	no
chr17	72272096	72272206	MACS_peak_961	128.52	yes	no
chr17	72640170	72640656	MACS_peak_962	58.56	yes	no
chr17	78915703	78916016	MACS_peak_963	50.97	yes	no
chr17	79481156	79481453	MACS_peak_964	64.86	yes	no
chr17	81426255	81426412	MACS_peak_965	66.4	yes	no
chr17	83746574	83746884	MACS_peak_966	59.19	yes	no
chr17	83979200	83979443	MACS_peak_967	51.74	yes	no
chr17	84576299	84576574	MACS_peak_968	54.59	yes	no
chr17	84776715	84777012	MACS_peak_969	117.1	yes	no
chr17	85339065	85339477	MACS_peak_970	116.8	yes	no
chr17	86167445	86167689	MACS_peak_971	53.26	yes	no
chr17	87367685	87368052	MACS_peak_972	63.99	yes	no
chr17	92632463	92632682	MACS_peak_973	57.2	yes	no
chr18	3005119	3005407	MACS_peak_974	69.82	yes	no
chr18	3511132	3511439	MACS_peak_975	77.05	yes	no
chr18	6103109	6103318	MACS_peak_976	70.14	yes	no
chr18	7445488	7445722	MACS_peak_977	55.56	yes	no
chr18	10736509	10736744	MACS_peak_978	62.61	yes	no
chr18	10948874	10949059	MACS_peak_979	64.64	yes	no
chr18	13554997	13555275	MACS_peak_980	62.96	yes	no
chr18	13848505	13848826	MACS_peak_981	113.18	yes	no
chr18	15171130	15171404	MACS_peak_982	51.69	yes	no
chr18	15345499	15345773	MACS_peak_983	54.96	yes	no
chr18	15803611	15803881	MACS_peak_984	59.14	yes	no
chr18	17055515	17055905	MACS_peak_985	53.72	yes	no
chr18	17680603	17680858	MACS_peak_986	56.74	yes	no
chr18	17861433	17861719	MACS_peak_987	62.25	yes	no
chr18	24795632	24795803	MACS_peak_988	51.6	yes	no
chr18	25121272	25121635	MACS_peak_989	70.94	yes	no
chr18	32538315	32538682	MACS_peak_990	102.12	yes	no
chr18	34954406	34954759	MACS_peak_992	74.67	yes	no
chr18	37449207	37449442	MACS_peak_994	52.56	yes	no
chr18	38494906	38495189	MACS_peak_995	51.35	yes	no
chr18	42975794	42976065	MACS_peak_996	78.14	yes	no
chr18	43732288	43732626	MACS_peak_997	61.56	yes	no
chr18	44916494	44916764	MACS_peak_998	55.33	yes	no
chr18	46252856	46253132	MACS_peak_999	54.78	yes	no
chr18	47099210	47099424	MACS_peak_1000	61.09	yes	no
chr18	48010417	48010527	MACS_peak_1001	176.44	yes	no
chr18	48771014	48771444	MACS_peak_1002	57.14	yes	no
chr18	53530110	53530389	MACS_peak_1003	54.18	yes	no
chr18	55107062	55107446	MACS_peak_1004	61.59	yes	no
chr18	56321544	56321919	MACS_peak_1005	53.17	yes	no
chr18	57539663	57539986	MACS_peak_1006	52.75	yes	no
chr18	58962610	58962840	MACS_peak_1007	53.09	yes	no
chr18	62947639	62947875	MACS_peak_1008	65.28	yes	no
chr18	64345558	64345710	MACS_peak_1009	61.16	yes	no
chr18	65485402	65485681	MACS_peak_1010	51.24	yes	no
chr18	66427266	66427753	MACS_peak_1011	88.72	yes	no
chr18	67723192	67723385	MACS_peak_1012	53.93	yes	no
chr18	69199169	69199367	MACS_peak_1013	51.6	yes	no
chr18	69868961	69869192	MACS_peak_1014	61.03	yes	no
chr18	72816288	72816557	MACS_peak_1015	52.14	yes	no
chr18	73150557	73150830	MACS_peak_1016	55.05	yes	no
chr18	74824464	74824627	MACS_peak_1017	72.88	yes	no
chr18	75035007	75035265	MACS_peak_1018	53.94	yes	no
chr18	75330886	75331195	MACS_peak_1019	69.98	yes	no
chr18	75554735	75555045	MACS_peak_1020	56.65	yes	no
chr18	75626744	75627033	MACS_peak_1021	50.39	yes	no
chr18	77593122	77593408	MACS_peak_1022	50.64	yes	no
chr18	77701136	77701442	MACS_peak_1023	51.6	yes	no
chr18	78476713	78476935	MACS_peak_1024	56.86	yes	no
chr18	79325897	79326190	MACS_peak_1025	53.31	yes	no
chr18	79912111	79912412	MACS_peak_1026	66	yes	no
chr18	80263408	80263618	MACS_peak_1027	52.74	yes	no
chr18	80305027	80305206	MACS_peak_1028	51.6	yes	no
chr18	80625073	80625477	MACS_peak_1029	59.52	yes	no
chr18	80949332	80949609	MACS_peak_1030	57.08	yes	no
chr18	81047342	81047590	MACS_peak_1031	61.26	yes	no
chr18	81213807	81214080	MACS_peak_1032	63.27	yes	no
chr18	83335378	83335625	MACS_peak_1033	70.62	yes	no
chr18	83713223	83713489	MACS_peak_1034	52.41	yes	no
chr18	87066056	87066298	MACS_peak_1035	66.44	yes	no
chr18	88922749	88923028	MACS_peak_1036	52.82	yes	no
chr19	3597212	3597461	MACS_peak_1037	52.54	yes	no
chr19	3925981	3926266	MACS_peak_1038	59.32	yes	no
chr19	5365223	5365406	MACS_peak_1039	51.6	yes	no
chr19	6481257	6481404	MACS_peak_1040	53.01	yes	no
chr19	6542643	6542958	MACS_peak_1041	53.45	yes	no
chr19	7382256	7382564	MACS_peak_1042	64.74	yes	no
chr19	8953898	8954168	MACS_peak_1043	60.49	yes	no
chr19	9927861	9928207	MACS_peak_1044	64.9	yes	no
chr19	10095506	10095701	MACS_peak_1045	62.78	yes	no
chr19	11299957	11300210	MACS_peak_1046	56.93	yes	no
chr19	14351655	14351945	MACS_peak_1047	53.57	yes	no
chr19	15628452	15628686	MACS_peak_1048	55.56	yes	no
chr19	15705668	15705952	MACS_peak_1049	57.89	yes	no
chr19	17418074	17418293	MACS_peak_1050	57.2	yes	no
chr19	17458489	17458661	MACS_peak_1051	66.4	yes	no
chr19	18056567	18056848	MACS_peak_1052	62.69	yes	no
chr19	18829248	18829466	MACS_peak_1053	64.49	yes	no
chr19	26638951	26639255	MACS_peak_1054	81.3	yes	no
chr19	26684226	26684471	MACS_peak_1055	61.56	yes	no
chr19	27972971	27973236	MACS_peak_1056	52.5	yes	no
chr19	28095824	28096074	MACS_peak_1057	63.52	yes	no
chr19	28131275	28131539	MACS_peak_1058	59.7	yes	no
chr19	29684939	29685238	MACS_peak_1059	56.61	yes	no
chr19	29951194	29951438	MACS_peak_1060	54.53	yes	no
chr19	30047847	30048189	MACS_peak_1061	54.22	yes	no
chr19	30215752	30216033	MACS_peak_1062	76.81	yes	no
chr19	34418399	34418668	MACS_peak_1063	55.42	yes	no
chr19	34656500	34656803	MACS_peak_1064	52.86	yes	no
chr19	37427307	37427538	MACS_peak_1065	55.88	yes	no
chr19	37526884	37527126	MACS_peak_1066	56.33	yes	no
chr19	37718932	37719415	MACS_peak_1067	52.19	yes	no
chr19	38645172	38645557	MACS_peak_1068	54.45	yes	no
chr19	40872852	40873153	MACS_peak_1069	54.73	yes	no
chr19	41160481	41160740	MACS_peak_1070	53.06	yes	no
[truncated: 1,164 more rows]

## Sheet: TAL1&LDB1inLmo2KO
Chrom	Start	End	Peak	RPKM_LMO2ChIP	LDB1_Lmo2KO	TAL1_LMO2KO
[truncated: 104 more rows]
